# Supplementary material for: A Metabolomics-Based Investigation of the Effects of a Short-Term Body Weight Reduction Program in a Cohort of Adolescents with Obesity: A Prospective Interventional Clinical Study
Source: Nutrients. 2023 Jan 19;15(3):529. doi: 10.3390/nu15030529 (PMC9921209; doi:10.3390/nu15030529)
Supplement: Supplementary file 1 [file nutrients-15-00529-s001.zip]

Archive with 60 entries (59 files):
- 2022-07-12_PRG_Supplementary_material_GF/
- 2022-07-12_PRG_Supplementary_material_GF/S01_List_of_metabolites_abbreviations.xlsx
- 2022-07-12_PRG_Supplementary_material_GF/S01_PCA.png
- 2022-07-12_PRG_Supplementary_material_GF/S02_Metabolites_concentration_and_database.xlsx
- 2022-07-12_PRG_Supplementary_material_GF/S02_pls-cross_validation.png
- 2022-07-12_PRG_Supplementary_material_GF/S03_permutation_statistic.png
- 2022-07-12_PRG_Supplementary_material_GF/S03_PRG_lmer_collection_time.xlsx
- 2022-07-12_PRG_Supplementary_material_GF/S04_PRG_lmer_BMI_SDS.png
- 2022-07-12_PRG_Supplementary_material_GF/S04_PRG_lmer_BMI_SDS.xlsx
- 2022-07-12_PRG_Supplementary_material_GF/S04_PRG_lmer_waist_circumference.png
- 2022-07-12_PRG_Supplementary_material_GF/S05_PRG_lmer_WC.xlsx
- 2022-07-12_PRG_Supplementary_material_GF/S06_PRG_lmer_hips_circumference.png
- 2022-07-12_PRG_Supplementary_material_GF/S06_PRG_lmer_hips_circumference.xlsx
- 2022-07-12_PRG_Supplementary_material_GF/S07_PRG_lmer_WHR.png
- 2022-07-12_PRG_Supplementary_material_GF/S07_PRG_lmer_WHR.xlsx
- 2022-07-12_PRG_Supplementary_material_GF/S08_PRG_lmer_FFM.png
- 2022-07-12_PRG_Supplementary_material_GF/S08_PRG_lmer_FFM.xlsx
- 2022-07-12_PRG_Supplementary_material_GF/S09_PRG_lmer_FM.png
- 2022-07-12_PRG_Supplementary_material_GF/S09_PRG_lmer_FM.xlsx
- 2022-07-12_PRG_Supplementary_material_GF/S10_PRG_lmer_systolic_pressure.png
- 2022-07-12_PRG_Supplementary_material_GF/S10_PRG_lmer_systolic_pressure.xlsx
- 2022-07-12_PRG_Supplementary_material_GF/S11_PRG_lmer_diastolic_pressure.png
- 2022-07-12_PRG_Supplementary_material_GF/S11_PRG_lmer_diastolic_pressure.xlsx
- 2022-07-12_PRG_Supplementary_material_GF/S12_PRG_lmer_HR.png
- 2022-07-12_PRG_Supplementary_material_GF/S12_PRG_lmer_HR.xlsx
- 2022-07-12_PRG_Supplementary_material_GF/S13_PRG_lmer_REE.png
- 2022-07-12_PRG_Supplementary_material_GF/S13_PRG_lmer_REE.xlsx
- 2022-07-12_PRG_Supplementary_material_GF/S14_PRG_lmer_glycemia_mgdL.png
- 2022-07-12_PRG_Supplementary_material_GF/S14_PRG_lmer_glycemia_mgdL.xlsx
- 2022-07-12_PRG_Supplementary_material_GF/S15_PRG_lmer_insulin.png
- 2022-07-12_PRG_Supplementary_material_GF/S15_PRG_lmer_insulin.xlsx
- 2022-07-12_PRG_Supplementary_material_GF/S16_PRG_lmer_HOMA_IR.png
- 2022-07-12_PRG_Supplementary_material_GF/S16_PRG_lmer_HOMA_IR.xlsx
- 2022-07-12_PRG_Supplementary_material_GF/S17_PRG_lmer_total_cholesterol.png
- 2022-07-12_PRG_Supplementary_material_GF/S17_PRG_lmer_total_cholesterol.xlsx
- 2022-07-12_PRG_Supplementary_material_GF/S18_PRG_lmer_HDL.png
- 2022-07-12_PRG_Supplementary_material_GF/S18_PRG_lmer_HDL.xlsx
- 2022-07-12_PRG_Supplementary_material_GF/S19_PRG_lmer_LDL.png
- 2022-07-12_PRG_Supplementary_material_GF/S19_PRG_lmer_LDL.xlsx
- 2022-07-12_PRG_Supplementary_material_GF/S20_PRG_lmer_triglycerides.png
- 2022-07-12_PRG_Supplementary_material_GF/S20_PRG_lmer_triglycerides.xlsx
- 2022-07-12_PRG_Supplementary_material_GF/S21_PRG_lmer_NEFA.png
- 2022-07-12_PRG_Supplementary_material_GF/S21_PRG_lmer_NEFA.xlsx
- 2022-07-12_PRG_Supplementary_material_GF/S22_PRG_lmer_HbA1c.png
- 2022-07-12_PRG_Supplementary_material_GF/S22_PRG_lmer_HbA1c.xlsx
- 2022-07-12_PRG_Supplementary_material_GF/S23_PRG_lmer_CRP.png
- 2022-07-12_PRG_Supplementary_material_GF/S23_PRG_lmer_CRP.xlsx
- 2022-07-12_PRG_Supplementary_material_GF/S24_PRG_lmer_cortisol_8.png
- 2022-07-12_PRG_Supplementary_material_GF/S24_PRG_lmer_cortisol_8.xlsx
- 2022-07-12_PRG_Supplementary_material_GF/S25_PRG_lmer_cortisol_15.png
- 2022-07-12_PRG_Supplementary_material_GF/S25_PRG_lmer_cortisol_15.xlsx
- 2022-07-12_PRG_Supplementary_material_GF/S26_PRG_lmer_ACTH_8.png
- 2022-07-12_PRG_Supplementary_material_GF/S26_PRG_lmer_ACTH_8.xlsx
- 2022-07-12_PRG_Supplementary_material_GF/S27_PRG_lmer_ACTH_15.png
- 2022-07-12_PRG_Supplementary_material_GF/S27_PRG_lmer_ACTH_15.xlsx
- 2022-07-12_PRG_Supplementary_material_GF/S28_PRG_lmer_urinary_cortisol_24h.png
- 2022-07-12_PRG_Supplementary_material_GF/S28_PRG_lmer_urinary_cortisol_24h.xlsx
- 2022-07-12_PRG_Supplementary_material_GF/S29_PRG_lmer_metabolic_syndrome.png
- 2022-07-12_PRG_Supplementary_material_GF/S29_PRG_lmer_metabolic_syndrome.xlsx
- 2022-07-12_PRG_Supplementary_material_GF/S30_PRG_pathway_analysis.xlsx
