# Supplementary material for: A Metabolomics-Based Investigation of the Effects of a Short-Term Body Weight Reduction Program in a Cohort of Adolescents with Obesity: A Prospective Interventional Clinical Study
Source: Nutrients. 2023 Jan 19;15(3):529. doi: 10.3390/nu15030529 (PMC9921209; doi:10.3390/nu15030529)
Supplement: Supplementary file 1 [file nutrients-15-00529-s001.zip › 2022-07-12_PRG_Supplementary_material_GF/S02_Metabolites_concentration_and_database.xlsx]

## Sheet: 2022-02-11_PRG_samples_prep
sample_code	patient	collection_time	sex	date_of_birth	age	weight	height	BMI	BMI_SDS	waist_circumference	hips_circumference	WHR	f50_Hz	FFM	FFM_perc	FM	FM_perc	systolic_pressure	diastolic_pressure	HR	REE	sampling_date	glycemia_mgdL	glycemia_mM	insulin	HOMA_IR	total_cholesterol	HDL	LDL	triglycerides	NEFA	HbA1c	CRP	cortisol_8	cortisol_15	ACTH_8	ACTH_15	urinary_cortisol_24h	LH	FSH	IGF_I	GH	metabolic_syndrome	sample_type	sample_presence	diuresis	C0	C0_maggLOQ	C0_Status
PRG_01_pre_plasma	PRG_01	pre	F	15.1.06	13.3	105.6	1.704	36.3684	3.06	106	126	0.84127	586	57.8688	54.8	47.7312	45.2	140	90	84	1184	9.5.19	78	4.329	7.4	1.42376	132	38	82	111	0.5	5.2	0.3	7.6	5.8	21.1	13.8	62	NA	NA	NA	NA	YES	plasma	TRUE	NA	46.7	TRUE	Valid
PRG_02_pre_plasma	PRG_02	pre	M	11.2.04	15.25	106.9	1.83	31.9209	2.46	113	118	0.957627	490	69.8057	65.3	37.0943	34.7	150	90	67	1653	30.5.19	89	4.9395	26.6	5.83959	214	46	157	129	0.9	5.1	0.2	21.6	6	38.4	21.5	57	NA	NA	NA	NA	NO	plasma	TRUE	NA	48	TRUE	Valid
PRG_03_pre_plasma	PRG_03	pre	M	21.3.03	16.2	96.8	1.727	32.4557	2.44	106	118	0.898305	485	64.1784	66.3	32.6216	33.7	110	80	68	1540	5.6.19	80	4.44	17.2	3.39413	139	43	87	76	5	5.2	0.2	12.9	4.9	29.7	17.7	84	NA	NA	NA	NA	NO	plasma	TRUE	NA	54.2	TRUE	Valid
PRG_04_pre_plasma	PRG_04	pre	M	13.6.02	17	89.4	1.714	30.431	2.09	101	115	0.878261	555	57.3054	64.1	32.0946	35.9	120	70	70	1811	13.6.19	88	4.884	16.3	3.53819	152	42	102	87	0.8	4.9	0.1	14.2	4.8	20.8	17.8	88.8	NA	NA	NA	NA	NO	plasma	TRUE	NA	41.9	TRUE	Valid
PRG_05_pre_plasma	PRG_05	pre	F	2.10.03	15.7	94.6	1.68	33.5176	2.62	95	121	0.785124	534	57.233	60.5	37.367	39.5	140	70	101	1943	20.6.19	85	4.7175	8.4	1.7612	129	48	73	86	0.4	4.3	0.1	8.6	6.2	34.4	24.5	89	NA	NA	NA	NA	NO	plasma	TRUE	NA	48.2	TRUE	Valid
PRG_06_pre_plasma	PRG_06	pre	F	19.3.04	15.25	100.8	1.543	42.3378	3.45	114	132	0.863636	600	50.7024	50.3	50.0976	49.7	140	80	87	1394	27.6.19	89	4.9395	36.9	8.10078	189	42	147	124	0.8	5.3	0.3	14.2	3.6	17.3	27.8	95.2	NA	NA	NA	NA	NO	plasma	TRUE	NA	38	TRUE	Valid
PRG_07_pre_plasma	PRG_07	pre	M	28.6.02	17.1	111.7	1.75	36.4735	2.97	123	112	1.09821	556	63.2222	56.6	48.4778	43.4	140	75	63	2658	3.7.19	95	5.2725	25.5	5.9755	238	32	184	304	1.1	5.4	0.1	19.1	4.5	107.1	27.2	174	NA	NA	NA	NA	YES	plasma	TRUE	NA	40.1	TRUE	Valid
PRG_08_pre_plasma	PRG_08	pre	F	27.10.01	17.75	99.2	1.615	38.0335	3.03	104	127	0.818898	575	49.104	49.5	50.096	50.5	110	70	80	1836	18.7.19	76	4.218	14.6	2.73701	154	44	104	88	1	5.3	1.3	19.9	5.9	58.4	14.2	51	NA	NA	NA	NA	NO	plasma	TRUE	NA	39.4	TRUE	Valid
PRG_09_pre_plasma	PRG_09	pre	F	2.6.05	14.2	86.6	1.65	31.809	2.44	94	117	0.803419	613	50.0548	57.8	36.5452	42.2	120	70	70	2394	22.8.19	78	4.329	14	2.6936	120	46	69	52	1	5.2	0.5	16.8	6.3	32.7	15	86.6	NA	NA	NA	NA	NO	plasma	TRUE	NA	33.5	TRUE	Valid
PRG_10_pre_plasma	PRG_10	pre	F	28.11.01	17.78	73.8	1.544	30.9572	2.27	100	106	0.943396	623	42.066	57	31.734	43	120	60	100	1728	29.8.19	78	4.329	16.1	3.09764	170	39	113	157	1	5.2	0.4	13.3	6.3	49.9	15.6	99.2	NA	NA	NA	NA	YES	plasma	TRUE	NA	35.4	TRUE	Valid
PRG_11_pre_plasma	PRG_11	pre	M	8.2.06	13.7	82.5	1.59	32.6332	2.5	114	110	1.03636	643	45.7	56.2	35.6	43.8	120	80	105	2222	16.10.19	90	4.995	NA	NA	174	35	118	133	1.1	5.2	0.1	14.9	2.4	45.6	15	69	NA	NA	NA	NA	NO	plasma	TRUE	NA	32.7	TRUE	Valid
PRG_12_pre_plasma	PRG_12	pre	F	16.1.04	15.75	123.3	1.636	46.0677	3.63	134	128	1.04688	519	63.3	51.6	59.4	48.4	130	80	98	1791	17.10.19	79	4.3845	28.8	5.61216	170	42	104	189	0.9	5.2	0.9	14.2	8.3	18.9	17.4	66.5	NA	NA	NA	NA	YES	plasma	TRUE	NA	36	TRUE	Valid
PRG_13_pre_plasma	PRG_13	pre	F	29.8.02	17.2	94	1.733	31.299	2.32	98	126	0.777778	710	46.7	49.8	47.1	50.2	120	80	76	1819	22.10.19	85	4.7175	11.3	2.36923	164	43	99	127	0.8	5	0.4	20.4	6.8	59.4	14	152	NA	NA	NA	NA	NO	plasma	TRUE	NA	40.8	TRUE	Valid
PRG_14_pre_plasma	PRG_14	pre	F	9.10.02	17.1	80.1	1.542	33.6871	2.62	95	119	0.798319	629	42.2	53	37.4	47	130	80	91	1135	15.11.19	92	5.106	12.8	2.90475	123	63	60	44	0.7	5.4	0.1	20.9	5.2	49	19.8	98.5	NA	NA	NA	NA	NO	plasma	TRUE	NA	41	TRUE	Valid
PRG_15_pre_plasma	PRG_15	pre	F	9.10.04	15.1	90.2	1.607	34.9281	2.81	95	115	0.826087	523	53.9396	59.8	36.2604	40.2	130	70	75	1339	20.11.19	89	4.9395	31.8	6.98116	171	51	105	126	1.3	5	1.5	18.8	10.6	17.2	8.2	67	NA	NA	NA	NA	NO	plasma	TRUE	NA	41.4	TRUE	Valid
PRG_16_pre_plasma	PRG_16	pre	F	15.12.03	15.9	96	1.58	38.4554	3.1	125	130	0.961538	502	55.872	58.2	40.128	41.8	120	80	91	1339	27.11.19	83	4.6065	15.7	3.21431	151	60	86	57	0.4	5.2	0.8	9.1	8.1	28.5	28.8	93.8	NA	NA	NA	NA	NO	plasma	TRUE	NA	35.5	TRUE	Valid
PRG_17_pre_plasma	PRG_17	pre	F	4.7.04	15.4	93.5	1.659	33.9718	2.69	100	119	0.840336	494	58.344	62.4	35.156	37.6	110	80	92	1578	4.12.19	82	4.551	23.8	4.81395	160	39	106	133	0.4	5.1	0.4	24.3	12.8	14.5	13.7	38.4	NA	NA	NA	NA	NO	plasma	TRUE	NA	30.5	TRUE	Valid
PRG_18_pre_plasma	PRG_18	pre	F	12.7.04	15.4	117.1	1.679	41.5389	3.39	134	132	1.01515	444	69.5574	59.4	47.5426	40.6	120	80	91	1846	5.12.19	85	4.7175	24.4	5.11587	147	47	88	121	0.6	5	0.2	16.5	6.3	50.5	13.3	6	NA	NA	NA	NA	NO	plasma	TRUE	NA	30	TRUE	Valid
PRG_19_pre_plasma	PRG_19	pre	M	11.9.03	17.7	126.4	1.694	44.0474	3.68	124	133	0.932331	521	65.3	51.7	60.9	48.3	120	90	98	1900	5.6.20	86	4.773	37.8	8.01864	193	51	121	119	0.8	5.7	0.3	27.1	18.1	67.6	31.1	208	NA	NA	NA	NA	NO	plasma	TRUE	NA	30.1	TRUE	Valid
PRG_20_pre_plasma	PRG_20	pre	F	19.4.06	14.3	112.2	1.583	44.7745	3.79	113	NA	NA	554	57.2	50.6	55.9	49.4	130	90	77	1606	31.7.20	88	4.884	NA	NA	171	36	122	101	0.8	5.2	0.6	20.8	5.5	343.3	11.4	89	NA	NA	NA	NA	YES	plasma	TRUE	NA	30.2	TRUE	Valid
PRG_01_post_plasma	PRG_01	post	F	15.1.06	13.4	104.6	1.704	36.024	3.02	103	124	0.830645	605	56.6932	54.2	47.9068	45.8	110	70	88	1509	30.5.19	77	4.2735	8.2	1.55745	131	38	85	92	0.4	5	0.2	12.8	7.4	54.3	21.8	52.5	NA	NA	NA	NA	NO	plasma	TRUE	NA	50	TRUE	Valid
PRG_02_post_plasma	PRG_02	post	M	11.2.04	15.3	103	1.83	30.7564	2.18	111	116	0.956897	508	67.362	65.4	35.638	34.6	120	70	80	2262	19.6.19	89	4.9395	16.4	3.60035	144	38	101	127	1	4.8	0	6.9	11.5	9.6	23.8	17.5	NA	NA	NA	NA	NO	plasma	TRUE	NA	34.9	TRUE	Valid
PRG_03_post_plasma	PRG_03	post	M	21.3.03	16.25	91.3	1.727	30.6116	2.14	101	114	0.885965	482	63.1796	69.2	28.1204	30.8	120	80	63	1677	26.6.19	80	4.44	14.3	2.82187	120	33	75	60	0.6	5	0.1	8.9	5.7	24.9	17.4	48.8	NA	NA	NA	NA	NO	plasma	TRUE	NA	41	TRUE	Valid
PRG_04_post_plasma	PRG_04	post	M	13.6.02	17.1	85.1	1.714	28.9673	1.82	99	112	0.883929	553	56.5064	66.4	28.5936	33.6	120	80	72	1189	4.7.19	86	4.773	9.2	1.95163	126	21	95	61	0.7	4.9	0.1	5.5	4.7	18.2	23.5	51.3	NA	NA	NA	NA	NO	plasma	TRUE	NA	41.5	TRUE	Valid
PRG_05_post_plasma	PRG_05	post	F	2.10.03	15.75	91.4	1.68	32.3838	2.48	94	119	0.789916	578	54.0174	59.1	37.3826	40.9	120	70	94	1549	11.7.19	82	4.551	8.9	1.80017	107	38	65	76	1.3	4.2	0	14.1	5.2	50	16.9	50.6	NA	NA	NA	NA	NO	plasma	TRUE	NA	26.9	TRUE	Valid
PRG_06_post_plasma	PRG_06	post	F	19.3.04	15.3	95.6	1.54	40.3103	3.3	112	129	0.868217	650	47.322	49.5	48.278	50.5	140	80	84	2126	23.7.19	87	4.8285	28.3	6.07318	151	34	115	93	0.8	5.1	0.4	17.1	8.7	23.8	10.5	121.5	NA	NA	NA	NA	YES	plasma	TRUE	NA	34.3	TRUE	Valid
PRG_07_post_plasma	PRG_07	post	M	28.6.02	17.2	106.5	1.75	34.7755	2.75	119	111	1.07207	591	60.066	56.4	46.434	43.6	110	70	79	1504	24.7.19	89	4.9395	21.8	4.78583	168	35	116	219	0.7	5	0	15	4.9	83.6	27.3	67.5	NA	NA	NA	NA	YES	plasma	TRUE	NA	34.8	TRUE	Valid
PRG_08_post_plasma	PRG_08	post	F	27.10.01	17.8	95.4	1.61	36.8041	2.92	103	125	0.824	598	47.6046	49.9	47.7954	50.1	110	70	80	1316	8.8.19	82	4.551	16.1	3.25649	128	33	91	87	0.7	5.3	0.7	11.5	9.9	28.8	22.1	48	NA	NA	NA	NA	NO	plasma	TRUE	NA	45.2	TRUE	Valid
PRG_09_post_plasma	PRG_09	post	F	2.6.05	14.25	84.2	1.657	30.6667	2.27	93	116	0.801724	606	49.8464	59.2	34.3536	40.8	110	70	70	1244	12.9.19	78	4.329	11	2.1164	103	45	53	62	0.7	4.9	0.2	15.6	5.4	42.5	19.9	72	NA	NA	NA	NA	NO	plasma	TRUE	NA	37.6	TRUE	Valid
PRG_10_post_plasma	PRG_10	post	F	28.11.01	17.8	71.8	1.544	30.1183	2.15	99	105	0.942857	605	42.5774	59.3	29.2226	40.7	100	70	100	1342	16.9.19	85	4.7175	23.4	4.9062	168	36	111	170	0.7	4.9	0.1	12.8	5.3	22.3	20.5	NA	NA	NA	NA	NA	NO	plasma	TRUE	NA	33.2	TRUE	Valid
PRG_11_post_plasma	PRG_11	post	M	8.2.06	13.75	79.2	1.59	31.3279	2.31	113	108	1.0463	652	44.9064	56.7	34.2936	43.3	110	70	101	1969	6.11.19	82	4.551	16.4	3.31717	123	26	82	108	0.4	5.2	0.1	17.1	5.9	57.5	21.5	52.5	NA	NA	NA	NA	NO	plasma	TRUE	NA	33.7	TRUE	Valid
PRG_12_post_plasma	PRG_12	post	F	16.1.04	15.8	120	1.636	44.8347	3.56	132	125	1.056	506	63.72	53.1	56.28	46.9	120	70	84	2101	7.11.19	73	4.0515	18	3.2412	146	36	93	158	0.7	5	0.2	15.3	7.4	66.8	16.2	89.3	NA	NA	NA	NA	YES	plasma	TRUE	NA	40.7	TRUE	Valid
PRG_13_post_plasma	PRG_13	post	F	29.8.02	17.25	91.2	1.733	30.3667	2.21	97	124	0.782258	652	48.8832	53.6	42.3168	46.4	120	80	70	2112	12.11.19	79	4.3845	8.7	1.69534	117	41	69	77	0.6	4.8	0.1	7.3	8.5	8.6	10.5	65	NA	NA	NA	NA	NO	plasma	TRUE	NA	35.7	TRUE	Valid
PRG_14_post_plasma	PRG_14	post	F	9.10.02	17.2	71.1	1.542	29.902	2.48	93	NA	NA	577	40.527	57	30.573	43	130	80	86	1135	5.12.19	87	4.8285	9.3	1.99578	120	56	61	62	0.8	5.1	0.1	15.8	3.8	36.7	20.2	76.5	NA	NA	NA	NA	NO	plasma	TRUE	NA	36.9	TRUE	Valid
PRG_15_post_plasma	PRG_15	post	F	9.10.04	15.2	86.9	1.607	33.6502	2.7	94	NA	NA	499	54.5732	62.8	32.3268	37.2	110	75	91	2512	11.12.19	86	4.773	19.5	4.1366	133	39	74	135	0.8	4.9	0.5	29.7	13	33.8	8	73	NA	NA	NA	NA	NO	plasma	TRUE	NA	25.2	TRUE	Valid
PRG_16_post_plasma	PRG_16	post	F	15.12.03	16	90.2	1.58	36.132	2.89	94	NA	NA	517	49.8806	55.3	40.3194	44.7	120	75	80	1446	18.12.19	83	4.6065	25	5.11833	124	47	62	57	0.6	5.2	0.3	15.5	18	120.3	46.6	240	NA	NA	NA	NA	NO	plasma	TRUE	NA	25.1	TRUE	Valid
PRG_17_post_plasma	PRG_17	post	F	4.7.04	15.5	89.3	1.659	32.4458	2.54	97	NA	NA	507	48.6685	54.5	40.6315	45.5	120	70	89	1864	24.12.19	77	4.2735	18.9	3.58974	138	32	91	123	0.6	4.8	0.5	20	18.4	43	11.5	57.5	NA	NA	NA	NA	NO	plasma	TRUE	NA	25.9	TRUE	Valid
PRG_18_post_plasma	PRG_18	post	F	12.7.04	15.5	109.5	1.679	38.843	3.19	132	NA	NA	535	60.3345	55.1	49.1655	44.9	120	70	91	NA	24.12.19	82	4.551	18.9	3.82284	126	36	74	89	0.7	5	0.1	15.6	5.7	62.1	11.3	60	NA	NA	NA	NA	NO	plasma	TRUE	NA	34.3	TRUE	Valid
PRG_19_post_plasma	PRG_19	post	M	11.9.03	17.7	123	1.694	42.8626	3.7	120	NA	NA	498	67.158	54.6	55.842	45.4	450	90	90	2275	26.6.20	77	4.2735	17.4	3.30484	147	40	88	110	0.7	5.3	0.2	18.2	6.2	55.6	20.4	107	NA	NA	NA	NA	NO	plasma	TRUE	NA	22.8	TRUE	Valid
PRG_20_post_plasma	PRG_20	post	F	19.4.06	14.3	109	1.583	43.4975	3.7	110	NA	NA	570	55.372	50.8	53.628	49.2	120	80	72	1970	13.8.20	79	4.3845	26.4	5.14448	139	32	102	95	0.8	5.1	0.3	21.2	8	28.3	12.7	142.5	NA	NA	NA	NA	NO	plasma	TRUE	NA	32.3	TRUE	Valid
PRG_21_pre_plasma	PRG_21	pre	M	12.11.08	12.5	92.5	1.62	35.2462	2.84	109	113	0.964602	562	53.0025	57.3	39.4975	42.7	140	80	82	1816	29.4.21	88	4.884	32.1	6.96784	144	73	59	92	1	5.6	0.2	18.8	6	129.6	23.2	24	5	3.3	225	0.05	NO	plasma	TRUE	NA	5	FALSE	< LOD
PRG_22_pre_plasma	PRG_22	pre	F	10.2.06	15.25	113.3	1.63	42.6437	3.53	125	130	0.961538	476	63.6746	56.2	49.6254	43.8	140	80	101	2101	13.5.21	93	5.1615	77.7	17.8244	194	37	138	161	NA	5.7	2.4	20.7	8.1	55.6	26.1	79.5	9.8	2.9	287	0.11	YES	plasma	TRUE	NA	5	FALSE	< LOD
PRG_23_pre_plasma	PRG_23	pre	F	24.1.05	16.3	96.3	1.5	42.8	3.44	120	121	0.991736	559	45.7425	47.5	50.5575	52.5	130	80	88	2167	19.5.21	126	6.993	48.3	15.0116	157	32	97	216	NA	7.7	1.9	8.5	10.1	10.9	18	27	4.8	2	85	0.62	YES	plasma	TRUE	NA	5	FALSE	< LOD
PRG_24_pre_plasma	PRG_24	pre	F	19.9.05	15.7	109.4	1.57	44.3831	3.59	120	135	0.888889	555	55.794	51	53.606	49	140	80	79	2444	25.5.21	95	5.2725	42.2	9.88887	135	42	87	138	NA	5.5	1	10.1	5.5	19.6	17	76.3	5	2.5	257	2.21	NO	plasma	TRUE	NA	38.3	TRUE	Valid
PRG_25_pre_plasma	PRG_25	pre	F	5.5.05	15.8	103.3	1.76	33.3484	2.65	108	122	0.885246	599	58.6744	56.8	44.6256	43.2	110	70	67	1798	9.6.21	75	4.1625	14.8	2.738	124	41	74	62	NA	4.8	0.1	12.4	7.1	60.5	18.2	78	3.5	2.9	323	0.21	NO	plasma	TRUE	NA	5	FALSE	< LOD
PRG_26_pre_plasma	PRG_26	pre	F	23.1.04	17.4	97.4	1.63	36.6593	2.94	107	121	0.884298	582	48.9922	50.3	48.4078	49.7	120	80	69	1343	17.6.21	80	4.44	10.7	2.11147	148	59	81	76	NA	5.2	0.3	18.7	11.9	41.8	28.4	136	5.4	7.5	339	7.35	NO	plasma	TRUE	NA	52.8	TRUE	Valid
PRG_21_post_plasma	PRG_21	post	M	12.11.08	12.6	88	1.62	33.5315	2.6	107	NA	NA	614	49.368	56.1	38.632	43.9	120	80	80	1890	20.5.21	84	4.662	27.5	5.698	115	58	46	78	NA	5.2	0.1	6.9	2.4	46.5	19.5	27	3.3	2.6	200	0.19	NO	plasma	TRUE	NA	5	FALSE	< LOD
PRG_22_post_plasma	PRG_22	post	F	10.2.06	15.3	105.6	1.63	39.7456	3.25	122	NA	NA	429	65.5	62	40.128	38	120	70	70	1839	3.6.21	77	4.2735	27.8	5.28015	124	31	78	126	NA	5.1	1.7	12.3	4.6	17.6	18.8	86.3	6.7	3.3	271	0.38	NO	plasma	TRUE	NA	5	FALSE	< LOD
PRG_23_post_plasma	PRG_23	post	F	24.1.05	16.4	91.2	1.5	40.5333	3.25	118	NA	NA	510	47.424	52	43.776	48	120	80	75	1700	8.6.21	97	5.3835	47.2	11.2934	120	29	74	126	NA	6.8	2	9.7	7.1	22.6	18.2	34.8	5.7	2.2	98	0.19	NO	plasma	TRUE	NA	5	FALSE	< LOD
PRG_24_post_plasma	PRG_24	post	F	19.9.05	15.75	105.3	1.57	42.7198	3.43	114	NA	NA	554	54.756	52	50.544	48	120	70	75	1714	17.6.21	92	5.106	35.5	8.05613	97	28	56	88	NA	5.6	0.6	9	9.7	11.9	23.2	84.8	2.8	4.9	238	1.13	NO	plasma	TRUE	NA	5	FALSE	< LOD
PRG_25_post_plasma	PRG_25	post	F	5.5.05	15.9	101.8	1.76	32.8642	2.54	107	NA	NA	525	62.8106	61.7	38.9894	38.3	120	80	65	1642	30.6.21	77	4.2735	19.1	3.62773	116	34	71	86	NA	4.8	0	13.8	5.1	77.6	31.1	70.4	13.3	4.3	320	0.27	NO	plasma	TRUE	NA	5	FALSE	< LOD
PRG_26_post_plasma	PRG_26	post	F	23.1.04	17.5	94.1	1.63	35.4172	2.79	91	NA	NA	569	49.0261	52.1	45.0739	47.9	120	70	74	1678	8.7.21	76	4.218	18.4	3.44939	113	40	60	98	NA	5.1	0.1	15.9	6.6	52.6	8.8	NA	8.6	4.1	347	1.18	NO	plasma	TRUE	NA	5	FALSE	< LOD
PRG_27_pre_plasma	PRG_27	pre	M	30.01.06	15.3	128.7	1.93	34.5513	2.84	114	140	0.814286	541	75.93	59	52.77	41	120	80	67	3350	25.06.21	101	5.6055	13.9	3.46295	169	53	111	63	NA	5.4	0.1	11.7	5.4	43	24.2	30	8.4	11.1	340	0.36	NO	plasma	TRUE	NA	42	TRUE	Valid
PRG_28_pre_plasma	PRG_28	pre	F	10.12.04	16.6	114.4	1.71	39.1231	3.15	120	134	0.895522	616	52	45.8	61.6	54.2	150	85	90	2025	29.06.21	94	5.217	40.9	9.48335	185	56	113	111	NA	5.7	1.7	10.1	4.5	26.5	16.5	70	7.6	5.6	148	0.34	NO	plasma	TRUE	NA	31	TRUE	Valid
PRG_29_pre_plasma	PRG_29	pre	M	09.05.05	16.1	101.4	1.67	36.3584	3.06	116	127	0.913386	601	55.5	54.7	45.9	45.3	120	80	85	1994	07.07.21	92	5.106	12.5	2.83667	189	45	138	132	NA	5.3	0.3	13.2	1.6	108.8	25.5	91.3	6.5	3.2	288	0.19	NO	plasma	TRUE	NA	29.1	TRUE	Valid
PRG_30_pre_plasma	PRG_30	pre	F	26.08.05	15.9	87.8	1.539	37.0695	3.01	98	123	0.796748	581	48.2	54.9	39.6	45.1	140	75	80	2138	20.07.21	83	4.6065	22.3	4.56555	137	39	82	117	NA	4.8	0.3	24.2	6.2	124.1	15.1	NA	10.6	2.8	353	0.54	YES	plasma	TRUE	NA	34.7	TRUE	Valid
PRG_31_pre_plasma	PRG_31	pre	F	02.02.05	16.5	102.2	1.635	38.231	3.1	103	125	0.824	615	48.44	47.4	53.76	52.6	130	80	81	1775	01.09.21	93	5.1615	24.6	5.64324	167	34	114	125	NA	5.3	0.3	14.3	6.8	19.9	8.5	166.5	7.1	4.6	320	0.59	YES	plasma	TRUE	NA	38.8	TRUE	Valid
PRG_32_pre_plasma	PRG_32	pre	F	21.09.03	17.9	73.9	1.58	29.6026	2.09	93	99	0.939394	573	45.3	61.3	28.6	38.7	120	70	73	1731	08.09.21	78	4.329	NA	NA	113	49	55	74	NA	4.7	0.2	11.4	4.9	48.5	5.3	97.5	0.9	1.2	389	0.17	NO	plasma	TRUE	NA	31.7	TRUE	Valid
PRG_33_pre_plasma	PRG_33	pre	F	25.12.04	16.7	127.9	1.69	44.7813	3.5	121	139	0.870504	547	64.46	50.4	63.44	49.6	120	70	75	2524	09.09.21	87	4.8285	40.2	8.62692	198	37	141	191	NA	5.3	0.7	20.5	6.7	55.5	26.2	101.3	14.2	5	247	1.04	YES	plasma	TRUE	NA	30.3	TRUE	Valid
PRG_34_pre_plasma	PRG_34	pre	F	27.12.06	14.75	104.8	1.652	38.4009	3.25	113	122	0.92623	588	55.86	53.3	48.94	46.7	120	80	62	1998	05.10.21	82	4.551	29.9	6.04777	115	41	65	61	NA	5.5	0.4	13.6	5.1	39.7	21.2	91	5.1	2.1	611	6.63	NO	plasma	TRUE	NA	25.1	TRUE	Valid
PRG_35_pre_plasma	PRG_35	pre	F	10.03.06	15.5	100.2	1.75	32.7184	2.53	98	118	0.830508	662	54.61	54.5	45.59	45.5	110	60	60	2765	06.10.21	88	4.884	12.6	2.73504	177	50	119	74	NA	5.4	0.5	6.7	4.2	21.2	12	23.4	7.2	6.9	360	8.06	NO	plasma	TRUE	NA	32.4	TRUE	Valid
PRG_36_pre_plasma	PRG_36	pre	F	25.08.04	17.2	119.3	1.666	42.9824	3.4	139	135	1.02963	560	53.69	45	65.62	55	130	80	66	1857	15.10.21	81	4.4955	13.3	2.65734	147	39	93	73	NA	5.2	0.6	21.3	10.1	55.7	11.6	63	3.2	3.6	293	0.2	YES	plasma	TRUE	NA	31.1	TRUE	Valid
PRG_37_pre_plasma	PRG_37	pre	M	03.02.08	13.7	115.6	1.72	39.0752	3.3	124	125	0.992	561	62.42	54	53.18	46	120	70	74	2593	26.10.21	90	4.995	25.9	5.7498	110	38	64	113	NA	5	0.1	13.7	2.3	46	18.5	29.8	3.1	2.6	454	0.12	NO	plasma	TRUE	NA	20	TRUE	Valid
PRG_38_pre_plasma	PRG_38	pre	F	31.03.04	17.6	84.9	1.63	31.9545	2.43	105	111	0.945946	621	46.19	54.4	38.71	45.6	120	80	79	1665	27.10.21	90	4.995	18.3	4.0626	165	32	122	115	NA	5.3	0.2	9.3	5.2	25.7	10.8	36	7.6	5.5	290	1.26	NO	plasma	TRUE	NA	55.8	TRUE	Valid
PRG_39_pre_plasma	PRG_39	pre	F	16.12.04	16.8	86	1.6	33.5938	2.62	113	116	0.974138	649	44.29	51.5	41.71	48.5	130	80	73	1602	28.10.21	88	4.884	15	3.256	133	58	70	52	NA	4.9	0.3	17.7	12	42.1	32.9	90.6	7.2	5.3	356	18.53	NO	plasma	TRUE	NA	38.9	TRUE	Valid
PRG_40_pre_plasma	PRG_40	pre	F	05.07.04	17.25	110.3	1.53	47.1186	3.62	125	136	0.919118	562	47.65	43.2	62.65	56.8	120	70	92	1822	29.10.21	90	4.995	27.2	6.0384	147	59	77	69	NA	5.3	0.8	24	8.3	53.5	14.8	57.6	5.8	5.5	229	0.21	NO	plasma	TRUE	NA	44.6	TRUE	Valid
PRG_41_pre_plasma	PRG_41	pre	F	30.03.07	14.6	100	1.65	36.7309	3.15	124	117	1.05983	426	65.4	65.4	34.6	34.6	120	80	66	1902	04.11.21	100	5.55	23	5.67333	147	42	95	111	NA	5.3	0.2	18.1	5.9	34.3	24.6	81.5	11.2	5.7	425	0.38	NO	plasma	TRUE	NA	46.4	TRUE	Valid
PRG_42_pre_plasma	PRG_42	pre	F	09.08.04	17.2	80.2	1.48	36.6143	3.04	119	121	0.983471	700	38.26	47.7	42.19	52.6	120	80	68	1534	04.11.21	87	4.8285	19.7	4.22762	159	49	104	66	NA	4.7	0.6	18.8	8.5	29.9	8.9	89	3.6	2.5	206	9.02	NO	plasma	TRUE	NA	30.9	TRUE	Valid
PRG_27_post_plasma	PRG_27	post	M	30.01.06	15.4	120.4	1.937	32.0898	3.43	112	138	0.811594	564	71.9992	59.8	48.4	40.2	130	70	65	2888	19.07.21	104	5.77	11.5	2.95013	130	50	71	51	NA	5.5	0	14.7	2.7	115.5	14.3	12	4.3	9.9	325	0.12	NO	plasma	TRUE	NA	39.8	TRUE	Valid
PRG_28_post_plasma	PRG_28	post	F	10.12.04	16.7	105.7	1.71	36.1479	3.58	118	133	0.887218	659	47.8821	45.3	57.8179	54.7	130	70	65	1930	20.07.21	85	4.7175	26.2	5.49327	154	50	90	106	NA	5.3	1.1	13.2	5.6	42.2	22.8	77	7.5	4.7	180	0.14	NO	plasma	TRUE	NA	31.2	TRUE	Valid
PRG_29_post_plasma	PRG_29	post	M	09.05.05	16.2	96	1.676	34.1762	2.73	109	123	0.886179	612	53.856	56.1	42.144	43.9	130	60	70	1902	28.07.21	90	4.995	8.3	1.8426	132	26	91	103	NA	5.2	0.3	12.2	4.6	54.6	35.2	41.3	3.9	2.8	206	0.2	YES	plasma	TRUE	NA	44.6	TRUE	Valid
PRG_30_post_plasma	PRG_30	post	F	26.08.05	16	83.6	1.539	35.2963	2.81	96	121	0.793388	581	46.9832	56.2	36.6168	43.8	110	80	85	2138	11.08.21	79	4.3845	10.2	1.98764	116	33	65	118	NA	4.5	0.7	17.7	5.9	21.9	9	78.5	12	4.9	257	3.62	NO	plasma	TRUE	NA	26.4	TRUE	Valid
PRG_31_post_plasma	PRG_31	post	F	02.02.05	16.6	98.9	1.635	36.9965	2.54	100	122	0.819672	547	50.9335	51.5	47.9665	48.5	110	80	74	1682	22.09.21	88	4.884	22.2	4.81888	125	27	83	134	NA	5.2	0.1	14.5	5.4	15.9	13	NA	3.9	1.4	394	1.62	NO	plasma	TRUE	NA	26.5	TRUE	Valid
PRG_32_post_plasma	PRG_32	post	F	21.09.03	18	71.4	1.58	28.6012	1.91	90	96	0.9375	649	42.9114	60.1	28.4886	39.9	110	70	64	1832	29.09.21	76	4.218	8.9	1.66845	125	50	57	128	NA	4.8	0.4	25.9	13.1	17.8	15.5	94	NA	0.2	196	0.31	NO	plasma	TRUE	NA	29.6	TRUE	Valid
PRG_33_post_plasma	PRG_33	post	F	25.12.04	16.75	122.3	1.69	42.8206	3.38	119	135	0.881481	565	62.1284	50.8	60.1716	49.2	100	80	60	2511	30.09.21	79	4.3845	22.1	4.30655	187	33	130	156	NA	5.2	0.2	17.2	11.8	58.5	24.4	70.8	14.6	5	254	0.05	YES	plasma	TRUE	NA	25.6	TRUE	Valid
PRG_34_post_plasma	PRG_34	post	F	27.12.06	14.8	101.7	1.652	37.265	3.27	110	120	0.916667	530	58.1724	57.2	43.5276	42.8	110	70	74	2138	26.10.21	77	4.2735	15.5	2.94397	91	34	50	73	NA	5.2	0.2	8.5	3.8	29.2	15.4	90	3.5	3.8	604	5.84	NO	plasma	TRUE	NA	42	TRUE	Valid
PRG_35_post_plasma	PRG_35	post	F	10.03.06	15.6	99	1.75	32.3265	2.62	94	115	0.817391	682	54.252	54.8	44.748	45.2	110	70	65	2393	27.10.21	82	4.551	9.8	1.98221	155	39	107	86	NA	5	0.2	7.9	3.9	34.9	10.5	29	4.7	5.7	334	1.12	NO	plasma	TRUE	NA	33.1	TRUE	Valid
PRG_36_post_plasma	PRG_36	post	F	25.08.04	17.25	117.2	1.66	42.5316	3.63	138	134	1.02985	530	49.224	42	67.976	58	120	70	74	1982	05.11.21	78	4.329	15.5	2.9822	122	35	80	75	NA	5.1	0.4	16.2	6.1	33.7	14.9	49.7	5.3	1.4	232	0.35	NO	plasma	TRUE	NA	29.3	TRUE	Valid
PRG_37_post_plasma	PRG_37	post	M	03.02.08	13.75	110.1	1.72	37.2161	3.03	122	124	0.983871	564	60.7752	55.2	49.3248	44.8	110	70	74	3321	16.11.21	92	5.106	20.2	4.58405	103	35	59	89	NA	4.9	0.1	7.3	2.2	52	15.8	43.5	2.7	2.3	401	0.29	NO	plasma	TRUE	NA	42.9	TRUE	Valid
PRG_38_post_plasma	PRG_38	post	F	31.03.04	17.6	82	1.63	30.863	2.26	100	105	0.952381	625	45.756	55.8	36.244	44.2	100	80	70	1972	17.11.21	90	4.995	15.3	3.3966	146	27	104	127	NA	5.2	0.1	16.5	10.7	31.2	17.4	84	8.2	6.1	287	1.02	NO	plasma	TRUE	NA	34.2	TRUE	Valid
PRG_39_post_plasma	PRG_39	post	F	16.12.04	16.9	81.4	1.6	31.7969	2.39	110	114	0.964912	666	42.9792	52.8	38.4208	47.2	110	85	72	1578	18.11.21	80	4.44	17.3	3.41387	134	47	74	60	NA	5	0.2	17.4	9.2	37.3	34.2	212.3	5.1	4.5	317	3.29	NO	plasma	TRUE	NA	49.1	TRUE	Valid
PRG_40_post_plasma	PRG_40	post	F	05.07.04	17.3	107.6	1.53	45.9652	3.54	120	134	0.895522	551	47.9896	44.6	59.6104	55.4	120	70	70	1982	19.11.21	87	4.8285	16.3	3.49798	116	45	62	79	NA	5.4	0.7	13.7	4.5	33.5	10.3	70	12.6	3.6	204	0.34	NO	plasma	TRUE	NA	33.9	TRUE	Valid
PRG_41_post_plasma	PRG_41	post	F	30.03.07	14.6	95.3	1.65	35.0046	2.85	120	115	1.04348	531	56.5129	59.3	38.7871	40.7	110	70	70	2168	25.11.21	89	4.9395	17.1	3.75402	120	36	80	82	NA	5.1	0.1	11.7	7.1	39.1	41.6	11	9.9	5.2	366	0.47	NO	plasma	TRUE	NA	28.3	TRUE	Valid
PRG_42_post_plasma	PRG_42	post	F	09.08.04	17.25	79.2	1.48	36.1578	2.87	115	119	0.966387	693	37.8576	47.8	41.3424	52.2	115	80	68	1601	25.11.21	81	4.4955	10.6	2.11788	160	43	110	89	NA	4.8	0.3	16.5	7.3	23.6	6.1	30	1.7	1.9	202	8.12	NO	plasma	TRUE	NA	23.1	TRUE	Valid
[truncated: 561 more columns]
