# Supplementary material for: A Metabolomics-Based Investigation of the Effects of a Short-Term Body Weight Reduction Program in a Cohort of Adolescents with Obesity: A Prospective Interventional Clinical Study
Source: Nutrients. 2023 Jan 19;15(3):529. doi: 10.3390/nu15030529 (PMC9921209; doi:10.3390/nu15030529)
Supplement: Supplementary file 1 [file nutrients-15-00529-s001.zip › 2022-07-12_PRG_Supplementary_material_GF/S03_PRG_lmer_collection_time.xlsx]

## Sheet: 2022-02-11_PRG_lmer_collection_
Dependent	Independent	N_observations	N_groups	beta	beta_confint2.5	beta_confint97.5	SE	adj_R_sqrd_marginal	adj_R_sqrd_conditional	Pvalue	FDR_Pvalue	negative_log10fdr	variation_perc	Category
PC ae C30:0	collection_timepost	84	42	-0.946584	-1.20146	-0.69165	0.128657	0.219509	0.66677	5.02679e-09	6.73589e-07	6.1716	-61.1936	PC ae
lysoPC a C20:3	collection_timepost	84	42	-0.87337	-1.15603	-0.590668	0.142672	0.187877	0.59003	2.8608e-07	9.58367e-06	5.01847	-58.2458	lysoPC
lysoPC a C26:0	collection_timepost	84	42	-0.992125	-1.31275	-0.671477	0.161819	0.245889	0.468689	2.7888e-07	9.58367e-06	5.01847	-62.9212	lysoPC
PC aa C28:1	collection_timepost	84	42	-0.904324	-1.18957	-0.619004	0.143982	0.247613	0.581143	1.69999e-07	9.58367e-06	5.01847	-59.5185	PC aa
lysoPC a C28:0	collection_timepost	84	42	-0.866463	-1.15924	-0.573647	0.147774	0.184084	0.559944	6.68119e-07	1.79056e-05	4.74701	-57.9564	lysoPC
Gln	collection_timepost	84	42	0.460656	0.299392	0.621794	0.0813919	0.179764	0.868556	1.25521e-06	2.40282e-05	4.61928	58.5114	Aminoacids
PC ae C44:6	collection_timepost	84	42	-0.830461	-1.12009	-0.540742	0.146197	0.203201	0.569613	1.21744e-06	2.40282e-05	4.61928	-56.4152	PC ae
lysoPC a C18:0	collection_timepost	84	42	-0.628118	-0.85203	-0.404188	0.113031	0.11922	0.74537	1.79808e-06	2.69655e-05	4.56919	-46.6405	lysoPC
PC ae C36:3	collection_timepost	84	42	-0.840486	-1.14002	-0.540901	0.151186	0.218866	0.53817	1.81112e-06	2.69655e-05	4.56919	-56.8499	PC ae
PC aa C40:4	collection_timepost	84	42	-0.737421	-1.00552	-0.469264	0.135329	0.152739	0.632466	2.58298e-06	3.46119e-05	4.46077	-52.1654	PC aa
PC ae C42:4	collection_timepost	84	42	-0.575021	-0.805164	-0.344794	0.116191	0.0948169	0.730996	1.29965e-05	0.000145127	3.83825	-43.7307	PC ae
PC ae C44:4	collection_timepost	84	42	-0.773444	-1.0824	-0.464406	0.155949	0.160561	0.510113	1.26817e-05	0.000145127	3.83825	-53.8579	PC ae
lysoPC a C24:0	collection_timepost	84	42	-0.70683	-0.995045	-0.418588	0.14547	0.19275	0.573267	1.74992e-05	0.000180377	3.74382	-50.6795	lysoPC
PC aa C40:5	collection_timepost	84	42	-0.734021	-1.0432	-0.424758	0.156063	0.134807	0.510306	2.87818e-05	0.000275483	3.55991	-52.0025	PC aa
PC ae C34:0	collection_timepost	84	42	-0.714952	-1.02422	-0.405612	0.156104	0.147914	0.509669	4.25747e-05	0.000380334	3.41984	-51.0784	PC ae
lysoPC a C28:1	collection_timepost	84	42	-0.885031	-1.26913	-0.500933	0.194663	0.193949	0.228681	4.74702e-05	0.000397563	3.40059	-58.7299	lysoPC
PC aa C38:1	collection_timepost	84	42	-0.552759	-0.806875	-0.298574	0.128282	0.0892932	0.67139	9.91976e-05	0.000781911	3.10684	-42.464	PC aa
PC aa C42:6	collection_timepost	84	42	-0.43356	-0.633903	-0.233141	0.101159	0.0669753	0.797061	0.000105811	0.000787701	3.10364	-35.1803	PC aa
PC ae C34:2	collection_timepost	84	42	-0.625472	-0.91557	-0.335331	0.146426	0.148929	0.5692	0.000111749	0.000788124	3.10341	-46.4991	PC ae
Tyr	collection_timepost	84	42	-0.694738	-1.02566	-0.363845	0.167005	0.120143	0.438311	0.000157992	0.00105855	2.97529	-50.0795	Aminoacids
PC ae C42:2	collection_timepost	84	42	-0.426863	-0.635749	-0.217909	0.105467	0.0646585	0.779323	0.000221101	0.00141084	2.85052	-34.7447	PC ae
PC aa C30:0	collection_timepost	84	42	-0.55351	-0.828092	-0.278857	0.138607	0.0899185	0.616192	0.000262192	0.00159699	2.7967	-42.5072	PC aa
PC aa C26:0	collection_timepost	84	42	-0.673222	-1.01179	-0.334617	0.170878	0.144045	0.410836	0.00030926	0.00180178	2.7443	-48.9938	PC aa
PC ae C42:3	collection_timepost	84	42	-0.451007	-0.687159	-0.214757	0.119227	0.0643528	0.717065	0.000492753	0.00275121	2.56048	-36.3014	PC ae
PC aa C42:2	collection_timepost	84	42	-0.419164	-0.641259	-0.197	0.112129	0.0640952	0.750203	0.000561809	0.00301129	2.52125	-34.2404	PC aa
lysoPC a C26:1	collection_timepost	84	42	-0.52802	-0.809147	-0.24677	0.141921	0.0887554	0.596995	0.000594373	0.0030633	2.51381	-41.0228	lysoPC
PC aa C40:1	collection_timepost	84	42	-0.383432	-0.600687	-0.166175	0.109672	0.0610028	0.761393	0.00114041	0.0056598	2.2472	-31.8482	PC aa
PC ae C36:4	collection_timepost	84	42	-0.416427	-0.663019	-0.169742	0.124491	0.100925	0.691632	0.00176036	0.00842458	2.07445	-34.0601	PC ae
PC aa C42:5	collection_timepost	84	42	-0.321488	-0.514943	-0.127991	0.0976783	0.0374832	0.81165	0.00204041	0.00942809	2.02558	-27.4931	PC aa
PC ae C42:1	collection_timepost	84	42	-0.385229	-0.620705	-0.149666	0.118884	0.0598448	0.718825	0.00236023	0.0105423	1.97706	-31.9705	PC ae
Phe	collection_timepost	84	42	-0.502924	-0.812084	-0.193754	0.156037	0.065619	0.512437	0.00248229	0.0107299	1.9694	-39.524	Aminoacids
t4-OH-Pro	collection_timepost	84	42	0.438926	0.161466	0.716363	0.140025	0.366084	0.600871	0.00317117	0.0128769	1.89019	55.104	Biogenic Amines
PC aa C32:2	collection_timepost	84	42	-0.570978	-0.931532	-0.210389	0.181973	0.08511	0.332618	0.00314541	0.0128769	1.89019	-43.5027	PC aa
Arg	collection_timepost	84	42	-0.381494	-0.624934	-0.138033	0.122886	0.0360961	0.700135	0.00343595	0.0135417	1.86833	-31.716	Aminoacids
PC aa C34:4	collection_timepost	84	42	-0.472436	-0.787195	-0.15762	0.158873	0.087965	0.493961	0.00490318	0.0187722	1.72649	-37.6518	PC aa
PC ae C40:3	collection_timepost	84	42	-0.328331	-0.550954	-0.105659	0.112391	0.069215	0.749044	0.0056234	0.0209315	1.6792	-27.9875	PC ae
PC aa C42:0	collection_timepost	84	42	-0.539163	-0.907671	-0.170597	0.185992	0.0770109	0.302737	0.00598502	0.0216755	1.66403	-41.6764	PC aa
PC aa C36:6	collection_timepost	84	42	-0.499909	-0.844942	-0.154853	0.174138	0.105754	0.389146	0.00644344	0.022139	1.65484	-39.3414	PC aa
SM (OH) C14:1	collection_timepost	84	42	-0.351441	-0.593549	-0.109268	0.122221	0.126494	0.702053	0.00635408	0.022139	1.65484	-29.6326	SM
PC ae C42:5	collection_timepost	84	42	-0.37187	-0.630252	-0.113411	0.130436	0.0739027	0.660719	0.00677719	0.0227036	1.64391	-31.0556	PC ae
Cit	collection_timepost	84	42	-0.481672	-0.820948	-0.142379	0.171232	0.104724	0.409715	0.00749334	0.0244904	1.611	-38.2251	Aminoacids
PC ae C38:2	collection_timepost	84	42	-0.337007	-0.576136	-0.0979408	0.12069	0.0442584	0.710654	0.00789106	0.0251762	1.59901	-28.6096	PC ae
PC ae C36:1	collection_timepost	84	42	-0.263284	-0.45095	-0.0755499	0.0947655	0.0272394	0.822778	0.00816574	0.0254467	1.59437	-23.1476	PC ae
PC ae C40:4	collection_timepost	84	42	-0.332755	-0.571783	-0.093737	0.120652	0.0510606	0.710781	0.00862384	0.0262635	1.58065	-28.3054	PC ae
Trp	collection_timepost	84	42	-0.427125	-0.740242	-0.113983	0.158037	0.0664985	0.499741	0.0099491	0.0296262	1.52832	-34.7618	Aminoacids
lysoPC a C16:0	collection_timepost	84	42	-0.312986	-0.543217	-0.0827658	0.116214	0.0588346	0.731728	0.0101769	0.0296457	1.52804	-26.874	lysoPC
PC aa C40:3	collection_timepost	84	42	-0.202203	-0.356953	-0.0473369	0.0781782	0.0256838	0.879971	0.0132651	0.0378197	1.42228	-18.3071	PC aa
PC ae C40:2	collection_timepost	84	42	-0.322204	-0.570162	-0.074282	0.125151	0.0302516	0.689004	0.0137178	0.0382954	1.41685	-27.545	PC ae
C18:1	collection_timepost	84	42	0.416163	0.0943901	0.737983	0.162408	0.11459	0.469493	0.0141507	0.0386979	1.41231	51.6133	Acylcarnitines
PC aa C40:2	collection_timepost	84	42	-0.237789	-0.429074	-0.0464468	0.0965874	0.0417241	0.815617	0.0180558	0.0483895	1.31525	-21.1631	PC aa
Kynurenine	collection_timepost	84	42	-0.432359	-0.787874	-0.0768367	0.179424	0.0773686	0.351816	0.020526	0.053931	1.26816	-35.1024	Biogenic Amines
lysoPC a C16:1	collection_timepost	84	42	-0.482028	-0.880921	-0.0830976	0.201316	0.0592142	0.181159	0.0212951	0.0545752	1.263	-38.247	lysoPC
PC ae C30:2	collection_timepost	84	42	-0.38605	-0.70717	-0.0649308	0.162069	0.0544754	0.473793	0.0219225	0.0545752	1.263	-32.0264	PC ae
PC ae C38:1	collection_timepost	84	42	-0.264174	-0.484049	-0.0443041	0.110992	0.0563764	0.755652	0.021993	0.0545752	1.263	-23.216	PC ae
PC aa C42:4	collection_timepost	84	42	-0.200887	-0.369428	-0.0322193	0.0851341	0.0376566	0.857102	0.0230489	0.0561556	1.25061	-18.1995	PC aa
PC aa C30:2	collection_timepost	84	42	-0.491971	-0.906441	-0.077501	0.214218	0.0693996	0.0693996	0.0242579	0.0580457	1.23623	-38.858	PC aa
PC aa C42:1	collection_timepost	84	42	-0.348174	-0.644281	-0.0519878	0.14947	0.040311	0.553788	0.0248204	0.0583498	1.23396	-29.4024	PC aa
PC aa C24:0	collection_timepost	84	42	-0.294473	-0.548151	-0.0407126	0.128064	0.0809904	0.67244	0.026614	0.0614875	1.21121	-25.5076	PC aa
PC ae C40:1	collection_timepost	84	42	-0.347942	-0.648943	-0.0468656	0.151938	0.0329814	0.538944	0.0272135	0.0618069	1.20896	-29.386	PC ae
Glu	collection_timepost	84	42	-0.149394	-0.280724	-0.0180297	0.0663454	0.0941359	0.913621	0.0296065	0.0661213	1.17966	-13.877	Aminoacids
C0	collection_timepost	84	42	-0.271858	-0.515281	-0.0284265	0.122874	0.0563235	0.69985	0.0325174	0.0714316	1.14611	-23.8038	Acylcarnitines
PC aa C32:1	collection_timepost	84	42	-0.334061	-0.637976	-0.0300698	0.153409	0.0276671	0.530113	0.0352193	0.0761192	1.11851	-28.399	PC aa
PC ae C38:6	collection_timepost	84	42	-0.23429	-0.44886	-0.019616	0.108341	0.0887238	0.767613	0.0364071	0.0774373	1.11105	-20.8867	PC ae
Leu	collection_timepost	84	42	-0.373566	-0.718392	-0.028733	0.174031	0.0787652	0.390835	0.037778	0.0790977	1.10184	-31.1724	Aminoacids
SM C16:0	collection_timepost	84	42	-0.299981	-0.580059	-0.0198297	0.141381	0.0702261	0.601333	0.0399127	0.0822815	1.0847	-25.9168	SM
t4-OH-Pro	sexM	84	42	0.919695	0.440869	1.39845	0.247732	0.366084	0.600871	0.000640123	0.0857764	1.06663	150.852	Biogenic Amines
PC ae C34:1	collection_timepost	84	42	-0.364289	-0.712884	-0.0156368	0.175945	0.060236	0.378198	0.0447271	0.0908095	1.04187	-30.531	PC ae
PC ae C44:3	collection_timepost	84	42	-0.352178	-0.691162	-0.0132076	0.171078	0.0721151	0.41205	0.0459074	0.0918148	1.03709	-29.6845	PC ae
Val	collection_timepost	84	42	-0.358988	-0.714568	-0.00342207	0.179452	0.03727	0.353289	0.0520833	0.102635	0.988705	-30.1618	Aminoacids
Taurine	collection_timepost	84	42	-0.389088	-0.777412	-0.000734423	0.195984	0.0383598	0.225941	0.0538129	0.104506	0.980858	-32.2325	Biogenic Amines
SM C18:1	collection_timepost	84	42	0.289734	-0.00192188	0.581446	0.147219	0.0349391	0.567924	0.0558169	0.10685	0.971227	33.6072	SM
SM C18:0	collection_timepost	84	42	0.28669	-0.00352134	0.576943	0.146486	0.045381	0.571983	0.0571333	0.107829	0.967264	33.2011	SM
lysoPC a C17:0	collection_timepost	84	42	-0.253674	-0.516079	0.00867013	0.132433	0.0235143	0.651164	0.0623778	0.116092	0.935197	-22.4055	lysoPC
PC aa C38:3	collection_timepost	84	42	-0.377066	-0.771056	0.0168953	0.198828	0.0479484	0.202137	0.0649495	0.119222	0.923642	-31.4129	PC aa
PC ae C32:1	collection_timepost	84	42	-0.274556	-0.568395	0.0194009	0.148335	0.036162	0.561548	0.071361	0.127498	0.894496	-24.0091	PC ae
PC ae C36:5	collection_timepost	84	42	0.319061	-0.0223001	0.660383	0.172271	0.0723474	0.403151	0.0712012	0.127498	0.894496	37.5835	PC ae
PC ae C32:2	collection_timepost	84	42	-0.284089	-0.599942	0.0318599	0.159436	0.0270123	0.491573	0.0821549	0.144852	0.839075	-24.7301	PC ae
PC aa C36:5	collection_timepost	84	42	-0.308708	-0.655662	0.038204	0.175091	0.0924759	0.382187	0.0853112	0.148464	0.82838	-26.5605	PC aa
SM C26:0	collection_timepost	84	42	-0.335975	-0.721367	0.049428	0.1945	0.0508103	0.237257	0.0916108	0.157383	0.803043	-28.5359	SM
SM C24:0	collection_timepost	84	42	-0.345766	-0.749381	0.0578132	0.203683	0.0588081	0.161156	0.0971553	0.164795	0.783056	-29.2322	SM
PC ae C38:4	collection_timepost	84	42	-0.313624	-0.683481	0.0562055	0.186651	0.0878179	0.296745	0.100492	0.168325	0.773852	-26.9206	PC ae
His	collection_timepost	84	42	-0.259843	-0.56877	0.0490769	0.155917	0.0191887	0.514711	0.103195	0.168635	0.773052	-22.8828	Aminoacids
Pro	collection_timepost	84	42	0.257201	-0.0481299	0.562447	0.154082	0.0358378	0.525495	0.102656	0.168635	0.773052	29.3304	Aminoacids
SM (OH) C24:1	collection_timepost	84	42	-0.329176	-0.73472	0.0763178	0.204658	0.0665813	0.152426	0.115405	0.186316	0.729749	-28.0484	SM
PC ae C44:5	collection_timepost	84	42	-0.20921	-0.47333	0.0550601	0.133348	0.0737979	0.646832	0.124313	0.195976	0.707797	-18.8775	PC ae
SM (OH) C22:1	collection_timepost	84	42	-0.32457	-0.734108	0.0849329	0.206651	0.0676565	0.135481	0.123944	0.195976	0.707797	-27.7162	SM
lysoPC a C18:2	collection_timepost	84	42	-0.280645	-0.63823	0.0769912	0.180479	0.0824251	0.344349	0.127612	0.198838	0.701501	-24.4704	lysoPC
PC ae C38:3	collection_timepost	84	42	-0.183079	-0.434998	0.0688066	0.12715	0.0329906	0.678766	0.157445	0.242502	0.615285	-16.7297	PC ae
Lys	collection_timepost	84	42	-0.225409	-0.550427	0.0995743	0.164028	0.0331221	0.461463	0.176815	0.269241	0.569859	-20.181	Aminoacids
PC aa C32:3	collection_timepost	84	42	-0.296352	-0.720237	0.127533	0.219084	0.0281411	0.0281411	0.179967	0.270961	0.567093	-25.6474	PC aa
PC aa C36:1	collection_timepost	84	42	-0.257199	-0.641584	0.127156	0.193981	0.0392566	0.241769	0.192198	0.285055	0.545071	-22.6786	PC aa
SM C24:1	collection_timepost	84	42	0.281385	-0.136434	0.699187	0.212895	0.0546013	0.0819843	0.193582	0.285055	0.545071	32.4963	SM
PC ae C30:1	collection_timepost	84	42	-0.282619	-0.707166	0.141928	0.219426	0.0252099	0.0252099	0.201463	0.293435	0.532489	-24.6193	PC ae
t4-OH-Pro	age	84	42	-0.262667	-0.418155	-0.107287	0.0804231	0.366084	0.600871	0.00227568	0.304942	0.515783	-23.1002	Biogenic Amines
SM C16:1	collection_timepost	84	42	-0.166404	-0.42714	0.0944009	0.131623	0.0388833	0.655642	0.213238	0.307246	0.512514	-15.3296	SM
Asp	collection_timepost	84	42	-0.118998	-0.308098	0.0701782	0.095491	0.0243283	0.820045	0.219678	0.313158	0.504236	-11.2191	Aminoacids
PC aa C34:1	collection_timepost	84	42	-0.219525	-0.570373	0.131386	0.177084	0.0436458	0.370859	0.222126	0.313315	0.504019	-19.71	PC aa
Creatinine	collection_timepost	84	42	0.198519	-0.120893	0.517941	0.161211	0.0294306	0.480336	0.225155	0.314279	0.502684	21.9595	Biogenic Amines
Thr	collection_timepost	84	42	0.200898	-0.132375	0.534158	0.168199	0.0172282	0.43391	0.23916	0.330385	0.480979	22.25	Aminoacids
C14:1	collection_timepost	84	42	-0.165202	-0.440712	0.11037	0.139074	0.0431646	0.614951	0.241685	0.330467	0.480872	-15.2277	Acylcarnitines
PC aa C38:6	collection_timepost	84	42	0.213733	-0.147684	0.575105	0.182389	0.0427215	0.330978	0.248004	0.335682	0.474071	23.8292	PC aa
PC ae C38:0	collection_timepost	84	42	-0.19109	-0.519481	0.137291	0.165734	0.0764834	0.448393	0.255572	0.342466	0.465382	-17.3941	PC ae
lysoPC a C18:1	collection_timepost	84	42	-0.153834	-0.422608	0.114936	0.135659	0.056834	0.633119	0.263354	0.3494	0.456677	-14.2586	lysoPC
H1	collection_timepost	84	42	-0.201903	-0.578508	0.174703	0.190064	0.0188974	0.273824	0.294309	0.386641	0.412693	-18.2826	Sugars
Gly	collection_timepost	84	42	0.154189	-0.17861	0.486933	0.167949	0.0133218	0.435596	0.363934	0.473467	0.32471	16.6711	Aminoacids
SM C22:3	collection_timepost	84	42	0.131274	-0.187556	0.450068	0.160903	0.0985357	0.479419	0.41928	0.540226	0.267424	14.028	SM
lysoPC a C20:4	collection_timepost	84	42	-0.110103	-0.382993	0.162813	0.13774	0.148244	0.619642	0.428671	0.547066	0.26196	-10.4258	lysoPC
PC ae C36:0	collection_timepost	84	42	-0.115758	-0.412403	0.180861	0.149716	0.0289704	0.552662	0.443829	0.561067	0.250985	-10.9309	PC ae
Asn	age	84	42	0.204132	0.0129037	0.395201	0.0989016	0.0798083	0.456554	0.0457112	0.567575	0.245977	22.646	Aminoacids
lysoPC a C18:2	age	84	42	0.191753	0.00970094	0.374048	0.0942551	0.0824251	0.344349	0.0487468	0.567575	0.245977	21.1371	lysoPC
lysoPC a C20:4	age	84	42	0.262326	0.0691973	0.455573	0.0999576	0.148244	0.619642	0.0123254	0.567575	0.245977	29.995	lysoPC
PC aa C36:4	age	84	42	0.253397	0.0503365	0.456919	0.105172	0.103321	0.662067	0.0207937	0.567575	0.245977	28.8394	PC aa
PC aa C36:5	age	84	42	0.208056	0.0245428	0.391376	0.0948999	0.0924759	0.382187	0.0343812	0.567575	0.245977	23.1283	PC aa
PC aa C38:4	age	84	42	0.176761	0.00269919	0.350662	0.0900187	0.0551512	0.189584	0.0567315	0.567575	0.245977	19.3345	PC aa
PC aa C38:5	age	84	42	0.19415	0.0200509	0.36811	0.0900439	0.0626169	0.205215	0.0372942	0.567575	0.245977	21.4279	PC aa
PC ae C36:4	age	84	42	0.19725	-0.00820004	0.403135	0.106403	0.100925	0.691632	0.0713318	0.567575	0.245977	21.8049	PC ae
PC ae C38:0	age	84	42	0.193874	0.00276375	0.384934	0.0988702	0.0764834	0.448393	0.0570551	0.567575	0.245977	21.3943	PC ae
PC ae C38:4	age	84	42	0.184323	0.00689349	0.361625	0.0917704	0.0878179	0.296745	0.0515436	0.567575	0.245977	20.2405	PC ae
PC ae C38:5	age	84	42	0.196932	0.0182351	0.375463	0.0924156	0.0712343	0.278858	0.0394508	0.567575	0.245977	21.7661	PC ae
PC ae C38:6	age	84	42	0.216983	0.00439639	0.430058	0.110107	0.0887238	0.767613	0.0558754	0.567575	0.245977	24.2324	PC ae
PC ae C40:6	age	84	42	0.182732	-0.00500449	0.370311	0.0970951	0.0544883	0.359696	0.0673105	0.567575	0.245977	20.0492	PC ae
PC ae C44:5	age	84	42	0.201985	-0.00425817	0.408939	0.106864	0.0737979	0.646832	0.066183	0.567575	0.245977	22.383	PC ae
SM (OH) C22:1	age	84	42	0.159899	-0.00750199	0.327137	0.0865715	0.0676565	0.135481	0.0723392	0.567575	0.245977	17.3392	SM
SM (OH) C24:1	age	84	42	0.159198	-0.00986271	0.328028	0.0874105	0.0665813	0.152426	0.0762415	0.567575	0.245977	17.257	SM
SM C22:3	age	84	42	0.241328	0.051251	0.431233	0.0983023	0.0985357	0.479419	0.0186503	0.567575	0.245977	27.2938	SM
Cit	age	84	42	0.154752	-0.0289372	0.338521	0.0950638	0.104724	0.409715	0.111599	0.575166	0.240207	16.7368	Aminoacids
lysoPC a C24:0	age	84	42	-0.158293	-0.340789	0.0243317	0.0944586	0.19275	0.573267	0.101772	0.575166	0.240207	-14.64	lysoPC
PC aa C26:0	age	84	42	0.151927	-0.0254916	0.329533	0.0918449	0.144045	0.410836	0.106116	0.575166	0.240207	16.4075	PC aa
PC aa C36:3	age	84	42	0.152393	-0.0206792	0.325316	0.0895099	0.0413715	0.149884	0.0966126	0.575166	0.240207	16.4618	PC aa
PC aa C36:6	age	84	42	0.154712	-0.0271791	0.336709	0.0941398	0.105754	0.389146	0.108327	0.575166	0.240207	16.7322	PC aa
PC ae C36:5	age	84	42	0.165895	-0.022423	0.354027	0.0973882	0.0723474	0.403151	0.0964376	0.575166	0.240207	18.0449	PC ae
PC ae C44:6	age	84	42	0.157837	-0.0227683	0.338884	0.0935476	0.203201	0.569613	0.099535	0.575166	0.240207	17.0975	PC ae
SM C24:1	age	84	42	0.143423	-0.0216429	0.308315	0.08536	0.0546013	0.0819843	0.100908	0.575166	0.240207	15.4218	SM
PC ae C34:3	collection_timepost	84	42	-0.0962726	-0.354632	0.162218	0.13044	0.0258178	0.66197	0.464654	0.581903	0.23515	-9.17836	PC ae
Met	collection_timepost	84	42	0.0849669	-0.155177	0.325107	0.121218	0.0173578	0.708695	0.487266	0.602593	0.219976	8.86811	Aminoacids
PC aa C34:3	collection_timepost	84	42	-0.135129	-0.523559	0.253276	0.196024	0.0374087	0.225447	0.494479	0.602593	0.219976	-12.6397	PC aa
PC ae C38:5	collection_timepost	84	42	0.128978	-0.245643	0.503564	0.189053	0.0712343	0.278858	0.49892	0.602593	0.219976	13.7665	PC ae
PC ae C40:5	collection_timepost	84	42	-0.0959274	-0.374695	0.182799	0.140692	0.0390767	0.605476	0.499163	0.602593	0.219976	-9.147	PC ae
SM (OH) C14:1	age	84	42	0.16583	-0.0365941	0.36856	0.104811	0.126494	0.702053	0.12167	0.603843	0.219076	18.0373	SM
PC ae C44:3	age	84	42	-0.152304	-0.341361	0.0366845	0.097803	0.0721151	0.41205	0.127483	0.605476	0.217903	-14.1273	PC ae
SM C24:0	age	84	42	0.136475	-0.0346144	0.307399	0.0884792	0.0588081	0.161156	0.131036	0.605476	0.217903	14.6226	SM
Asn	(Intercept)	84	42	-3.274	-6.36619	-0.179291	1.60066	0.0798083	0.456554	0.0475603	0.609258	0.215199	-96.2145	Aminoacids
t4-OH-Pro	(Intercept)	84	42	3.75839	1.24348	6.27502	1.30176	0.366084	0.600871	0.00629182	0.609258	0.215199	4187.93	Biogenic Amines
lysoPC a C18:2	(Intercept)	84	42	-2.99748	-5.94882	-0.0499866	1.52611	0.0824251	0.344349	0.0566167	0.609258	0.215199	-95.0087	lysoPC
lysoPC a C20:4	(Intercept)	84	42	-4.28473	-7.41089	-1.16047	1.61708	0.148244	0.619642	0.0115582	0.609258	0.215199	-98.6223	lysoPC
lysoPC a C24:0	(Intercept)	84	42	2.81327	-0.141683	5.76618	1.52846	0.19275	0.573267	0.0732581	0.609258	0.215199	1566.43	lysoPC
PC aa C36:4	(Intercept)	84	42	-4.12372	-7.41552	-0.839316	1.70114	0.103321	0.662067	0.0200625	0.609258	0.215199	-98.3816	PC aa
PC aa C36:5	(Intercept)	84	42	-3.22742	-6.19507	-0.256688	1.53636	0.0924759	0.382187	0.0421365	0.609258	0.215199	-96.034	PC aa
PC aa C38:4	(Intercept)	84	42	-2.89271	-5.70989	-0.0730044	1.45841	0.0551512	0.189584	0.0543178	0.609258	0.215199	-94.4574	PC aa
PC aa C38:5	(Intercept)	84	42	-3.13902	-5.95701	-0.318825	1.45875	0.0626169	0.205215	0.0375972	0.609258	0.215199	-95.6675	PC aa
PC ae C36:5	(Intercept)	84	42	-2.85997	-5.90514	0.188144	1.57644	0.0723474	0.403151	0.0772939	0.609258	0.215199	-94.273	PC ae
PC ae C38:0	(Intercept)	84	42	-2.97835	-6.07043	0.114532	1.60018	0.0764834	0.448393	0.0702114	0.609258	0.215199	-94.9123	PC ae
PC ae C38:4	(Intercept)	84	42	-2.87648	-5.74766	-0.0032724	1.48621	0.0878179	0.296745	0.0601489	0.609258	0.215199	-94.3667	PC ae
PC ae C38:5	(Intercept)	84	42	-3.27745	-6.16861	-0.383667	1.4967	0.0712343	0.278858	0.0345345	0.609258	0.215199	-96.2275	PC ae
PC ae C38:6	(Intercept)	84	42	-3.35235	-6.79777	0.085256	1.78049	0.0887238	0.767613	0.0671689	0.609258	0.215199	-96.4998	PC ae
PC ae C40:6	(Intercept)	84	42	-2.91456	-5.95111	0.124498	1.57188	0.0544883	0.359696	0.0712325	0.609258	0.215199	-94.5772	PC ae
PC ae C44:5	(Intercept)	84	42	-3.16014	-6.50745	0.175798	1.72853	0.0737979	0.646832	0.0751406	0.609258	0.215199	-95.758	PC ae
SM C22:3	(Intercept)	84	42	-3.95144	-7.02467	-0.87548	1.59089	0.0985357	0.479419	0.0173758	0.609258	0.215199	-98.0773	SM
SM C24:1	(Intercept)	84	42	-2.4702	-5.14299	0.205318	1.38377	0.0546013	0.0819843	0.0819269	0.6099	0.214741	-91.5432	SM
Gln	sexM	84	42	-0.879903	-1.51718	-0.243016	0.329624	0.179764	0.868556	0.0110179	0.631988	0.199291	-58.5177	Aminoacids
Ile	sexM	84	42	0.759898	0.162939	1.35686	0.308874	0.09764	0.526521	0.0184196	0.631988	0.199291	113.806	Aminoacids
SM C20:2	sexM	84	42	-0.608714	-1.10007	-0.117358	0.253956	0.0905974	0.0905974	0.0188653	0.631988	0.199291	-45.595	SM
PC aa C36:3	(Intercept)	84	42	-2.37892	-5.18064	0.425141	1.45038	0.0413715	0.149884	0.108921	0.634582	0.197512	-90.735	PC aa
PC ae C36:4	(Intercept)	84	42	-2.98202	-6.31179	0.340792	1.72092	0.100925	0.691632	0.0910008	0.634582	0.197512	-94.9309	PC ae
PC ae C44:3	(Intercept)	84	42	2.6006	-0.458311	5.6606	1.5831	0.0721151	0.41205	0.108426	0.634582	0.197512	1247.18	PC ae
SM (OH) C22:1	(Intercept)	84	42	-2.38842	-5.09859	0.324301	1.40306	0.0676565	0.135481	0.0965709	0.634582	0.197512	-90.8226	SM
SM (OH) C24:1	(Intercept)	84	42	-2.3843	-5.12	0.355034	1.41651	0.0665813	0.152426	0.100237	0.634582	0.197512	-90.7846	SM
PC aa C34:3	age	84	42	0.138789	-0.0410934	0.318551	0.0930416	0.0374087	0.225447	0.143822	0.642405	0.192191	14.8882	PC aa
SM (OH) C22:2	collection_timepost	84	42	0.132392	-0.295306	0.560076	0.217332	0.0100467	0.0451444	0.545769	0.652973	0.185105	14.1555	SM
PC aa C38:0	collection_timepost	84	42	-0.105892	-0.460483	0.24867	0.17895	0.0123612	0.357947	0.557265	0.660828	0.179912	-10.0478	PC aa
Ala	collection_timepost	84	42	-0.0849711	-0.375697	0.20575	0.146736	0.00222765	0.571455	0.56569	0.664934	0.177222	-8.14612	Aminoacids
PC aa C36:3	collection_timepost	84	42	-0.116886	-0.523368	0.289566	0.20513	0.0413715	0.149884	0.571909	0.666399	0.176266	-11.0313	PC aa
PC aa C32:0	collection_timepost	84	42	0.0810822	-0.204989	0.367224	0.144406	0.0181178	0.58509	0.577505	0.667118	0.175798	8.446	PC aa
Orn	collection_timepost	84	42	-0.0842176	-0.386465	0.217997	0.15254	0.0388145	0.534963	0.583863	0.668698	0.17477	-8.07688	Aminoacids
C0	age	84	42	0.151908	-0.0603813	0.364236	0.109852	0.0563235	0.69985	0.174566	0.687996	0.162414	16.4054	Acylcarnitines
PC aa C34:1	age	84	42	0.139949	-0.0502387	0.330435	0.0984769	0.0436458	0.370859	0.163218	0.687996	0.162414	15.0216	PC aa
PC aa C38:6	age	84	42	0.13655	-0.0508308	0.323724	0.0968972	0.0427215	0.330978	0.166688	0.687996	0.162414	14.6312	PC aa
SM C16:0	age	84	42	0.146148	-0.0571936	0.349837	0.105294	0.0702261	0.601333	0.173007	0.687996	0.162414	15.7368	SM
PC aa C24:0	age	84	42	-0.144871	-0.351391	0.0620344	0.106947	0.0809904	0.67244	0.183329	0.701887	0.153733	-13.4866	PC aa
SM C26:0	age	84	42	0.12342	-0.0551779	0.302067	0.0924219	0.0508103	0.237257	0.189485	0.705307	0.151622	13.1359	SM
Asn	collection_timepost	84	42	0.0818827	-0.244	0.407731	0.164463	0.0798083	0.456554	0.621219	0.705453	0.151532	8.53285	Aminoacids
lysoPC a C18:1	age	84	42	0.138766	-0.0687861	0.346303	0.107387	0.056834	0.633119	0.203881	0.71895	0.143301	14.8855	lysoPC
PC aa C34:4	age	84	42	0.130321	-0.0624394	0.323346	0.0998009	0.087965	0.493961	0.19926	0.71895	0.143301	13.9194	PC aa
PC aa C36:4	collection_timepost	84	42	0.0612039	-0.196892	0.319398	0.130296	0.103321	0.662067	0.641022	0.721823	0.141569	6.31156	PC aa
Cit	(Intercept)	84	42	-2.31874	-5.29341	0.654647	1.5389	0.104724	0.409715	0.139876	0.729718	0.136845	-90.1603	Aminoacids
PC aa C24:0	(Intercept)	84	42	2.39362	-0.952746	5.73384	1.72977	0.0809904	0.67244	0.174261	0.729718	0.136845	995.311	PC aa
PC aa C26:0	(Intercept)	84	42	-2.10877	-4.98394	0.76342	1.48694	0.144045	0.410836	0.164019	0.729718	0.136845	-87.8613	PC aa
PC aa C34:3	(Intercept)	84	42	-2.14153	-5.05295	0.771803	1.50702	0.0374087	0.225447	0.163183	0.729718	0.136845	-88.2525	PC aa
PC aa C36:6	(Intercept)	84	42	-2.19107	-5.13727	0.753471	1.52407	0.105754	0.389146	0.158454	0.729718	0.136845	-88.8203	PC aa
PC aa C38:6	(Intercept)	84	42	-2.326	-5.35624	0.707516	1.5688	0.0427215	0.330978	0.146141	0.729718	0.136845	-90.2315	PC aa
PC ae C44:6	(Intercept)	84	42	-2.12959	-5.05906	0.792854	1.51377	0.203201	0.569613	0.167361	0.729718	0.136845	-88.1113	PC ae
SM (OH) C14:1	(Intercept)	84	42	-2.36575	-5.64449	0.908099	1.69516	0.126494	0.702053	0.170699	0.729718	0.136845	-90.6122	SM
SM C24:0	(Intercept)	84	42	-2.04887	-4.81826	0.723123	1.43371	0.0588081	0.161156	0.160862	0.729718	0.136845	-87.112	SM
PC ae C40:6	collection_timepost	84	42	-0.0773831	-0.430952	0.276153	0.178432	0.0544883	0.359696	0.666786	0.744577	0.12809	-7.44648	PC ae
PC aa C28:1	age	84	42	0.111728	-0.0625211	0.286317	0.0902382	0.247613	0.581143	0.223059	0.751362	0.124151	11.8208	PC aa
PC aa C36:2	age	84	42	0.114515	-0.0648222	0.29366	0.0927391	0.0217317	0.186637	0.224287	0.751362	0.124151	12.1329	PC aa
Orn	age	84	42	0.127132	-0.0760405	0.330149	0.105083	0.0388145	0.534963	0.233622	0.763545	0.117165	13.5567	Aminoacids
C0	(Intercept)	84	42	-2.34735	-5.78117	1.08587	1.77661	0.0563235	0.69985	0.194085	0.764922	0.116383	-90.4377	Acylcarnitines
PC aa C34:1	(Intercept)	84	42	-2.1239	-5.20723	0.954707	1.59414	0.0436458	0.370859	0.190437	0.764922	0.116383	-88.0436	PC aa
PC aa C40:6	collection_timepost	84	42	-0.0624461	-0.375166	0.250228	0.157821	0.015363	0.502476	0.694386	0.76899	0.114079	-6.05363	PC aa
PC ae C36:2	collection_timepost	84	42	-0.0696471	-0.432808	0.293468	0.18327	0.0192037	0.325498	0.705883	0.775314	0.110522	-6.7277	PC ae
lysoPC a C18:1	(Intercept)	84	42	-2.24443	-5.60131	1.11268	1.73702	0.056834	0.633119	0.203887	0.780596	0.107574	-89.4012	lysoPC
Orn	(Intercept)	84	42	-2.07021	-5.35477	1.21681	1.70016	0.0388145	0.534963	0.230635	0.782459	0.106538	-87.3841	Aminoacids
PC aa C36:2	(Intercept)	84	42	-1.81748	-4.71926	1.08733	1.5023	0.0217317	0.186637	0.23357	0.782459	0.106538	-83.7566	PC aa
SM C16:0	(Intercept)	84	42	-2.13521	-5.43011	1.15415	1.70333	0.0702261	0.601333	0.217435	0.782459	0.106538	-88.178	SM
SM C18:0	(Intercept)	84	42	-2.10594	-5.42265	1.20758	1.71532	0.045381	0.571983	0.226873	0.782459	0.106538	-87.8269	SM
SM C26:0	(Intercept)	84	42	-1.81259	-4.70592	1.07995	1.49697	0.0508103	0.237257	0.233181	0.782459	0.106538	-83.6769	SM
C2	collection_timepost	84	42	0.0591139	-0.288432	0.406699	0.175413	0.00396141	0.38407	0.737832	0.803817	0.0948428	6.08961	Acylcarnitines
SM C18:0	age	84	42	0.122527	-0.0822998	0.327552	0.106029	0.045381	0.571983	0.254871	0.813159	0.0898246	13.0349	SM
PC aa C34:2	collection_timepost	84	42	-0.05078	-0.380401	0.278904	0.166374	0.0558964	0.445374	0.76174	0.816586	0.0879983	-4.95123	PC aa
PC aa C36:2	collection_timepost	84	42	-0.0624316	-0.460466	0.335562	0.200867	0.0217317	0.186637	0.757516	0.816586	0.0879983	-6.05227	PC aa
C14:1	age	84	42	0.122221	-0.0859746	0.330707	0.107794	0.0431646	0.614951	0.263772	0.821987	0.0851353	13.0004	Acylcarnitines
PC aa C34:2	age	84	42	0.112393	-0.0815622	0.306644	0.100426	0.0558964	0.445374	0.26991	0.821998	0.085129	11.8953	PC aa
PC aa C36:1	age	84	42	0.100761	-0.080144	0.281525	0.093565	0.0392566	0.241769	0.288135	0.825739	0.0831574	10.6012	PC aa
PC aa C38:3	age	84	42	0.0941641	-0.0821225	0.270314	0.0911766	0.0479484	0.202137	0.308073	0.825739	0.0831574	9.874	PC aa
PC aa C40:1	age	84	42	-0.116504	-0.332348	0.099354	0.111685	0.0610028	0.761393	0.30329	0.825739	0.0831574	-10.9973	PC aa
PC ae C34:1	age	84	42	0.100608	-0.0875579	0.289043	0.0974244	0.060236	0.378198	0.308111	0.825739	0.0831574	10.5843	PC ae
PC ae C36:2	age	84	42	0.103005	-0.0876159	0.29341	0.0985709	0.0192037	0.325498	0.302463	0.825739	0.0831574	10.8496	PC ae
SM C20:2	age	84	42	0.086868	-0.0726597	0.246396	0.0824515	0.0905974	0.0905974	0.295254	0.825739	0.0831574	9.07527	SM
PC aa C36:0	collection_timepost	84	42	-0.0362692	-0.291741	0.21925	0.128963	0.0119995	0.66971	0.779934	0.827244	0.0823664	-3.56193	PC aa
SM (OH) C16:1	collection_timepost	84	42	0.0338175	-0.209002	0.276721	0.122589	0.0443741	0.701858	0.78403	0.827244	0.0823664	3.43958	SM
ADMA	collection_timepost	84	42	-0.0562384	-0.482934	0.370457	0.220537	0.0156709	0.0156709	0.799372	0.836843	0.0773561	-5.46862	Biogenic Amines
C14:1	(Intercept)	84	42	-1.95527	-5.32757	1.4124	1.74365	0.0431646	0.614951	0.26896	0.838155	0.0766755	-85.8473	Acylcarnitines
PC aa C34:4	(Intercept)	84	42	-1.81228	-4.93573	1.30696	1.61503	0.087965	0.493961	0.268629	0.838155	0.0766755	-83.6719	PC aa
PC aa C40:1	(Intercept)	84	42	2.04109	-1.44937	5.53133	1.80601	0.0610028	0.761393	0.26528	0.838155	0.0766755	669.901	PC aa
Ile	age	84	42	0.0696213	-0.124161	0.263406	0.100267	0.09764	0.526521	0.491568	0.849906	0.0706293	7.21021	Aminoacids
Leu	age	84	42	0.0682331	-0.118081	0.254575	0.0964089	0.0787652	0.390835	0.483308	0.849906	0.0706293	7.06148	Aminoacids
Met	age	84	42	0.0815497	-0.136755	0.299835	0.11295	0.0173578	0.708695	0.474593	0.849906	0.0706293	8.49672	Aminoacids
Trp	age	84	42	0.0633435	-0.133095	0.259902	0.10167	0.0664985	0.499741	0.53689	0.849906	0.0706293	6.53927	Aminoacids
ADMA	age	84	42	-0.0665367	-0.232739	0.0996655	0.0859012	0.0156709	0.0156709	0.440876	0.849906	0.0706293	-6.43715	Biogenic Amines
lysoPC a C16:0	age	84	42	0.0882473	-0.125895	0.302342	0.110789	0.0588346	0.731728	0.430532	0.849906	0.0706293	9.22582	lysoPC
lysoPC a C17:0	age	84	42	0.0731689	-0.140438	0.286486	0.110444	0.0235143	0.651164	0.511541	0.849906	0.0706293	7.59122	lysoPC
PC aa C30:0	age	84	42	0.0644447	-0.137014	0.266238	0.104317	0.0899185	0.616192	0.540309	0.849906	0.0706293	6.65666	PC aa
PC aa C30:2	age	84	42	-0.0746447	-0.236085	0.0867954	0.08344	0.0693996	0.0693996	0.373689	0.849906	0.0706293	-7.19269	PC aa
PC aa C32:0	age	84	42	0.0969513	-0.11268	0.306913	0.108545	0.0181178	0.58509	0.377229	0.849906	0.0706293	10.1807	PC aa
PC aa C32:3	age	84	42	-0.0612937	-0.226401	0.103814	0.0853354	0.0281411	0.0281411	0.474685	0.849906	0.0706293	-5.9453	PC aa
PC aa C36:0	age	84	42	-0.0848747	-0.301099	0.131571	0.111932	0.0119995	0.66971	0.452842	0.849906	0.0706293	-8.13726	PC aa
PC aa C38:0	age	84	42	0.0619362	-0.132169	0.255899	0.100395	0.0123612	0.357947	0.540866	0.849906	0.0706293	6.38945	PC aa
PC aa C38:1	age	84	42	-0.0932249	-0.298584	0.112459	0.106333	0.0892932	0.67139	0.385998	0.849906	0.0706293	-8.90114	PC aa
PC aa C40:2	age	84	42	-0.0736333	-0.295549	0.148553	0.114889	0.0417241	0.815617	0.52532	0.849906	0.0706293	-7.09877	PC aa
PC aa C40:5	age	84	42	0.0580407	-0.128658	0.245141	0.096693	0.134807	0.510306	0.551804	0.849906	0.0706293	5.97581	PC aa
PC aa C40:6	age	84	42	0.0950637	-0.109213	0.299128	0.105638	0.015363	0.502476	0.373691	0.849906	0.0706293	9.97289	PC aa
PC aa C42:0	age	84	42	0.0633569	-0.116179	0.243169	0.0929602	0.0770109	0.302737	0.49955	0.849906	0.0706293	6.5407	PC aa
PC aa C42:2	age	84	42	-0.0752905	-0.289719	0.139462	0.111027	0.0640952	0.750203	0.501684	0.849906	0.0706293	-7.2526	PC aa
PC aa C42:4	age	84	42	-0.0793617	-0.304279	0.146151	0.11651	0.0376566	0.857102	0.499779	0.849906	0.0706293	-7.62943	PC aa
PC aa C42:6	age	84	42	-0.0952362	-0.31239	0.122275	0.112444	0.0669753	0.797061	0.402167	0.849906	0.0706293	-9.08418	PC aa
PC ae C30:1	age	84	42	0.0615909	-0.103774	0.226956	0.0854687	0.0252099	0.0252099	0.47324	0.849906	0.0706293	6.35272	PC ae
PC ae C30:2	age	84	42	-0.087453	-0.283805	0.108901	0.101596	0.0544754	0.473793	0.394611	0.849906	0.0706293	-8.3738	PC ae
PC ae C32:1	age	84	42	0.0908307	-0.114513	0.296729	0.106371	0.036162	0.561548	0.398368	0.849906	0.0706293	9.50836	PC ae
PC ae C32:2	age	84	42	-0.063616	-0.265074	0.138295	0.104341	0.0270123	0.491573	0.545598	0.849906	0.0706293	-6.16347	PC ae
PC ae C34:0	age	84	42	0.0829783	-0.101645	0.267943	0.0956067	0.147914	0.509669	0.390747	0.849906	0.0706293	8.65182	PC ae
PC ae C34:2	age	84	42	0.0606849	-0.128416	0.249994	0.0978944	0.148929	0.5692	0.538924	0.849906	0.0706293	6.25641	PC ae
PC ae C36:0	age	84	42	0.0909629	-0.114911	0.296709	0.106488	0.0289704	0.552662	0.398202	0.849906	0.0706293	9.52284	PC ae
PC ae C36:3	age	84	42	0.0593075	-0.116161	0.23501	0.0908465	0.218866	0.53817	0.517692	0.849906	0.0706293	6.11015	PC ae
PC ae C42:1	age	84	42	-0.0793085	-0.292115	0.133911	0.110206	0.0598448	0.718825	0.476029	0.849906	0.0706293	-7.62451	PC ae
PC ae C42:2	age	84	42	-0.0713048	-0.287641	0.14535	0.112013	0.0646585	0.779323	0.528109	0.849906	0.0706293	-6.8822	PC ae
PC ae C42:3	age	84	42	-0.0775349	-0.289562	0.13495	0.109812	0.0643528	0.717065	0.484333	0.849906	0.0706293	-7.46053	PC ae
SM (OH) C16:1	age	84	42	0.106047	-0.108018	0.320509	0.110854	0.0443741	0.701858	0.344632	0.849906	0.0706293	11.1874	SM
SM (OH) C22:2	age	84	42	0.0539996	-0.115573	0.223449	0.0877065	0.0100467	0.0451444	0.541678	0.849906	0.0706293	5.54841	SM
SM C16:1	age	84	42	0.0877685	-0.123852	0.29971	0.109572	0.0388833	0.655642	0.427972	0.849906	0.0706293	9.17354	SM
SM C18:1	age	84	42	0.0902341	-0.115781	0.296509	0.106658	0.0349391	0.567924	0.402702	0.849906	0.0706293	9.44305	SM
H1	age	84	42	0.0643643	-0.122246	0.250978	0.096556	0.0188974	0.273824	0.508949	0.849906	0.0706293	6.64809	Sugars
Gly	age	84	42	0.06077	-0.138996	0.26028	0.103291	0.0133218	0.435596	0.559696	0.852265	0.0694255	6.26545	Aminoacids
Gln	(Intercept)	84	42	0.961521	-2.37547	4.30814	1.72876	0.179764	0.868556	0.581242	0.855895	0.0675794	161.567	Aminoacids
Gly	(Intercept)	84	42	-1.07855	-4.30716	2.15415	1.67161	0.0133218	0.435596	0.522543	0.855895	0.0675794	-65.9911	Aminoacids
Ile	(Intercept)	84	42	-1.29193	-4.42745	1.84354	1.62243	0.09764	0.526521	0.430654	0.855895	0.0675794	-72.5261	Aminoacids
Leu	(Intercept)	84	42	-1.02486	-4.04119	1.99103	1.56068	0.0787652	0.390835	0.515218	0.855895	0.0675794	-64.1155	Aminoacids
Met	(Intercept)	84	42	-1.318	-4.84801	2.21232	1.82661	0.0173578	0.708695	0.474856	0.855895	0.0675794	-73.2329	Aminoacids
Thr	(Intercept)	84	42	-0.976095	-4.19529	2.24405	1.66599	0.0172282	0.43391	0.561302	0.855895	0.0675794	-62.3221	Aminoacids
Tyr	(Intercept)	84	42	0.87475	-2.09466	3.84621	1.53702	0.120143	0.438311	0.572516	0.855895	0.0675794	139.828	Aminoacids
ADMA	(Intercept)	84	42	1.15087	-1.54391	3.84565	1.39279	0.0156709	0.0156709	0.411088	0.855895	0.0675794	216.094	Biogenic Amines
lysoPC a C16:0	(Intercept)	84	42	-1.35502	-4.81718	2.10791	1.79162	0.0588346	0.731728	0.453989	0.855895	0.0675794	-74.2058	lysoPC
lysoPC a C17:0	(Intercept)	84	42	-1.06081	-4.51096	2.39396	1.78633	0.0235143	0.651164	0.556025	0.855895	0.0675794	-65.3826	lysoPC
lysoPC a C20:3	(Intercept)	84	42	0.890188	-2.09947	3.87686	1.54615	0.187877	0.59003	0.568078	0.855895	0.0675794	143.559	lysoPC
lysoPC a C26:0	(Intercept)	84	42	1.23339	-1.44078	3.90576	1.38327	0.245889	0.468689	0.378011	0.855895	0.0675794	243.283	lysoPC
lysoPC a C28:1	(Intercept)	84	42	0.838253	-1.64153	3.3178	1.28316	0.193949	0.228681	0.51737	0.855895	0.0675794	131.232	lysoPC
PC aa C28:1	(Intercept)	84	42	-1.24961	-4.07475	1.5701	1.46029	0.247613	0.581143	0.397347	0.855895	0.0675794	-71.3383	PC aa
PC aa C30:2	(Intercept)	84	42	1.45221	-1.16535	4.06978	1.35288	0.0693996	0.0693996	0.286309	0.855895	0.0675794	327.257	PC aa
PC aa C32:0	(Intercept)	84	42	-1.62562	-5.02195	1.76543	1.7559	0.0181178	0.58509	0.360214	0.855895	0.0675794	-80.3211	PC aa
PC aa C32:3	(Intercept)	84	42	1.13286	-1.54417	3.80989	1.38362	0.0281411	0.0281411	0.415351	0.855895	0.0675794	210.453	PC aa
PC aa C34:2	(Intercept)	84	42	-1.6807	-4.82428	1.45818	1.62531	0.0558964	0.445374	0.307432	0.855895	0.0675794	-81.3756	PC aa
PC aa C36:0	(Intercept)	84	42	1.37948	-2.12104	4.87646	1.81031	0.0119995	0.66971	0.450616	0.855895	0.0675794	297.285	PC aa
PC aa C36:1	(Intercept)	84	42	-1.54668	-4.47415	1.38301	1.51539	0.0392566	0.241769	0.313657	0.855895	0.0675794	-78.7047	PC aa
PC aa C38:0	(Intercept)	84	42	-0.980889	-4.1205	2.16098	1.62514	0.0123612	0.357947	0.549601	0.855895	0.0675794	-62.5022	PC aa
PC aa C38:1	(Intercept)	84	42	1.7775	-1.54916	5.09896	1.71986	0.0892932	0.67139	0.307703	0.855895	0.0675794	491.506	PC aa
PC aa C38:3	(Intercept)	84	42	-1.34013	-4.19348	1.51537	1.47703	0.0479484	0.202137	0.369761	0.855895	0.0675794	-73.8189	PC aa
PC aa C40:2	(Intercept)	84	42	1.22786	-2.36451	4.81587	1.85759	0.0417241	0.815617	0.512484	0.855895	0.0675794	241.391	PC aa
PC aa C40:6	(Intercept)	84	42	-1.51123	-4.81291	1.79384	1.70925	0.015363	0.502476	0.382007	0.855895	0.0675794	-77.9361	PC aa
PC aa C42:2	(Intercept)	84	42	1.36205	-2.1106	4.82951	1.7954	0.0640952	0.750203	0.452613	0.855895	0.0675794	290.42	PC aa
PC aa C42:4	(Intercept)	84	42	1.30499	-2.34084	4.94127	1.88364	0.0376566	0.857102	0.492516	0.855895	0.0675794	268.767	PC aa
PC aa C42:6	(Intercept)	84	42	1.7085	-1.80842	5.21968	1.81814	0.0669753	0.797061	0.353132	0.855895	0.0675794	452.068	PC aa
PC ae C30:1	(Intercept)	84	42	-0.844354	-3.52556	1.83685	1.38578	0.0252099	0.0252099	0.544052	0.855895	0.0675794	-57.0165	PC ae
PC ae C30:2	(Intercept)	84	42	1.56294	-1.61444	4.74028	1.6441	0.0544754	0.473793	0.347611	0.855895	0.0675794	377.282	PC ae
PC ae C32:1	(Intercept)	84	42	-1.28462	-4.61546	2.03736	1.72088	0.036162	0.561548	0.459828	0.855895	0.0675794	-72.3243	PC ae
PC ae C32:2	(Intercept)	84	42	1.15562	-2.11131	4.41531	1.68834	0.0270123	0.491573	0.497704	0.855895	0.0675794	217.599	PC ae
PC ae C34:0	(Intercept)	84	42	-0.912149	-3.90534	2.0756	1.54726	0.147914	0.509669	0.558888	0.855895	0.0675794	-59.834	PC ae
PC ae C34:1	(Intercept)	84	42	-1.37565	-4.42583	1.67026	1.57712	0.060236	0.378198	0.388373	0.855895	0.0675794	-74.7324	PC ae
PC ae C36:0	(Intercept)	84	42	-1.34459	-4.67309	1.98594	1.7228	0.0289704	0.552662	0.439802	0.855895	0.0675794	-73.9355	PC ae
PC ae C36:1	(Intercept)	84	42	1.0596	-2.57226	4.68629	1.87779	0.0272394	0.822778	0.575779	0.855895	0.0675794	188.521	PC ae
PC ae C36:2	(Intercept)	84	42	-1.606	-4.68842	1.47984	1.59583	0.0192037	0.325498	0.320396	0.855895	0.0675794	-79.9311	PC ae
PC ae C38:1	(Intercept)	84	42	1.04113	-2.45328	4.53594	1.80821	0.0563764	0.755652	0.568058	0.855895	0.0675794	183.242	PC ae
PC ae C42:1	(Intercept)	84	42	1.40654	-2.04154	4.848	1.78225	0.0598448	0.718825	0.434752	0.855895	0.0675794	308.18	PC ae
PC ae C42:2	(Intercept)	84	42	1.30159	-2.20161	4.79969	1.81123	0.0646585	0.779323	0.476639	0.855895	0.0675794	267.515	PC ae
PC ae C42:3	(Intercept)	84	42	1.43714	-1.99908	4.86602	1.77589	0.0643528	0.717065	0.42326	0.855895	0.0675794	320.864	PC ae
PC ae C42:4	(Intercept)	84	42	1.17335	-2.20908	4.54938	1.74835	0.0948169	0.730996	0.506083	0.855895	0.0675794	223.281	PC ae
SM (OH) C16:1	(Intercept)	84	42	-1.6351	-5.10336	1.82679	1.79277	0.0443741	0.701858	0.367322	0.855895	0.0675794	-80.5068	SM
SM (OH) C22:2	(Intercept)	84	42	-0.920697	-3.66725	1.82779	1.42175	0.0100467	0.0451444	0.521007	0.855895	0.0675794	-60.1759	SM
SM C16:1	(Intercept)	84	42	-1.25085	-4.67869	2.17185	1.77224	0.0388833	0.655642	0.484488	0.855895	0.0675794	-71.3739	SM
SM C18:1	(Intercept)	84	42	-1.58285	-4.91976	1.7499	1.72549	0.0349391	0.567924	0.364578	0.855895	0.0675794	-79.4612	SM
SM C20:2	(Intercept)	84	42	-1.24882	-3.83537	1.33774	1.33686	0.0905974	0.0905974	0.35304	0.855895	0.0675794	-71.3156	SM
H1	(Intercept)	84	42	-0.907103	-3.92869	2.11444	1.56352	0.0188974	0.273824	0.565113	0.855895	0.0675794	-59.6308	Sugars
Gln	age	84	42	-0.0614823	-0.268483	0.144919	0.106928	0.179764	0.868556	0.568589	0.856077	0.067487	-5.96304	Aminoacids
Asp	age	84	42	-0.0591746	-0.283673	0.165686	0.116246	0.0243283	0.820045	0.613578	0.856452	0.0672969	-5.74578	Aminoacids
Thr	age	84	42	0.0524349	-0.146552	0.251362	0.102943	0.0172282	0.43391	0.613369	0.856452	0.0672969	5.38339	Aminoacids
lysoPC a C26:0	age	84	42	-0.0458935	-0.21096	0.119286	0.0854362	0.245889	0.468689	0.594202	0.856452	0.0672969	-4.48563	lysoPC
PC aa C42:5	age	84	42	0.0614333	-0.160953	0.284015	0.115116	0.0374832	0.81165	0.596592	0.856452	0.0672969	6.33595	PC aa
PC ae C36:1	age	84	42	-0.0598954	-0.284207	0.164739	0.116141	0.0272394	0.822778	0.608956	0.856452	0.0672969	-5.8137	PC ae
PC ae C38:1	age	84	42	-0.0627653	-0.27889	0.153335	0.111821	0.0563764	0.755652	0.577795	0.856452	0.0672969	-6.08361	PC ae
PC ae C42:4	age	84	42	-0.0581977	-0.266959	0.150963	0.10811	0.0948169	0.730996	0.59341	0.856452	0.0672969	-5.65366	PC ae
Pro	(Intercept)	84	42	-0.922431	-4.20149	2.36292	1.69817	0.0358378	0.525495	0.590074	0.857159	0.0669385	-60.2448	Aminoacids
Trp	(Intercept)	84	42	-0.882045	-4.06252	2.29652	1.6452	0.0664985	0.499741	0.594894	0.857159	0.0669385	-58.6065	Aminoacids
Asp	(Intercept)	84	42	0.943613	-2.69192	4.57333	1.87949	0.0243283	0.820045	0.618437	0.861373	0.0648088	156.925	Aminoacids
PC aa C40:3	(Intercept)	84	42	0.892501	-2.80296	4.57923	1.90959	0.0256838	0.879971	0.642816	0.861373	0.0648088	144.123	PC aa
PC aa C40:4	(Intercept)	84	42	0.808337	-2.32208	3.93399	1.61845	0.152739	0.632466	0.620255	0.861373	0.0648088	124.417	PC aa
PC aa C42:0	(Intercept)	84	42	-0.734127	-3.64571	2.17307	1.50539	0.0770109	0.302737	0.628494	0.861373	0.0648088	-52.0076	PC aa
PC aa C42:5	(Intercept)	84	42	-0.879431	-4.47821	2.71621	1.86126	0.0374832	0.81165	0.639197	0.861373	0.0648088	-58.4981	PC aa
PC ae C30:0	(Intercept)	84	42	0.732767	-2.27329	3.73454	1.55424	0.219509	0.66677	0.639925	0.861373	0.0648088	108.083	PC ae
PC ae C40:3	(Intercept)	84	42	0.858065	-2.6017	4.31415	1.78917	0.069215	0.749044	0.634189	0.861373	0.0648088	135.859	PC ae
C18:1	(Intercept)	84	42	-0.715144	-3.74068	2.3069	1.56458	0.11459	0.469493	0.650132	0.862154	0.064415	-51.0879	Acylcarnitines
Creatinine	(Intercept)	84	42	-0.753126	-3.99883	2.49175	1.67924	0.0294306	0.480336	0.656267	0.862154	0.064415	-52.9108	Biogenic Amines
PC ae C40:1	(Intercept)	84	42	0.748516	-2.55886	4.0503	1.70978	0.0329814	0.538944	0.663945	0.863774	0.0636	111.386	PC ae
PC aa C30:0	(Intercept)	84	42	-0.704305	-3.96849	2.55454	1.6875	0.0899185	0.616192	0.678689	0.866136	0.0624137	-50.5548	PC aa
PC aa C42:1	(Intercept)	84	42	0.714001	-2.59343	4.01557	1.70972	0.040311	0.553788	0.67851	0.866136	0.0624137	104.214	PC aa
lysoPC a C16:1	age	84	42	0.0424208	-0.130126	0.215141	0.0893206	0.0592142	0.181159	0.637486	0.876112	0.0574403	4.33335	lysoPC
PC ae C44:4	age	84	42	0.0444806	-0.138129	0.227475	0.0945736	0.160561	0.510113	0.640739	0.876112	0.0574403	4.54847	PC ae
PC aa C40:3	age	84	42	-0.0528067	-0.280855	0.175785	0.11812	0.0256838	0.879971	0.657294	0.880774	0.0551357	-5.14366	PC aa
PC ae C40:3	age	84	42	-0.0499792	-0.263704	0.163975	0.110641	0.069215	0.749044	0.653965	0.880774	0.0551357	-4.87508	PC ae
Lys	age	84	42	0.0431392	-0.155559	0.241673	0.102765	0.0331221	0.461463	0.676945	0.88932	0.0509421	4.40833	Aminoacids
Pro	age	84	42	0.0447085	-0.158358	0.247381	0.104957	0.0358378	0.525495	0.672471	0.88932	0.0509421	4.5723	Aminoacids
PC aa C38:5	collection_timepost	84	42	-0.0359809	-0.429014	0.357023	0.198345	0.0626169	0.205215	0.856941	0.890156	0.0505339	-3.53413	PC aa
Ser	age	84	42	0.0402406	-0.178326	0.258556	0.113021	0.00781896	0.691818	0.723722	0.899378	0.0460577	4.10613	Aminoacids
Tyr	age	84	42	-0.0333121	-0.216896	0.150144	0.0949549	0.120143	0.438311	0.72761	0.899378	0.0460577	-3.27633	Aminoacids
Val	age	84	42	0.0388329	-0.151079	0.228682	0.098247	0.03727	0.353289	0.694805	0.899378	0.0460577	3.95968	Aminoacids
Creatinine	age	84	42	0.0358527	-0.164685	0.236442	0.103775	0.0294306	0.480336	0.731584	0.899378	0.0460577	3.65032	Biogenic Amines
Taurine	age	84	42	0.0354334	-0.144232	0.215235	0.0929954	0.0383598	0.225941	0.705253	0.899378	0.0460577	3.60687	Biogenic Amines
PC aa C42:1	age	84	42	-0.0367265	-0.240804	0.167719	0.105679	0.040311	0.553788	0.730061	0.899378	0.0460577	-3.60602	PC aa
PC ae C40:1	age	84	42	-0.0368438	-0.240929	0.167591	0.105679	0.0329814	0.538944	0.729235	0.899378	0.0460577	-3.61733	PC ae
C2	(Intercept)	84	42	-0.568263	-3.7627	2.6232	1.65214	0.00396141	0.38407	0.732715	0.9007	0.0454197	-43.3491	Acylcarnitines
Phe	(Intercept)	84	42	0.571941	-2.62482	3.76792	1.65393	0.065619	0.512437	0.731335	0.9007	0.0454197	77.1703	Aminoacids
Ser	(Intercept)	84	42	-0.6124	-4.14302	2.92225	1.82783	0.00781896	0.691818	0.739381	0.9007	0.0454197	-45.7952	Aminoacids
PC aa C40:5	(Intercept)	84	42	-0.57427	-3.60192	2.447	1.56479	0.134807	0.510306	0.715596	0.9007	0.0454197	-43.6884	PC aa
PC ae C34:2	(Intercept)	84	42	-0.539996	-3.6029	2.51959	1.58396	0.148929	0.5692	0.734988	0.9007	0.0454197	-41.7249	PC ae
C2	age	84	42	0.0320702	-0.165116	0.229444	0.102073	0.00396141	0.38407	0.755052	0.901238	0.0451606	3.259	Acylcarnitines
His	age	84	42	0.0346938	-0.16986	0.239217	0.105832	0.0191887	0.514711	0.744798	0.901238	0.0451606	3.53027	Aminoacids
lysoPC a C28:1	age	84	42	-0.0243523	-0.177337	0.128648	0.0791606	0.193949	0.228681	0.759999	0.901238	0.0451606	-2.40582	lysoPC
PC aa C40:4	age	84	42	-0.0320416	-0.225261	0.161476	0.100046	0.152739	0.632466	0.750472	0.901238	0.0451606	-3.15337	PC aa
Lys	(Intercept)	84	42	-0.506414	-3.71908	2.70888	1.66302	0.0331221	0.461463	0.762345	0.901416	0.0450749	-39.7347	Aminoacids
Val	(Intercept)	84	42	-0.483239	-3.55648	2.591	1.5905	0.03727	0.353289	0.762862	0.901416	0.0450749	-38.3217	Aminoacids
lysoPC a C16:1	(Intercept)	84	42	-0.432014	-3.23014	2.36338	1.44719	0.0592142	0.181159	0.766876	0.901416	0.0450749	-35.0799	lysoPC
lysoPC a C26:1	(Intercept)	84	42	0.54178	-2.70361	3.77788	1.67651	0.0887554	0.596995	0.748293	0.901416	0.0450749	71.9064	lysoPC
lysoPC a C20:3	age	84	42	-0.027417	-0.212012	0.157365	0.0955581	0.187877	0.59003	0.775695	0.903854	0.0439018	-2.70445	lysoPC
PC aa C32:2	age	84	42	0.0271735	-0.153482	0.20799	0.0935135	0.08511	0.332618	0.772909	0.903854	0.0439018	2.7546	PC aa
PC ae C36:3	(Intercept)	84	42	-0.419545	-3.263	2.42018	1.47029	0.218866	0.53817	0.776879	0.905232	0.0432399	-34.2654	PC ae
Arg	(Intercept)	84	42	0.461621	-3.01825	3.93986	1.80016	0.0360961	0.700135	0.798958	0.905985	0.0428788	58.6644	Aminoacids
His	(Intercept)	84	42	-0.450219	-3.75922	2.85927	1.71233	0.0191887	0.514711	0.793983	0.905985	0.0428788	-36.2511	Aminoacids
Taurine	(Intercept)	84	42	-0.375231	-3.28725	2.53463	1.50627	0.0383598	0.225941	0.804569	0.905985	0.0428788	-31.287	Biogenic Amines
lysoPC a C28:0	(Intercept)	84	42	0.408845	-2.55295	3.36739	1.53166	0.184084	0.559944	0.790923	0.905985	0.0428788	50.5078	lysoPC
PC aa C32:1	(Intercept)	84	42	0.398799	-2.9113	3.70315	1.71114	0.0276671	0.530113	0.816928	0.908412	0.0417171	49.0034	PC aa
PC ae C42:5	(Intercept)	84	42	0.396282	-2.95547	3.74225	1.73267	0.0739027	0.660719	0.820283	0.908412	0.0417171	48.6289	PC ae
PC ae C38:2	age	84	42	0.0290923	-0.185754	0.243643	0.111083	0.0442584	0.710654	0.794777	0.918105	0.0371076	2.95196	PC ae
PC ae C38:2	(Intercept)	84	42	-0.372775	-3.84247	3.10165	1.79646	0.0442584	0.710654	0.83669	0.918988	0.0366903	-31.118	PC ae
PC ae C40:2	(Intercept)	84	42	0.354442	-3.12442	3.83597	1.80073	0.0302516	0.689004	0.844977	0.920544	0.0359556	42.5385	PC ae
PC ae C40:5	(Intercept)	84	42	-0.299058	-3.66419	3.06916	1.74199	0.0390767	0.605476	0.864576	0.926826	0.0330019	-25.8483	PC ae
PC ae C44:4	(Intercept)	84	42	-0.265869	-3.22724	2.68938	1.53058	0.160561	0.510113	0.862991	0.926826	0.0330019	-23.346	PC ae
C18:1	sexM	84	42	0.651122	0.0756677	1.22672	0.297783	0.11459	0.469493	0.0348384	0.933669	0.0298071	91.7692	Acylcarnitines
C18:1	age	84	42	0.0220328	-0.164697	0.208982	0.0966701	0.11459	0.469493	0.8209	0.940177	0.0267906	2.22773	Acylcarnitines
SM C26:1	collection_timepost	84	42	0.0216618	-0.37653	0.419841	0.200953	0.000232041	0.18728	0.914683	0.942827	0.0255681	2.18982	SM
lysoPC a C26:1	age	84	42	-0.0222305	-0.222272	0.178393	0.103632	0.0887554	0.596995	0.831263	0.943977	0.0250388	-2.19853	lysoPC
Phe	age	84	42	-0.0177312	-0.215254	0.179841	0.102214	0.065619	0.512437	0.863177	0.94808	0.023155	-1.7575	Aminoacids
lysoPC a C18:0	age	84	42	0.0188303	-0.187681	0.225426	0.106874	0.11922	0.74537	0.861053	0.94808	0.023155	1.90087	lysoPC
PC ae C30:0	age	84	42	-0.0169609	-0.202525	0.168872	0.0960782	0.219509	0.66677	0.860789	0.94808	0.023155	-1.68178	PC ae
PC ae C42:5	age	84	42	-0.0200721	-0.226944	0.187161	0.107124	0.0739027	0.660719	0.852338	0.94808	0.023155	-1.9872	PC ae
Arg	age	84	42	-0.015972	-0.231049	0.199207	0.11131	0.0360961	0.700135	0.88664	0.95132	0.0216732	-1.58451	Aminoacids
Glu	age	84	42	-0.0142507	-0.235547	0.207209	0.114546	0.0941359	0.913621	0.901625	0.95132	0.0216732	-1.41497	Aminoacids
PC aa C32:1	age	84	42	-0.0137467	-0.217987	0.190854	0.105762	0.0276671	0.530113	0.897251	0.95132	0.0216732	-1.36526	PC aa
PC ae C40:2	age	84	42	-0.0144467	-0.229724	0.200664	0.111343	0.0302516	0.689004	0.89743	0.95132	0.0216732	-1.43429	PC ae
PC ae C40:5	age	84	42	0.0147616	-0.193467	0.222798	0.107689	0.0390767	0.605476	0.891675	0.95132	0.0216732	1.48711	PC ae
PC ae C34:3	age	84	42	0.0122439	-0.201464	0.226569	0.110711	0.0258178	0.66197	0.912505	0.955279	0.0198697	1.23192	PC ae
Ser	collection_timepost	84	42	0.00914787	-0.237845	0.256087	0.124661	0.00781896	0.691818	0.941856	0.963425	0.0161819	0.918984	Aminoacids
Kynurenine	age	84	42	0.00836083	-0.175108	0.19187	0.0949401	0.0773686	0.351816	0.930276	0.966333	0.0148731	0.839588	Biogenic Amines
SM C20:2	collection_timepost	84	42	0.0115898	-0.39797	0.42115	0.21168	0.0905974	0.0905974	0.956473	0.970965	0.0127965	1.16573	SM
PC ae C38:3	age	84	42	0.00787958	-0.206298	0.221898	0.110776	0.0329906	0.678766	0.943657	0.972692	0.0120245	0.791071	PC ae
C0	sexM	84	42	0.235711	-0.418441	0.889888	0.33847	0.0563235	0.69985	0.490307	0.979959	0.00879203	26.5808	Acylcarnitines
C2	sexM	84	42	0.11045	-0.497178	0.718197	0.314424	0.00396141	0.38407	0.727272	0.979959	0.00879203	11.678	Acylcarnitines
C14:1	sexM	84	42	0.357201	-0.284541	0.99913	0.332092	0.0431646	0.614951	0.28871	0.979959	0.00879203	42.9324	Acylcarnitines
Ala	sexM	84	42	0.0540946	-0.5959	0.704073	0.33631	0.00222765	0.571455	0.873044	0.979959	0.00879203	5.55845	Aminoacids
Arg	sexM	84	42	-0.0658476	-0.728669	0.597039	0.342966	0.0360961	0.700135	0.848743	0.979959	0.00879203	-6.37264	Aminoacids
Asn	sexM	84	42	-0.119705	-0.708568	0.469056	0.304658	0.0798083	0.456554	0.69652	0.979959	0.00879203	-11.2818	Aminoacids
Asp	sexM	84	42	0.257724	-0.434659	0.950341	0.358301	0.0243283	0.820045	0.476247	0.979959	0.00879203	29.3982	Aminoacids
Cit	sexM	84	42	0.365382	-0.200539	0.931355	0.292828	0.104724	0.409715	0.219555	0.979959	0.00879203	44.1064	Aminoacids
Glu	sexM	84	42	0.703662	0.0207716	1.38666	0.35335	0.0941359	0.913621	0.0534709	0.979959	0.00879203	102.114	Aminoacids
Gly	sexM	84	42	0.128043	-0.486992	0.742913	0.318183	0.0133218	0.435596	0.689573	0.979959	0.00879203	13.6602	Aminoacids
His	sexM	84	42	0.108407	-0.521706	0.738501	0.326023	0.0191887	0.514711	0.741282	0.979959	0.00879203	11.4501	Aminoacids
Leu	sexM	84	42	0.510035	-0.0639099	1.084	0.296971	0.0787652	0.390835	0.093827	0.979959	0.00879203	66.535	Aminoacids
Lys	sexM	84	42	-0.294624	-0.906502	0.317149	0.316565	0.0331221	0.461463	0.35774	0.979959	0.00879203	-25.5188	Aminoacids
Met	sexM	84	42	-0.115369	-0.788009	0.557259	0.348026	0.0173578	0.708695	0.742046	0.979959	0.00879203	-10.8962	Aminoacids
Orn	sexM	84	42	0.340394	-0.285307	0.965996	0.323719	0.0388145	0.534963	0.299495	0.979959	0.00879203	40.5501	Aminoacids
Phe	sexM	84	42	-0.156131	-0.764671	0.452441	0.314874	0.065619	0.512437	0.622781	0.979959	0.00879203	-14.4553	Aminoacids
Pro	sexM	84	42	0.333858	-0.29117	0.958634	0.32333	0.0358378	0.525495	0.30817	0.979959	0.00879203	39.6345	Aminoacids
Ser	sexM	84	42	-0.147538	-0.820664	0.525426	0.348239	0.00781896	0.691818	0.674134	0.979959	0.00879203	-13.717	Aminoacids
Thr	sexM	84	42	0.158995	-0.453901	0.771853	0.31711	0.0172282	0.43391	0.618916	0.979959	0.00879203	17.2333	Aminoacids
Trp	sexM	84	42	0.350793	-0.254482	0.956145	0.313196	0.0664985	0.499741	0.269545	0.979959	0.00879203	42.0194	Aminoacids
Tyr	sexM	84	42	0.0204544	-0.54489	0.585716	0.292495	0.120143	0.438311	0.944606	0.979959	0.00879203	2.06651	Aminoacids
Val	sexM	84	42	0.177537	-0.407378	0.762412	0.302632	0.03727	0.353289	0.560822	0.979959	0.00879203	19.4273	Aminoacids
ADMA	sexM	84	42	-0.25051	-0.762425	0.261404	0.264582	0.0156709	0.0156709	0.346584	0.979959	0.00879203	-22.1597	Biogenic Amines
Creatinine	sexM	84	42	0.34029	-0.277534	0.958148	0.319678	0.0294306	0.480336	0.293658	0.979959	0.00879203	40.5356	Biogenic Amines
Kynurenine	sexM	84	42	0.431248	-0.133941	0.996462	0.292442	0.0773686	0.351816	0.148336	0.979959	0.00879203	53.9177	Biogenic Amines
Taurine	sexM	84	42	0.0152428	-0.538321	0.568894	0.286443	0.0383598	0.225941	0.957833	0.979959	0.00879203	1.53596	Biogenic Amines
lysoPC a C16:0	sexM	84	42	0.426388	-0.233407	1.08615	0.341375	0.0588346	0.731728	0.219098	0.979959	0.00879203	53.1715	lysoPC
lysoPC a C16:1	sexM	84	42	-0.0199984	-0.551666	0.511781	0.27512	0.0592142	0.181159	0.942424	0.979959	0.00879203	-1.97998	lysoPC
lysoPC a C17:0	sexM	84	42	0.0780294	-0.579712	0.735585	0.340273	0.0235143	0.651164	0.819823	0.979959	0.00879203	8.11545	lysoPC
lysoPC a C18:0	sexM	84	42	0.381738	-0.254698	1.01823	0.329311	0.11922	0.74537	0.253422	0.979959	0.00879203	46.4828	lysoPC
lysoPC a C18:1	sexM	84	42	0.437604	-0.201823	1.07702	0.330843	0.056834	0.633119	0.193641	0.979959	0.00879203	54.8992	lysoPC
lysoPC a C18:2	sexM	84	42	0.310877	-0.250167	0.872078	0.290331	0.0824251	0.344349	0.290855	0.979959	0.00879203	36.4622	lysoPC
lysoPC a C20:3	sexM	84	42	-0.0648557	-0.633729	0.504138	0.294372	0.187877	0.59003	0.826772	0.979959	0.00879203	-6.27973	lysoPC
lysoPC a C20:4	sexM	84	42	0.623324	0.0282099	1.21851	0.307938	0.148244	0.619642	0.0498384	0.979959	0.00879203	86.5118	lysoPC
lysoPC a C24:0	sexM	84	42	0.291085	-0.271253	0.853505	0.290981	0.19275	0.573267	0.323304	0.979959	0.00879203	33.7878	lysoPC
lysoPC a C26:0	sexM	84	42	-0.0170029	-0.525589	0.491655	0.263167	0.245889	0.468689	0.948816	0.979959	0.00879203	-1.68592	lysoPC
lysoPC a C26:1	sexM	84	42	0.32518	-0.291672	0.942405	0.319259	0.0887554	0.596995	0.314697	0.979959	0.00879203	38.428	lysoPC
lysoPC a C28:0	sexM	84	42	-0.0911499	-0.65462	0.472451	0.291579	0.184084	0.559944	0.756244	0.979959	0.00879203	-8.71192	lysoPC
lysoPC a C28:1	sexM	84	42	-0.027902	-0.49913	0.443335	0.243822	0.193949	0.228681	0.909479	0.979959	0.00879203	-2.75164	lysoPC
PC aa C24:0	sexM	84	42	0.28693	-0.349776	0.923882	0.3295	0.0809904	0.67244	0.389191	0.979959	0.00879203	33.233	PC aa
PC aa C26:0	sexM	84	42	0.0753227	-0.471396	0.622161	0.28291	0.144045	0.410836	0.791455	0.979959	0.00879203	7.82321	PC aa
PC aa C28:1	sexM	84	42	-0.350213	-0.887349	0.187141	0.277976	0.247613	0.581143	0.215204	0.979959	0.00879203	-29.5462	PC aa
PC aa C30:0	sexM	84	42	-0.204205	-0.825222	0.417027	0.321375	0.0899185	0.616192	0.528873	0.979959	0.00879203	-18.4705	PC aa
PC aa C30:2	sexM	84	42	-0.057014	-0.554261	0.440233	0.257001	0.0693996	0.0693996	0.825001	0.979959	0.00879203	-5.54191	PC aa
PC aa C32:0	sexM	84	42	0.151286	-0.494907	0.797691	0.334401	0.0181178	0.58509	0.65348	0.979959	0.00879203	16.333	PC aa
PC aa C32:1	sexM	84	42	-0.0509347	-0.680514	0.578875	0.32581	0.0276671	0.530113	0.876577	0.979959	0.00879203	-4.96593	PC aa
PC aa C32:2	sexM	84	42	-0.153988	-0.710641	0.402767	0.288045	0.08511	0.332618	0.595963	0.979959	0.00879203	-14.2718	PC aa
PC aa C32:3	sexM	84	42	-0.0224724	-0.531015	0.48607	0.262839	0.0281411	0.0281411	0.932079	0.979959	0.00879203	-2.22218	PC aa
PC aa C34:1	sexM	84	42	-0.0101342	-0.596307	0.576229	0.303341	0.0436458	0.370859	0.973519	0.979959	0.00879203	-1.00831	PC aa
PC aa C34:2	sexM	84	42	-0.376748	-0.974542	0.221236	0.309354	0.0558964	0.445374	0.230597	0.979959	0.00879203	-31.3911	PC aa
PC aa C34:3	sexM	84	42	-0.0354649	-0.589386	0.518379	0.286586	0.0374087	0.225447	0.902149	0.979959	0.00879203	-3.48434	PC aa
PC aa C34:4	sexM	84	42	-0.141702	-0.735795	0.45256	0.307434	0.087965	0.493961	0.647416	0.979959	0.00879203	-13.2121	PC aa
PC aa C36:0	sexM	84	42	-0.0220234	-0.688487	0.644583	0.344871	0.0119995	0.66971	0.949408	0.979959	0.00879203	-2.17827	PC aa
PC aa C36:1	sexM	84	42	0.274489	-0.282557	0.831445	0.288199	0.0392566	0.241769	0.346746	0.979959	0.00879203	31.5858	PC aa
PC aa C36:2	sexM	84	42	0.0798415	-0.472299	0.631859	0.285652	0.0217317	0.186637	0.781334	0.979959	0.00879203	8.31153	PC aa
PC aa C36:3	sexM	84	42	0.0103733	-0.522523	0.543174	0.275702	0.0413715	0.149884	0.970179	0.979959	0.00879203	1.04273	PC aa
PC aa C36:4	sexM	84	42	0.18655	-0.439547	0.812944	0.324024	0.103321	0.662067	0.568105	0.979959	0.00879203	20.5085	PC aa
PC aa C36:5	sexM	84	42	0.24149	-0.323539	0.806396	0.292321	0.0924759	0.382187	0.413764	0.979959	0.00879203	27.3145	PC aa
PC aa C36:6	sexM	84	42	-0.129921	-0.690328	0.430554	0.289979	0.105754	0.389146	0.656607	0.979959	0.00879203	-12.1835	PC aa
PC aa C38:0	sexM	84	42	0.185783	-0.41195	0.783425	0.30925	0.0123612	0.357947	0.55148	0.979959	0.00879203	20.4161	PC aa
PC aa C38:1	sexM	84	42	-0.048718	-0.681786	0.584558	0.327608	0.0892932	0.67139	0.88255	0.979959	0.00879203	-4.75503	PC aa
PC aa C38:3	sexM	84	42	0.101368	-0.441452	0.6441	0.280839	0.0479484	0.202137	0.720087	0.979959	0.00879203	10.6684	PC aa
PC aa C38:4	sexM	84	42	0.280642	-0.25529	0.816472	0.277271	0.0551512	0.189584	0.317702	0.979959	0.00879203	32.398	PC aa
PC aa C38:5	sexM	84	42	0.230695	-0.305382	0.766683	0.27735	0.0626169	0.205215	0.410594	0.979959	0.00879203	25.9475	PC aa
PC aa C38:6	sexM	84	42	0.156973	-0.419947	0.733761	0.298471	0.0427215	0.330978	0.601919	0.979959	0.00879203	16.9964	PC aa
PC aa C40:1	sexM	84	42	0.0507976	-0.614366	0.71597	0.344162	0.0610028	0.761393	0.88342	0.979959	0.00879203	5.211	PC aa
PC aa C40:2	sexM	84	42	0.283633	-0.400673	0.968113	0.354107	0.0417241	0.815617	0.427995	0.979959	0.00879203	32.7945	PC aa
PC aa C40:3	sexM	84	42	0.219792	-0.484016	0.923952	0.364238	0.0256838	0.879971	0.549715	0.979959	0.00879203	24.5818	PC aa
PC aa C40:4	sexM	84	42	0.303769	-0.291821	0.899549	0.308213	0.152739	0.632466	0.330414	0.979959	0.00879203	35.4955	PC aa
PC aa C40:5	sexM	84	42	0.0584717	-0.517072	0.634273	0.297858	0.134807	0.510306	0.845389	0.979959	0.00879203	6.0215	PC aa
PC aa C40:6	sexM	84	42	0.0988882	-0.530127	0.727768	0.325424	0.015363	0.502476	0.762839	0.979959	0.00879203	10.3943	PC aa
PC aa C42:0	sexM	84	42	-0.036083	-0.589401	0.517412	0.286339	0.0770109	0.302737	0.900368	0.979959	0.00879203	-3.54397	PC aa
PC aa C42:1	sexM	84	42	0.196947	-0.432147	0.826276	0.32556	0.040311	0.553788	0.548718	0.979959	0.00879203	21.7679	PC aa
PC aa C42:2	sexM	84	42	0.212103	-0.449018	0.873432	0.342122	0.0640952	0.750203	0.538888	0.979959	0.00879203	23.6275	PC aa
PC aa C42:4	sexM	84	42	0.266575	-0.42746	0.960993	0.359191	0.0376566	0.857102	0.46244	0.979959	0.00879203	30.5485	PC aa
PC aa C42:5	sexM	84	42	0.246165	-0.439503	0.931958	0.3548	0.0374832	0.81165	0.491911	0.979959	0.00879203	27.911	PC aa
PC aa C42:6	sexM	84	42	0.12574	-0.543905	0.795615	0.346537	0.0669753	0.797061	0.718678	0.979959	0.00879203	13.3987	PC aa
PC ae C30:0	sexM	84	42	0.0483873	-0.523592	0.620539	0.295992	0.219509	0.66677	0.870988	0.979959	0.00879203	4.95771	PC ae
PC ae C30:1	sexM	84	42	0.00663357	-0.502703	0.515971	0.26325	0.0252099	0.0252099	0.979959	0.979959	0.00879203	0.665562	PC ae
PC ae C30:2	sexM	84	42	0.115035	-0.48983	0.7199	0.312964	0.0544754	0.473793	0.715185	0.979959	0.00879203	12.1912	PC ae
PC ae C32:1	sexM	84	42	-0.123381	-0.756544	0.510137	0.327694	0.036162	0.561548	0.708576	0.979959	0.00879203	-11.6073	PC ae
PC ae C32:2	sexM	84	42	0.0120292	-0.609046	0.633395	0.321425	0.0270123	0.491573	0.970337	0.979959	0.00879203	1.21018	PC ae
PC ae C34:0	sexM	84	42	-0.235955	-0.805047	0.333356	0.29451	0.147914	0.509669	0.427883	0.979959	0.00879203	-21.0184	PC ae
PC ae C34:1	sexM	84	42	-0.208738	-0.788653	0.371349	0.300099	0.060236	0.378198	0.490826	0.979959	0.00879203	-18.8392	PC ae
PC ae C34:2	sexM	84	42	-0.490878	-1.07365	0.0920321	0.301569	0.148929	0.5692	0.111632	0.979959	0.00879203	-38.7911	PC ae
PC ae C34:3	sexM	84	42	-0.358539	-1.0176	0.300917	0.341103	0.0258178	0.66197	0.299675	0.979959	0.00879203	-30.1304	PC ae
PC ae C36:0	sexM	84	42	-0.213814	-0.847885	0.420175	0.328054	0.0289704	0.552662	0.518375	0.979959	0.00879203	-19.2501	PC ae
PC ae C36:1	sexM	84	42	0.121951	-0.569826	0.813936	0.357981	0.0272394	0.822778	0.735185	0.979959	0.00879203	12.9699	PC ae
PC ae C36:2	sexM	84	42	-0.0208145	-0.607704	0.565937	0.303628	0.0192037	0.325498	0.945696	0.979959	0.00879203	-2.05994	PC ae
PC ae C36:3	sexM	84	42	-0.452807	-0.993588	0.0881247	0.279845	0.218866	0.53817	0.113709	0.979959	0.00879203	-36.4159	PC ae
PC ae C36:4	sexM	84	42	0.1622	-0.471266	0.795945	0.327832	0.100925	0.691632	0.623541	0.979959	0.00879203	17.6095	PC ae
PC ae C36:5	sexM	84	42	0.209238	-0.37061	0.788967	0.299989	0.0723474	0.403151	0.489637	0.979959	0.00879203	23.2738	PC ae
PC ae C38:0	sexM	84	42	-0.0998355	-0.688475	0.488771	0.30456	0.0764834	0.448393	0.744815	0.979959	0.00879203	-9.50137	PC ae
PC ae C38:1	sexM	84	42	0.393975	-0.271998	1.05993	0.344575	0.0563764	0.755652	0.259856	0.979959	0.00879203	48.2863	PC ae
PC ae C38:2	sexM	84	42	0.321086	-0.340523	0.982506	0.342272	0.0442584	0.710654	0.353965	0.979959	0.00879203	37.8625	PC ae
PC ae C38:3	sexM	84	42	0.382882	-0.276822	1.04248	0.34131	0.0329906	0.678766	0.268806	0.979959	0.00879203	46.6504	PC ae
PC ae C38:4	sexM	84	42	0.370544	-0.175818	0.916823	0.282673	0.0878179	0.296745	0.197572	0.979959	0.00879203	44.8522	PC ae
PC ae C38:5	sexM	84	42	0.279028	-0.271185	0.829136	0.28466	0.0712343	0.278858	0.33302	0.979959	0.00879203	32.1845	PC ae
PC ae C38:6	sexM	84	42	0.0108725	-0.644742	0.666801	0.339299	0.0887238	0.767613	0.9746	0.979959	0.00879203	1.09319	PC ae
PC ae C40:1	sexM	84	42	0.0593673	-0.569727	0.688686	0.325557	0.0329814	0.538944	0.856248	0.979959	0.00879203	6.1165	PC ae
PC ae C40:2	sexM	84	42	0.157442	-0.505652	0.820429	0.343063	0.0302516	0.689004	0.648832	0.979959	0.00879203	17.0513	PC ae
PC ae C40:3	sexM	84	42	0.43955	-0.219299	1.09855	0.340931	0.069215	0.749044	0.2049	0.979959	0.00879203	55.2009	PC ae
PC ae C40:4	sexM	84	42	0.378182	-0.28054	1.03687	0.340821	0.0510606	0.710781	0.273956	0.979959	0.00879203	45.9629	PC ae
PC ae C40:5	sexM	84	42	0.46689	-0.174378	1.10803	0.331766	0.0390767	0.605476	0.167262	0.979959	0.00879203	59.5026	PC ae
PC ae C40:6	sexM	84	42	0.141141	-0.436946	0.719127	0.299083	0.0544883	0.359696	0.639619	0.979959	0.00879203	15.1587	PC ae
PC ae C42:1	sexM	84	42	0.223635	-0.432526	0.880061	0.33957	0.0598448	0.718825	0.514034	0.979959	0.00879203	25.0614	PC ae
PC ae C42:2	sexM	84	42	0.214738	-0.452311	0.881991	0.345187	0.0646585	0.779323	0.537502	0.979959	0.00879203	23.9537	PC ae
PC ae C42:3	sexM	84	42	0.114225	-0.539571	0.768316	0.338354	0.0643528	0.717065	0.737481	0.979959	0.00879203	12.1005	PC ae
PC ae C42:4	sexM	84	42	0.18491	-0.458776	0.828852	0.333114	0.0948169	0.730996	0.582	0.979959	0.00879203	20.311	PC ae
PC ae C42:5	sexM	84	42	0.463513	-0.174244	1.1015	0.330041	0.0739027	0.660719	0.16811	0.979959	0.00879203	58.9649	PC ae
PC ae C44:3	sexM	84	42	0.0376353	-0.544647	0.619873	0.301268	0.0721151	0.41205	0.901226	0.979959	0.00879203	3.83525	PC ae
PC ae C44:4	sexM	84	42	-0.244056	-0.806982	0.319117	0.291327	0.160561	0.510113	0.407282	0.979959	0.00879203	-21.6556	PC ae
PC ae C44:5	sexM	84	42	0.157438	-0.478657	0.793989	0.329235	0.0737979	0.646832	0.635183	0.979959	0.00879203	17.0508	PC ae
PC ae C44:6	sexM	84	42	0.096332	-0.460481	0.653428	0.288173	0.203201	0.569613	0.739955	0.979959	0.00879203	10.1125	PC ae
SM (OH) C14:1	sexM	84	42	-0.454112	-1.07814	0.170107	0.322925	0.126494	0.702053	0.167569	0.979959	0.00879203	-36.4989	SM
SM (OH) C16:1	sexM	84	42	-0.320007	-0.980015	0.340256	0.341559	0.0443741	0.701858	0.354574	0.979959	0.00879203	-27.3856	SM
SM (OH) C22:1	sexM	84	42	-0.0172792	-0.532683	0.498021	0.266649	0.0676565	0.135481	0.948663	0.979959	0.00879203	-1.71308	SM
SM (OH) C22:2	sexM	84	42	-0.0348166	-0.556961	0.487249	0.270144	0.0100467	0.0451444	0.898114	0.979959	0.00879203	-3.42174	SM
SM (OH) C24:1	sexM	84	42	0.0221235	-0.498299	0.542399	0.269235	0.0665813	0.152426	0.93493	0.979959	0.00879203	2.23701	SM
SM C16:0	sexM	84	42	-0.209646	-0.836472	0.417403	0.324383	0.0702261	0.601333	0.521876	0.979959	0.00879203	-18.9128	SM
SM C16:1	sexM	84	42	-0.286822	-0.939179	0.365741	0.337588	0.0388833	0.655642	0.400721	0.979959	0.00879203	-24.9355	SM
SM C18:0	sexM	84	42	0.0205651	-0.610675	0.651933	0.326643	0.045381	0.571983	0.950121	0.979959	0.00879203	2.0778	SM
SM C18:1	sexM	84	42	-0.0157586	-0.650725	0.619374	0.328581	0.0349391	0.567924	0.961993	0.979959	0.00879203	-1.56351	SM
SM C22:3	sexM	84	42	0.125707	-0.459596	0.7109	0.302814	0.0985357	0.479419	0.680322	0.979959	0.00879203	13.395	SM
SM C24:0	sexM	84	42	0.17301	-0.353756	0.699669	0.272527	0.0588081	0.161156	0.529244	0.979959	0.00879203	18.8877	SM
SM C24:1	sexM	84	42	0.159318	-0.348875	0.667398	0.262916	0.0546013	0.0819843	0.54805	0.979959	0.00879203	17.271	SM
SM C26:0	sexM	84	42	0.0361461	-0.514032	0.586356	0.284677	0.0508103	0.237257	0.899615	0.979959	0.00879203	3.68074	SM
SM C26:1	sexM	84	42	0.0258206	-0.537171	0.588773	0.291289	0.000232041	0.18728	0.92982	0.979959	0.00879203	2.61568	SM
H1	sexM	84	42	-0.0854383	-0.660252	0.489377	0.297416	0.0188974	0.273824	0.775427	0.979959	0.00879203	-8.18902	Sugars
PC ae C40:4	age	84	42	0.0056895	-0.208112	0.219445	0.110613	0.0510606	0.710781	0.95924	0.981207	0.00823924	0.570572	PC ae
Ile	collection_timepost	84	42	-0.00276976	-0.307185	0.301646	0.15364	0.09764	0.526521	0.985704	0.986919	0.00571868	-0.276593	Aminoacids
PC aa C38:4	collection_timepost	84	42	0.00330401	-0.393592	0.400166	0.200292	0.0551512	0.189584	0.986919	0.986919	0.00571868	0.330948	PC aa
Glu	(Intercept)	84	42	0.134853	-3.44519	3.71226	1.85172	0.0941359	0.913621	0.942314	0.988776	0.00490228	14.4369	Aminoacids
PC aa C32:2	(Intercept)	84	42	-0.112018	-3.03959	2.813	1.51419	0.08511	0.332618	0.941403	0.988776	0.00490228	-10.5972	PC aa
PC ae C38:3	(Intercept)	84	42	-0.125521	-3.5868	3.33831	1.79161	0.0329906	0.678766	0.944502	0.988776	0.00490228	-11.7963	PC ae
lysoPC a C28:0	age	84	42	0.00288458	-0.179954	0.185927	0.0946533	0.184084	0.559944	0.975843	0.990629	0.00408903	0.288875	lysoPC
Ala	age	84	42	0.00151103	-0.209484	0.21248	0.109166	0.00222765	0.571455	0.989027	0.996463	0.00153878	0.151217	Aminoacids
Ala	(Intercept)	84	42	0.00546306	-3.40726	3.41859	1.76597	0.00222765	0.571455	0.997547	0.997547	0.00106645	0.547801	Aminoacids
Kynurenine	(Intercept)	84	42	-0.0200855	-2.99099	2.95019	1.53713	0.0773686	0.351816	0.989641	0.997547	0.00106645	-1.98851	Biogenic Amines
lysoPC a C18:0	(Intercept)	84	42	-0.0776971	-3.41861	3.26187	1.72833	0.11922	0.74537	0.964372	0.997547	0.00106645	-7.47554	lysoPC
PC ae C34:3	(Intercept)	84	42	-0.0621273	-3.52841	3.39428	1.79062	0.0258178	0.66197	0.972498	0.997547	0.00106645	-6.02368	PC ae
PC ae C40:4	(Intercept)	84	42	-0.0145712	-3.4714	3.44298	1.78885	0.0510606	0.710781	0.993542	0.997547	0.00106645	-1.44656	PC ae
SM C26:1	(Intercept)	84	42	-0.0148272	-2.9746	2.94591	1.53181	0.000232041	0.18728	0.992326	0.997547	0.00106645	-1.47178	SM
SM C26:1	age	84	42	-0.000134657	-0.182937	0.182607	0.0945687	0.000232041	0.18728	0.998871	0.998871	0.000490535	-0.0134648	SM
