# Supplementary material for: A Metabolomics-Based Investigation of the Effects of a Short-Term Body Weight Reduction Program in a Cohort of Adolescents with Obesity: A Prospective Interventional Clinical Study
Source: Nutrients. 2023 Jan 19;15(3):529. doi: 10.3390/nu15030529 (PMC9921209; doi:10.3390/nu15030529)
Supplement: Supplementary file 1 [file nutrients-15-00529-s001.zip › 2022-07-12_PRG_Supplementary_material_GF/S04_PRG_lmer_BMI_SDS.xlsx]

## Sheet: 2022-02-11_PRG_lmer_BMI_SDS_no_
Dependent	Independent	N_observations	N_groups	beta	beta_confint2.5	beta_confint97.5	SE	adj_R_sqrd_marginal	adj_R_sqrd_conditional	Pvalue	FDR_Pvalue	negative_log10fdr	variation_perc	Category
t4-OH-Pro	(Intercept)	84	42	4.66813	1.70414	7.63487	1.55133	0.325014	0.515565	0.004514	0.302438	0.519364	10549.8	Biogenic Amines
SM C22:3	(Intercept)	84	42	-5.54483	-9.04004	-2.05673	1.82202	0.13263	0.461129	0.00412267	0.302438	0.519364	-99.6092	SM
PC ae C38:6	(Intercept)	84	42	-5.50967	-9.36133	-1.65808	2.01171	0.136638	0.757033	0.0089197	0.398413	0.399666	-99.5953	PC ae
Asn	(Intercept)	84	42	-3.66505	-7.33428	0.00412048	1.91984	0.0804744	0.469913	0.063313	0.463963	0.333517	-97.4397	Aminoacids
Val	(Intercept)	84	42	-3.15311	-6.61512	0.312024	1.81226	0.097369	0.347496	0.0895867	0.463963	0.333517	-95.7281	Aminoacids
lysoPC a C24:0	(Intercept)	84	42	3.41408	-0.0527549	6.88823	1.81219	0.08179	0.329852	0.0670124	0.463963	0.333517	2938.89	lysoPC
PC aa C26:0	(Intercept)	84	42	-4.19475	-7.56071	-0.823098	1.761	0.0825371	0.254564	0.0221553	0.463963	0.333517	-98.4926	PC aa
PC aa C28:1	(Intercept)	84	42	-3.09496	-6.46649	0.284654	1.76153	0.082715	0.253671	0.0868211	0.463963	0.333517	-95.4723	PC aa
PC aa C36:4	(Intercept)	84	42	-4.73511	-8.57303	-0.899432	2.00499	0.108495	0.66736	0.0228994	0.463963	0.333517	-99.1219	PC aa
PC aa C36:5	(Intercept)	84	42	-4.2824	-7.7899	-0.775767	1.83567	0.0809598	0.356914	0.0247484	0.463963	0.333517	-98.619	PC aa
PC aa C38:4	(Intercept)	84	42	-3.4257	-6.77675	-0.0795178	1.75107	0.0589974	0.203634	0.0575199	0.463963	0.333517	-96.7474	PC aa
PC aa C38:5	(Intercept)	84	42	-3.48312	-6.84706	-0.122138	1.75972	0.0635335	0.222963	0.0547445	0.463963	0.333517	-96.9288	PC aa
PC aa C40:6	(Intercept)	84	42	-3.39123	-7.12679	0.337769	1.94795	0.0626248	0.495019	0.0892569	0.463963	0.333517	-96.6333	PC aa
PC ae C30:2	(Intercept)	84	42	3.44428	-0.184132	7.07117	1.89822	0.0708054	0.419104	0.0770169	0.463963	0.333517	3032.08	PC ae
PC ae C36:0	(Intercept)	84	42	-3.56202	-7.30446	0.178106	1.95623	0.0918374	0.558157	0.0758779	0.463963	0.333517	-97.1619	PC ae
PC ae C36:4	(Intercept)	84	42	-4.36626	-8.26485	-0.46419	2.03786	0.0791276	0.635307	0.0380331	0.463963	0.333517	-98.7301	PC ae
PC ae C38:0	(Intercept)	84	42	-3.75926	-7.41831	-0.100414	1.91461	0.0735329	0.448824	0.0564573	0.463963	0.333517	-97.6699	PC ae
PC ae C38:5	(Intercept)	84	42	-3.55875	-7.00694	-0.115682	1.80136	0.0687386	0.286444	0.0551794	0.463963	0.333517	-97.1526	PC ae
PC ae C40:6	(Intercept)	84	42	-3.28289	-6.89621	0.3281	1.88999	0.0539827	0.373793	0.0900226	0.463963	0.333517	-96.248	PC ae
PC ae C44:3	(Intercept)	84	42	3.82586	0.289371	7.36656	1.85076	0.0667846	0.352069	0.0452497	0.463963	0.333517	4487.22	PC ae
PC ae C44:5	(Intercept)	84	42	-3.70046	-7.6368	0.239934	2.05667	0.0630436	0.640387	0.0791693	0.463963	0.333517	-97.5288	PC ae
SM (OH) C14:1	(Intercept)	84	42	-3.7173	-7.5402	0.107685	1.99849	0.11675	0.664501	0.0698945	0.463963	0.333517	-97.57	SM
SM (OH) C22:1	(Intercept)	84	42	-3.03294	-6.26753	0.200132	1.69333	0.0457935	0.105969	0.0809589	0.463963	0.333517	-95.1826	SM
SM (OH) C24:1	(Intercept)	84	42	-3.00407	-6.27061	0.260584	1.70979	0.0435605	0.121188	0.08668	0.463963	0.333517	-95.0415	SM
SM C16:0	(Intercept)	84	42	-3.57479	-7.40852	0.260045	2.00506	0.0735794	0.578898	0.0819205	0.463963	0.333517	-97.1979	SM
SM C18:0	(Intercept)	84	42	-4.10611	-7.76379	-0.458589	1.90083	0.0857043	0.496326	0.0368893	0.463963	0.333517	-98.3528	SM
PC ae C44:6	(Intercept)	84	42	-3.11274	-6.64888	0.432828	1.84563	0.0412128	0.279095	0.0997188	0.482587	0.316424	-95.5521	PC ae
SM C20:2	(Intercept)	84	42	-2.61814	-5.66979	0.433508	1.57724	0.117079	0.117079	0.100839	0.482587	0.316424	-92.7062	SM
C2	(Intercept)	84	42	-2.93883	-6.39362	0.505932	1.79525	0.0834477	0.333612	0.109682	0.489846	0.30994	-94.7072	Acylcarnitines
Met	(Intercept)	84	42	-3.31228	-7.24029	0.611308	2.04853	0.0691183	0.699594	0.113323	0.489846	0.30994	-96.3567	Aminoacids
PC aa C38:6	(Intercept)	84	42	-3.06499	-6.63719	0.500711	1.8642	0.0408535	0.314822	0.108039	0.489846	0.30994	-95.3346	PC aa
PC aa C24:0	(Intercept)	84	42	3.22062	-0.659411	7.10755	2.02494	0.0727975	0.631928	0.119361	0.495486	0.304968	2404.36	PC aa
PC aa C36:6	(Intercept)	84	42	-2.87151	-6.39651	0.657956	1.84483	0.0475121	0.296112	0.127521	0.495486	0.304968	-94.3386	PC aa
SM C18:1	(Intercept)	84	42	-3.09211	-6.88991	0.699502	1.98164	0.0483064	0.516765	0.126456	0.495486	0.304968	-95.4594	SM
SM C24:1	(Intercept)	84	42	-2.59222	-5.80142	0.612729	1.67342	0.0359478	0.0623969	0.129418	0.495486	0.304968	-92.5147	SM
lysoPC a C20:4	(Intercept)	84	42	-2.68603	-6.21929	0.853406	1.84534	0.179132	0.6051	0.15315	0.503884	0.297669	-93.1849	lysoPC
PC aa C34:1	(Intercept)	84	42	-2.76745	-6.4405	0.910227	1.92153	0.0357563	0.373268	0.15754	0.503884	0.297669	-93.7178	PC aa
PC aa C36:0	(Intercept)	84	42	2.98614	-0.97434	6.95223	2.06699	0.0466735	0.665687	0.155951	0.503884	0.297669	1880.91	PC aa
PC ae C36:5	(Intercept)	84	42	-2.89157	-6.53105	0.740495	1.89772	0.0492121	0.371511	0.135495	0.503884	0.297669	-94.4511	PC ae
PC ae C38:4	(Intercept)	84	42	-2.56554	-5.98592	0.85532	1.79089	0.0646861	0.265761	0.15979	0.503884	0.297669	-92.3123	PC ae
PC ae C42:3	(Intercept)	84	42	2.98156	-0.893062	6.86586	2.01913	0.0493395	0.600084	0.147543	0.503884	0.297669	1871.86	PC ae
SM (OH) C16:1	(Intercept)	84	42	-2.92552	-6.86908	1.01186	2.05376	0.0674614	0.695652	0.161694	0.503884	0.297669	-94.6363	SM
SM C26:0	(Intercept)	84	42	-2.58116	-6.02551	0.863531	1.8035	0.0291251	0.206483	0.160193	0.503884	0.297669	-92.4314	SM
PC aa C34:4	(Intercept)	84	42	-2.68702	-6.41068	1.04196	1.94752	0.0402763	0.416587	0.175302	0.510661	0.291867	-93.1917	PC aa
PC aa C36:3	(Intercept)	84	42	-2.43306	-5.78874	0.919802	1.75563	0.0377162	0.164764	0.173552	0.510661	0.291867	-91.2232	PC aa
PC aa C40:1	(Intercept)	84	42	2.92312	-1.09928	6.96005	2.0825	0.0404192	0.681241	0.168278	0.510661	0.291867	1759.92	PC aa
PC aa C40:5	(Intercept)	84	42	-2.52893	-6.12156	1.07202	1.87663	0.0481918	0.321688	0.185521	0.528933	0.276599	-92.0255	PC aa
Ile	(Intercept)	84	42	-2.58191	-6.28725	1.1298	1.93534	0.117948	0.558716	0.189557	0.529179	0.276398	-92.437	Aminoacids
PC ae C34:0	(Intercept)	84	42	-2.4207	-5.97864	1.1429	1.86132	0.0479314	0.310489	0.200943	0.537778	0.269397	-91.114	PC ae
SM C16:1	(Intercept)	84	42	-2.67451	-6.61511	1.26434	2.05883	0.0592536	0.651785	0.200971	0.537778	0.269397	-93.1059	SM
SM C24:0	(Intercept)	84	42	-2.23969	-5.55724	1.07635	1.73668	0.0293898	0.124751	0.204677	0.537778	0.269397	-89.3509	SM
PC ae C42:1	(Intercept)	84	42	2.57621	-1.36266	6.52822	2.0431	0.0445572	0.63073	0.214702	0.553271	0.257062	1214.73	PC ae
PC aa C30:0	(Intercept)	84	42	-2.4838	-6.31318	1.35025	2.00259	0.0558746	0.513913	0.221974	0.561216	0.25087	-91.6575	PC aa
PC aa C34:3	(Intercept)	84	42	-2.2245	-5.70518	1.25452	1.82161	0.0325	0.237274	0.229197	0.568577	0.24521	-89.1879	PC aa
PC aa C38:3	(Intercept)	84	42	-2.15216	-5.54909	1.24368	1.77834	0.0198858	0.156365	0.233371	0.568577	0.24521	-88.3768	PC aa
PC ae C40:1	(Intercept)	84	42	2.3085	-1.43274	6.06	1.94958	0.0390328	0.456907	0.243422	0.582474	0.234723	905.937	PC ae
Kynurenine	(Intercept)	84	42	-2.0707	-5.52217	1.38479	1.80652	0.0837634	0.313483	0.258554	0.597349	0.223772	-87.3903	Biogenic Amines
PC aa C36:1	(Intercept)	84	42	-2.10401	-5.59385	1.38409	1.82637	0.0260349	0.230246	0.256178	0.597349	0.223772	-87.8034	PC aa
PC aa C42:6	(Intercept)	84	42	2.36223	-1.74262	6.48556	2.11056	0.0322812	0.703278	0.270075	0.613391	0.212262	961.456	PC aa
lysoPC a C18:2	(Intercept)	84	42	-1.93716	-5.35791	1.49168	1.78639	0.079619	0.297477	0.284801	0.625628	0.203684	-85.5887	lysoPC
PC aa C36:2	(Intercept)	84	42	-1.98452	-5.45592	1.4828	1.81486	0.0208817	0.20488	0.280776	0.625628	0.203684	-86.2553	PC aa
C0	(Intercept)	84	42	-2.10008	-6.12577	1.93374	2.09806	0.0337404	0.670011	0.322666	0.643194	0.191658	-87.7553	Acylcarnitines
C14:1	(Intercept)	84	42	-1.82604	-5.79364	2.14468	2.07398	0.034478	0.612638	0.383643	0.643194	0.191658	-83.8949	Acylcarnitines
Cit	(Intercept)	84	42	-1.88193	-5.39868	1.64597	1.83121	0.0507157	0.29519	0.310504	0.643194	0.191658	-84.7704	Aminoacids
Leu	(Intercept)	84	42	-1.94822	-5.56371	1.67455	1.88943	0.0536046	0.361696	0.308733	0.643194	0.191658	-85.7473	Aminoacids
Orn	(Intercept)	84	42	-1.83244	-5.71173	2.05127	2.02813	0.0366876	0.543053	0.371511	0.643194	0.191658	-83.9978	Aminoacids
Tyr	(Intercept)	84	42	-1.68563	-5.12158	1.75637	1.79745	0.080874	0.288144	0.35409	0.643194	0.191658	-81.4672	Aminoacids
Taurine	(Intercept)	84	42	-1.60551	-5.07528	1.86966	1.81551	0.0189511	0.196424	0.381879	0.643194	0.191658	-79.9214	Biogenic Amines
lysoPC a C20:3	(Intercept)	84	42	1.59898	-1.88534	5.09442	1.81552	0.0147929	0.200824	0.383997	0.643194	0.191658	394.797	lysoPC
PC aa C30:2	(Intercept)	84	42	1.54867	-1.6872	4.78454	1.67245	0.011186	0.011186	0.357236	0.643194	0.191658	370.523	PC aa
PC aa C32:0	(Intercept)	84	42	-2.02214	-6.01657	1.97349	2.08856	0.0191479	0.595211	0.338503	0.643194	0.191658	-86.7628	PC aa
PC aa C34:2	(Intercept)	84	42	-1.78851	-5.52007	1.94479	1.95257	0.0546903	0.460852	0.365062	0.643194	0.191658	-83.2791	PC aa
PC aa C40:2	(Intercept)	84	42	1.94224	-2.17381	6.06778	2.13341	0.0366213	0.786452	0.367873	0.643194	0.191658	597.436	PC aa
PC aa C42:1	(Intercept)	84	42	1.96868	-1.82219	5.76998	1.97492	0.0340272	0.479302	0.324871	0.643194	0.191658	616.124	PC aa
PC aa C42:2	(Intercept)	84	42	2.04856	-1.98616	6.09618	2.09374	0.0308675	0.662984	0.333766	0.643194	0.191658	675.672	PC aa
PC ae C30:0	(Intercept)	84	42	1.67112	-1.8018	5.15232	1.81478	0.0206506	0.212372	0.362847	0.643194	0.191658	431.811	PC ae
PC ae C36:1	(Intercept)	84	42	2.04021	-2.08541	6.17663	2.1359	0.023107	0.782003	0.345076	0.643194	0.191658	669.225	PC ae
PC ae C42:2	(Intercept)	84	42	2.06476	-1.99282	6.13686	2.10061	0.031131	0.686248	0.331641	0.643194	0.191658	688.343	PC ae
PC ae C42:4	(Intercept)	84	42	1.87834	-2.07575	5.84894	2.04241	0.0245551	0.561632	0.36357	0.643194	0.191658	554.265	PC ae
SM C26:1	(Intercept)	84	42	-1.66088	-5.05289	1.72717	1.77358	0.0379189	0.190636	0.354723	0.643194	0.191658	-81.0028	SM
Ala	(Intercept)	84	42	-1.70711	-5.62419	2.20871	2.04773	0.0399204	0.581705	0.409221	0.667065	0.175832	-81.8611	Aminoacids
Asp	(Intercept)	84	42	1.76681	-2.3611	5.90247	2.13642	0.0299419	0.808495	0.412876	0.667065	0.175832	485.215	Aminoacids
PC aa C38:1	(Intercept)	84	42	1.70535	-2.25432	5.6762	2.0621	0.0201254	0.543567	0.413182	0.667065	0.175832	450.331	PC aa
C18:1	(Intercept)	84	42	1.43715	-2.06194	4.93298	1.82964	0.130307	0.435531	0.436785	0.689916	0.161204	320.869	Acylcarnitines
lysoPC a C28:1	(Intercept)	84	42	1.29677	-1.94154	4.53508	1.67371	0.00974588	0.00974588	0.44075	0.689916	0.161204	265.746	lysoPC
PC aa C32:1	(Intercept)	84	42	-1.56262	-5.42019	2.30055	2.0162	0.051876	0.523259	0.442782	0.689916	0.161204	-79.0414	PC aa
PC aa C40:4	(Intercept)	84	42	1.42845	-2.23941	5.10758	1.91107	0.029383	0.361319	0.45931	0.703733	0.152592	317.224	PC aa
PC ae C30:1	(Intercept)	84	42	-1.22398	-4.46718	2.01922	1.67624	0.00686112	0.00686112	0.467405	0.703733	0.152592	-70.5943	PC ae
PC ae C38:1	(Intercept)	84	42	1.56233	-2.49824	5.63443	2.10649	0.0447305	0.722676	0.462545	0.703733	0.152592	376.993	PC ae
Gln	(Intercept)	84	42	1.45305	-2.50086	5.40038	2.05646	0.129296	0.78733	0.483762	0.70398	0.15244	327.612	Aminoacids
His	(Intercept)	84	42	1.37606	-2.30467	5.06864	1.91431	0.0505358	0.441687	0.476527	0.70398	0.15244	295.928	Aminoacids
Creatinine	(Intercept)	84	42	1.3441	-2.33921	5.02906	1.92729	0.0787597	0.479024	0.489504	0.70398	0.15244	283.472	Biogenic Amines
lysoPC a C26:1	(Intercept)	84	42	1.30661	-2.4792	5.1045	1.9691	0.0308108	0.453903	0.510865	0.70398	0.15244	269.363	lysoPC
PC aa C32:3	(Intercept)	84	42	1.09667	-2.14669	4.34004	1.67633	0.00676516	0.00676516	0.514851	0.70398	0.15244	199.419	PC aa
PC aa C40:3	(Intercept)	84	42	1.47755	-2.71734	5.6775	2.1683	0.0222111	0.861361	0.499335	0.70398	0.15244	338.22	PC aa
PC ae C32:2	(Intercept)	84	42	1.37206	-2.50046	5.25514	2.01705	0.00933958	0.464004	0.500284	0.70398	0.15244	294.345	PC ae
PC ae C34:1	(Intercept)	84	42	-1.29374	-4.92513	2.344	1.89874	0.0271338	0.329573	0.499585	0.70398	0.15244	-72.5756	PC ae
PC ae C40:3	(Intercept)	84	42	1.40284	-2.62757	5.44606	2.08904	0.0484721	0.697056	0.505731	0.70398	0.15244	306.675	PC ae
ADMA	(Intercept)	84	42	1.06025	-2.16919	4.28969	1.66913	0.0149715	0.0149715	0.527103	0.706318	0.151	188.71	Biogenic Amines
PC aa C42:4	(Intercept)	84	42	1.40091	-2.83325	5.64396	2.17934	0.0337913	0.846602	0.523904	0.706318	0.151	305.887	PC aa
Arg	(Intercept)	84	42	1.23078	-2.8129	5.28983	2.09155	0.00869083	0.620122	0.559626	0.72333	0.140664	242.39	Aminoacids
Glu	(Intercept)	84	42	-1.2145	-5.33378	2.89988	2.13416	0.116122	0.923533	0.572186	0.72333	0.140664	-70.314	Aminoacids
Lys	(Intercept)	84	42	-1.15447	-4.98038	2.67617	2.00094	0.0255139	0.463215	0.567152	0.72333	0.140664	-68.4775	Aminoacids
Trp	(Intercept)	84	42	-1.1687	-4.98825	2.66294	1.98707	0.0218254	0.436472	0.559812	0.72333	0.140664	-68.923	Aminoacids
PC ae C40:2	(Intercept)	84	42	1.19859	-2.82748	5.23142	2.10158	0.0141758	0.637338	0.57155	0.72333	0.140664	231.543	PC ae
SM (OH) C22:2	(Intercept)	84	42	-0.988197	-4.27779	2.30227	1.72294	0.00595296	0.060133	0.569532	0.72333	0.140664	-62.7753	SM
lysoPC a C17:0	(Intercept)	84	42	1.02928	-2.73068	4.80177	1.95278	0.0683332	0.574503	0.601099	0.745808	0.127373	179.905	lysoPC
PC aa C32:2	(Intercept)	84	42	-0.975213	-4.48683	2.54247	1.83697	0.0128717	0.212044	0.598485	0.745808	0.127373	-62.2888	PC aa
PC ae C38:3	(Intercept)	84	42	1.07027	-2.89069	5.03747	2.06736	0.0428241	0.657145	0.607411	0.746726	0.126839	191.616	PC ae
PC ae C32:1	(Intercept)	84	42	-1.02993	-4.95684	2.90265	2.05199	0.0168477	0.535841	0.618405	0.75333	0.123015	-64.2966	PC ae
PC aa C42:0	(Intercept)	84	42	0.827617	-2.45041	4.113	1.71335	0.0467537	0.136297	0.631779	0.762688	0.117653	128.786	PC aa
PC ae C40:4	(Intercept)	84	42	0.975715	-2.99689	4.95928	2.06636	0.0361335	0.646772	0.639337	0.764921	0.116384	165.306	PC ae
PC aa C38:0	(Intercept)	84	42	-0.897159	-4.63559	2.84102	1.95639	0.00944235	0.371253	0.648991	0.7696	0.113735	-59.2274	PC aa
lysoPC a C18:0	(Intercept)	84	42	0.86265	-2.99558	4.73486	2.00341	0.0357591	0.535787	0.669171	0.78158	0.107027	136.943	lysoPC
lysoPC a C26:0	(Intercept)	84	42	0.701204	-2.55112	3.9539	1.68515	0.00588463	0.015182	0.679641	0.78158	0.107027	101.618	lysoPC
PC ae C44:4	(Intercept)	84	42	0.736224	-2.68232	4.16308	1.78585	0.0338739	0.202021	0.682424	0.78158	0.107027	108.804	PC ae
H1	(Intercept)	84	42	-0.800518	-4.4026	2.80586	1.88515	0.00897139	0.272528	0.67338	0.78158	0.107027	-55.0904	Sugars
Phe	(Intercept)	84	42	0.74677	-3.04797	4.55024	1.98139	0.00578894	0.402086	0.708265	0.804301	0.0945815	111.017	Aminoacids
PC ae C34:3	(Intercept)	84	42	0.722501	-3.29234	4.74647	2.08883	0.0310995	0.656422	0.731171	0.823335	0.0844235	105.958	PC ae
Ser	(Intercept)	84	42	0.686009	-3.34109	4.71811	2.1018	0.0302006	0.689839	0.745734	0.832736	0.0794925	98.5774	Aminoacids
Pro	(Intercept)	84	42	-0.629502	-4.51149	3.25522	2.0305	0.0216485	0.508191	0.758106	0.838163	0.0766715	-46.7143	Aminoacids
PC ae C40:5	(Intercept)	84	42	0.620287	-3.29107	4.53543	2.04451	0.0476227	0.605213	0.763104	0.838163	0.0766715	85.9462	PC ae
lysoPC a C28:0	(Intercept)	84	42	-0.537488	-4.12539	3.06091	1.87121	0.0096854	0.244792	0.775471	0.844822	0.0732348	-41.5786	lysoPC
PC aa C42:5	(Intercept)	84	42	-0.521374	-4.71002	3.67893	2.16967	0.00958265	0.766038	0.811304	0.876732	0.0571332	-40.6296	PC aa
PC ae C42:5	(Intercept)	84	42	0.471116	-3.51536	4.47196	2.06375	0.0411475	0.606398	0.820612	0.879696	0.0556675	60.178	PC ae
PC ae C36:3	(Intercept)	84	42	-0.371943	-3.76104	3.02408	1.77227	0.04671	0.205178	0.834866	0.887873	0.0516492	-31.0607	PC ae
Gly	(Intercept)	84	42	0.384887	-3.34215	4.11625	1.94955	0.0365782	0.428989	0.844482	0.891029	0.0501083	46.9449	Aminoacids
PC ae C38:2	(Intercept)	84	42	0.35605	-3.66581	4.38665	2.09648	0.021844	0.652983	0.865981	0.906574	0.0425969	42.7679	PC ae
Thr	(Intercept)	84	42	-0.195582	-3.99468	3.60568	1.98792	0.015749	0.430692	0.922109	0.945555	0.0243133	-17.7644	Aminoacids
lysoPC a C16:0	(Intercept)	84	42	0.191794	-3.68138	4.07828	2.00792	0.0636225	0.654661	0.924386	0.945555	0.0243133	21.1421	lysoPC
PC ae C34:2	(Intercept)	84	42	-0.205573	-3.82848	3.42673	1.89063	0.055145	0.383118	0.91397	0.945555	0.0243133	-18.5819	PC ae
lysoPC a C18:1	(Intercept)	84	42	0.138453	-3.48239	3.76813	1.88742	0.129838	0.590315	0.941886	0.956157	0.0194709	14.8496	lysoPC
PC ae C36:2	(Intercept)	84	42	-0.110844	-3.69918	3.47618	1.87769	0.048665	0.344739	0.953219	0.960386	0.0175542	-10.4922	PC ae
lysoPC a C16:1	(Intercept)	84	42	-0.0360461	-3.35982	3.29066	1.74067	0.00655416	0.0833782	0.983583	0.983583	0.00718891	-3.54041	lysoPC
t4-OH-Pro	age	84	42	-0.267711	-0.42336	-0.112125	0.0814316	0.325014	0.515565	0.00216909	0.290658	0.536618	-23.4871	Biogenic Amines
Asn	age	84	42	0.212707	0.0193216	0.406091	0.101192	0.0804744	0.469913	0.0421503	0.502879	0.298536	23.7022	Aminoacids
lysoPC a C20:4	age	84	42	0.232219	0.04557	0.418858	0.097646	0.179132	0.6051	0.0225176	0.502879	0.298536	26.1396	lysoPC
lysoPC a C24:0	age	84	42	-0.183605	-0.365147	-0.00204933	0.0950968	0.08179	0.329852	0.0611153	0.502879	0.298536	-16.7736	lysoPC
PC aa C26:0	age	84	42	0.172284	-0.00383494	0.348402	0.092247	0.0825371	0.254564	0.0695792	0.502879	0.298536	18.8015	PC aa
PC aa C36:4	age	84	42	0.266257	0.0620296	0.470493	0.106763	0.108495	0.66736	0.0170332	0.502879	0.298536	30.507	PC aa
PC aa C36:5	age	84	42	0.218382	0.0342147	0.402599	0.0963999	0.0809598	0.356914	0.0292178	0.502879	0.298536	24.4062	PC aa
PC aa C38:4	age	84	42	0.185392	0.0103465	0.3605	0.0916681	0.0589974	0.203634	0.0501894	0.502879	0.298536	20.369	PC aa
PC aa C38:5	age	84	42	0.198982	0.0230079	0.375002	0.0921492	0.0635335	0.222963	0.037158	0.502879	0.298536	22.0161	PC aa
PC ae C36:4	age	84	42	0.203623	-0.00358593	0.410827	0.108344	0.0791276	0.635307	0.0677985	0.502879	0.298536	22.5836	PC ae
PC ae C38:0	age	84	42	0.201653	0.00892909	0.394397	0.100853	0.0735329	0.448824	0.0526587	0.502879	0.298536	22.3423	PC ae
PC ae C38:4	age	84	42	0.173069	-0.00619832	0.352378	0.0938643	0.0646861	0.265761	0.0729617	0.502879	0.298536	18.8948	PC ae
PC ae C38:5	age	84	42	0.204091	0.0237124	0.384515	0.094451	0.0687386	0.286444	0.0370594	0.502879	0.298536	22.641	PC ae
PC ae C38:6	age	84	42	0.240985	0.0342078	0.447732	0.107987	0.136638	0.757033	0.031464	0.502879	0.298536	27.2503	PC ae
PC ae C40:6	age	84	42	0.186861	-0.00295654	0.376712	0.0993522	0.0539827	0.373793	0.0676025	0.502879	0.298536	20.5459	PC ae
PC ae C44:3	age	84	42	-0.180076	-0.365731	0.00559278	0.0972058	0.0667846	0.352069	0.071718	0.502879	0.298536	-16.4794	PC ae
PC ae C44:5	age	84	42	0.202611	-0.00672289	0.411954	0.109433	0.0630436	0.640387	0.0717681	0.502879	0.298536	22.4596	PC ae
SM (OH) C22:1	age	84	42	0.164857	-0.00414649	0.333924	0.0885122	0.0457935	0.105969	0.0702244	0.502879	0.298536	17.9225	SM
SM (OH) C24:1	age	84	42	0.163596	-0.00711112	0.334376	0.0893978	0.0435605	0.121188	0.0750566	0.502879	0.298536	17.7739	SM
SM C22:3	age	84	42	0.270804	0.0876181	0.454028	0.095894	0.13263	0.461129	0.00751867	0.502879	0.298536	31.1018	SM
lysoPC a C18:2	age	84	42	0.168611	-0.0102992	0.347462	0.0936721	0.079619	0.297477	0.0798721	0.50966	0.29272	18.3659	lysoPC
PC ae C36:5	age	84	42	0.174008	-0.0165207	0.364568	0.0997609	0.0492121	0.371511	0.0892388	0.543546	0.264764	19.0064	PC ae
SM C24:1	age	84	42	0.149932	-0.0173984	0.317303	0.0874261	0.0359478	0.0623969	0.0944902	0.550508	0.259236	16.1755	SM
PC aa C24:0	age	84	42	-0.170576	-0.376394	0.0352431	0.107651	0.0727975	0.631928	0.12137	0.560812	0.251183	-15.6821	PC aa
PC aa C36:3	age	84	42	0.151104	-0.0243327	0.326596	0.0918719	0.0377162	0.164764	0.108224	0.560812	0.251183	16.3117	PC aa
PC aa C36:6	age	84	42	0.155065	-0.0297741	0.339912	0.0967891	0.0475121	0.296112	0.117412	0.560812	0.251183	16.7733	PC aa
PC ae C44:6	age	84	42	0.155009	-0.0297592	0.339761	0.0968024	0.0412128	0.279095	0.117782	0.560812	0.251183	16.7669	PC ae
SM (OH) C14:1	age	84	42	0.173969	-0.0295069	0.377436	0.106366	0.11675	0.664501	0.110072	0.560812	0.251183	19.0019	SM
SM C18:0	age	84	42	0.163075	-0.028421	0.354585	0.100284	0.0857043	0.496326	0.112393	0.560812	0.251183	17.7125	SM
PC aa C38:6	age	84	42	0.15329	-0.0336105	0.340233	0.0978627	0.0408535	0.314822	0.125556	0.560817	0.251179	16.5663	PC aa
SM C16:0	age	84	42	0.159625	-0.0435095	0.362762	0.106238	0.0735794	0.578898	0.141105	0.609939	0.214713	17.3071	SM
Cit	age	84	42	0.137404	-0.045978	0.320729	0.0960667	0.0507157	0.29519	0.16106	0.616631	0.209975	14.7291	Aminoacids
PC aa C34:1	age	84	42	0.14522	-0.0478457	0.338255	0.101044	0.0357563	0.373268	0.158798	0.616631	0.209975	15.6294	PC aa
PC aa C34:3	age	84	42	0.137411	-0.0449215	0.319785	0.095468	0.0325	0.237274	0.158173	0.616631	0.209975	14.73	PC aa
SM C24:0	age	84	42	0.133564	-0.0398769	0.30707	0.0908286	0.0293898	0.124751	0.149605	0.616631	0.209975	14.2894	SM
PC aa C28:1	age	84	42	0.122841	-0.0532681	0.298949	0.0922727	0.082715	0.253671	0.191176	0.65686	0.182527	13.0705	PC aa
PC aa C40:1	age	84	42	-0.149203	-0.361657	0.0632585	0.111244	0.0404192	0.681241	0.18837	0.65686	0.182527	-13.8606	PC aa
SM C20:2	age	84	42	0.109037	-0.0503328	0.268406	0.0823698	0.117079	0.117079	0.189357	0.65686	0.182527	11.5203	SM
SM C26:0	age	84	42	0.129388	-0.0510116	0.309815	0.0944645	0.0291251	0.206483	0.17876	0.65686	0.182527	13.8132	SM
PC aa C34:4	age	84	42	0.132239	-0.0636541	0.328132	0.102542	0.0402763	0.416587	0.204975	0.681065	0.166812	14.1381	PC aa
PC ae C30:2	age	84	42	-0.127815	-0.318726	0.0631516	0.0998922	0.0708054	0.419104	0.208385	0.681065	0.166812	-11.9984	PC ae
C0	age	84	42	0.135477	-0.0786638	0.349621	0.111988	0.0337404	0.670011	0.233924	0.700726	0.154452	14.5083	Acylcarnitines
PC aa C36:2	age	84	42	0.115942	-0.0656228	0.29757	0.0950693	0.0208817	0.20488	0.230107	0.700726	0.154452	12.2931	PC aa
PC aa C40:6	age	84	42	0.124344	-0.0721975	0.320924	0.102819	0.0626248	0.495019	0.233955	0.700726	0.154452	13.2406	PC aa
PC ae C36:0	age	84	42	0.124032	-0.0738243	0.3219	0.103487	0.0918374	0.558157	0.238027	0.700726	0.154452	13.2052	PC ae
SM (OH) C16:1	age	84	42	0.129389	-0.0805982	0.339364	0.109763	0.0674614	0.695652	0.245777	0.700726	0.154452	13.8133	SM
SM C18:1	age	84	42	0.123656	-0.0764708	0.323774	0.104731	0.0483064	0.516765	0.245087	0.700726	0.154452	13.1627	SM
Met	age	84	42	0.119524	-0.0900287	0.329073	0.109519	0.0691183	0.699594	0.281909	0.712739	0.14707	12.696	Aminoacids
Orn	age	84	42	0.120406	-0.0848133	0.325622	0.107353	0.0366876	0.543053	0.269012	0.712739	0.14707	12.7955	Aminoacids
PC aa C34:2	age	84	42	0.112885	-0.0838629	0.309615	0.10294	0.0546903	0.460852	0.279627	0.712739	0.14707	11.9503	PC aa
PC aa C36:1	age	84	42	0.104686	-0.0781224	0.287548	0.0957135	0.0260349	0.230246	0.280898	0.712739	0.14707	11.0362	PC aa
PC aa C38:3	age	84	42	0.10045	-0.0772857	0.278245	0.093072	0.0198858	0.156365	0.287223	0.712739	0.14707	10.5668	PC aa
PC aa C42:6	age	84	42	-0.129018	-0.344668	0.0866636	0.113003	0.0322812	0.703278	0.261563	0.712739	0.14707	-12.1042	PC aa
PC ae C42:3	age	84	42	-0.12118	-0.325977	0.0836167	0.107185	0.0493395	0.600084	0.265483	0.712739	0.14707	-11.4125	PC ae
PC ae C42:1	age	84	42	-0.115244	-0.322868	0.0923871	0.108691	0.0445572	0.63073	0.296025	0.721224	0.14193	-10.8851	PC ae
C14:1	age	84	42	0.113715	-0.0970994	0.324531	0.110228	0.034478	0.612638	0.308665	0.725809	0.139178	12.0433	Acylcarnitines
PC aa C36:0	age	84	42	-0.113725	-0.32465	0.0972216	0.110249	0.0466735	0.665687	0.30874	0.725809	0.139178	-10.7497	PC aa
PC aa C38:1	age	84	42	-0.111182	-0.319742	0.0973756	0.109198	0.0201254	0.543567	0.315232	0.728295	0.137693	-10.5224	PC aa
lysoPC a C18:1	age	84	42	0.0942365	-0.0967067	0.285169	0.0999227	0.129838	0.590315	0.351667	0.735098	0.133654	9.88196	lysoPC
PC aa C30:2	age	84	42	-0.0839227	-0.252913	0.0850677	0.0873423	0.011186	0.011186	0.339524	0.735098	0.133654	-8.04977	PC aa
PC aa C32:0	age	84	42	0.106696	-0.105488	0.318883	0.110923	0.0191479	0.595211	0.342077	0.735098	0.133654	11.2596	PC aa
PC aa C42:2	age	84	42	-0.106158	-0.319555	0.107246	0.111701	0.0308675	0.662984	0.348226	0.735098	0.133654	-10.0718	PC aa
PC ae C34:0	age	84	42	0.0911729	-0.0953662	0.277722	0.097688	0.0479314	0.310489	0.356578	0.735098	0.133654	9.54584	PC ae
PC ae C42:2	age	84	42	-0.105317	-0.319788	0.109165	0.112292	0.031131	0.686248	0.354644	0.735098	0.133654	-9.99605	PC ae
SM C16:1	age	84	42	0.10471	-0.105079	0.31449	0.109653	0.0592536	0.651785	0.345538	0.735098	0.133654	11.0388	SM
PC ae C34:1	age	84	42	0.0908785	-0.0996345	0.281364	0.0997391	0.0271338	0.329573	0.36796	0.747071	0.126638	9.51359	PC ae
Ile	age	84	42	0.0908432	-0.104786	0.286448	0.102318	0.117948	0.558716	0.38017	0.749159	0.125426	9.50973	Aminoacids
PC aa C40:2	age	84	42	-0.102725	-0.323512	0.118104	0.115399	0.0366213	0.786452	0.379195	0.749159	0.125426	-9.76247	PC aa
C2	age	84	42	0.0714649	-0.108398	0.251396	0.094214	0.0834477	0.333612	0.452903	0.754356	0.122424	7.40804	Acylcarnitines
Asp	age	84	42	-0.0831261	-0.305268	0.139192	0.11602	0.0299419	0.808495	0.478178	0.754356	0.122424	-7.97649	Aminoacids
Leu	age	84	42	0.0746099	-0.115016	0.264216	0.0992885	0.0536046	0.361696	0.457043	0.754356	0.122424	7.74638	Aminoacids
Val	age	84	42	0.0744715	-0.107197	0.256149	0.0951162	0.097369	0.347496	0.438484	0.754356	0.122424	7.73146	Aminoacids
ADMA	age	84	42	-0.0659652	-0.23462	0.102689	0.0871688	0.0149715	0.0149715	0.451421	0.754356	0.122424	-6.38366	Biogenic Amines
PC aa C30:0	age	84	42	0.076433	-0.125767	0.278645	0.105806	0.0558746	0.513913	0.474469	0.754356	0.122424	7.94298	PC aa
PC aa C32:3	age	84	42	-0.0653685	-0.23475	0.104013	0.0875446	0.00676516	0.00676516	0.457441	0.754356	0.122424	-6.32778	PC aa
PC aa C40:3	age	84	42	-0.0852454	-0.313526	0.143089	0.119167	0.0222111	0.861361	0.478988	0.754356	0.122424	-8.17131	PC aa
PC aa C40:5	age	84	42	0.0726901	-0.115409	0.260775	0.0985191	0.0481918	0.321688	0.465215	0.754356	0.122424	7.53972	PC aa
PC aa C42:4	age	84	42	-0.100151	-0.328465	0.128394	0.119275	0.0337913	0.846602	0.406703	0.754356	0.122424	-9.52995	PC aa
PC ae C30:1	age	84	42	0.0632464	-0.106127	0.23262	0.0875402	0.00686112	0.00686112	0.472104	0.754356	0.122424	6.52892	PC ae
PC ae C32:1	age	84	42	0.0773727	-0.130293	0.285029	0.108628	0.0168477	0.535841	0.480616	0.754356	0.122424	8.04446	PC ae
PC ae C32:2	age	84	42	-0.0755206	-0.278969	0.127884	0.106456	0.00933958	0.464004	0.482461	0.754356	0.122424	-7.27394	PC ae
PC ae C36:1	age	84	42	-0.0955028	-0.316433	0.125462	0.115508	0.023107	0.782003	0.413783	0.754356	0.122424	-9.10842	PC ae
PC ae C36:2	age	84	42	0.0771088	-0.111323	0.265578	0.0986345	0.048665	0.344739	0.43915	0.754356	0.122424	8.01596	PC ae
PC ae C38:1	age	84	42	-0.0855662	-0.301526	0.130417	0.112968	0.0447305	0.722676	0.453655	0.754356	0.122424	-8.20076	PC ae
PC ae C40:1	age	84	42	-0.0726505	-0.269023	0.12369	0.102801	0.0390328	0.456907	0.484139	0.754356	0.122424	-7.00742	PC ae
PC ae C42:4	age	84	42	-0.0910911	-0.297615	0.11542	0.108246	0.0245551	0.561632	0.405785	0.754356	0.122424	-8.70655	PC ae
PC ae C40:3	age	84	42	-0.0753921	-0.2889	0.13814	0.111728	0.0484721	0.697056	0.504101	0.776431	0.109897	-7.26202	PC ae
PC aa C42:1	age	84	42	-0.067979	-0.267118	0.131131	0.104241	0.0340272	0.479302	0.518314	0.789252	0.102785	-6.57199	PC aa
SM (OH) C22:2	age	84	42	0.0572414	-0.114699	0.229172	0.0900488	0.00595296	0.060133	0.528777	0.796137	0.0990124	5.89114	SM
lysoPC a C20:3	age	84	42	-0.0565655	-0.238006	0.124853	0.0951051	0.0147929	0.200824	0.555662	0.805219	0.0940862	-5.49954	lysoPC
lysoPC a C26:0	age	84	42	-0.0535185	-0.223033	0.116	0.0880165	0.00588463	0.015182	0.546825	0.805219	0.0940862	-5.21116	lysoPC
PC aa C40:4	age	84	42	-0.0607707	-0.252518	0.130966	0.100471	0.029383	0.361319	0.548999	0.805219	0.0940862	-5.8961	PC aa
H1	age	84	42	0.058334	-0.130596	0.247249	0.0989156	0.00897139	0.272528	0.558846	0.805219	0.0940862	6.0069	Sugars
PC aa C38:0	age	84	42	0.0579231	-0.138729	0.254597	0.102924	0.00944235	0.371253	0.576856	0.822327	0.0849554	5.96335	PC aa
Trp	age	84	42	0.0564034	-0.143601	0.256371	0.104737	0.0218254	0.436472	0.593458	0.828368	0.0817767	5.80244	Aminoacids
PC ae C30:0	age	84	42	-0.0519653	-0.233412	0.129503	0.0950797	0.0206506	0.212372	0.587958	0.828368	0.0817767	-5.06382	PC ae
lysoPC a C28:1	age	84	42	-0.0456297	-0.214748	0.123488	0.0874082	0.00974588	0.00974588	0.603092	0.833138	0.0792833	-4.46043	lysoPC
Taurine	age	84	42	0.0478378	-0.133748	0.229397	0.0950904	0.0189511	0.196424	0.617815	0.844768	0.0732627	4.90005	Biogenic Amines
lysoPC a C26:1	age	84	42	-0.0507598	-0.249049	0.147494	0.103837	0.0308108	0.453903	0.627857	0.849827	0.0706694	-4.9493	lysoPC
Lys	age	84	42	0.0474028	-0.154318	0.249125	0.105566	0.0255139	0.463215	0.655946	0.855862	0.0675961	4.85443	Aminoacids
Pro	age	84	42	0.0479068	-0.157311	0.253109	0.107337	0.0216485	0.508191	0.657864	0.855862	0.0675961	4.90729	Aminoacids
lysoPC a C16:0	age	84	42	0.0492531	-0.155022	0.253536	0.106952	0.0636225	0.654661	0.647916	0.855862	0.0675961	5.04862	lysoPC
PC ae C36:3	age	84	42	0.0418978	-0.13523	0.219037	0.0927997	0.04671	0.205178	0.654239	0.855862	0.0675961	4.27879	PC ae
Thr	age	84	42	0.0450496	-0.155211	0.245284	0.104773	0.015749	0.430692	0.669615	0.862773	0.0641033	4.60798	Aminoacids
Arg	age	84	42	-0.04442	-0.256927	0.168094	0.111294	0.00869083	0.620122	0.69219	0.866854	0.0620539	-4.34479	Aminoacids
Gly	age	84	42	0.040968	-0.155301	0.237211	0.102701	0.0365782	0.428989	0.692176	0.866854	0.0620539	4.18188	Aminoacids
PC ae C34:2	age	84	42	0.0397372	-0.150051	0.229518	0.0994113	0.055145	0.383118	0.691647	0.866854	0.0620539	4.05372	PC ae
Gln	age	84	42	-0.0396015	-0.25178	0.172697	0.110882	0.129296	0.78733	0.72301	0.878756	0.0561317	-3.88276	Aminoacids
Phe	age	84	42	-0.033698	-0.232969	0.16557	0.104348	0.00578894	0.402086	0.748538	0.878756	0.0561317	-3.31365	Aminoacids
Kynurenine	age	84	42	0.032545	-0.148418	0.213512	0.0947571	0.0837634	0.313483	0.733143	0.878756	0.0561317	3.30804	Biogenic Amines
lysoPC a C16:1	age	84	42	0.0276967	-0.146058	0.201454	0.0910067	0.00655416	0.0833782	0.762527	0.878756	0.0561317	2.80838	lysoPC
lysoPC a C17:0	age	84	42	0.03053	-0.167034	0.228084	0.103457	0.0683332	0.574503	0.769596	0.878756	0.0561317	3.10008	lysoPC
PC aa C32:2	age	84	42	0.0297423	-0.154039	0.213514	0.0962536	0.0128717	0.212044	0.759017	0.878756	0.0561317	3.01891	PC aa
PC aa C42:0	age	84	42	0.0282227	-0.142832	0.199236	0.0896019	0.0467537	0.136297	0.754519	0.878756	0.0561317	2.86248	PC aa
PC aa C42:5	age	84	42	0.0342769	-0.18967	0.258229	0.117114	0.00958265	0.766038	0.771451	0.878756	0.0561317	3.48711	PC aa
PC ae C40:2	age	84	42	-0.0419198	-0.255983	0.172133	0.111948	0.0141758	0.637338	0.710161	0.878756	0.0561317	-4.10533	PC ae
PC ae C42:5	age	84	42	-0.0357173	-0.245119	0.173683	0.109621	0.0411475	0.606398	0.746438	0.878756	0.0561317	-3.5087	PC ae
SM C26:1	age	84	42	0.0268738	-0.150433	0.204218	0.0928553	0.0379189	0.190636	0.77383	0.878756	0.0561317	2.72382	SM
Ala	age	84	42	0.0270164	-0.180679	0.234713	0.108609	0.0399204	0.581705	0.804872	0.906326	0.0427154	2.73846	Aminoacids
PC ae C40:4	age	84	42	-0.0248838	-0.23524	0.185474	0.110083	0.0361335	0.646772	0.822418	0.918367	0.0369839	-2.45767	PC ae
PC ae C38:3	age	84	42	-0.0200363	-0.230793	0.190719	0.110205	0.0428241	0.657145	0.856698	0.94874	0.0228529	-1.98369	PC ae
Ser	age	84	42	0.018648	-0.196417	0.233733	0.112396	0.0302006	0.689839	0.869094	0.949181	0.0226512	1.88229	Aminoacids
lysoPC a C18:0	age	84	42	-0.0173032	-0.219601	0.184996	0.106009	0.0357591	0.535787	0.871263	0.949181	0.0226512	-1.71544	lysoPC
PC ae C44:4	age	84	42	0.0122279	-0.166281	0.190721	0.0935245	0.0338739	0.202021	0.896678	0.968991	0.0136803	1.2303	PC ae
C18:1	age	84	42	-0.00326937	-0.187092	0.180526	0.096215	0.130307	0.435531	0.973071	0.991305	0.00379253	-0.326403	Acylcarnitines
Glu	age	84	42	-0.0106196	-0.240121	0.21887	0.119493	0.116122	0.923533	0.92965	0.991305	0.00379253	-1.05634	Aminoacids
His	age	84	42	-0.00204824	-0.194658	0.190517	0.10086	0.0505358	0.441687	0.983908	0.991305	0.00379253	-0.204615	Aminoacids
Tyr	age	84	42	-0.00560554	-0.185498	0.174309	0.094229	0.080874	0.288144	0.952878	0.991305	0.00379253	-0.558986	Aminoacids
Creatinine	age	84	42	0.00686347	-0.187387	0.201091	0.101625	0.0787597	0.479024	0.946504	0.991305	0.00379253	0.688707	Biogenic Amines
PC aa C32:1	age	84	42	0.00817047	-0.195542	0.211873	0.106581	0.051876	0.523259	0.939294	0.991305	0.00379253	0.820394	PC aa
PC ae C34:3	age	84	42	-0.00531595	-0.218448	0.20786	0.111379	0.0310995	0.656422	0.962183	0.991305	0.00379253	-0.530185	PC ae
PC ae C38:2	age	84	42	0.00262559	-0.211077	0.216316	0.111786	0.021844	0.652983	0.981387	0.991305	0.00379253	0.262904	PC ae
PC ae C40:5	age	84	42	-0.00414876	-0.211763	0.203466	0.108572	0.0476227	0.605213	0.969716	0.991305	0.00379253	-0.414017	PC ae
lysoPC a C28:0	age	84	42	-0.000276899	-0.187516	0.18695	0.0981213	0.0096854	0.244792	0.997764	0.997764	0.000972345	-0.027686	lysoPC
Val	BMI_SDS	84	42	0.650087	0.173186	1.12411	0.247795	0.097369	0.347496	0.011763	0.538051	0.269177	91.5708	Aminoacids
C2	BMI_SDS	84	42	0.598895	0.120709	1.08337	0.245549	0.0834477	0.333612	0.0187279	0.538051	0.269177	82.0107	Acylcarnitines
Tyr	BMI_SDS	84	42	0.599376	0.118578	1.0753	0.246695	0.080874	0.288144	0.0191931	0.538051	0.269177	82.0983	Aminoacids
lysoPC a C18:1	BMI_SDS	84	42	-0.591042	-1.08766	-0.104203	0.250651	0.129838	0.590315	0.0221799	0.538051	0.269177	-44.625	lysoPC
PC ae C38:6	BMI_SDS	84	42	0.561	0.0731616	1.04723	0.253689	0.136638	0.757033	0.0306016	0.538051	0.269177	75.2423	PC ae
PC ae C36:0	BMI_SDS	84	42	0.551877	0.0538684	1.05143	0.260472	0.0918374	0.558157	0.0388865	0.538051	0.269177	73.6509	PC ae
C18:1	BMI_SDS	84	42	-0.521315	-0.99758	-0.0411001	0.248588	0.130307	0.435531	0.0413446	0.538051	0.269177	-40.6261	Acylcarnitines
lysoPC a C17:0	BMI_SDS	84	42	-0.518964	-1.04655	-0.00495271	0.258683	0.0683332	0.574503	0.0501176	0.538051	0.269177	-40.4863	lysoPC
Creatinine	BMI_SDS	84	42	-0.519372	-1.01605	-0.0232279	0.259499	0.0787597	0.479024	0.0508175	0.538051	0.269177	-40.5106	Biogenic Amines
PC aa C26:0	BMI_SDS	84	42	0.482259	0.0121126	0.948323	0.242293	0.0825371	0.254564	0.0527326	0.538051	0.269177	61.973	PC aa
SM C18:0	BMI_SDS	84	42	0.505491	0.0055748	1.0149	0.255466	0.0857043	0.496326	0.0535095	0.538051	0.269177	65.7799	SM
Kynurenine	BMI_SDS	84	42	0.490178	0.0128152	0.96421	0.247501	0.0837634	0.313483	0.0537053	0.538051	0.269177	63.2607	Biogenic Amines
Glu	BMI_SDS	84	42	0.412712	-0.0499707	0.835717	0.216764	0.116122	0.923533	0.0605495	0.538051	0.269177	51.0909	Aminoacids
PC ae C30:2	BMI_SDS	84	42	-0.483045	-0.975486	0.00866675	0.257299	0.0708054	0.419104	0.0665276	0.538051	0.269177	-38.3098	PC ae
Met	BMI_SDS	84	42	0.483357	-0.0203021	0.995953	0.26246	0.0691183	0.699594	0.070447	0.538051	0.269177	62.1509	Aminoacids
PC aa C32:1	BMI_SDS	84	42	0.488998	-0.0332023	1.00522	0.269148	0.051876	0.523259	0.0750805	0.538051	0.269177	63.0682	PC aa
PC aa C42:0	BMI_SDS	84	42	-0.42918	-0.890721	0.0283157	0.23698	0.0467537	0.136297	0.0771234	0.538051	0.269177	-34.8957	PC aa
His	BMI_SDS	84	42	-0.462758	-0.980647	0.0457365	0.258442	0.0505358	0.441687	0.0797318	0.538051	0.269177	-37.0455	Aminoacids
PC aa C40:6	BMI_SDS	84	42	0.467148	-0.0338394	0.973251	0.261379	0.0626248	0.495019	0.0799337	0.538051	0.269177	59.5437	PC aa
PC aa C40:5	BMI_SDS	84	42	0.458618	-0.0444745	0.95551	0.25639	0.0481918	0.321688	0.0803061	0.538051	0.269177	58.1887	PC aa
PC aa C28:1	BMI_SDS	84	42	0.411978	-0.0642958	0.882946	0.242383	0.082715	0.253671	0.0962763	0.590803	0.228557	50.9801	PC aa
SM C26:1	BMI_SDS	84	42	0.414459	-0.0528805	0.88401	0.244448	0.0379189	0.190636	0.0969975	0.590803	0.228557	51.3552	SM
PC aa C30:0	BMI_SDS	84	42	0.444372	-0.0764634	0.958737	0.267812	0.0558746	0.513913	0.103219	0.593923	0.22627	55.9511	PC aa
SM C22:3	BMI_SDS	84	42	0.401678	-0.0733187	0.882166	0.246872	0.13263	0.461129	0.110297	0.593923	0.22627	49.4331	SM
lysoPC a C20:4	BMI_SDS	84	42	-0.396438	-0.874947	0.0754386	0.245488	0.179132	0.6051	0.112385	0.593923	0.22627	-32.7288	lysoPC
SM C20:2	BMI_SDS	84	42	0.345328	-0.0785899	0.769247	0.219101	0.117079	0.117079	0.118946	0.593923	0.22627	41.2454	SM
Ala	BMI_SDS	84	42	0.427171	-0.0897618	0.945094	0.270177	0.0399204	0.581705	0.119671	0.593923	0.22627	53.2914	Aminoacids
PC ae C40:1	BMI_SDS	84	42	-0.392454	-0.912659	0.118845	0.262489	0.0390328	0.456907	0.141344	0.622454	0.205893	-32.4603	PC ae
PC aa C36:0	BMI_SDS	84	42	-0.393486	-0.914249	0.119057	0.267177	0.0466735	0.665687	0.146183	0.622454	0.205893	-32.5299	PC aa
PC ae C36:2	BMI_SDS	84	42	-0.377483	-0.866873	0.111969	0.256031	0.048665	0.344739	0.147068	0.622454	0.205893	-31.4415	PC ae
SM C18:1	BMI_SDS	84	42	0.378413	-0.132128	0.896863	0.264731	0.0483064	0.516765	0.158999	0.622454	0.205893	45.9966	SM
lysoPC a C16:0	BMI_SDS	84	42	-0.364603	-0.906014	0.158289	0.260865	0.0636225	0.654661	0.167791	0.622454	0.205893	-30.5528	lysoPC
Gly	BMI_SDS	84	42	-0.362094	-0.869112	0.141559	0.263338	0.0365782	0.428989	0.175398	0.622454	0.205893	-30.3783	Aminoacids
SM C16:0	BMI_SDS	84	42	0.363884	-0.1461	0.871538	0.265504	0.0735794	0.578898	0.176248	0.622454	0.205893	43.8907	SM
PC ae C36:4	BMI_SDS	84	42	0.364232	-0.153745	0.875277	0.266577	0.0791276	0.635307	0.177308	0.622454	0.205893	43.9408	PC ae
SM (OH) C14:1	BMI_SDS	84	42	0.354495	-0.149268	0.852914	0.260392	0.11675	0.664501	0.17876	0.622454	0.205893	42.5461	SM
PC ae C42:3	BMI_SDS	84	42	-0.361753	-0.89465	0.157958	0.265585	0.0493395	0.600084	0.178862	0.622454	0.205893	-30.3546	PC ae
PC ae C34:0	BMI_SDS	84	42	0.345789	-0.148637	0.835399	0.25453	0.0479314	0.310489	0.180957	0.622454	0.205893	41.3105	PC ae
SM C16:1	BMI_SDS	84	42	0.362184	-0.149908	0.876057	0.267576	0.0592536	0.651785	0.181162	0.622454	0.205893	43.6464	SM
PC ae C44:3	BMI_SDS	84	42	-0.323554	-0.811653	0.160503	0.252476	0.0667846	0.352069	0.20637	0.691339	0.160309	-27.6427	PC ae
Ile	BMI_SDS	84	42	0.321145	-0.179661	0.816337	0.258252	0.117948	0.558716	0.219308	0.716763	0.144624	37.8706	Aminoacids
SM (OH) C16:1	BMI_SDS	84	42	0.315897	-0.191772	0.835091	0.263453	0.0674614	0.695652	0.235232	0.720704	0.142243	37.1489	SM
PC ae C44:4	BMI_SDS	84	42	-0.294776	-0.777403	0.182632	0.245916	0.0338739	0.202021	0.237109	0.720704	0.142243	-25.5301	PC ae
Ser	BMI_SDS	84	42	-0.320897	-0.846186	0.195283	0.269018	0.0302006	0.689839	0.237586	0.720704	0.142243	-27.4502	Aminoacids
PC aa C42:1	BMI_SDS	84	42	-0.31381	-0.839815	0.202663	0.26501	0.0340272	0.479302	0.242028	0.720704	0.142243	-26.9342	PC aa
PC ae C30:0	BMI_SDS	84	42	-0.287459	-0.779294	0.198653	0.249563	0.0206506	0.212372	0.255628	0.732836	0.134993	-24.9833	PC ae
lysoPC a C18:2	BMI_SDS	84	42	-0.280785	-0.758635	0.192082	0.244988	0.079619	0.297477	0.257816	0.732836	0.134993	-24.481	lysoPC
Taurine	BMI_SDS	84	42	0.283603	-0.199076	0.762807	0.249896	0.0189511	0.196424	0.262508	0.732836	0.134993	32.7906	Biogenic Amines
PC ae C38:3	BMI_SDS	84	42	-0.284073	-0.812032	0.232586	0.267805	0.0428241	0.657145	0.293228	0.801888	0.0958861	-24.7288	PC ae
PC ae C42:1	BMI_SDS	84	42	-0.265615	-0.814249	0.265737	0.266648	0.0445572	0.63073	0.323583	0.854322	0.0683782	-23.3266	PC ae
PC aa C36:5	BMI_SDS	84	42	0.249131	-0.230193	0.727764	0.250531	0.0809598	0.356914	0.325153	0.854322	0.0683782	28.291	PC aa
t4-OH-Pro	BMI_SDS	84	42	-0.206652	-0.612394	0.19838	0.212032	0.325014	0.515565	0.334809	0.862777	0.0641012	-18.6697	Biogenic Amines
lysoPC a C20:3	BMI_SDS	84	42	-0.229184	-0.728465	0.263937	0.249773	0.0147929	0.200824	0.363948	0.873178	0.0588973	-20.4818	lysoPC
lysoPC a C18:0	BMI_SDS	84	42	-0.227915	-0.778962	0.309187	0.266532	0.0357591	0.535787	0.396589	0.873178	0.0588973	-20.3808	lysoPC
PC ae C40:4	BMI_SDS	84	42	-0.225182	-0.771196	0.30394	0.268289	0.0361335	0.646772	0.404845	0.873178	0.0588973	-20.1629	PC ae
PC ae C40:5	BMI_SDS	84	42	-0.224764	-0.745187	0.289661	0.26857	0.0476227	0.605213	0.406273	0.873178	0.0588973	-20.1295	PC ae
Leu	BMI_SDS	84	42	0.21507	-0.286813	0.711204	0.25731	0.0536046	0.361696	0.407517	0.873178	0.0588973	23.9948	Aminoacids
PC ae C44:6	BMI_SDS	84	42	0.208221	-0.291356	0.701444	0.252906	0.0412128	0.279095	0.414713	0.873178	0.0588973	23.1485	PC ae
Gln	BMI_SDS	84	42	-0.208425	-0.708861	0.315071	0.254658	0.129296	0.78733	0.416045	0.873178	0.0588973	-18.8138	Aminoacids
lysoPC a C28:1	BMI_SDS	84	42	-0.189314	-0.639162	0.260535	0.232503	0.00974588	0.00974588	0.417924	0.873178	0.0588973	-17.2473	lysoPC
PC aa C34:4	BMI_SDS	84	42	0.206204	-0.304937	0.712065	0.263505	0.0402763	0.416587	0.437719	0.873178	0.0588973	22.9004	PC aa
PC aa C38:6	BMI_SDS	84	42	0.195429	-0.293604	0.688847	0.254727	0.0408535	0.314822	0.446875	0.873178	0.0588973	21.5833	PC aa
lysoPC a C24:0	BMI_SDS	84	42	-0.185276	-0.671595	0.295195	0.247919	0.08179	0.329852	0.458734	0.873178	0.0588973	-16.9125	lysoPC
lysoPC a C28:0	BMI_SDS	84	42	0.191442	-0.31897	0.695149	0.256608	0.0096854	0.244792	0.459596	0.873178	0.0588973	21.0995	lysoPC
PC ae C38:0	BMI_SDS	84	42	0.190014	-0.305161	0.684452	0.258684	0.0735329	0.448824	0.466124	0.873178	0.0588973	20.9267	PC ae
lysoPC a C26:1	BMI_SDS	84	42	-0.192991	-0.725079	0.328908	0.265062	0.0308108	0.453903	0.47008	0.873178	0.0588973	-17.551	lysoPC
PC aa C38:3	BMI_SDS	84	42	0.177193	-0.291773	0.645831	0.245377	0.0198858	0.156365	0.474022	0.873178	0.0588973	19.3861	PC aa
PC aa C32:2	BMI_SDS	84	42	0.181998	-0.307887	0.667604	0.252517	0.0128717	0.212044	0.474835	0.873178	0.0588973	19.9612	PC aa
PC aa C24:0	BMI_SDS	84	42	-0.189915	-0.711316	0.321289	0.264945	0.0727975	0.631928	0.476498	0.873178	0.0588973	-17.2971	PC aa
Thr	BMI_SDS	84	42	-0.190371	-0.703741	0.322015	0.268079	0.015749	0.430692	0.480966	0.873178	0.0588973	-17.3347	Aminoacids
PC ae C36:1	BMI_SDS	84	42	-0.182553	-0.736742	0.340272	0.261181	0.023107	0.782003	0.486973	0.873178	0.0588973	-16.6859	PC ae
PC ae C40:2	BMI_SDS	84	42	-0.190766	-0.732334	0.338009	0.272966	0.0141758	0.637338	0.487487	0.873178	0.0588973	-17.3674	PC ae
PC aa C40:1	BMI_SDS	84	42	-0.185401	-0.750134	0.35665	0.267653	0.0404192	0.681241	0.4913	0.873178	0.0588973	-16.9229	PC aa
PC ae C34:3	BMI_SDS	84	42	-0.186496	-0.720968	0.335828	0.270308	0.0310995	0.656422	0.492993	0.873178	0.0588973	-17.0138	PC ae
SM C26:0	BMI_SDS	84	42	0.171152	-0.303679	0.645175	0.248215	0.0291251	0.206483	0.494048	0.873178	0.0588973	18.6672	SM
PC aa C40:4	BMI_SDS	84	42	-0.178317	-0.698963	0.333963	0.25987	0.029383	0.361319	0.49606	0.873178	0.0588973	-16.3323	PC aa
Asp	BMI_SDS	84	42	-0.168452	-0.701496	0.336126	0.256477	0.0299419	0.808495	0.51343	0.873178	0.0588973	-15.5028	Aminoacids
Arg	BMI_SDS	84	42	-0.170041	-0.741375	0.381927	0.272748	0.00869083	0.620122	0.535617	0.873178	0.0588973	-15.637	Aminoacids
PC ae C38:2	BMI_SDS	84	42	-0.159649	-0.706235	0.371004	0.271311	0.021844	0.652983	0.558556	0.873178	0.0588973	-14.7557	PC ae
Lys	BMI_SDS	84	42	0.158346	-0.362584	0.673945	0.268919	0.0255139	0.463215	0.558638	0.873178	0.0588973	17.1572	Aminoacids
PC aa C34:1	BMI_SDS	84	42	0.152306	-0.350598	0.651835	0.261096	0.0357563	0.373268	0.562429	0.873178	0.0588973	16.4516	PC aa
SM (OH) C22:1	BMI_SDS	84	42	0.136513	-0.311498	0.58456	0.234566	0.0457935	0.105969	0.563595	0.873178	0.0588973	14.627	SM
PC ae C42:4	BMI_SDS	84	42	-0.156767	-0.727126	0.397629	0.270191	0.0245551	0.561632	0.564365	0.873178	0.0588973	-14.5097	PC ae
PC aa C36:6	BMI_SDS	84	42	0.144169	-0.343877	0.628395	0.252559	0.0475121	0.296112	0.570912	0.873178	0.0588973	15.5079	PC aa
PC aa C36:4	BMI_SDS	84	42	0.147476	-0.351669	0.651924	0.260785	0.108495	0.66736	0.573937	0.873178	0.0588973	15.8905	PC aa
lysoPC a C16:1	BMI_SDS	84	42	-0.135575	-0.598221	0.325066	0.240957	0.00655416	0.0833782	0.576573	0.873178	0.0588973	-12.6786	lysoPC
PC aa C38:4	BMI_SDS	84	42	0.134198	-0.327564	0.598372	0.241415	0.0589974	0.203634	0.581093	0.873178	0.0588973	14.362	PC aa
SM (OH) C24:1	BMI_SDS	84	42	0.130403	-0.321564	0.582455	0.236639	0.0435605	0.121188	0.584409	0.873178	0.0588973	13.9287	SM
PC ae C42:2	BMI_SDS	84	42	-0.145249	-0.71381	0.399839	0.269234	0.031131	0.686248	0.591617	0.873178	0.0588973	-13.5193	PC ae
PC ae C44:5	BMI_SDS	84	42	0.144443	-0.373941	0.657767	0.26824	0.0630436	0.640387	0.59235	0.873178	0.0588973	15.5396	PC ae
Cit	BMI_SDS	84	42	-0.135012	-0.634308	0.357492	0.250758	0.0507157	0.29519	0.592979	0.873178	0.0588973	-12.6294	Aminoacids
PC aa C42:2	BMI_SDS	84	42	-0.135137	-0.694925	0.404662	0.2704	0.0308675	0.662984	0.61917	0.898441	0.0465103	-12.6403	PC aa
PC aa C36:1	BMI_SDS	84	42	0.124015	-0.355387	0.603599	0.250931	0.0260349	0.230246	0.623545	0.898441	0.0465103	13.2033	PC aa
PC aa C40:2	BMI_SDS	84	42	-0.123544	-0.669651	0.39361	0.260624	0.0366213	0.786452	0.636993	0.908053	0.0418886	-11.6217	PC aa
PC aa C42:6	BMI_SDS	84	42	-0.110499	-0.701471	0.452346	0.268862	0.0322812	0.703278	0.682595	0.950237	0.0221681	-10.4613	PC aa
PC ae C34:2	BMI_SDS	84	42	-0.104959	-0.613732	0.396226	0.256968	0.055145	0.383118	0.684821	0.950237	0.0221681	-9.96386	PC ae
PC ae C38:4	BMI_SDS	84	42	-0.097137	-0.568221	0.372646	0.245969	0.0646861	0.265761	0.694763	0.950237	0.0221681	-9.25683	PC ae
Asn	BMI_SDS	84	42	0.0996663	-0.395348	0.594814	0.25884	0.0804744	0.469913	0.701852	0.950237	0.0221681	10.4802	Aminoacids
PC ae C40:3	BMI_SDS	84	42	-0.101485	-0.656736	0.432023	0.26725	0.0484721	0.697056	0.705506	0.950237	0.0221681	-9.65052	PC ae
PC ae C38:1	BMI_SDS	84	42	-0.0968943	-0.649413	0.432709	0.266638	0.0447305	0.722676	0.717561	0.950237	0.0221681	-9.2348	PC ae
PC aa C38:5	BMI_SDS	84	42	0.0842215	-0.378686	0.548483	0.242372	0.0635335	0.222963	0.72986	0.950237	0.0221681	8.78699	PC aa
PC ae C40:6	BMI_SDS	84	42	0.0892719	-0.40192	0.581511	0.257097	0.0539827	0.373793	0.729956	0.950237	0.0221681	9.33779	PC ae
PC aa C32:0	BMI_SDS	84	42	0.0949803	-0.430025	0.620543	0.274246	0.0191479	0.595211	0.730406	0.950237	0.0221681	9.96371	PC aa
PC ae C38:5	BMI_SDS	84	42	0.0781627	-0.394873	0.55428	0.247092	0.0687386	0.286444	0.753205	0.965228	0.0153701	8.12985	PC ae
PC ae C30:1	BMI_SDS	84	42	0.0718175	-0.37871	0.522345	0.232854	0.00686112	0.00686112	0.758562	0.965228	0.0153701	7.44593	PC ae
PC aa C30:2	BMI_SDS	84	42	-0.0654287	-0.514938	0.384081	0.232328	0.011186	0.011186	0.77896	0.965228	0.0153701	-6.33342	PC aa
Pro	BMI_SDS	84	42	-0.0732776	-0.593281	0.444873	0.271051	0.0216485	0.508191	0.787971	0.965228	0.0153701	-7.06572	Aminoacids
PC ae C36:3	BMI_SDS	84	42	-0.0634721	-0.54053	0.4088	0.24416	0.04671	0.205178	0.796113	0.965228	0.0153701	-6.14997	PC ae
Trp	BMI_SDS	84	42	0.0627979	-0.474185	0.589816	0.267892	0.0218254	0.436472	0.815663	0.965228	0.0153701	6.48116	Aminoacids
lysoPC a C26:0	BMI_SDS	84	42	0.0539988	-0.399418	0.511129	0.233999	0.00588463	0.015182	0.818617	0.965228	0.0153701	5.54833	lysoPC
SM C24:1	BMI_SDS	84	42	0.0535276	-0.391952	0.500975	0.232188	0.0359478	0.0623969	0.818775	0.965228	0.0153701	5.49861	SM
PC aa C40:3	BMI_SDS	84	42	-0.0552883	-0.590593	0.43583	0.245696	0.0222111	0.861361	0.822549	0.965228	0.0153701	-5.37876	PC aa
PC ae C32:1	BMI_SDS	84	42	-0.059353	-0.588149	0.463249	0.272566	0.0168477	0.535841	0.828463	0.965228	0.0153701	-5.76259	PC ae
Orn	BMI_SDS	84	42	-0.0581672	-0.57968	0.457994	0.2695	0.0366876	0.543053	0.829954	0.965228	0.0153701	-5.65078	Aminoacids
Phe	BMI_SDS	84	42	-0.0572683	-0.585392	0.462819	0.267898	0.00578894	0.402086	0.831636	0.965228	0.0153701	-5.56593	Aminoacids
PC ae C32:2	BMI_SDS	84	42	-0.0564916	-0.591347	0.469255	0.270735	0.00933958	0.464004	0.83557	0.965228	0.0153701	-5.49255	PC ae
PC aa C42:4	BMI_SDS	84	42	0.0471686	-0.507913	0.556912	0.25221	0.0337913	0.846602	0.852145	0.966895	0.0146209	4.82987	PC aa
PC aa C36:2	BMI_SDS	84	42	0.0382805	-0.438797	0.517217	0.249698	0.0208817	0.20488	0.878845	0.966895	0.0146209	3.90226	PC aa
C0	BMI_SDS	84	42	-0.040099	-0.580126	0.485343	0.270447	0.0337404	0.670011	0.882641	0.966895	0.0146209	-3.93057	Acylcarnitines
H1	BMI_SDS	84	42	-0.0374215	-0.534393	0.456332	0.257982	0.00897139	0.272528	0.885304	0.966895	0.0146209	-3.67299	Sugars
PC ae C34:1	BMI_SDS	84	42	-0.0363521	-0.538446	0.460972	0.258908	0.0271338	0.329573	0.888947	0.966895	0.0146209	-3.56992	PC ae
SM (OH) C22:2	BMI_SDS	84	42	0.0276266	-0.428691	0.483518	0.238765	0.00595296	0.060133	0.908421	0.966895	0.0146209	2.80118	SM
PC aa C38:1	BMI_SDS	84	42	0.0289924	-0.52211	0.567154	0.27361	0.0201254	0.543567	0.916024	0.966895	0.0146209	2.94168	PC aa
PC aa C42:5	BMI_SDS	84	42	-0.0274097	-0.595502	0.509564	0.267451	0.00958265	0.766038	0.918682	0.966895	0.0146209	-2.70374	PC aa
PC aa C34:2	BMI_SDS	84	42	0.0252798	-0.478479	0.528098	0.263059	0.0546903	0.460852	0.923829	0.966895	0.0146209	2.56021	PC aa
C14:1	BMI_SDS	84	42	-0.025328	-0.549545	0.494344	0.271628	0.034478	0.612638	0.926043	0.966895	0.0146209	-2.50099	Acylcarnitines
PC aa C38:0	BMI_SDS	84	42	-0.0244163	-0.532291	0.482889	0.26544	0.00944235	0.371253	0.927094	0.966895	0.0146209	-2.41207	PC aa
SM C24:0	BMI_SDS	84	42	0.0220254	-0.436754	0.480735	0.240154	0.0293898	0.124751	0.927345	0.966895	0.0146209	2.22697	SM
PC ae C36:5	BMI_SDS	84	42	0.0204529	-0.476765	0.523343	0.258126	0.0492121	0.371511	0.937182	0.966895	0.0146209	2.06635	PC ae
ADMA	BMI_SDS	84	42	0.0180829	-0.430533	0.466699	0.231866	0.0149715	0.0149715	0.938032	0.966895	0.0146209	1.82474	Biogenic Amines
PC aa C32:3	BMI_SDS	84	42	-0.0157001	-0.466251	0.43485	0.232866	0.00676516	0.00676516	0.946415	0.968088	0.014085	-1.55775	PC aa
PC aa C34:3	BMI_SDS	84	42	0.0127706	-0.465238	0.491207	0.250244	0.0325	0.237274	0.959524	0.974063	0.0114131	1.28525	PC aa
PC aa C36:3	BMI_SDS	84	42	0.00559496	-0.457171	0.469404	0.242341	0.0377162	0.164764	0.981685	0.989066	0.00477472	0.561064	PC aa
PC ae C42:5	BMI_SDS	84	42	-0.00285415	-0.561553	0.539075	0.270858	0.0411475	0.606398	0.991632	0.991632	0.00364949	-0.285008	PC ae
t4-OH-Pro	sexM	84	42	0.874502	0.39162	1.35731	0.252758	0.325014	0.515565	0.00133784	0.17927	0.746493	139.768	Biogenic Amines
Gln	sexM	84	42	-0.908219	-1.56674	-0.250183	0.343764	0.129296	0.78733	0.0119958	0.53581	0.270989	-59.6758	Aminoacids
Ile	sexM	84	42	0.838696	0.231691	1.44561	0.317459	0.117948	0.558716	0.0118658	0.53581	0.270989	131.335	Aminoacids
C0	sexM	84	42	0.21705	-0.447498	0.881733	0.347307	0.0337404	0.670011	0.535762	0.983446	0.00724928	24.2406	Acylcarnitines
C2	sexM	84	42	0.257282	-0.301304	0.816252	0.292437	0.0834477	0.333612	0.384602	0.983446	0.00724928	29.3409	Acylcarnitines
C14:1	sexM	84	42	0.346613	-0.307366	1.00059	0.341912	0.034478	0.612638	0.316995	0.983446	0.00724928	41.427	Acylcarnitines
C18:1	sexM	84	42	0.529065	-0.0413792	1.09963	0.298612	0.130307	0.435531	0.0844061	0.983446	0.00724928	69.7345	Acylcarnitines
Ala	sexM	84	42	0.157164	-0.487131	0.801466	0.336924	0.0399204	0.581705	0.643489	0.983446	0.00724928	17.0188	Aminoacids
Arg	sexM	84	42	-0.118588	-0.779165	0.542036	0.3452	0.00869083	0.620122	0.733213	0.983446	0.00724928	-11.1826	Aminoacids
Asn	sexM	84	42	-0.0939773	-0.694085	0.506133	0.314019	0.0804744	0.469913	0.766337	0.983446	0.00724928	-8.96966	Aminoacids
Asp	sexM	84	42	0.208185	-0.480911	0.898277	0.359644	0.0299419	0.808495	0.566172	0.983446	0.00724928	23.1441	Aminoacids
Cit	sexM	84	42	0.326861	-0.243123	0.896385	0.298194	0.0507157	0.29519	0.280116	0.983446	0.00724928	38.6608	Aminoacids
Glu	sexM	84	42	0.789792	0.0779983	1.50341	0.370788	0.116122	0.923533	0.0397898	0.983446	0.00724928	120.294	Aminoacids
Gly	sexM	84	42	0.0418387	-0.567284	0.650855	0.318709	0.0365782	0.428989	0.896242	0.983446	0.00724928	4.27263	Aminoacids
His	sexM	84	42	-0.00908243	-0.607579	0.589077	0.312995	0.0505358	0.441687	0.977007	0.983446	0.00724928	-0.904131	Aminoacids
Leu	sexM	84	42	0.55779	-0.031121	1.14645	0.308164	0.0536046	0.361696	0.0782303	0.983446	0.00724928	74.6808	Aminoacids
Lys	sexM	84	42	-0.25974	-0.885876	0.366284	0.327574	0.0255139	0.463215	0.432708	0.983446	0.00724928	-22.8748	Aminoacids
Met	sexM	84	42	0.00709253	-0.642964	0.657041	0.339629	0.0691183	0.699594	0.983446	0.983446	0.00724928	0.711774	Aminoacids
Orn	sexM	84	42	0.324277	-0.312546	0.961044	0.333061	0.0366876	0.543053	0.336322	0.983446	0.00724928	38.303	Aminoacids
Phe	sexM	84	42	-0.177981	-0.796944	0.440724	0.323826	0.00578894	0.402086	0.585834	0.983446	0.00724928	-16.3042	Aminoacids
Pro	sexM	84	42	0.321026	-0.315651	0.957665	0.333035	0.0216485	0.508191	0.341066	0.983446	0.00724928	37.8541	Aminoacids
Ser	sexM	84	42	-0.226523	-0.893578	0.440657	0.348548	0.0302006	0.689839	0.519601	0.983446	0.00724928	-20.2699	Aminoacids
Thr	sexM	84	42	0.115611	-0.505764	0.736943	0.325132	0.015749	0.430692	0.724092	0.983446	0.00724928	12.2559	Aminoacids
Trp	sexM	84	42	0.359103	-0.262378	0.980254	0.325019	0.0218254	0.436472	0.276361	0.983446	0.00724928	43.2044	Aminoacids
Tyr	sexM	84	42	0.159902	-0.398892	0.718432	0.292502	0.080874	0.288144	0.587823	0.983446	0.00724928	17.3396	Aminoacids
Val	sexM	84	42	0.33236	-0.231662	0.89626	0.295236	0.097369	0.347496	0.267281	0.983446	0.00724928	39.4255	Aminoacids
ADMA	sexM	84	42	-0.246473	-0.77013	0.277185	0.270651	0.0149715	0.0149715	0.365208	0.983446	0.00724928	-21.8447	Biogenic Amines
Creatinine	sexM	84	42	0.216268	-0.386436	0.818943	0.315353	0.0787597	0.479024	0.49694	0.983446	0.00724928	24.1435	Biogenic Amines
Kynurenine	sexM	84	42	0.546266	-0.0156378	1.10801	0.294132	0.0837634	0.313483	0.0710062	0.983446	0.00724928	72.6793	Biogenic Amines
Taurine	sexM	84	42	0.0807727	-0.483133	0.644453	0.295193	0.0189511	0.196424	0.78585	0.983446	0.00724928	8.41245	Biogenic Amines
lysoPC a C16:0	sexM	84	42	0.327389	-0.30734	0.96221	0.331717	0.0636225	0.654661	0.330231	0.983446	0.00724928	38.734	lysoPC
lysoPC a C16:1	sexM	84	42	-0.0569543	-0.596534	0.482483	0.282547	0.00655416	0.0833782	0.841319	0.983446	0.00724928	-5.53627	lysoPC
lysoPC a C17:0	sexM	84	42	-0.0546483	-0.668579	0.559135	0.320958	0.0683332	0.574503	0.865741	0.983446	0.00724928	-5.31819	lysoPC
lysoPC a C18:0	sexM	84	42	0.312325	-0.316657	0.941072	0.328897	0.0357591	0.535787	0.34867	0.983446	0.00724928	36.6599	lysoPC
lysoPC a C18:1	sexM	84	42	0.28908	-0.303787	0.881834	0.310006	0.129838	0.590315	0.357019	0.983446	0.00724928	33.5199	lysoPC
lysoPC a C18:2	sexM	84	42	0.239046	-0.316596	0.794372	0.290769	0.079619	0.297477	0.416173	0.983446	0.00724928	27.0037	lysoPC
lysoPC a C20:3	sexM	84	42	-0.130054	-0.694259	0.433633	0.295236	0.0147929	0.200824	0.662156	0.983446	0.00724928	-12.1952	lysoPC
lysoPC a C20:4	sexM	84	42	0.523549	-0.0557408	1.10276	0.30295	0.179132	0.6051	0.0920276	0.983446	0.00724928	68.8008	lysoPC
lysoPC a C24:0	sexM	84	42	0.237258	-0.326734	0.800955	0.295178	0.08179	0.329852	0.426584	0.983446	0.00724928	26.7769	lysoPC
lysoPC a C26:0	sexM	84	42	-0.0109189	-0.537581	0.515583	0.273281	0.00588463	0.015182	0.968341	0.983446	0.00724928	-1.08595	lysoPC
lysoPC a C26:1	sexM	84	42	0.267728	-0.348422	0.883565	0.322218	0.0308108	0.453903	0.411378	0.983446	0.00724928	30.6992	lysoPC
lysoPC a C28:0	sexM	84	42	-0.054299	-0.636353	0.527303	0.30458	0.0096854	0.244792	0.859481	0.983446	0.00724928	-5.28511	lysoPC
lysoPC a C28:1	sexM	84	42	-0.0799654	-0.605061	0.445131	0.271395	0.00974588	0.00974588	0.769027	0.983446	0.00724928	-7.68517	lysoPC
PC aa C24:0	sexM	84	42	0.231909	-0.406817	0.870645	0.333914	0.0727975	0.631928	0.491571	0.983446	0.00724928	26.1005	PC aa
PC aa C26:0	sexM	84	42	0.186283	-0.36076	0.733077	0.286363	0.0825371	0.254564	0.519286	0.983446	0.00724928	20.4763	PC aa
PC aa C28:1	sexM	84	42	-0.259441	-0.806711	0.287465	0.286444	0.082715	0.253671	0.370878	0.983446	0.00724928	-22.8518	PC aa
PC aa C30:0	sexM	84	42	-0.106295	-0.733862	0.521176	0.328293	0.0558746	0.513913	0.747869	0.983446	0.00724928	-10.0841	PC aa
PC aa C30:2	sexM	84	42	-0.0762394	-0.600939	0.448461	0.27119	0.011186	0.011186	0.779337	0.983446	0.00724928	-7.34057	PC aa
PC aa C32:0	sexM	84	42	0.176812	-0.481256	0.834878	0.344081	0.0191479	0.595211	0.610258	0.983446	0.00724928	19.3406	PC aa
PC aa C32:1	sexM	84	42	0.0623929	-0.569846	0.694539	0.330688	0.051876	0.523259	0.851342	0.983446	0.00724928	6.43805	PC aa
PC aa C32:2	sexM	84	42	-0.115387	-0.686206	0.455175	0.298796	0.0128717	0.212044	0.701527	0.983446	0.00724928	-10.8979	PC aa
PC aa C32:3	sexM	84	42	-0.028269	-0.554184	0.497646	0.271818	0.00676516	0.00676516	0.91743	0.983446	0.00724928	-2.78732	PC aa
PC aa C34:1	sexM	84	42	0.0241671	-0.575102	0.623299	0.313601	0.0357563	0.373268	0.938974	0.983446	0.00724928	2.44615	PC aa
PC aa C34:2	sexM	84	42	-0.371299	-0.981802	0.239169	0.319438	0.0546903	0.460852	0.252228	0.983446	0.00724928	-31.0163	PC aa
PC aa C34:3	sexM	84	42	-0.0337536	-0.599747	0.532289	0.296354	0.0325	0.237274	0.909913	0.983446	0.00724928	-3.31903	PC aa
PC aa C34:4	sexM	84	42	-0.0986026	-0.706775	0.509413	0.318227	0.0402763	0.416587	0.758361	0.983446	0.00724928	-9.38973	PC aa
PC aa C36:0	sexM	84	42	-0.120394	-0.774652	0.533939	0.341924	0.0466735	0.665687	0.726673	0.983446	0.00724928	-11.3429	PC aa
PC aa C36:1	sexM	84	42	0.302185	-0.265264	0.869678	0.297116	0.0260349	0.230246	0.315491	0.983446	0.00724928	35.2811	PC aa
PC aa C36:2	sexM	84	42	0.0885284	-0.47507	0.652273	0.295125	0.0208817	0.20488	0.765822	0.983446	0.00724928	9.25653	PC aa
PC aa C36:3	sexM	84	42	0.0106842	-0.533938	0.555409	0.285217	0.0377162	0.164764	0.970313	0.983446	0.00724928	1.07415	PC aa
PC aa C36:4	sexM	84	42	0.22473	-0.40874	0.858179	0.331136	0.108495	0.66736	0.501389	0.983446	0.00724928	25.1984	PC aa
PC aa C36:5	sexM	84	42	0.298689	-0.27289	0.870275	0.29921	0.0809598	0.356914	0.324393	0.983446	0.00724928	34.8091	PC aa
PC aa C36:6	sexM	84	42	-0.10042	-0.674382	0.473364	0.300435	0.0475121	0.296112	0.740024	0.983446	0.00724928	-9.55423	PC aa
PC aa C38:0	sexM	84	42	0.178256	-0.432065	0.788574	0.319426	0.00944235	0.371253	0.580037	0.983446	0.00724928	19.5131	PC aa
PC aa C38:1	sexM	84	42	-0.0543263	-0.702196	0.593397	0.338776	0.0201254	0.543567	0.87347	0.983446	0.00724928	-5.2877	PC aa
PC aa C38:3	sexM	84	42	0.141373	-0.410388	0.693153	0.288941	0.0198858	0.156365	0.62743	0.983446	0.00724928	15.1854	PC aa
PC aa C38:4	sexM	84	42	0.313418	-0.22999	0.857017	0.284578	0.0589974	0.203634	0.277637	0.983446	0.00724928	36.8094	PC aa
PC aa C38:5	sexM	84	42	0.250891	-0.29539	0.79728	0.286066	0.0635335	0.222963	0.385929	0.983446	0.00724928	28.517	PC aa
PC aa C38:6	sexM	84	42	0.207373	-0.372831	0.787805	0.303757	0.0408535	0.314822	0.498932	0.983446	0.00724928	23.0442	PC aa
PC aa C40:1	sexM	84	42	-0.00778314	-0.667985	0.652675	0.344989	0.0404192	0.681241	0.982127	0.983446	0.00724928	-0.775293	PC aa
PC aa C40:2	sexM	84	42	0.239923	-0.445207	0.92588	0.357742	0.0366213	0.786452	0.506642	0.983446	0.00724928	27.1151	PC aa
PC aa C40:3	sexM	84	42	0.1878	-0.52025	0.89759	0.369412	0.0222111	0.861361	0.614284	0.983446	0.00724928	20.6592	PC aa
PC aa C40:4	sexM	84	42	0.249168	-0.346873	0.844806	0.311826	0.029383	0.361319	0.429385	0.983446	0.00724928	28.2957	PC aa
PC aa C40:5	sexM	84	42	0.160978	-0.423378	0.745018	0.305794	0.0481918	0.321688	0.601686	0.983446	0.00724928	17.4659	PC aa
PC aa C40:6	sexM	84	42	0.212493	-0.397332	0.822443	0.319041	0.0626248	0.495019	0.509376	0.983446	0.00724928	23.6757	PC aa
PC aa C42:0	sexM	84	42	-0.145725	-0.677149	0.385355	0.278181	0.0467537	0.136297	0.603453	0.983446	0.00724928	-13.5604	PC aa
PC aa C42:1	sexM	84	42	0.113217	-0.505277	0.73148	0.323454	0.0340272	0.479302	0.728282	0.983446	0.00724928	11.9875	PC aa
PC aa C42:2	sexM	84	42	0.164901	-0.497982	0.827955	0.346425	0.0308675	0.662984	0.636918	0.983446	0.00724928	17.9277	PC aa
PC aa C42:4	sexM	84	42	0.262845	-0.445744	0.97324	0.369727	0.0337913	0.846602	0.481776	0.983446	0.00724928	30.0624	PC aa
PC aa C42:5	sexM	84	42	0.223214	-0.471952	0.919189	0.363073	0.00958265	0.766038	0.542558	0.983446	0.00724928	25.0089	PC aa
PC aa C42:6	sexM	84	42	0.0816757	-0.589123	0.752957	0.350413	0.0322812	0.703278	0.817092	0.983446	0.00724928	8.51038	PC aa
PC ae C30:0	sexM	84	42	-0.0323931	-0.596283	0.531117	0.295154	0.0206506	0.212372	0.913197	0.983446	0.00724928	-3.18741	PC ae
PC ae C30:1	sexM	84	42	0.0222767	-0.503612	0.548166	0.271804	0.00686112	0.00686112	0.934884	0.983446	0.00724928	2.25267	PC ae
PC ae C30:2	sexM	84	42	-0.00889176	-0.601228	0.583461	0.310012	0.0708054	0.419104	0.977266	0.983446	0.00724928	-0.885234	PC ae
PC ae C32:1	sexM	84	42	-0.144049	-0.788473	0.500307	0.337014	0.0168477	0.535841	0.671455	0.983446	0.00724928	-13.4155	PC ae
PC ae C32:2	sexM	84	42	-0.00706297	-0.638735	0.62438	0.330329	0.00933958	0.464004	0.983054	0.983446	0.00724928	-0.703809	PC ae
PC ae C34:0	sexM	84	42	-0.160492	-0.739816	0.418608	0.303219	0.0479314	0.310489	0.599683	0.983446	0.00724928	-14.8276	PC ae
PC ae C34:1	sexM	84	42	-0.222348	-0.813902	0.368988	0.309569	0.0271338	0.329573	0.476988	0.983446	0.00724928	-19.9364	PC ae
PC ae C34:2	sexM	84	42	-0.525601	-1.11529	0.0637692	0.308534	0.055145	0.383118	0.0967876	0.983446	0.00724928	-40.88	PC ae
PC ae C34:3	sexM	84	42	-0.407651	-1.06874	0.253549	0.345435	0.0310995	0.656422	0.245275	0.983446	0.00724928	-33.4789	PC ae
PC ae C36:0	sexM	84	42	-0.0805791	-0.694407	0.533276	0.321077	0.0918374	0.558157	0.803169	0.983446	0.00724928	-7.74181	PC ae
PC ae C36:1	sexM	84	42	0.0620874	-0.623648	0.748713	0.358081	0.023107	0.782003	0.863312	0.983446	0.00724928	6.40553	PC ae
PC ae C36:2	sexM	84	42	-0.114045	-0.698879	0.470817	0.306141	0.048665	0.344739	0.711547	0.983446	0.00724928	-10.7782	PC ae
PC ae C36:3	sexM	84	42	-0.476841	-1.02718	0.0731779	0.288087	0.04671	0.205178	0.106211	0.983446	0.00724928	-37.9258	PC ae
PC ae C36:4	sexM	84	42	0.240241	-0.402536	0.883026	0.336065	0.0791276	0.635307	0.479002	0.983446	0.00724928	27.1556	PC ae
PC ae C36:5	sexM	84	42	0.218585	-0.372912	0.810322	0.309623	0.0492121	0.371511	0.48452	0.983446	0.00724928	24.4314	PC ae
PC ae C38:0	sexM	84	42	-0.0562711	-0.654347	0.5418	0.312976	0.0735329	0.448824	0.858256	0.983446	0.00724928	-5.47172	PC ae
PC ae C38:1	sexM	84	42	0.359703	-0.310806	1.03063	0.350286	0.0447305	0.722676	0.311213	0.983446	0.00724928	43.2904	PC ae
PC ae C38:2	sexM	84	42	0.271725	-0.391522	0.935079	0.346697	0.021844	0.652983	0.438127	0.983446	0.00724928	31.2226	PC ae
PC ae C38:3	sexM	84	42	0.307327	-0.346587	0.961314	0.341795	0.0428241	0.657145	0.37421	0.983446	0.00724928	35.9785	PC ae
PC ae C38:4	sexM	84	42	0.343614	-0.2129	0.900089	0.291374	0.0646861	0.265761	0.245545	0.983446	0.00724928	41.0035	PC ae
PC ae C38:5	sexM	84	42	0.299484	-0.260462	0.859618	0.293188	0.0687386	0.286444	0.313456	0.983446	0.00724928	34.9162	PC ae
PC ae C38:6	sexM	84	42	0.140156	-0.500894	0.781216	0.334831	0.136638	0.757033	0.67781	0.983446	0.00724928	15.0453	PC ae
PC ae C40:1	sexM	84	42	-0.0432473	-0.653179	0.566428	0.319004	0.0390328	0.456907	0.892888	0.983446	0.00724928	-4.23255	PC ae
PC ae C40:2	sexM	84	42	0.101118	-0.563071	0.765367	0.347214	0.0141758	0.637338	0.772468	0.983446	0.00724928	10.6407	PC ae
PC ae C40:3	sexM	84	42	0.402674	-0.260463	1.06611	0.346474	0.0484721	0.697056	0.252727	0.983446	0.00724928	49.582	PC ae
PC ae C40:4	sexM	84	42	0.312885	-0.340335	0.966194	0.341428	0.0361335	0.646772	0.365404	0.983446	0.00724928	36.7364	PC ae
PC ae C40:5	sexM	84	42	0.409143	-0.23498	1.05326	0.336789	0.0476227	0.605213	0.231814	0.983446	0.00724928	50.5528	PC ae
PC ae C40:6	sexM	84	42	0.161912	-0.427191	0.751076	0.308355	0.0539827	0.373793	0.602537	0.983446	0.00724928	17.5756	PC ae
PC ae C42:1	sexM	84	42	0.146694	-0.49837	0.791794	0.337132	0.0445572	0.63073	0.666039	0.983446	0.00724928	15.8	PC ae
PC ae C42:2	sexM	84	42	0.16347	-0.502959	0.830199	0.34823	0.031131	0.686248	0.641621	0.983446	0.00724928	17.759	PC ae
PC ae C42:3	sexM	84	42	0.0128273	-0.623103	0.648713	0.332492	0.0493395	0.600084	0.969432	0.983446	0.00724928	1.29099	PC ae
PC ae C42:4	sexM	84	42	0.132019	-0.510479	0.774319	0.335811	0.0245551	0.561632	0.6966	0.983446	0.00724928	14.113	PC ae
PC ae C42:5	sexM	84	42	0.452919	-0.197765	1.10356	0.340038	0.0411475	0.606398	0.191191	0.983446	0.00724928	57.2896	PC ae
PC ae C44:3	sexM	84	42	-0.0458451	-0.622289	0.530439	0.301709	0.0667846	0.352069	0.880026	0.983446	0.00724928	-4.48101	PC ae
PC ae C44:4	sexM	84	42	-0.324561	-0.879272	0.229776	0.290334	0.0338739	0.202021	0.27074	0.983446	0.00724928	-27.7155	PC ae
PC ae C44:5	sexM	84	42	0.18717	-0.462153	0.836512	0.33943	0.0630436	0.640387	0.58451	0.983446	0.00724928	20.5832	PC ae
PC ae C44:6	sexM	84	42	0.136803	-0.437401	0.710619	0.300482	0.0412128	0.279095	0.65155	0.983446	0.00724928	14.6603	PC ae
SM (OH) C14:1	sexM	84	42	-0.376918	-1.00799	0.254174	0.329914	0.11675	0.664501	0.260279	0.983446	0.00724928	-31.4027	SM
SM (OH) C16:1	sexM	84	42	-0.240918	-0.892457	0.410482	0.34039	0.0674614	0.695652	0.483374	0.983446	0.00724928	-21.4094	SM
SM (OH) C22:1	sexM	84	42	0.0136159	-0.511078	0.538353	0.274807	0.0457935	0.105969	0.960741	0.983446	0.00724928	1.3709	SM
SM (OH) C22:2	sexM	84	42	-0.0271313	-0.560971	0.506671	0.279579	0.00595296	0.060133	0.923198	0.983446	0.00724928	-2.67666	SM
SM (OH) C24:1	sexM	84	42	0.0514192	-0.478527	0.581419	0.277551	0.0435605	0.121188	0.854002	0.983446	0.00724928	5.27641	SM
SM C16:0	sexM	84	42	-0.127127	-0.757323	0.503056	0.329586	0.0735794	0.578898	0.701816	0.983446	0.00724928	-11.9378	SM
SM C16:1	sexM	84	42	-0.202431	-0.85308	0.448205	0.340097	0.0592536	0.651785	0.555146	0.983446	0.00724928	-18.3257	SM
SM C18:0	sexM	84	42	0.149169	-0.44555	0.744135	0.311185	0.0857043	0.496326	0.63449	0.983446	0.00724928	16.0869	SM
SM C18:1	sexM	84	42	0.0824783	-0.538623	0.703698	0.324952	0.0483064	0.516765	0.801006	0.983446	0.00724928	8.59751	SM
SM C20:2	sexM	84	42	-0.5244	-1.01923	-0.0295715	0.255751	0.117079	0.117079	0.043597	0.983446	0.00724928	-40.8089	SM
SM C22:3	sexM	84	42	0.226142	-0.342488	0.794976	0.297602	0.13263	0.461129	0.45201	0.983446	0.00724928	25.3754	SM
SM C24:0	sexM	84	42	0.175618	-0.362821	0.714096	0.281988	0.0293898	0.124751	0.537114	0.983446	0.00724928	19.1983	SM
SM C24:1	sexM	84	42	0.174354	-0.3452	0.694107	0.271443	0.0359478	0.0623969	0.52451	0.983446	0.00724928	19.0477	SM
SM C26:0	sexM	84	42	0.0747216	-0.485336	0.634752	0.293249	0.0291251	0.206483	0.800234	0.983446	0.00724928	7.75841	SM
SM C26:1	sexM	84	42	0.127271	-0.423173	0.677875	0.288262	0.0379189	0.190636	0.661328	0.983446	0.00724928	13.5725	SM
H1	sexM	84	42	-0.0968976	-0.68348	0.489525	0.307034	0.00897139	0.272528	0.754027	0.983446	0.00724928	-9.23511	Sugars
