# Supplementary material for: A Metabolomics-Based Investigation of the Effects of a Short-Term Body Weight Reduction Program in a Cohort of Adolescents with Obesity: A Prospective Interventional Clinical Study
Source: Nutrients. 2023 Jan 19;15(3):529. doi: 10.3390/nu15030529 (PMC9921209; doi:10.3390/nu15030529)
Supplement: Supplementary file 1 [file nutrients-15-00529-s001.zip › 2022-07-12_PRG_Supplementary_material_GF/S05_PRG_lmer_WC.xlsx]

## Sheet: 2022-02-11_PRG_lmer_waist_circu
Dependent	Independent	N_observations	N_groups	beta	beta_confint2.5	beta_confint97.5	SE	adj_R_sqrd_marginal	adj_R_sqrd_conditional	Pvalue	FDR_Pvalue	negative_log10fdr	variation_perc	Category
PC ae C38:6	(Intercept)	84	42	-6.31506	-10.2919	-2.33578	2.07619	0.1599	0.767043	0.00392011	0.332888	0.477702	-99.8191	PC ae
SM C22:3	(Intercept)	84	42	-5.71237	-9.40197	-2.03015	1.92425	0.128865	0.468367	0.00496847	0.332888	0.477702	-99.6695	SM
t4-OH-Pro	(Intercept)	84	42	4.1526	0.987943	7.31162	1.65213	0.315339	0.520806	0.0160229	0.554356	0.256212	6259.92	Biogenic Amines
lysoPC a C24:0	(Intercept)	84	42	4.21296	0.65479	7.77984	1.85929	0.0990779	0.316718	0.0289589	0.554356	0.256212	6655.61	lysoPC
PC aa C24:0	(Intercept)	84	42	4.78033	0.823325	8.73535	2.06718	0.118452	0.646268	0.0255698	0.554356	0.256212	11814.3	PC aa
PC aa C36:4	(Intercept)	84	42	-4.73518	-8.7469	-0.730787	2.09026	0.107548	0.66519	0.0285683	0.554356	0.256212	-99.1219	PC aa
PC ae C36:4	(Intercept)	84	42	-5.26423	-9.33752	-1.18061	2.12336	0.103962	0.65589	0.0171957	0.554356	0.256212	-99.4827	PC ae
C0	(Intercept)	84	42	-3.36646	-7.7692	1.06492	2.2424	0.0437053	0.706372	0.14116	0.56295	0.24953	-96.5489	Acylcarnitines
C2	(Intercept)	84	42	-2.50574	-6.36168	1.34934	2.0172	0.0415162	0.396835	0.221166	0.56295	0.24953	-91.8385	Acylcarnitines
Asn	(Intercept)	84	42	-3.41691	-7.26859	0.431244	2.01299	0.0785146	0.468783	0.0970719	0.56295	0.24953	-96.7186	Aminoacids
Cit	(Intercept)	84	42	-2.77906	-6.58857	1.04859	1.96408	0.0473129	0.329468	0.165163	0.56295	0.24953	-93.7903	Aminoacids
Ile	(Intercept)	84	42	-2.41871	-6.27733	1.44163	2.01809	0.109429	0.543758	0.237402	0.56295	0.24953	-91.0963	Aminoacids
Leu	(Intercept)	84	42	-2.20619	-5.99019	1.5862	1.97733	0.0561872	0.361526	0.271093	0.56295	0.24953	-88.9881	Aminoacids
Met	(Intercept)	84	42	-3.91085	-8.03858	0.218875	2.15568	0.0802982	0.720635	0.0763829	0.56295	0.24953	-97.9976	Aminoacids
Orn	(Intercept)	84	42	-2.6215	-6.69983	1.46431	2.13026	0.038959	0.551708	0.225269	0.56295	0.24953	-92.7306	Aminoacids
Tyr	(Intercept)	84	42	-2.61102	-6.24257	1.03457	1.88833	0.113125	0.339384	0.174601	0.56295	0.24953	-92.654	Aminoacids
Val	(Intercept)	84	42	-3.97175	-7.56047	-0.376853	1.87703	0.122988	0.365325	0.0405356	0.56295	0.24953	-98.116	Aminoacids
lysoPC a C20:4	(Intercept)	84	42	-2.75984	-6.54276	1.02352	1.97776	0.164564	0.623053	0.170086	0.56295	0.24953	-93.6698	lysoPC
lysoPC a C26:1	(Intercept)	84	42	2.29889	-1.58288	6.18718	2.0295	0.0544609	0.456721	0.263851	0.56295	0.24953	896.313	lysoPC
lysoPC a C28:1	(Intercept)	84	42	1.97193	-1.40971	5.35358	1.74779	0.0229807	0.0229807	0.26259	0.56295	0.24953	618.456	lysoPC
PC aa C26:0	(Intercept)	84	42	-3.79401	-7.38543	-0.195907	1.8786	0.0555051	0.237252	0.0501565	0.56295	0.24953	-97.7495	PC aa
PC aa C28:1	(Intercept)	84	42	-2.73312	-6.30446	0.848145	1.86483	0.0626227	0.23406	0.15067	0.56295	0.24953	-93.4984	PC aa
PC aa C30:2	(Intercept)	84	42	1.9493	-1.44704	5.34565	1.75539	0.014769	0.014769	0.270125	0.56295	0.24953	602.38	PC aa
PC aa C32:3	(Intercept)	84	42	1.95009	-1.44512	5.34529	1.7548	0.015408	0.015408	0.269775	0.56295	0.24953	602.929	PC aa
PC aa C34:4	(Intercept)	84	42	-3.4046	-7.28402	0.481818	2.02808	0.0548755	0.425121	0.100785	0.56295	0.24953	-96.678	PC aa
PC aa C36:0	(Intercept)	84	42	4.32735	0.314565	8.34286	2.09664	0.0981398	0.676603	0.0449848	0.56295	0.24953	7474.31	PC aa
PC aa C36:5	(Intercept)	84	42	-3.62052	-7.33922	0.101698	1.9462	0.0682546	0.356384	0.0700538	0.56295	0.24953	-97.3231	PC aa
PC aa C36:6	(Intercept)	84	42	-2.96747	-6.66808	0.739128	1.93597	0.0475812	0.295901	0.13311	0.56295	0.24953	-94.8567	PC aa
PC aa C38:1	(Intercept)	84	42	2.57267	-1.50368	6.66777	2.11121	0.0261056	0.517321	0.230144	0.56295	0.24953	1210.08	PC aa
PC aa C38:4	(Intercept)	84	42	-2.87486	-6.41602	0.664771	1.85326	0.0548847	0.210419	0.128661	0.56295	0.24953	-94.3576	PC aa
PC aa C38:5	(Intercept)	84	42	-2.78312	-6.31852	0.751936	1.8507	0.0632463	0.224841	0.140416	0.56295	0.24953	-93.8155	PC aa
PC aa C38:6	(Intercept)	84	42	-2.15508	-5.95709	1.6415	1.98612	0.0323855	0.32993	0.284254	0.56295	0.24953	-88.4106	PC aa
PC aa C40:1	(Intercept)	84	42	3.42254	-0.732125	7.58604	2.16727	0.0484416	0.685914	0.121603	0.56295	0.24953	2964.71	PC aa
PC aa C40:2	(Intercept)	84	42	2.36903	-1.87286	6.62925	2.18976	0.0425383	0.779657	0.285365	0.56295	0.24953	968.704	PC aa
PC aa C40:4	(Intercept)	84	42	2.12315	-1.65054	5.91182	1.96149	0.0432818	0.341839	0.285676	0.56295	0.24953	735.74	PC aa
PC aa C40:5	(Intercept)	84	42	-2.88096	-6.64428	0.892838	1.96436	0.0506814	0.321372	0.150288	0.56295	0.24953	-94.3919	PC aa
PC aa C40:6	(Intercept)	84	42	-3.13552	-7.14339	0.868543	2.09382	0.0406328	0.511405	0.1417	0.56295	0.24953	-95.6523	PC aa
PC aa C42:1	(Intercept)	84	42	2.86007	-1.0292	6.75831	2.03101	0.0596223	0.48104	0.166548	0.56295	0.24953	1646.27	PC aa
PC aa C42:2	(Intercept)	84	42	2.88589	-1.23046	7.02212	2.12867	0.0473744	0.643999	0.182634	0.56295	0.24953	1691.95	PC aa
PC aa C42:4	(Intercept)	84	42	2.52447	-1.71387	6.77516	2.19207	0.0440156	0.831359	0.25565	0.56295	0.24953	1148.43	PC aa
PC aa C42:6	(Intercept)	84	42	3.91969	-0.141644	7.99096	2.11752	0.0719948	0.690414	0.071066	0.56295	0.24953	4938.47	PC aa
PC ae C30:0	(Intercept)	84	42	2.29728	-1.27569	5.88328	1.86029	0.0354387	0.189771	0.224307	0.56295	0.24953	894.712	PC ae
PC ae C30:2	(Intercept)	84	42	3.95637	0.258832	7.66104	1.93324	0.0822006	0.385135	0.047212	0.56295	0.24953	5126.74	PC ae
PC ae C32:2	(Intercept)	84	42	2.58114	-1.38741	6.55418	2.07559	0.0295772	0.459639	0.220597	0.56295	0.24953	1221.22	PC ae
PC ae C36:0	(Intercept)	84	42	-3.48217	-7.52112	0.561838	2.11098	0.0698384	0.579733	0.106385	0.56295	0.24953	-96.9259	PC ae
PC ae C36:1	(Intercept)	84	42	2.4622	-1.79167	6.7372	2.19098	0.0298069	0.774864	0.267457	0.56295	0.24953	1073.06	PC ae
PC ae C36:5	(Intercept)	84	42	-2.51096	-6.32749	1.30075	1.99417	0.0498831	0.375972	0.215091	0.56295	0.24953	-91.881	PC ae
PC ae C38:0	(Intercept)	84	42	-2.98071	-6.83327	0.873067	2.01565	0.0655122	0.446108	0.146735	0.56295	0.24953	-94.9243	PC ae
PC ae C38:1	(Intercept)	84	42	2.35333	-1.79545	6.52237	2.14211	0.0582756	0.706121	0.278266	0.56295	0.24953	952.059	PC ae
PC ae C38:4	(Intercept)	84	42	-2.0657	-5.62192	1.4949	1.8614	0.0709851	0.25748	0.273687	0.56295	0.24953	-87.3271	PC ae
PC ae C38:5	(Intercept)	84	42	-3.20591	-6.83479	0.42021	1.89813	0.0672788	0.290821	0.0988872	0.56295	0.24953	-95.9478	PC ae
PC ae C40:1	(Intercept)	84	42	3.15427	-0.682677	7.00167	2.00202	0.0651799	0.4568	0.122826	0.56295	0.24953	2243.59	PC ae
PC ae C40:6	(Intercept)	84	42	-2.77653	-6.57036	1.01775	1.98528	0.0523495	0.374302	0.169432	0.56295	0.24953	-93.7746	PC ae
PC ae C42:1	(Intercept)	84	42	3.33191	-0.698568	7.37933	2.0903	0.0638002	0.620929	0.118579	0.56295	0.24953	2699.19	PC ae
PC ae C42:2	(Intercept)	84	42	2.94001	-1.1845	7.08166	2.13943	0.0491612	0.672525	0.176734	0.56295	0.24953	1791.59	PC ae
PC ae C42:3	(Intercept)	84	42	3.97437	0.0746489	7.89278	2.01719	0.0847578	0.569481	0.0557556	0.56295	0.24953	5221.66	PC ae
PC ae C42:4	(Intercept)	84	42	2.52204	-1.54015	6.60549	2.09597	0.0362799	0.545447	0.236049	0.56295	0.24953	1145.39	PC ae
PC ae C44:3	(Intercept)	84	42	3.73305	-0.00374105	7.47853	1.95246	0.0585235	0.349706	0.0629863	0.56295	0.24953	4080.63	PC ae
PC ae C44:5	(Intercept)	84	42	-3.32473	-7.42958	0.782164	2.14528	0.0590455	0.635788	0.128444	0.56295	0.24953	-96.4018	PC ae
PC ae C44:6	(Intercept)	84	42	-2.96433	-6.67364	0.756475	1.93473	0.0366345	0.269401	0.133431	0.56295	0.24953	-94.8405	PC ae
SM (OH) C14:1	(Intercept)	84	42	-3.28631	-7.32988	0.764886	2.11058	0.0992274	0.663151	0.126773	0.56295	0.24953	-96.2609	SM
SM (OH) C22:1	(Intercept)	84	42	-2.25043	-5.65604	1.15951	1.78303	0.0422654	0.102473	0.21426	0.56295	0.24953	-89.4646	SM
SM (OH) C24:1	(Intercept)	84	42	-2.41291	-5.85572	1.03338	1.80275	0.0398273	0.120201	0.188335	0.56295	0.24953	-91.0446	SM
SM C16:0	(Intercept)	84	42	-2.64937	-6.72801	1.43593	2.1308	0.0475844	0.575401	0.220543	0.56295	0.24953	-92.9304	SM
SM C18:0	(Intercept)	84	42	-2.67931	-6.77226	1.39883	2.12092	0.0314263	0.534934	0.213614	0.56295	0.24953	-93.139	SM
SM C20:2	(Intercept)	84	42	-1.8238	-5.07579	1.42818	1.68078	0.0940599	0.0940599	0.281139	0.56295	0.24953	-83.8589	SM
SM C26:0	(Intercept)	84	42	-2.66192	-6.27462	0.948572	1.89028	0.0287095	0.201822	0.166724	0.56295	0.24953	-93.0186	SM
SM C26:1	(Intercept)	84	42	-2.08322	-5.60855	1.43449	1.83899	0.0445044	0.177068	0.264062	0.56295	0.24953	-87.5471	SM
Kynurenine	(Intercept)	84	42	-1.95288	-5.56329	1.65442	1.88824	0.066234	0.277914	0.307152	0.588971	0.229906	-85.8135	Biogenic Amines
SM (OH) C16:1	(Intercept)	84	42	-2.25662	-6.45354	1.9338	2.18652	0.0482607	0.705574	0.307671	0.588971	0.229906	-89.5296	SM
PC ae C40:3	(Intercept)	84	42	2.1743	-1.95019	6.3208	2.12483	0.0619185	0.678495	0.312208	0.589238	0.229709	779.6	PC ae
lysoPC a C20:3	(Intercept)	84	42	1.90179	-1.74294	5.56218	1.88963	0.018605	0.189361	0.320547	0.596573	0.224336	569.785	lysoPC
Creatinine	(Intercept)	84	42	1.99663	-1.83747	5.83039	2.00542	0.0947199	0.489186	0.325163	0.596875	0.224117	636.423	Biogenic Amines
C18:1	(Intercept)	84	42	1.85452	-1.86397	5.56368	1.93692	0.133394	0.454943	0.343996	0.606519	0.217155	538.861	Acylcarnitines
ADMA	(Intercept)	84	42	1.67162	-1.71909	5.06233	1.75248	0.0179181	0.0179181	0.343029	0.606519	0.217155	432.077	Biogenic Amines
PC ae C34:0	(Intercept)	84	42	-1.90016	-5.66904	1.87742	1.96955	0.0295545	0.29742	0.340427	0.606519	0.217155	-85.0456	PC ae
PC aa C34:3	(Intercept)	84	42	-1.77506	-5.4184	1.8705	1.9074	0.0340982	0.234642	0.357575	0.620763	0.207074	-83.0526	PC aa
PC ae C38:3	(Intercept)	84	42	1.9289	-2.09443	5.9671	2.09	0.0674914	0.637618	0.36134	0.620763	0.207074	588.191	PC ae
PC aa C36:3	(Intercept)	84	42	-1.62511	-5.1151	1.86772	1.82741	0.044156	0.158493	0.379154	0.635084	0.197169	-80.311	PC aa
PC aa C40:3	(Intercept)	84	42	1.97597	-2.30581	6.26838	2.21294	0.0273287	0.855852	0.376722	0.635084	0.197169	621.36	PC aa
Ala	(Intercept)	84	42	-1.77287	-5.88254	2.33385	2.14683	0.0320084	0.578529	0.41348	0.640174	0.193702	-83.0155	Aminoacids
Asp	(Intercept)	84	42	1.77854	-2.53468	6.11121	2.21335	0.0285755	0.8073	0.426061	0.640174	0.193702	492.123	Aminoacids
Trp	(Intercept)	84	42	-1.696	-5.69925	2.32012	2.08573	0.0269439	0.446016	0.420861	0.640174	0.193702	-81.6585	Aminoacids
PC aa C30:0	(Intercept)	84	42	-1.83067	-5.91384	2.26342	2.13032	0.0264211	0.505406	0.395104	0.640174	0.193702	-83.9694	PC aa
PC aa C34:1	(Intercept)	84	42	-1.69799	-5.53199	2.14122	2.00562	0.0328903	0.361131	0.402118	0.640174	0.193702	-81.6949	PC aa
PC ae C40:4	(Intercept)	84	42	1.71425	-2.35064	5.79814	2.10368	0.0538683	0.629411	0.419864	0.640174	0.193702	455.253	PC ae
PC ae C40:5	(Intercept)	84	42	1.70102	-2.25611	5.66877	2.0632	0.0778138	0.586369	0.414332	0.640174	0.193702	447.953	PC ae
SM C16:1	(Intercept)	84	42	-1.84478	-6.04356	2.35822	2.19333	0.0342951	0.656417	0.404874	0.640174	0.193702	-84.1941	SM
SM C24:0	(Intercept)	84	42	-1.58175	-5.04251	1.88338	1.81183	0.032747	0.11681	0.387892	0.640174	0.193702	-79.4386	SM
SM C24:1	(Intercept)	84	42	-1.39597	-4.74393	1.93912	1.75071	0.0453238	0.0714791	0.429967	0.640174	0.193702	-75.2408	SM
Gln	(Intercept)	84	42	1.68137	-2.4488	5.799	2.13966	0.130584	0.78957	0.436255	0.642398	0.192196	437.294	Aminoacids
PC ae C40:2	(Intercept)	84	42	1.67156	-2.48856	5.84761	2.16086	0.0221613	0.624564	0.443562	0.646058	0.189729	432.044	PC ae
PC aa C38:3	(Intercept)	84	42	-1.41435	-5.00204	2.1782	1.87794	0.0129696	0.154021	0.455777	0.656711	0.182626	-75.6917	PC aa
PC ae C42:5	(Intercept)	84	42	1.48902	-2.56448	5.55836	2.10483	0.0530073	0.584134	0.483278	0.681677	0.166422	343.274	PC ae
SM C18:1	(Intercept)	84	42	-1.52971	-5.68038	2.60954	2.15845	0.0166043	0.543957	0.482449	0.681677	0.166422	-78.3401	SM
PC aa C32:2	(Intercept)	84	42	-1.31152	-5.03248	2.42232	1.93775	0.0171116	0.227391	0.502471	0.701366	0.154055	-73.0591	PC aa
C14:1	(Intercept)	84	42	-1.43941	-5.57438	2.69696	2.16128	0.0365878	0.61179	0.508948	0.703083	0.152994	-76.2932	Acylcarnitines
Pro	(Intercept)	84	42	-1.37169	-5.43207	2.6871	2.12272	0.0225706	0.50762	0.521646	0.706067	0.151154	-74.6322	Aminoacids
PC aa C42:0	(Intercept)	84	42	1.16571	-2.27995	4.61936	1.80116	0.0493553	0.141886	0.52124	0.706067	0.151154	220.821	PC aa
lysoPC a C18:2	(Intercept)	84	42	-1.08648	-4.59481	2.42947	1.83387	0.102504	0.294558	0.55687	0.717506	0.144175	-66.2599	lysoPC
PC aa C34:2	(Intercept)	84	42	-1.23663	-5.14011	2.66728	2.04197	0.0565107	0.460441	0.548052	0.717506	0.144175	-70.9639	PC aa
PC aa C36:2	(Intercept)	84	42	-1.13129	-4.7528	2.49169	1.89609	0.0255844	0.202854	0.554078	0.717506	0.144175	-67.7383	PC aa
PC ae C36:3	(Intercept)	84	42	-1.13391	-4.75609	2.502	1.88405	0.0482335	0.230183	0.550772	0.717506	0.144175	-67.8227	PC ae
SM (OH) C22:2	(Intercept)	84	42	1.05038	-2.29322	4.39489	1.73678	0.0443793	0.0543054	0.548759	0.717506	0.144175	185.874	SM
Lys	(Intercept)	84	42	-1.22265	-5.23887	2.80217	2.0979	0.0250123	0.464486	0.563189	0.718737	0.14343	-70.555	Aminoacids
His	(Intercept)	84	42	1.15612	-2.79725	5.12622	2.05019	0.0296491	0.453632	0.575961	0.728102	0.137808	217.758	Aminoacids
PC aa C32:1	(Intercept)	84	42	-1.14999	-5.24057	2.94819	2.13705	0.0247112	0.512559	0.593334	0.736174	0.13302	-68.3359	PC aa
PC aa C36:1	(Intercept)	84	42	-1.04341	-4.69616	2.61293	1.91218	0.0259601	0.224576	0.588301	0.736174	0.13302	-64.7748	PC aa
PC ae C32:1	(Intercept)	84	42	-1.03946	-5.15291	3.08428	2.14569	0.0166108	0.535261	0.630587	0.775217	0.110577	-64.6356	PC ae
Glu	(Intercept)	84	42	-0.958475	-5.20704	3.28862	2.19481	0.101843	0.91929	0.66439	0.799683	0.0970823	-61.6523	Aminoacids
PC ae C30:1	(Intercept)	84	42	-0.758175	-4.17006	2.65371	1.76342	0.00605934	0.00605934	0.668391	0.799683	0.0970823	-53.1479	PC ae
PC ae C36:2	(Intercept)	84	42	0.826792	-2.79158	4.44961	1.89357	0.07963	0.321023	0.664693	0.799683	0.0970823	128.597	PC ae
PC ae C44:4	(Intercept)	84	42	0.776886	-2.84108	4.40429	1.88989	0.029765	0.209706	0.683232	0.810205	0.0914053	117.469	PC ae
Taurine	(Intercept)	84	42	-0.751733	-4.40887	2.90776	1.91477	0.00218922	0.175934	0.696687	0.818912	0.0867625	-52.8452	Biogenic Amines
Arg	(Intercept)	84	42	0.740666	-3.6388	5.15019	2.21629	0.00267825	0.635119	0.74008	0.85492	0.0680746	109.733	Aminoacids
PC ae C34:1	(Intercept)	84	42	-0.670707	-4.44582	3.11083	1.97441	0.0329469	0.322103	0.73583	0.85492	0.0680746	-48.8653	PC ae
H1	(Intercept)	84	42	-0.604482	-4.37975	3.17994	1.97213	0.00989681	0.267836	0.760794	0.871337	0.059814	-45.3643	Sugars
PC ae C34:3	(Intercept)	84	42	0.603462	-3.61362	4.83617	2.18577	0.0274524	0.657432	0.783813	0.890093	0.0505646	82.8437	PC ae
PC aa C42:5	(Intercept)	84	42	-0.59668	-5.00325	3.83756	2.25703	0.00940488	0.767426	0.792824	0.89276	0.0492651	-44.9363	PC aa
Thr	(Intercept)	84	42	0.439936	-3.49817	4.38196	2.06003	0.0274341	0.42713	0.831934	0.913764	0.039166	55.2609	Aminoacids
lysoPC a C18:0	(Intercept)	84	42	0.467337	-3.64968	4.60382	2.13275	0.0264335	0.55302	0.82767	0.913764	0.039166	59.5739	lysoPC
PC ae C34:2	(Intercept)	84	42	-0.434519	-4.27623	3.42355	1.99309	0.0529109	0.389245	0.828547	0.913764	0.039166	-35.2424	PC ae
Gly	(Intercept)	84	42	-0.402587	-4.41404	3.60747	2.09778	0.0123009	0.443226	0.848741	0.922939	0.0348272	-33.1412	Aminoacids
PC ae C38:2	(Intercept)	84	42	0.403043	-3.82763	4.65771	2.17711	0.0212656	0.646657	0.854063	0.922939	0.0348272	49.6371	PC ae
Ser	(Intercept)	84	42	0.33698	-3.90936	4.59684	2.20561	0.016639	0.687707	0.879279	0.932576	0.030316	40.0711	Aminoacids
lysoPC a C26:0	(Intercept)	84	42	0.250983	-3.15981	3.66533	1.77142	0.00984468	0.0224949	0.888053	0.932576	0.030316	28.5288	lysoPC
lysoPC a C28:0	(Intercept)	84	42	-0.313662	-4.06118	3.44446	1.9565	0.00464572	0.22927	0.873445	0.932576	0.030316	-26.9234	lysoPC
PC aa C38:0	(Intercept)	84	42	0.27924	-3.58432	4.14344	2.02173	0.0257325	0.368154	0.890818	0.932576	0.030316	32.2125	PC aa
lysoPC a C16:0	(Intercept)	84	42	0.205752	-3.88323	4.31153	2.12087	0.0550353	0.663785	0.923181	0.951604	0.0215436	22.8448	lysoPC
lysoPC a C18:1	(Intercept)	84	42	0.195746	-3.67408	4.07553	2.0183	0.110226	0.602671	0.923198	0.951604	0.0215436	21.6218	lysoPC
PC aa C32:0	(Intercept)	84	42	-0.180575	-4.3402	3.97481	2.17164	0.0371844	0.606509	0.934116	0.955508	0.0197655	-16.521	PC aa
Phe	(Intercept)	84	42	0.0673511	-3.97373	4.12488	2.09843	0.00713282	0.42184	0.974555	0.984166	0.00693177	6.96709	Aminoacids
lysoPC a C17:0	(Intercept)	84	42	0.0631408	-4.09489	4.23684	2.16017	0.0181753	0.608727	0.976821	0.984166	0.00693177	6.51769	lysoPC
lysoPC a C16:1	(Intercept)	84	42	0.0047453	-3.48755	3.50507	1.82561	0.005999	0.0779866	0.997939	0.997939	0.00089594	0.475658	lysoPC
t4-OH-Pro	age	84	42	-0.255352	-0.4113	-0.0994371	0.0816146	0.315339	0.520806	0.00336923	0.451477	0.345364	-22.5357	Biogenic Amines
Asn	age	84	42	0.206825	0.0157313	0.397921	0.0999757	0.0785146	0.468783	0.0453622	0.605547	0.217852	22.9768	Aminoacids
lysoPC a C18:2	age	84	42	0.178775	0.00626712	0.351292	0.0903319	0.102504	0.294558	0.055111	0.605547	0.217852	19.5752	lysoPC
lysoPC a C20:4	age	84	42	0.251246	0.061889	0.440597	0.0989946	0.164564	0.623053	0.015314	0.605547	0.217852	28.5627	lysoPC
lysoPC a C24:0	age	84	42	-0.177301	-0.352375	-0.00215933	0.091663	0.0990779	0.316718	0.060654	0.605547	0.217852	-16.2473	lysoPC
PC aa C36:4	age	84	42	0.259157	0.0576463	0.460701	0.105323	0.107548	0.66519	0.0185132	0.605547	0.217852	29.5837	PC aa
PC aa C36:5	age	84	42	0.20346	0.0196946	0.387263	0.0961741	0.0682546	0.356384	0.040972	0.605547	0.217852	22.5636	PC aa
PC aa C38:4	age	84	42	0.176657	0.00255146	0.350782	0.0911576	0.0548847	0.210419	0.0600432	0.605547	0.217852	19.3222	PC aa
PC aa C38:5	age	84	42	0.192075	0.0181677	0.366001	0.0910515	0.0632463	0.224841	0.0415017	0.605547	0.217852	21.1761	PC aa
PC ae C36:4	age	84	42	0.190272	-0.0142296	0.394743	0.106896	0.103962	0.65589	0.0831273	0.605547	0.217852	20.9579	PC ae
PC ae C36:5	age	84	42	0.171443	-0.0171168	0.359987	0.0986769	0.0498831	0.375972	0.0903802	0.605547	0.217852	18.7016	PC ae
PC ae C38:0	age	84	42	0.189094	-0.0021004	0.380303	0.100027	0.0655122	0.446108	0.0662769	0.605547	0.217852	20.8154	PC ae
PC ae C38:4	age	84	42	0.175894	0.000840949	0.350989	0.0916514	0.0709851	0.25748	0.0624898	0.605547	0.217852	19.2311	PC ae
PC ae C38:5	age	84	42	0.198873	0.0201245	0.377626	0.0935721	0.0672788	0.290821	0.0400767	0.605547	0.217852	22.0028	PC ae
PC ae C38:6	age	84	42	0.218767	0.0159137	0.421597	0.105903	0.1599	0.767043	0.0455916	0.605547	0.217852	24.4541	PC ae
PC ae C40:6	age	84	42	0.180398	-0.00729662	0.368109	0.0982229	0.0523495	0.374302	0.0740342	0.605547	0.217852	19.7694	PC ae
PC ae C44:5	age	84	42	0.193847	-0.0127428	0.400438	0.107968	0.0590455	0.635788	0.0804271	0.605547	0.217852	21.3911	PC ae
SM (OH) C22:1	age	84	42	0.155173	-0.0118633	0.322254	0.0874835	0.0422654	0.102473	0.0841227	0.605547	0.217852	16.786	SM
SM (OH) C24:1	age	84	42	0.154922	-0.0140577	0.323956	0.0884928	0.0398273	0.120201	0.0880649	0.605547	0.217852	16.7567	SM
SM C22:3	age	84	42	0.252274	0.0699572	0.434588	0.0954107	0.128865	0.468367	0.0118363	0.605547	0.217852	28.6948	SM
PC ae C44:3	age	84	42	-0.164171	-0.348471	0.020163	0.0964837	0.0585235	0.349706	0.0970722	0.619413	0.20802	-15.1403	PC ae
PC aa C24:0	age	84	42	-0.169012	-0.367929	0.0298588	0.1039	0.118452	0.646268	0.111955	0.625083	0.204063	-15.5501	PC aa
PC aa C36:3	age	84	42	0.147676	-0.0237751	0.319153	0.0897808	0.044156	0.158493	0.10822	0.625083	0.204063	15.9137	PC aa
SM C24:1	age	84	42	0.142642	-0.0210998	0.306367	0.0858321	0.0453238	0.0714791	0.104735	0.625083	0.204063	15.3317	SM
PC aa C26:0	age	84	42	0.147331	-0.0292731	0.323983	0.0924763	0.0555051	0.237252	0.11944	0.6402	0.193684	15.8738	PC aa
PC aa C36:6	age	84	42	0.148523	-0.0339053	0.330988	0.0955034	0.0475812	0.295901	0.128207	0.66076	0.179956	16.0119	PC aa
Cit	age	84	42	0.147022	-0.0380099	0.332073	0.0970107	0.0473129	0.329468	0.13845	0.662583	0.178759	15.8379	Aminoacids
PC ae C44:6	age	84	42	0.144501	-0.0376147	0.326671	0.0953824	0.0366345	0.269401	0.138228	0.662583	0.178759	15.5462	PC ae
PC aa C34:3	age	84	42	0.134986	-0.0444405	0.314436	0.093936	0.0340982	0.234642	0.158859	0.67598	0.170066	14.4521	PC aa
PC aa C38:6	age	84	42	0.140145	-0.0473555	0.327644	0.0981407	0.0323855	0.32993	0.161428	0.67598	0.170066	15.044	PC aa
SM (OH) C14:1	age	84	42	0.154691	-0.0488556	0.358194	0.106359	0.0992274	0.663151	0.154032	0.67598	0.170066	16.7297	SM
SM C24:0	age	84	42	0.130015	-0.0398217	0.2999	0.0889453	0.032747	0.11681	0.152036	0.67598	0.170066	13.8845	SM
C0	age	84	42	0.142541	-0.0749619	0.360013	0.113889	0.0437053	0.706372	0.219236	0.753838	0.122722	15.3201	Acylcarnitines
C14:1	age	84	42	0.113055	-0.0947598	0.320857	0.108613	0.0365878	0.61179	0.304409	0.753838	0.122722	11.9694	Acylcarnitines
Met	age	84	42	0.100263	-0.109503	0.310125	0.109533	0.0802982	0.720635	0.365668	0.753838	0.122722	10.5461	Aminoacids
Orn	age	84	42	0.126777	-0.0768818	0.330434	0.106508	0.038959	0.551708	0.241277	0.753838	0.122722	13.5164	Aminoacids
lysoPC a C18:1	age	84	42	0.121771	-0.0714706	0.315004	0.101059	0.110226	0.602671	0.235723	0.753838	0.122722	12.9496	lysoPC
PC aa C28:1	age	84	42	0.101581	-0.07364	0.276869	0.0917732	0.0626227	0.23406	0.275427	0.753838	0.122722	10.692	PC aa
PC aa C30:2	age	84	42	-0.0823327	-0.248753	0.0840872	0.0860137	0.014769	0.014769	0.341348	0.753838	0.122722	-7.90345	PC aa
PC aa C34:1	age	84	42	0.133355	-0.0562419	0.322953	0.0992278	0.0328903	0.361131	0.186902	0.753838	0.122722	14.2656	PC aa
PC aa C34:2	age	84	42	0.109228	-0.0846793	0.30313	0.101439	0.0565107	0.460441	0.288295	0.753838	0.122722	11.5417	PC aa
PC aa C34:4	age	84	42	0.125447	-0.0667347	0.317647	0.100569	0.0548755	0.425121	0.219897	0.753838	0.122722	13.3655	PC aa
PC aa C36:0	age	84	42	-0.10172	-0.304267	0.100808	0.105826	0.0981398	0.676603	0.34244	0.753838	0.122722	-9.67179	PC aa
PC aa C36:1	age	84	42	0.094436	-0.0854144	0.274324	0.0941607	0.0259601	0.224576	0.322223	0.753838	0.122722	9.90388	PC aa
PC aa C36:2	age	84	42	0.110667	-0.0675533	0.288912	0.093309	0.0255844	0.202854	0.242936	0.753838	0.122722	11.7023	PC aa
PC aa C38:1	age	84	42	-0.115397	-0.316625	0.0858354	0.105344	0.0261056	0.517321	0.280587	0.753838	0.122722	-10.8988	PC aa
PC aa C38:3	age	84	42	0.0888886	-0.0874078	0.265232	0.0923181	0.0129696	0.154021	0.341711	0.753838	0.122722	9.29589	PC aa
PC aa C40:1	age	84	42	-0.143128	-0.353444	0.0670343	0.109749	0.0484416	0.685914	0.200117	0.753838	0.122722	-13.3357	PC aa
PC aa C40:6	age	84	42	0.100585	-0.0990103	0.300183	0.104386	0.0406328	0.511405	0.341279	0.753838	0.122722	10.5818	PC aa
PC aa C42:2	age	84	42	-0.10247	-0.307578	0.102572	0.107274	0.0473744	0.643999	0.345869	0.753838	0.122722	-9.73944	PC aa
PC aa C42:4	age	84	42	-0.108467	-0.327477	0.110285	0.114185	0.0440156	0.831359	0.348374	0.753838	0.122722	-10.2792	PC aa
PC aa C42:6	age	84	42	-0.129903	-0.335317	0.0753505	0.107184	0.0719948	0.690414	0.233142	0.753838	0.122722	-12.182	PC aa
PC ae C30:2	age	84	42	-0.105828	-0.288502	0.0768862	0.0956111	0.0822006	0.385135	0.275343	0.753838	0.122722	-10.042	PC ae
PC ae C34:1	age	84	42	0.0901154	-0.0961994	0.276447	0.097531	0.0329469	0.322103	0.36133	0.753838	0.122722	9.43005	PC ae
PC ae C36:0	age	84	42	0.0969378	-0.105132	0.299005	0.105658	0.0698384	0.579733	0.36463	0.753838	0.122722	10.1792	PC ae
PC ae C36:2	age	84	42	0.0918521	-0.0865978	0.270327	0.0934168	0.07963	0.321023	0.331686	0.753838	0.122722	9.62027	PC ae
PC ae C42:1	age	84	42	-0.10548	-0.306271	0.0952765	0.105028	0.0638002	0.620929	0.32184	0.753838	0.122722	-10.0108	PC ae
PC ae C42:2	age	84	42	-0.101525	-0.308524	0.105358	0.108156	0.0491612	0.672525	0.354098	0.753838	0.122722	-9.65416	PC ae
PC ae C42:3	age	84	42	-0.106541	-0.299142	0.0860555	0.100826	0.0847578	0.569481	0.297716	0.753838	0.122722	-10.1062	PC ae
SM (OH) C16:1	age	84	42	0.111258	-0.101261	0.323823	0.111016	0.0482607	0.705574	0.322544	0.753838	0.122722	11.7683	SM
SM C16:0	age	84	42	0.137695	-0.0663689	0.341751	0.106699	0.0475844	0.575401	0.204635	0.753838	0.122722	14.7625	SM
SM C18:0	age	84	42	0.134348	-0.0681147	0.336812	0.105939	0.0314263	0.534934	0.212655	0.753838	0.122722	14.3791	SM
SM C18:1	age	84	42	0.0997181	-0.106662	0.306108	0.107938	0.0166043	0.543957	0.361468	0.753838	0.122722	10.4859	SM
SM C20:2	age	84	42	0.0892547	-0.0700914	0.248601	0.0823577	0.0940599	0.0940599	0.281734	0.753838	0.122722	9.33591	SM
SM C26:0	age	84	42	0.1215	-0.0561603	0.299196	0.0930136	0.0287095	0.201822	0.199267	0.753838	0.122722	12.919	SM
PC aa C40:2	age	84	42	-0.0987953	-0.314515	0.116737	0.112629	0.0425383	0.779657	0.386212	0.784128	0.105613	-9.40719	PC aa
PC aa C32:0	age	84	42	0.0932832	-0.115387	0.301967	0.109078	0.0371844	0.606509	0.397743	0.795486	0.0993676	9.77726	PC aa
Ile	age	84	42	0.0746583	-0.117677	0.266992	0.100592	0.109429	0.543758	0.462483	0.802155	0.0957415	7.75159	Aminoacids
ADMA	age	84	42	-0.0692321	-0.235376	0.0969117	0.0858711	0.0179181	0.0179181	0.422498	0.802155	0.0957415	-6.68899	Biogenic Amines
PC aa C32:3	age	84	42	-0.0679522	-0.234316	0.0984117	0.0859848	0.015408	0.015408	0.4317	0.802155	0.0957415	-6.56949	PC aa
PC aa C40:3	age	84	42	-0.0854867	-0.308762	0.137366	0.116275	0.0273287	0.855852	0.466926	0.802155	0.0957415	-8.19347	PC aa
PC ae C32:1	age	84	42	0.080266	-0.124742	0.285274	0.107233	0.0166108	0.535261	0.458761	0.802155	0.0957415	8.35753	PC ae
PC ae C32:2	age	84	42	-0.0780694	-0.27532	0.119187	0.103191	0.0295772	0.459639	0.453952	0.802155	0.0957415	-7.50998	PC ae
PC ae C34:0	age	84	42	0.0723449	-0.11333	0.258067	0.097211	0.0295545	0.29742	0.46137	0.802155	0.0957415	7.50261	PC ae
PC ae C36:1	age	84	42	-0.0886279	-0.304349	0.126878	0.112649	0.0298069	0.774864	0.436661	0.802155	0.0957415	-8.4814	PC ae
PC ae C38:1	age	84	42	-0.0839188	-0.291884	0.123947	0.108722	0.0582756	0.706121	0.44526	0.802155	0.0957415	-8.04941	PC ae
PC ae C42:4	age	84	42	-0.0855417	-0.285606	0.114519	0.104754	0.0362799	0.545447	0.419637	0.802155	0.0957415	-8.19851	PC ae
SM C16:1	age	84	42	0.0831073	-0.128834	0.295039	0.11074	0.0342951	0.656417	0.457532	0.802155	0.0957415	8.66584	SM
Asp	age	84	42	-0.0752276	-0.294699	0.144253	0.11464	0.0285755	0.8073	0.515883	0.831918	0.0799195	-7.24677	Aminoacids
Gly	age	84	42	0.0618374	-0.137455	0.26113	0.104256	0.0123009	0.443226	0.556572	0.831918	0.0799195	6.37894	Aminoacids
Leu	age	84	42	0.065379	-0.12138	0.25216	0.0977663	0.0561872	0.361526	0.50773	0.831918	0.0799195	6.75636	Aminoacids
Pro	age	84	42	0.0548024	-0.147625	0.257228	0.105863	0.0225706	0.50762	0.607656	0.831918	0.0799195	5.63318	Aminoacids
Thr	age	84	42	0.0513276	-0.144121	0.246763	0.102247	0.0274341	0.42713	0.618542	0.831918	0.0799195	5.26677	Aminoacids
Trp	age	84	42	0.0555682	-0.142407	0.253559	0.103626	0.0269439	0.446016	0.594976	0.831918	0.0799195	5.71411	Aminoacids
Val	age	84	42	0.0465858	-0.130382	0.223576	0.0926451	0.122988	0.365325	0.617978	0.831918	0.0799195	4.7688	Aminoacids
lysoPC a C16:0	age	84	42	0.0658976	-0.138957	0.270672	0.107082	0.0550353	0.663785	0.542116	0.831918	0.0799195	6.81173	lysoPC
lysoPC a C17:0	age	84	42	0.0577248	-0.149955	0.265364	0.108601	0.0181753	0.608727	0.59824	0.831918	0.0799195	5.94234	lysoPC
lysoPC a C20:3	age	84	42	-0.0463891	-0.223738	0.131034	0.0929707	0.018605	0.189361	0.620834	0.831918	0.0799195	-4.53296	lysoPC
lysoPC a C26:0	age	84	42	-0.0544206	-0.221432	0.11264	0.0868212	0.00984468	0.0224949	0.534559	0.831918	0.0799195	-5.29663	lysoPC
PC aa C38:0	age	84	42	0.0541893	-0.137056	0.245456	0.100075	0.0257325	0.368154	0.591308	0.831918	0.0799195	5.56844	PC aa
PC aa C40:4	age	84	42	-0.0542699	-0.239338	0.130857	0.0969401	0.0432818	0.341839	0.579014	0.831918	0.0799195	-5.28236	PC aa
PC aa C40:5	age	84	42	0.0521188	-0.1331	0.237376	0.0969861	0.0506814	0.321372	0.594178	0.831918	0.0799195	5.35009	PC aa
PC aa C42:0	age	84	42	0.047548	-0.121295	0.216422	0.088443	0.0493553	0.141886	0.594004	0.831918	0.0799195	4.86965	PC aa
PC aa C42:1	age	84	42	-0.0566621	-0.249696	0.136384	0.101002	0.0596223	0.48104	0.578106	0.831918	0.0799195	-5.50867	PC aa
PC ae C30:1	age	84	42	0.0579552	-0.109226	0.225136	0.0864072	0.00605934	0.00605934	0.504329	0.831918	0.0799195	5.96675	PC ae
PC ae C36:3	age	84	42	0.0475346	-0.129449	0.22458	0.0927409	0.0482335	0.230183	0.611337	0.831918	0.0799195	4.86825	PC ae
PC ae C40:1	age	84	42	-0.0572545	-0.247191	0.132697	0.0994075	0.0651799	0.4568	0.568073	0.831918	0.0799195	-5.56463	PC ae
PC ae C40:3	age	84	42	-0.0732759	-0.278648	0.132027	0.107439	0.0619185	0.678495	0.49966	0.831918	0.0799195	-7.06556	PC ae
SM (OH) C22:2	age	84	42	0.0479068	-0.115963	0.211778	0.0851194	0.0443793	0.0543054	0.57685	0.831918	0.0799195	4.90729	SM
H1	age	84	42	0.0593625	-0.126438	0.245172	0.0972864	0.00989681	0.267836	0.545393	0.831918	0.0799195	6.11598	Sugars
PC aa C30:0	age	84	42	0.0519384	-0.151107	0.25499	0.106214	0.0264211	0.505406	0.627686	0.832772	0.0794739	5.33108	PC aa
lysoPC a C26:1	age	84	42	-0.0456191	-0.238306	0.14709	0.100805	0.0544609	0.456721	0.653449	0.841944	0.0747167	-4.45942	lysoPC
lysoPC a C28:1	age	84	42	-0.0391337	-0.204833	0.126566	0.0856413	0.0229807	0.0229807	0.648946	0.841944	0.0747167	-3.83779	lysoPC
PC ae C34:2	age	84	42	0.0455624	-0.142795	0.233959	0.0986727	0.0529109	0.389245	0.647008	0.841944	0.0747167	4.66163	PC ae
PC ae C30:0	age	84	42	-0.0397157	-0.214333	0.134989	0.0914919	0.0354387	0.189771	0.666767	0.850921	0.0701106	-3.89374	PC ae
C2	age	84	42	0.0417296	-0.149277	0.232717	0.0999335	0.0415162	0.396835	0.678589	0.857839	0.0665942	4.26125	Acylcarnitines
Lys	age	84	42	0.040074	-0.159355	0.239513	0.104344	0.0250123	0.464486	0.703081	0.872352	0.0593082	4.08878	Aminoacids
lysoPC a C16:1	age	84	42	0.0341153	-0.136916	0.205168	0.0895918	0.005999	0.0779866	0.705497	0.872352	0.0593082	3.47039	lysoPC
PC ae C42:5	age	84	42	-0.039575	-0.24113	0.161967	0.105453	0.0530073	0.584134	0.7096	0.872352	0.0593082	-3.88021	PC ae
Arg	age	84	42	-0.0347174	-0.247911	0.178435	0.111779	0.00267825	0.635119	0.758079	0.884307	0.0533968	-3.41217	Aminoacids
Ser	age	84	42	0.0357509	-0.178292	0.249801	0.111865	0.016639	0.687707	0.751048	0.884307	0.0533968	3.63976	Aminoacids
Tyr	age	84	42	-0.0313295	-0.209097	0.146494	0.0931356	0.113125	0.339384	0.738498	0.884307	0.0533968	-3.08438	Aminoacids
Taurine	age	84	42	0.03075	-0.14918	0.210708	0.0942079	0.00218922	0.175934	0.7459	0.884307	0.0533968	3.12277	Biogenic Amines
PC aa C42:5	age	84	42	0.035881	-0.186083	0.257611	0.115983	0.00940488	0.767426	0.758921	0.884307	0.0533968	3.65325	PC aa
PC ae C40:2	age	84	42	-0.0343287	-0.242415	0.173697	0.108785	0.0221613	0.624564	0.754121	0.884307	0.0533968	-3.37462	PC ae
Gln	age	84	42	-0.0308265	-0.241183	0.179878	0.109799	0.130584	0.78957	0.78048	0.885243	0.0529377	-3.03562	Aminoacids
Phe	age	84	42	-0.0284758	-0.227438	0.170511	0.104188	0.00713282	0.42184	0.786148	0.885243	0.0529377	-2.80742	Aminoacids
Creatinine	age	84	42	0.0289378	-0.161587	0.219455	0.0996631	0.0947199	0.489186	0.773107	0.885243	0.0529377	2.93605	Biogenic Amines
PC ae C44:4	age	84	42	0.0260668	-0.151528	0.203719	0.0930134	0.029765	0.209706	0.780829	0.885243	0.0529377	2.64095	PC ae
Glu	age	84	42	-0.031276	-0.258716	0.1958	0.118264	0.101843	0.91929	0.79288	0.885383	0.0528688	-3.07919	Aminoacids
PC aa C32:2	age	84	42	0.0221828	-0.160009	0.204402	0.0954487	0.0171116	0.227391	0.8175	0.905331	0.0431928	2.24306	PC aa
C18:1	age	84	42	0.0204422	-0.162922	0.203775	0.0959576	0.133394	0.454943	0.832451	0.914332	0.0388962	2.06525	Acylcarnitines
His	age	84	42	0.0206829	-0.173889	0.215266	0.101894	0.0296491	0.453632	0.840271	0.915417	0.0383808	2.08983	Aminoacids
PC aa C32:1	age	84	42	-0.0172082	-0.221015	0.1866	0.106605	0.0247112	0.512559	0.872615	0.939866	0.0269343	-1.7061	PC aa
PC ae C40:4	age	84	42	-0.0165313	-0.218844	0.185733	0.105828	0.0538683	0.629411	0.87674	0.939866	0.0269343	-1.63955	PC ae
Kynurenine	age	84	42	0.00871958	-0.169035	0.186519	0.0930461	0.066234	0.277914	0.925827	0.955902	0.0195868	0.875771	Biogenic Amines
lysoPC a C28:0	age	84	42	-0.0101312	-0.194228	0.174038	0.0964068	0.00464572	0.22927	0.916869	0.955902	0.0195868	-1.008	lysoPC
PC ae C38:2	age	84	42	0.0103936	-0.199568	0.220278	0.10986	0.0212656	0.646657	0.925167	0.955902	0.0195868	1.04478	PC ae
PC ae C38:3	age	84	42	-0.00965269	-0.210768	0.191429	0.105171	0.0674914	0.637618	0.927367	0.955902	0.0195868	-0.960626	PC ae
SM C26:1	age	84	42	0.00857156	-0.164031	0.181185	0.0903937	0.0445044	0.177068	0.924954	0.955902	0.0195868	0.86084	SM
Ala	age	84	42	0.00687523	-0.198927	0.212673	0.107589	0.0320084	0.578529	0.949379	0.97112	0.0127271	0.689892	Aminoacids
lysoPC a C18:0	age	84	42	-0.0057589	-0.209697	0.19816	0.106689	0.0264335	0.55302	0.957253	0.971757	0.0124423	-0.574235	lysoPC
PC ae C34:3	age	84	42	0.00420294	-0.206974	0.215425	0.110401	0.0274524	0.657432	0.969834	0.977126	0.0100492	0.421179	PC ae
PC ae C40:5	age	84	42	0.00214032	-0.195355	0.199628	0.103292	0.0778138	0.586369	0.983577	0.983577	0.0071915	0.214262	PC ae
t4-OH-Pro	sexM	84	42	0.93398	0.451027	1.41683	0.252748	0.315339	0.520806	0.000690076	0.0924702	1.034	154.462	Biogenic Amines
C18:1	sexM	84	42	0.726732	0.15884	1.2945	0.297149	0.133394	0.454943	0.0192442	0.658155	0.181671	106.831	Acylcarnitines
Gln	sexM	84	42	-0.827999	-1.47887	-0.176307	0.339896	0.130584	0.78957	0.0198383	0.658155	0.181671	-56.3077	Aminoacids
Ile	sexM	84	42	0.72887	0.133346	1.3244	0.311465	0.109429	0.543758	0.024558	0.658155	0.181671	107.274	Aminoacids
SM C20:2	sexM	84	42	-0.624976	-1.11854	-0.131413	0.255097	0.0940599	0.0940599	0.0164705	0.658155	0.181671	-46.4726	SM
lysoPC a C20:4	sexM	84	42	0.662198	0.0759635	1.24842	0.3065	0.164564	0.623053	0.037011	0.82658	0.0827152	93.9049	lysoPC
C0	sexM	84	42	0.195786	-0.478833	0.869777	0.352562	0.0437053	0.706372	0.582295	0.999297	0.000305299	21.6266	Acylcarnitines
C2	sexM	84	42	0.0572173	-0.534214	0.648617	0.309462	0.0415162	0.396835	0.854287	0.999297	0.000305299	5.88858	Acylcarnitines
C14:1	sexM	84	42	0.366115	-0.277248	1.00945	0.336262	0.0365878	0.61179	0.283004	0.999297	0.000305299	44.2122	Acylcarnitines
Ala	sexM	84	42	0.00342389	-0.633738	0.640594	0.333105	0.0320084	0.578529	0.991852	0.999297	0.000305299	0.342976	Aminoacids
Arg	sexM	84	42	-0.0723554	-0.733891	0.588772	0.346051	0.00267825	0.635119	0.835671	0.999297	0.000305299	-6.97997	Aminoacids
Asn	sexM	84	42	-0.122587	-0.714337	0.469145	0.309578	0.0785146	0.468783	0.694312	0.999297	0.000305299	-11.5371	Aminoacids
Asp	sexM	84	42	0.268294	-0.412237	0.947811	0.354901	0.0285755	0.8073	0.454621	0.999297	0.000305299	30.7732	Aminoacids
Cit	sexM	84	42	0.349143	-0.224323	0.922925	0.300429	0.0473129	0.329468	0.252879	0.999297	0.000305299	41.7852	Aminoacids
Glu	sexM	84	42	0.650339	-0.0554188	1.35435	0.366684	0.101843	0.91929	0.084416	0.999297	0.000305299	91.619	Aminoacids
Gly	sexM	84	42	0.148936	-0.468177	0.766042	0.322827	0.0123009	0.443226	0.647148	0.999297	0.000305299	16.0599	Aminoacids
His	sexM	84	42	0.148981	-0.453849	0.751929	0.315515	0.0296491	0.453632	0.639593	0.999297	0.000305299	16.0651	Aminoacids
Leu	sexM	84	42	0.474073	-0.104336	1.0526	0.302762	0.0561872	0.361526	0.125706	0.999297	0.000305299	60.6524	Aminoacids
Lys	sexM	84	42	-0.318006	-0.935591	0.299631	0.323094	0.0250123	0.464486	0.331222	0.999297	0.000305299	-27.2402	Aminoacids
Met	sexM	84	42	-0.179938	-0.829196	0.469387	0.339079	0.0802982	0.720635	0.598678	0.999297	0.000305299	-16.4678	Aminoacids
Orn	sexM	84	42	0.323276	-0.307359	0.953899	0.329767	0.038959	0.551708	0.333094	0.999297	0.000305299	38.1647	Aminoacids
Phe	sexM	84	42	-0.176998	-0.793391	0.439545	0.322623	0.00713282	0.42184	0.586587	0.999297	0.000305299	-16.2219	Aminoacids
Pro	sexM	84	42	0.326705	-0.300058	0.953463	0.327785	0.0225706	0.50762	0.325135	0.999297	0.000305299	38.6392	Aminoacids
Ser	sexM	84	42	-0.121794	-0.784751	0.540911	0.3463	0.016639	0.687707	0.727023	0.999297	0.000305299	-11.467	Aminoacids
Thr	sexM	84	42	0.200857	-0.404298	0.806023	0.316615	0.0274341	0.42713	0.529588	0.999297	0.000305299	22.245	Aminoacids
Trp	sexM	84	42	0.322006	-0.291199	0.935308	0.32088	0.0269439	0.446016	0.322064	0.999297	0.000305299	37.9894	Aminoacids
Tyr	sexM	84	42	-0.0801801	-0.630921	0.47084	0.288437	0.113125	0.339384	0.782587	0.999297	0.000305299	-7.70499	Aminoacids
Val	sexM	84	42	0.0780531	-0.470026	0.626237	0.286914	0.122988	0.365325	0.787059	0.999297	0.000305299	8.118	Aminoacids
ADMA	sexM	84	42	-0.235657	-0.750275	0.278961	0.265979	0.0179181	0.0179181	0.378275	0.999297	0.000305299	-20.9948	Biogenic Amines
Creatinine	sexM	84	42	0.419152	-0.170779	1.00907	0.308606	0.0947199	0.489186	0.182314	0.999297	0.000305299	52.0672	Biogenic Amines
Kynurenine	sexM	84	42	0.375355	-0.175112	0.925831	0.288166	0.066234	0.277914	0.200502	0.999297	0.000305299	45.5508	Biogenic Amines
Taurine	sexM	84	42	0.00379753	-0.553467	0.561132	0.291774	0.00218922	0.175934	0.989683	0.999297	0.000305299	0.380475	Biogenic Amines
lysoPC a C16:0	sexM	84	42	0.456588	-0.177851	1.09073	0.331505	0.0550353	0.663785	0.176799	0.999297	0.000305299	57.8679	lysoPC
lysoPC a C16:1	sexM	84	42	-0.0074762	-0.537246	0.522476	0.277494	0.005999	0.0779866	0.978648	0.999297	0.000305299	-0.744832	lysoPC
lysoPC a C17:0	sexM	84	42	0.101002	-0.542211	0.744055	0.336223	0.0181753	0.608727	0.765557	0.999297	0.000305299	10.6279	lysoPC
lysoPC a C18:0	sexM	84	42	0.381167	-0.25042	1.01271	0.330327	0.0264335	0.55302	0.256185	0.999297	0.000305299	46.3993	lysoPC
lysoPC a C18:1	sexM	84	42	0.500304	-0.0981114	1.09868	0.312892	0.110226	0.602671	0.118151	0.999297	0.000305299	64.9223	lysoPC
lysoPC a C18:2	sexM	84	42	0.362994	-0.171299	0.897415	0.279762	0.102504	0.294558	0.202295	0.999297	0.000305299	43.7628	lysoPC
lysoPC a C20:3	sexM	84	42	-0.0395299	-0.589091	0.510426	0.287942	0.018605	0.189361	0.891569	0.999297	0.000305299	-3.87587	lysoPC
lysoPC a C24:0	sexM	84	42	0.326368	-0.215807	0.868749	0.283879	0.0990779	0.316718	0.257552	0.999297	0.000305299	38.5925	lysoPC
lysoPC a C26:0	sexM	84	42	-0.0429276	-0.560196	0.474476	0.268921	0.00984468	0.0224949	0.874024	0.999297	0.000305299	-4.20193	lysoPC
lysoPC a C26:1	sexM	84	42	0.364134	-0.232484	0.960819	0.312145	0.0544609	0.456721	0.250654	0.999297	0.000305299	43.9266	lysoPC
lysoPC a C28:0	sexM	84	42	-0.115859	-0.686036	0.454566	0.298574	0.00464572	0.22927	0.70019	0.999297	0.000305299	-10.9399	lysoPC
lysoPC a C28:1	sexM	84	42	0.00652005	-0.506721	0.519761	0.265268	0.0229807	0.0229807	0.980452	0.999297	0.000305299	0.654135	lysoPC
PC aa C24:0	sexM	84	42	0.341825	-0.273645	0.957262	0.321671	0.118452	0.646268	0.294542	0.999297	0.000305299	40.7514	PC aa
PC aa C26:0	sexM	84	42	0.0257084	-0.521261	0.57284	0.286408	0.0555051	0.237252	0.928949	0.999297	0.000305299	2.60417	PC aa
PC aa C28:1	sexM	84	42	-0.39591	-0.938634	0.147058	0.284232	0.0626227	0.23406	0.171871	0.999297	0.000305299	-32.6933	PC aa
PC aa C30:0	sexM	84	42	-0.246699	-0.875444	0.382078	0.328872	0.0264211	0.505406	0.457839	0.999297	0.000305299	-21.8624	PC aa
PC aa C30:2	sexM	84	42	-0.0416274	-0.5571	0.473846	0.266421	0.014769	0.014769	0.876232	0.999297	0.000305299	-4.07728	PC aa
PC aa C32:0	sexM	84	42	0.193071	-0.452978	0.839163	0.337703	0.0371844	0.606509	0.570838	0.999297	0.000305299	21.2969	PC aa
PC aa C32:1	sexM	84	42	-0.10031	-0.731421	0.530813	0.33008	0.0247112	0.512559	0.762858	0.999297	0.000305299	-9.54427	PC aa
PC aa C32:2	sexM	84	42	-0.189808	-0.75422	0.374849	0.295609	0.0171116	0.227391	0.524755	0.999297	0.000305299	-17.2882	PC aa
PC aa C32:3	sexM	84	42	0.00141107	-0.513889	0.516711	0.266331	0.015408	0.015408	0.995786	0.999297	0.000305299	0.141207	PC aa
PC aa C34:1	sexM	84	42	-0.000272413	-0.587413	0.586921	0.307284	0.0328903	0.361131	0.999297	0.999297	0.000305299	-0.0272376	PC aa
PC aa C34:2	sexM	84	42	-0.365049	-0.96547	0.235369	0.314106	0.0565107	0.460441	0.252325	0.999297	0.000305299	-30.5837	PC aa
PC aa C34:3	sexM	84	42	-0.0256737	-0.581366	0.53008	0.290925	0.0340982	0.234642	0.93014	0.999297	0.000305299	-2.53469	PC aa
PC aa C34:4	sexM	84	42	-0.191888	-0.787027	0.403328	0.311423	0.0548755	0.425121	0.541454	0.999297	0.000305299	-17.4601	PC aa
PC aa C36:0	sexM	84	42	0.0555763	-0.571471	0.682568	0.327619	0.0981398	0.676603	0.866181	0.999297	0.000305299	5.71497	PC aa
PC aa C36:1	sexM	84	42	0.287822	-0.269175	0.844918	0.291622	0.0259601	0.224576	0.329875	0.999297	0.000305299	33.3519	PC aa
PC aa C36:2	sexM	84	42	0.0988759	-0.453089	0.650894	0.288988	0.0255844	0.202854	0.734115	0.999297	0.000305299	10.3929	PC aa
PC aa C36:3	sexM	84	42	0.0315034	-0.49952	0.562608	0.278072	0.044156	0.158493	0.910392	0.999297	0.000305299	3.20049	PC aa
PC aa C36:4	sexM	84	42	0.172223	-0.451654	0.796215	0.326066	0.107548	0.66519	0.600428	0.999297	0.000305299	18.7943	PC aa
PC aa C36:5	sexM	84	42	0.228283	-0.340755	0.797408	0.297835	0.0682546	0.356384	0.448106	0.999297	0.000305299	25.6441	PC aa
PC aa C36:6	sexM	84	42	-0.154428	-0.7194	0.410669	0.295769	0.0475812	0.295901	0.604613	0.999297	0.000305299	-14.3095	PC aa
PC aa C38:0	sexM	84	42	0.219799	-0.372409	0.81204	0.309905	0.0257325	0.368154	0.482459	0.999297	0.000305299	24.5826	PC aa
PC aa C38:1	sexM	84	42	-0.0394929	-0.66293	0.583983	0.326175	0.0261056	0.517321	0.904299	0.999297	0.000305299	-3.87233	PC aa
PC aa C38:3	sexM	84	42	0.0989493	-0.447067	0.645104	0.285926	0.0129696	0.154021	0.7312	0.999297	0.000305299	10.401	PC aa
PC aa C38:4	sexM	84	42	0.281053	-0.258195	0.820297	0.282328	0.0548847	0.210419	0.325754	0.999297	0.000305299	32.4523	PC aa
PC aa C38:5	sexM	84	42	0.240533	-0.298086	0.77917	0.281998	0.0632463	0.224841	0.398987	0.999297	0.000305299	27.1927	PC aa
PC aa C38:6	sexM	84	42	0.163278	-0.417443	0.743935	0.303926	0.0323855	0.32993	0.594225	0.999297	0.000305299	17.7363	PC aa
PC aa C40:1	sexM	84	42	0.071273	-0.579302	0.721535	0.339753	0.0484416	0.685914	0.834972	0.999297	0.000305299	7.38744	PC aa
PC aa C40:2	sexM	84	42	0.295547	-0.372831	0.963017	0.348659	0.0425383	0.779657	0.402232	0.999297	0.000305299	34.3861	PC aa
PC aa C40:3	sexM	84	42	0.220439	-0.47125	0.910591	0.360061	0.0273287	0.855852	0.544219	0.999297	0.000305299	24.6623	PC aa
PC aa C40:4	sexM	84	42	0.333004	-0.240321	0.90659	0.300207	0.0432818	0.341839	0.274564	0.999297	0.000305299	39.5153	PC aa
PC aa C40:5	sexM	84	42	-0.0120823	-0.58577	0.561787	0.300355	0.0506814	0.321372	0.968126	0.999297	0.000305299	-1.20096	PC aa
PC aa C40:6	sexM	84	42	0.053085	-0.564902	0.671069	0.323212	0.0406328	0.511405	0.870401	0.999297	0.000305299	5.45193	PC aa
PC aa C42:0	sexM	84	42	0.0165981	-0.506395	0.539778	0.273932	0.0493553	0.141886	0.952004	0.999297	0.000305299	1.67366	PC aa
PC aa C42:1	sexM	84	42	0.249747	-0.348045	0.847596	0.312748	0.0596223	0.48104	0.429526	0.999297	0.000305299	28.3701	PC aa
PC aa C42:2	sexM	84	42	0.237186	-0.398216	0.872315	0.332106	0.0473744	0.643999	0.479732	0.999297	0.000305299	26.7677	PC aa
PC aa C42:4	sexM	84	42	0.275841	-0.402677	0.953214	0.353522	0.0440156	0.831359	0.440261	0.999297	0.000305299	31.7639	PC aa
PC aa C42:5	sexM	84	42	0.230835	-0.457286	0.917769	0.35904	0.00940488	0.767426	0.524563	0.999297	0.000305299	25.9651	PC aa
PC aa C42:6	sexM	84	42	0.164852	-0.470508	0.799883	0.331814	0.0719948	0.690414	0.622227	0.999297	0.000305299	17.9218	PC aa
PC ae C30:0	sexM	84	42	0.0886289	-0.452304	0.629906	0.283364	0.0354387	0.189771	0.756223	0.999297	0.000305299	9.26751	PC ae
PC ae C30:1	sexM	84	42	0.00984491	-0.507986	0.527676	0.26764	0.00605934	0.00605934	0.970749	0.999297	0.000305299	0.989353	PC ae
PC ae C30:2	sexM	84	42	0.178396	-0.387294	0.744211	0.296087	0.0822006	0.385135	0.550422	0.999297	0.000305299	19.5298	PC ae
PC ae C32:1	sexM	84	42	-0.123189	-0.758053	0.511666	0.332014	0.0166108	0.535261	0.712671	0.999297	0.000305299	-11.5904	PC ae
PC ae C32:2	sexM	84	42	0.0465517	-0.564244	0.657376	0.319529	0.0295772	0.459639	0.884931	0.999297	0.000305299	4.76522	PC ae
PC ae C34:0	sexM	84	42	-0.269073	-0.84412	0.306143	0.301054	0.0295545	0.29742	0.377112	0.999297	0.000305299	-23.5913	PC ae
PC ae C34:1	sexM	84	42	-0.191907	-0.768924	0.385206	0.30204	0.0329469	0.322103	0.528987	0.999297	0.000305299	-17.4616	PC ae
PC ae C34:2	sexM	84	42	-0.494842	-1.07844	0.0889814	0.305561	0.0529109	0.389245	0.113977	0.999297	0.000305299	-39.0333	PC ae
PC ae C34:3	sexM	84	42	-0.344528	-0.99851	0.309285	0.34178	0.0274524	0.657432	0.3199	0.999297	0.000305299	-29.1445	PC ae
PC ae C36:0	sexM	84	42	-0.27505	-0.900721	0.350605	0.32713	0.0698384	0.579733	0.405665	0.999297	0.000305299	-24.0466	PC ae
PC ae C36:1	sexM	84	42	0.138684	-0.529777	0.806141	0.348719	0.0298069	0.774864	0.693246	0.999297	0.000305299	14.8761	PC ae
PC ae C36:2	sexM	84	42	0.0470932	-0.50556	0.599835	0.289306	0.07963	0.321023	0.871551	0.999297	0.000305299	4.82197	PC ae
PC ae C36:3	sexM	84	42	-0.476221	-1.02455	0.0724206	0.287227	0.0482335	0.230183	0.105837	0.999297	0.000305299	-37.8874	PC ae
PC ae C36:4	sexM	84	42	0.0860046	-0.54724	0.719119	0.330941	0.103962	0.65589	0.796367	0.999297	0.000305299	8.98113	PC ae
PC ae C36:5	sexM	84	42	0.221941	-0.362012	0.805828	0.305577	0.0498831	0.375972	0.47208	0.999297	0.000305299	24.8497	PC ae
PC ae C38:0	sexM	84	42	-0.102368	-0.694382	0.489674	0.30974	0.0655122	0.446108	0.742822	0.999297	0.000305299	-9.73026	PC ae
PC ae C38:1	sexM	84	42	0.416619	-0.227737	1.06048	0.33657	0.0582756	0.706121	0.223825	0.999297	0.000305299	51.6825	PC ae
PC ae C38:2	sexM	84	42	0.3302	-0.320482	0.980519	0.340106	0.0212656	0.646657	0.338273	0.999297	0.000305299	39.1246	PC ae
PC ae C38:3	sexM	84	42	0.432778	-0.190151	1.05554	0.3256	0.0674914	0.637618	0.191922	0.999297	0.000305299	54.1533	PC ae
PC ae C38:4	sexM	84	42	0.392428	-0.149709	0.934683	0.283851	0.0709851	0.25748	0.174868	0.999297	0.000305299	48.0571	PC ae
PC ae C38:5	sexM	84	42	0.28153	-0.272083	0.83511	0.289792	0.0672788	0.290821	0.337403	0.999297	0.000305299	32.5156	PC ae
PC ae C38:6	sexM	84	42	-0.0803889	-0.708366	0.547492	0.327835	0.1599	0.767043	0.807587	0.999297	0.000305299	-7.72426	PC ae
PC ae C40:1	sexM	84	42	0.120127	-0.46813	0.708471	0.307819	0.0651799	0.4568	0.698548	0.999297	0.000305299	12.764	PC ae
PC ae C40:2	sexM	84	42	0.182686	-0.461711	0.826875	0.336789	0.0221613	0.624564	0.590794	0.999297	0.000305299	20.0437	PC ae
PC ae C40:3	sexM	84	42	0.460873	-0.175592	1.09695	0.332606	0.0619185	0.678495	0.174511	0.999297	0.000305299	58.5457	PC ae
PC ae C40:4	sexM	84	42	0.41437	-0.212377	1.04091	0.327637	0.0538683	0.629411	0.214079	0.999297	0.000305299	51.3417	PC ae
PC ae C40:5	sexM	84	42	0.519317	-0.0922985	1.1309	0.319804	0.0778138	0.586369	0.11272	0.999297	0.000305299	68.0879	PC ae
PC ae C40:6	sexM	84	42	0.144208	-0.437024	0.725466	0.304173	0.0523495	0.374302	0.638115	0.999297	0.000305299	15.5125	PC ae
PC ae C42:1	sexM	84	42	0.262512	-0.359463	0.884336	0.325162	0.0638002	0.620929	0.4247	0.999297	0.000305299	30.0192	PC ae
PC ae C42:2	sexM	84	42	0.240149	-0.400766	0.880703	0.334827	0.0491612	0.672525	0.477818	0.999297	0.000305299	27.1439	PC ae
PC ae C42:3	sexM	84	42	0.170938	-0.425818	0.767685	0.312178	0.0847578	0.569481	0.587372	0.999297	0.000305299	18.6418	PC ae
PC ae C42:4	sexM	84	42	0.206611	-0.413336	0.826554	0.324341	0.0362799	0.545447	0.528216	0.999297	0.000305299	22.9504	PC ae
PC ae C42:5	sexM	84	42	0.482655	-0.141698	1.10694	0.326493	0.0530073	0.584134	0.147809	0.999297	0.000305299	62.037	PC ae
PC ae C44:3	sexM	84	42	0.0666845	-0.504107	0.63762	0.298794	0.0585235	0.349706	0.824599	0.999297	0.000305299	6.89582	PC ae
PC ae C44:4	sexM	84	42	-0.218694	-0.768772	0.331607	0.288072	0.029765	0.209706	0.452496	0.999297	0.000305299	-19.6433	PC ae
PC ae C44:5	sexM	84	42	0.145955	-0.493643	0.785535	0.33426	0.0590455	0.635788	0.664797	0.999297	0.000305299	15.7144	PC ae
PC ae C44:6	sexM	84	42	0.0669759	-0.497132	0.63132	0.295398	0.0366345	0.269401	0.821872	0.999297	0.000305299	6.92698	PC ae
SM (OH) C14:1	sexM	84	42	-0.491572	-1.12172	0.138449	0.329275	0.0992274	0.663151	0.143702	0.999297	0.000305299	-38.8336	SM
SM (OH) C16:1	sexM	84	42	-0.334857	-0.992768	0.323242	0.34367	0.0482607	0.705574	0.335985	0.999297	0.000305299	-28.456	SM
SM (OH) C22:1	sexM	84	42	-0.0129549	-0.530317	0.504544	0.270965	0.0422654	0.102473	0.962118	0.999297	0.000305299	-1.28713	SM
SM (OH) C22:2	sexM	84	42	0.0205474	-0.487022	0.528132	0.26365	0.0443793	0.0543054	0.938287	0.999297	0.000305299	2.07599	SM
SM (OH) C24:1	sexM	84	42	0.0215848	-0.501773	0.545072	0.274088	0.0398273	0.120201	0.937643	0.999297	0.000305299	2.18194	SM
SM C16:0	sexM	84	42	-0.231476	-0.863328	0.400348	0.330352	0.0475844	0.575401	0.487733	0.999297	0.000305299	-20.6638	SM
SM C16:1	sexM	84	42	-0.309027	-0.965198	0.347078	0.342831	0.0342951	0.656417	0.372973	0.999297	0.000305299	-26.5839	SM
SM C18:0	sexM	84	42	0.0108761	-0.616238	0.637989	0.32801	0.0314263	0.534934	0.973727	0.999297	0.000305299	1.09354	SM
SM C18:1	sexM	84	42	-0.00767782	-0.646746	0.631414	0.334196	0.0166043	0.543957	0.981793	0.999297	0.000305299	-0.764842	SM
SM C22:3	sexM	84	42	0.0785869	-0.486073	0.643185	0.295451	0.128865	0.468367	0.791682	0.999297	0.000305299	8.17573	SM
SM C24:0	sexM	84	42	0.186451	-0.339574	0.712615	0.275489	0.032747	0.11681	0.50263	0.999297	0.000305299	20.4965	SM
SM C24:1	sexM	84	42	0.189028	-0.318345	0.69596	0.265855	0.0453238	0.0714791	0.481392	0.999297	0.000305299	20.8075	SM
SM C26:0	sexM	84	42	0.0115507	-0.538682	0.561791	0.288074	0.0287095	0.201822	0.968225	0.999297	0.000305299	1.16177	SM
SM C26:1	sexM	84	42	-0.0322065	-0.56692	0.502385	0.279967	0.0445044	0.177068	0.909023	0.999297	0.000305299	-3.16934	SM
H1	sexM	84	42	-0.0780481	-0.653512	0.497552	0.301291	0.00989681	0.267836	0.797004	0.999297	0.000305299	-7.50801	Sugars
Tyr	waist_circumference	84	42	0.02843	0.00900361	0.0475585	0.00972235	0.113125	0.339384	0.00536863	0.359698	0.444062	2.8838	Aminoacids
Val	waist_circumference	84	42	0.0291397	0.0104925	0.0476301	0.00964778	0.122988	0.365325	0.00406721	0.359698	0.444062	2.95684	Aminoacids
PC ae C38:6	waist_circumference	84	42	0.0257794	0.00687649	0.0445107	0.00977859	0.1599	0.767043	0.0104038	0.464705	0.332822	2.61146	PC ae
C18:1	waist_circumference	84	42	-0.0213784	-0.040425	-0.00205987	0.00986754	0.133394	0.454943	0.0351668	0.531564	0.274444	-2.11515	Acylcarnitines
Met	waist_circumference	84	42	0.0213561	0.00164668	0.0410788	0.0102695	0.0802982	0.720635	0.0415214	0.531564	0.274444	2.15858	Aminoacids
Creatinine	waist_circumference	84	42	-0.0232366	-0.0426243	-0.00381517	0.0101387	0.0947199	0.489186	0.0260343	0.531564	0.274444	-2.29687	Biogenic Amines
lysoPC a C18:1	waist_circumference	84	42	-0.0205277	-0.0402258	-0.00121292	0.0100111	0.110226	0.602671	0.0450587	0.531564	0.274444	-2.03185	lysoPC
PC aa C36:0	waist_circumference	84	42	-0.024658	-0.0442881	-0.00517822	0.0101786	0.0981398	0.676603	0.0184043	0.531564	0.274444	-2.43565	PC aa
PC ae C30:2	waist_circumference	84	42	-0.0209588	-0.0401782	-0.0019521	0.0098896	0.0822006	0.385135	0.0392474	0.531564	0.274444	-2.07407	PC ae
PC ae C36:2	waist_circumference	84	42	-0.0209373	-0.0396967	-0.00229771	0.00974388	0.07963	0.321023	0.0368316	0.531564	0.274444	-2.07196	PC ae
PC ae C40:1	waist_circumference	84	42	-0.0205966	-0.0404887	-0.00101106	0.0101432	0.0651799	0.4568	0.0476028	0.531564	0.274444	-2.03859	PC ae
PC ae C42:3	waist_circumference	84	42	-0.0210026	-0.0416977	-0.000910572	0.0100514	0.0847578	0.569481	0.0415047	0.531564	0.274444	-2.07836	PC ae
lysoPC a C18:2	waist_circumference	84	42	-0.0168578	-0.0352019	0.00132413	0.0094708	0.102504	0.294558	0.0816935	0.547346	0.261738	-1.67165	lysoPC
PC aa C24:0	waist_circumference	84	42	-0.0196268	-0.0391043	-0.000186018	0.0101515	0.118452	0.646268	0.0580453	0.547346	0.261738	-1.94355	PC aa
PC aa C40:5	waist_circumference	84	42	0.0186261	-0.0011457	0.0381408	0.0100893	0.0506814	0.321372	0.0711933	0.547346	0.261738	1.88007	PC aa
PC aa C42:0	waist_circumference	84	42	-0.0175208	-0.0357031	0.000505656	0.00936915	0.0493553	0.141886	0.0681265	0.547346	0.261738	-1.73682	PC aa
PC aa C42:1	waist_circumference	84	42	-0.0182911	-0.0383095	0.00143902	0.0102511	0.0596223	0.48104	0.0802799	0.547346	0.261738	-1.81249	PC aa
PC ae C36:4	waist_circumference	84	42	0.0200114	-0.000496855	0.0400518	0.010382	0.103962	0.65589	0.0587586	0.547346	0.261738	2.0213	PC ae
SM (OH) C22:2	waist_circumference	84	42	-0.0165341	-0.0340214	0.000933702	0.00907338	0.0443793	0.0543054	0.0752914	0.547346	0.261738	-1.63981	SM
SM C26:1	waist_circumference	84	42	0.0177438	-0.000559696	0.036186	0.00954354	0.0445044	0.177068	0.0695642	0.547346	0.261738	1.79022	SM
PC ae C36:0	waist_circumference	84	42	0.0181513	-0.00209273	0.0382077	0.0104818	0.0698384	0.579733	0.0888655	0.567046	0.246382	1.83171	PC ae
PC aa C42:6	waist_circumference	84	42	-0.0171031	-0.0375642	0.00271896	0.0101989	0.0719948	0.690414	0.0986095	0.585434	0.232522	-1.69577	PC aa
PC ae C38:3	waist_circumference	84	42	-0.0170516	-0.0376944	0.00296986	0.0102311	0.0674914	0.637618	0.100993	0.585434	0.232522	-1.69071	PC ae
PC ae C40:5	waist_circumference	84	42	-0.0168805	-0.0370382	0.00288071	0.0102379	0.0778138	0.586369	0.104854	0.585434	0.232522	-1.67388	PC ae
C2	waist_circumference	84	42	0.0165764	-0.00306418	0.0362707	0.0102769	0.0415162	0.396835	0.113095	0.591648	0.227937	1.67145	Acylcarnitines
Kynurenine	waist_circumference	84	42	0.0156575	-0.00295454	0.0342999	0.0097427	0.066234	0.277914	0.114797	0.591648	0.227937	1.57807	Biogenic Amines
PC ae C30:0	waist_circumference	84	42	-0.0152909	-0.0344945	0.00366188	0.00964161	0.0354387	0.189771	0.119933	0.595222	0.225321	-1.51746	PC ae
SM C22:3	waist_circumference	84	42	0.0151009	-0.00365735	0.0340545	0.00978289	0.128865	0.468367	0.129012	0.617414	0.209423	1.52155	SM
PC ae C42:1	waist_circumference	84	42	-0.0155203	-0.0364741	0.00476649	0.010274	0.0638002	0.620929	0.136456	0.630522	0.2003	-1.54005	PC ae
lysoPC a C26:1	waist_circumference	84	42	-0.0150446	-0.0349971	0.00467316	0.010274	0.0544609	0.456721	0.149263	0.66671	0.176063	-1.4932	lysoPC
Ala	waist_circumference	84	42	0.0150946	-0.00523065	0.0355078	0.0106243	0.0320084	0.578529	0.160877	0.673673	0.171551	1.52091	Aminoacids
Glu	waist_circumference	84	42	0.0118358	-0.00622091	0.0281703	0.00834863	0.101843	0.91929	0.160258	0.673673	0.171551	1.19062	Aminoacids
His	waist_circumference	84	42	-0.0138219	-0.0346938	0.00659685	0.0103634	0.0296491	0.453632	0.188353	0.676525	0.169716	-1.37268	Aminoacids
lysoPC a C20:4	waist_circumference	84	42	-0.0128241	-0.0316644	0.00596429	0.0098191	0.164564	0.623053	0.196899	0.676525	0.169716	-1.27422	lysoPC
lysoPC a C24:0	waist_circumference	84	42	-0.0132383	-0.0319845	0.00528308	0.0095828	0.0990779	0.316718	0.173803	0.676525	0.169716	-1.3151	lysoPC
lysoPC a C28:1	waist_circumference	84	42	-0.0122433	-0.0299181	0.00543155	0.00913519	0.0229807	0.0229807	0.183964	0.676525	0.169716	-1.21686	lysoPC
PC aa C26:0	waist_circumference	84	42	0.0130211	-0.00579766	0.0316765	0.00971619	0.0555051	0.237252	0.186844	0.676525	0.169716	1.31062	PC aa
PC aa C40:6	waist_circumference	84	42	0.0137647	-0.00631609	0.0339337	0.0105023	0.0406328	0.511405	0.195595	0.676525	0.169716	1.38599	PC aa
PC ae C40:4	waist_circumference	84	42	-0.0140646	-0.0353616	0.00647913	0.0103062	0.0538683	0.629411	0.177733	0.676525	0.169716	-1.39661	PC ae
PC aa C34:4	waist_circumference	84	42	0.0131307	-0.00686047	0.0329063	0.0103084	0.0548755	0.425121	0.208648	0.698971	0.155541	1.32173	PC aa
lysoPC a C16:0	waist_circumference	84	42	-0.0124171	-0.0335172	0.00791046	0.0102876	0.0550353	0.663785	0.232213	0.711829	0.147624	-1.23403	lysoPC
PC aa C32:1	waist_circumference	84	42	0.0131568	-0.00761955	0.033678	0.0107028	0.0247112	0.512559	0.224346	0.711829	0.147624	1.32438	PC aa
PC aa C40:4	waist_circumference	84	42	-0.0121262	-0.0323032	0.00770363	0.0100509	0.0432818	0.341839	0.233735	0.711829	0.147624	-1.2053	PC aa
PC ae C42:2	waist_circumference	84	42	-0.0124868	-0.0338182	0.00801321	0.010341	0.0491612	0.672525	0.231965	0.711829	0.147624	-1.24092	PC ae
Thr	waist_circumference	84	42	-0.0118768	-0.0319221	0.0080913	0.0104472	0.0274341	0.42713	0.260951	0.719586	0.142917	-1.18065	Aminoacids
PC aa C28:1	waist_circumference	84	42	0.0109367	-0.00798521	0.0296377	0.00965104	0.0626227	0.23406	0.263132	0.719586	0.142917	1.09968	PC aa
PC aa C32:0	waist_circumference	84	42	-0.0123126	-0.0327559	0.00832914	0.0106834	0.0371844	0.606509	0.253859	0.719586	0.142917	-1.22371	PC aa
PC aa C42:2	waist_circumference	84	42	-0.011852	-0.0334393	0.00891366	0.010379	0.0473744	0.643999	0.258196	0.719586	0.142917	-1.1782	PC aa
PC ae C32:2	waist_circumference	84	42	-0.0122127	-0.0324103	0.00783732	0.0104831	0.0295772	0.459639	0.249381	0.719586	0.142917	-1.21385	PC ae
lysoPC a C20:3	waist_circumference	84	42	-0.010454	-0.0302264	0.00905113	0.00978505	0.018605	0.189361	0.291249	0.758022	0.120318	-1.03995	lysoPC
PC aa C38:0	waist_circumference	84	42	-0.0108736	-0.030644	0.00884968	0.0103206	0.0257325	0.368154	0.297228	0.758022	0.120318	-1.08147	PC aa
PC aa C40:1	waist_circumference	84	42	-0.0104673	-0.0312462	0.00971524	0.0104259	0.0484416	0.685914	0.319286	0.758022	0.120318	-1.04127	PC aa
PC ae C36:1	waist_circumference	84	42	-0.00979981	-0.0314935	0.010495	0.0100685	0.0298069	0.774864	0.333756	0.758022	0.120318	-0.975195	PC ae
PC ae C38:1	waist_circumference	84	42	-0.0100954	-0.0315759	0.0103949	0.0102379	0.0582756	0.706121	0.327908	0.758022	0.120318	-1.00446	PC ae
PC ae C40:2	waist_circumference	84	42	-0.0105936	-0.0320663	0.0101843	0.0105651	0.0221613	0.624564	0.320182	0.758022	0.120318	-1.05377	PC ae
PC ae C40:3	waist_circumference	84	42	-0.0101095	-0.0317692	0.0106044	0.0102649	0.0619185	0.678495	0.328676	0.758022	0.120318	-1.00585	PC ae
PC ae C42:4	waist_circumference	84	42	-0.0109379	-0.0327491	0.0102139	0.0104463	0.0362799	0.545447	0.299911	0.758022	0.120318	-1.08783	PC ae
PC ae C44:3	waist_circumference	84	42	-0.0102238	-0.0297282	0.00904966	0.0100071	0.0585235	0.349706	0.312107	0.758022	0.120318	-1.01718	PC ae
PC ae C44:4	waist_circumference	84	42	-0.0103643	-0.0294774	0.00853684	0.0097791	0.029765	0.209706	0.29486	0.758022	0.120318	-1.03107	PC ae
Gln	waist_circumference	84	42	-0.00900566	-0.0284762	0.0115044	0.00989282	0.130584	0.78957	0.365806	0.76664	0.115408	-0.896523	Aminoacids
Ile	waist_circumference	84	42	0.00955597	-0.00985569	0.0289273	0.0101273	0.109429	0.543758	0.34964	0.76664	0.115408	0.960178	Aminoacids
Leu	waist_circumference	84	42	0.0095234	-0.0101561	0.0289829	0.0101214	0.0561872	0.361526	0.351456	0.76664	0.115408	0.956889	Aminoacids
PC aa C30:0	waist_circumference	84	42	0.00962184	-0.0114319	0.0302852	0.0106833	0.0264211	0.505406	0.371878	0.76664	0.115408	0.966828	PC aa
PC aa C32:2	waist_circumference	84	42	0.00910184	-0.0106546	0.028597	0.0100073	0.0171116	0.227391	0.3679	0.76664	0.115408	0.914339	PC aa
SM C24:1	waist_circumference	84	42	-0.00842839	-0.0258335	0.00909679	0.00913896	0.0453238	0.0714791	0.361464	0.76664	0.115408	-0.839297	SM
C0	waist_circumference	84	42	0.00946578	-0.0139778	0.0316394	0.0106965	0.0437053	0.706372	0.379635	0.770773	0.113073	0.951072	Acylcarnitines
lysoPC a C17:0	waist_circumference	84	42	-0.00916736	-0.0306108	0.0116273	0.010601	0.0181753	0.608727	0.390785	0.777348	0.109384	-0.912547	lysoPC
PC aa C32:3	waist_circumference	84	42	-0.00785241	-0.0255981	0.00989331	0.00917183	0.015408	0.015408	0.394475	0.777348	0.109384	-0.782166	PC aa
PC ae C42:5	waist_circumference	84	42	-0.00882332	-0.0298429	0.0116221	0.0104246	0.0530073	0.584134	0.401001	0.778755	0.108599	-0.878451	PC ae
SM (OH) C14:1	waist_circumference	84	42	0.00846123	-0.0117162	0.028246	0.0102915	0.0992274	0.663151	0.41427	0.79303	0.10071	0.849713	SM
PC aa C42:4	waist_circumference	84	42	-0.0077833	-0.028137	0.0112104	0.00963771	0.0440156	0.831359	0.421836	0.796142	0.0990096	-0.775309	PC aa
PC ae C38:4	waist_circumference	84	42	-0.00761097	-0.0261447	0.0108031	0.00962178	0.0709851	0.25748	0.433004	0.805868	0.0937358	-0.758208	PC ae
PC aa C40:2	waist_circumference	84	42	-0.00781767	-0.0291341	0.0122201	0.0100506	0.0425383	0.779657	0.439277	0.806343	0.0934801	-0.778719	PC aa
Ser	waist_circumference	84	42	-0.00798408	-0.0291027	0.0124899	0.0105632	0.016639	0.687707	0.452558	0.819496	0.086453	-0.795229	Aminoacids
PC ae C34:0	waist_circumference	84	42	0.00734043	-0.0123949	0.0268487	0.0101236	0.0295545	0.29742	0.472007	0.843319	0.0740083	0.736744	PC ae
PC aa C36:3	waist_circumference	84	42	-0.00673746	-0.0249445	0.0114008	0.00949396	0.044156	0.158493	0.481594	0.849126	0.0710278	-0.671482	PC aa
Asp	waist_circumference	84	42	-0.00581604	-0.0271637	0.014039	0.00992695	0.0285755	0.8073	0.559741	0.850855	0.0701442	-0.579916	Aminoacids
Gly	waist_circumference	84	42	-0.00563841	-0.0259165	0.0146789	0.0106049	0.0123009	0.443226	0.597232	0.850855	0.0701442	-0.562254	Aminoacids
Lys	waist_circumference	84	42	0.00597598	-0.0146464	0.0263203	0.0105849	0.0250123	0.464486	0.574812	0.850855	0.0701442	0.599387	Aminoacids
Trp	waist_circumference	84	42	0.00664264	-0.0142184	0.027129	0.0105516	0.0269439	0.446016	0.531843	0.850855	0.0701442	0.666475	Aminoacids
ADMA	waist_circumference	84	42	-0.00462533	-0.0223476	0.0130969	0.0091597	0.0179181	0.0179181	0.614971	0.850855	0.0701442	-0.461465	Biogenic Amines
lysoPC a C16:1	waist_circumference	84	42	-0.0049769	-0.0234092	0.0133063	0.00950885	0.005999	0.0779866	0.603337	0.850855	0.0701442	-0.496453	lysoPC
lysoPC a C26:0	waist_circumference	84	42	0.00570979	-0.0121991	0.0236346	0.00925334	0.00984468	0.0224949	0.540447	0.850855	0.0701442	0.572612	lysoPC
PC aa C30:2	waist_circumference	84	42	-0.00566572	-0.0234174	0.012086	0.00917492	0.014769	0.014769	0.538644	0.850855	0.0701442	-0.56497	PC aa
PC aa C36:1	waist_circumference	84	42	-0.00484924	-0.0238446	0.0140449	0.00988214	0.0259601	0.224576	0.625965	0.850855	0.0701442	-0.48375	PC aa
PC aa C36:2	waist_circumference	84	42	-0.00599765	-0.0247888	0.0127461	0.00981344	0.0255844	0.202854	0.544112	0.850855	0.0701442	-0.59797	PC aa
PC aa C36:4	waist_circumference	84	42	0.00502579	-0.0145565	0.0249717	0.0101958	0.107548	0.66519	0.623878	0.850855	0.0701442	0.503844	PC aa
PC aa C36:6	waist_circumference	84	42	0.00573182	-0.0135293	0.0248309	0.00996327	0.0475812	0.295901	0.567843	0.850855	0.0701442	0.574828	PC aa
PC aa C38:1	waist_circumference	84	42	-0.00653363	-0.0281639	0.0145136	0.0105661	0.0261056	0.517321	0.539051	0.850855	0.0701442	-0.651234	PC aa
PC aa C40:3	waist_circumference	84	42	-0.00601684	-0.0262951	0.0126284	0.00941946	0.0273287	0.855852	0.524826	0.850855	0.0701442	-0.599877	PC aa
PC ae C34:1	waist_circumference	84	42	-0.00656962	-0.0261395	0.0128363	0.0101288	0.0329469	0.322103	0.519704	0.850855	0.0701442	-0.654809	PC ae
PC ae C34:3	waist_circumference	84	42	-0.00534498	-0.0265451	0.0152336	0.0105909	0.0274524	0.657432	0.615622	0.850855	0.0701442	-0.533073	PC ae
PC ae C38:2	waist_circumference	84	42	-0.00588206	-0.0283914	0.0156651	0.0105769	0.0212656	0.646657	0.580267	0.850855	0.0701442	-0.58648	PC ae
PC ae C44:6	waist_circumference	84	42	0.00580816	-0.0138346	0.0251883	0.0099716	0.0366345	0.269401	0.563107	0.850855	0.0701442	0.582506	PC ae
SM (OH) C16:1	waist_circumference	84	42	0.00507359	-0.0149519	0.0254882	0.0104393	0.0482607	0.705574	0.628617	0.850855	0.0701442	0.508648	SM
SM C16:1	waist_circumference	84	42	0.00536234	-0.0152027	0.0257245	0.0106391	0.0342951	0.656417	0.61606	0.850855	0.0701442	0.537674	SM
SM C20:2	waist_circumference	84	42	0.00496299	-0.0120342	0.0219601	0.00878493	0.0940599	0.0940599	0.573693	0.850855	0.0701442	0.497533	SM
SM C24:0	waist_circumference	84	42	-0.00490364	-0.0230555	0.013144	0.00942994	0.032747	0.11681	0.605652	0.850855	0.0701442	-0.489163	SM
SM C26:0	waist_circumference	84	42	0.00651905	-0.0121745	0.0252327	0.00978574	0.0287095	0.201822	0.508644	0.850855	0.0701442	0.654035	SM
Orn	waist_circumference	84	42	0.00471235	-0.0158858	0.0250466	0.0106071	0.038959	0.551708	0.658599	0.856819	0.0671111	0.472347	Aminoacids
lysoPC a C28:0	waist_circumference	84	42	0.00456888	-0.0152702	0.024156	0.0100957	0.00464572	0.22927	0.653014	0.856819	0.0671111	0.457933	lysoPC
PC ae C36:3	waist_circumference	84	42	0.00442975	-0.0149944	0.0235873	0.00974517	0.0482335	0.230183	0.651642	0.856819	0.0671111	0.443957	PC ae
SM C18:0	waist_circumference	84	42	0.00481432	-0.0158767	0.0260108	0.0105867	0.0314263	0.534934	0.651136	0.856819	0.0671111	0.482593	SM
SM C16:0	waist_circumference	84	42	0.00458079	-0.0159406	0.0248353	0.0105676	0.0475844	0.575401	0.66634	0.858554	0.0662324	0.459129	SM
C14:1	waist_circumference	84	42	-0.00412395	-0.0245318	0.0161956	0.0106179	0.0365878	0.61179	0.69914	0.879191	0.0559167	-0.411546	Acylcarnitines
Phe	waist_circumference	84	42	0.00390278	-0.0174806	0.0248413	0.0106332	0.00713282	0.42184	0.715163	0.879191	0.0559167	0.391041	Aminoacids
lysoPC a C18:0	waist_circumference	84	42	-0.00423248	-0.0261594	0.0170276	0.0106049	0.0264335	0.55302	0.691416	0.879191	0.0559167	-0.422354	lysoPC
PC aa C34:1	waist_circumference	84	42	-0.00392904	-0.02366	0.0156744	0.0102506	0.0328903	0.361131	0.703166	0.879191	0.0559167	-0.392133	PC aa
PC aa C34:2	waist_circumference	84	42	-0.00382921	-0.023601	0.0159452	0.0103336	0.0565107	0.460441	0.712493	0.879191	0.0559167	-0.382189	PC aa
Pro	waist_circumference	84	42	0.00379847	-0.0165434	0.0242173	0.0106379	0.0225706	0.50762	0.722442	0.880065	0.0554852	0.38057	Aminoacids
PC aa C34:3	waist_circumference	84	42	-0.00341087	-0.0223009	0.0154151	0.00985494	0.0340982	0.234642	0.730834	0.882268	0.0543993	-0.340506	PC aa
Cit	waist_circumference	84	42	0.00314985	-0.0174784	0.0234265	0.0100783	0.0473129	0.329468	0.756066	0.888709	0.0512404	0.315482	Aminoacids
t4-OH-Pro	waist_circumference	84	42	-0.00267913	-0.0189445	0.0137466	0.00847471	0.315339	0.520806	0.753284	0.888709	0.0512404	-0.267555	Biogenic Amines
PC aa C38:5	waist_circumference	84	42	-0.00311541	-0.0214351	0.0151977	0.00958437	0.0632463	0.224841	0.746628	0.888709	0.0512404	-0.311056	PC aa
PC aa C36:5	waist_circumference	84	42	0.00286364	-0.0163414	0.021943	0.00997505	0.0682546	0.356384	0.775286	0.895589	0.0478912	0.286775	PC aa
H1	waist_circumference	84	42	-0.0029551	-0.0226785	0.0165642	0.0101495	0.00989681	0.267836	0.772221	0.895589	0.0478912	-0.295074	Sugars
PC ae C36:5	waist_circumference	84	42	-0.00255312	-0.0220431	0.0170743	0.0101883	0.0498831	0.375972	0.803181	0.919883	0.0362676	-0.254986	PC ae
Taurine	waist_circumference	84	42	0.00235667	-0.0166497	0.0212974	0.00991514	0.00218922	0.175934	0.813191	0.923454	0.0345847	0.235945	Biogenic Amines
SM (OH) C22:1	waist_circumference	84	42	-0.0020505	-0.019929	0.0157298	0.0092916	0.0422654	0.102473	0.826362	0.930525	0.031272	-0.204839	SM
PC ae C30:1	waist_circumference	84	42	-0.00154525	-0.0193781	0.0162876	0.00921689	0.00605934	0.00605934	0.867278	0.95354	0.0206613	-0.154406	PC ae
PC ae C32:1	waist_circumference	84	42	-0.0019404	-0.0228501	0.0186319	0.010696	0.0166108	0.535261	0.856717	0.95354	0.0206613	-0.193852	PC ae
PC ae C44:5	waist_circumference	84	42	0.00175029	-0.0184245	0.0218446	0.0104975	0.0590455	0.635788	0.868148	0.95354	0.0206613	0.175182	PC ae
PC ae C34:2	waist_circumference	84	42	-0.00159505	-0.0221207	0.0185414	0.0101706	0.0529109	0.389245	0.876046	0.954392	0.0202733	-0.159378	PC ae
Arg	waist_circumference	84	42	-0.00153227	-0.0256624	0.0215341	0.0107823	0.00267825	0.635119	0.887506	0.957882	0.0186879	-0.15311	Aminoacids
Asn	waist_circumference	84	42	0.00128496	-0.0181985	0.0208608	0.0101929	0.0785146	0.468783	0.900176	0.957882	0.0186879	0.128579	Aminoacids
PC ae C40:6	waist_circumference	84	42	-0.00127269	-0.0206985	0.0181189	0.0101463	0.0523495	0.374302	0.900695	0.957882	0.0186879	-0.127188	PC ae
PC aa C38:6	waist_circumference	84	42	-0.00111689	-0.0205908	0.0184848	0.0101813	0.0323855	0.32993	0.913104	0.963433	0.0161785	-0.111627	PC aa
PC aa C38:3	waist_circumference	84	42	-0.0002674	-0.019042	0.0183869	0.00974324	0.0129696	0.154021	0.978226	0.989012	0.00479852	-0.0267364	PC aa
PC aa C38:4	waist_circumference	84	42	-0.000132974	-0.018476	0.0182284	0.00960246	0.0548847	0.210419	0.989012	0.989012	0.00479852	-0.0132965	PC aa
PC aa C42:5	waist_circumference	84	42	-0.000286766	-0.0233449	0.0211244	0.0103898	0.00940488	0.767426	0.97806	0.989012	0.00479852	-0.0286725	PC aa
PC ae C38:0	waist_circumference	84	42	-0.000147204	-0.0197615	0.0193994	0.0102267	0.0655122	0.446108	0.988572	0.989012	0.00479852	-0.0147193	PC ae
PC ae C38:5	waist_circumference	84	42	-0.000351115	-0.0190423	0.0183964	0.00978439	0.0672788	0.290821	0.971527	0.989012	0.00479852	-0.0351053	PC ae
SM (OH) C24:1	waist_circumference	84	42	-0.000613267	-0.0186513	0.0173335	0.00938426	0.0398273	0.120201	0.948189	0.989012	0.00479852	-0.0613079	SM
SM C18:1	waist_circumference	84	42	-0.000560631	-0.0213553	0.0206748	0.010742	0.0166043	0.543957	0.958568	0.989012	0.00479852	-0.0560474	SM
