# Supplementary material for: A Metabolomics-Based Investigation of the Effects of a Short-Term Body Weight Reduction Program in a Cohort of Adolescents with Obesity: A Prospective Interventional Clinical Study
Source: Nutrients. 2023 Jan 19;15(3):529. doi: 10.3390/nu15030529 (PMC9921209; doi:10.3390/nu15030529)
Supplement: Supplementary file 1 [file nutrients-15-00529-s001.zip › 2022-07-12_PRG_Supplementary_material_GF/S06_PRG_lmer_hips_circumference.xlsx]

## Sheet: 2022-02-11_PRG_lmer_hips_circum
Dependent	Independent	N_observations	N_groups	beta	beta_confint2.5	beta_confint97.5	SE	adj_R_sqrd_marginal	adj_R_sqrd_conditional	Pvalue	FDR_Pvalue	negative_log10fdr	variation_perc	Category
t4-OH-Pro	(Intercept)	70	41	6.23439	2.12923	10.3435	2.15531	0.311905	0.471801	0.00629272	0.281075	0.551178	50899.2	Biogenic Amines
SM C18:0	(Intercept)	70	41	-6.84304	-11.2409	-2.46043	2.30104	0.132675	0.385717	0.00517279	0.281075	0.551178	-99.8933	SM
SM C22:3	(Intercept)	70	41	-7.42844	-12.2175	-2.65467	2.49689	0.143557	0.394718	0.00490341	0.281075	0.551178	-99.9406	SM
t4-OH-Pro	age	70	41	-0.291367	-0.462617	-0.120689	0.0894121	0.311905	0.471801	0.0024078	0.322646	0.491274	-25.2759	Biogenic Amines
PC ae C38:6	(Intercept)	70	41	-7.47412	-12.7966	-2.13883	2.78515	0.136708	0.780647	0.0105084	0.348751	0.457484	-99.9432	PC ae
SM (OH) C14:1	(Intercept)	70	41	-6.65705	-11.5374	-1.7711	2.55888	0.186184	0.637975	0.0130131	0.348751	0.457484	-99.8715	SM
C2	(Intercept)	70	41	-5.34745	-9.97589	-0.714769	2.43219	0.105409	0.490306	0.034266	0.359161	0.444711	-99.524	Acylcarnitines
PC aa C28:1	(Intercept)	70	41	-5.10276	-9.65896	-0.554417	2.39811	0.112155	0.209346	0.0407697	0.359161	0.444711	-99.392	PC aa
PC aa C36:5	(Intercept)	70	41	-5.97458	-10.8837	-1.07763	2.56684	0.0954794	0.296886	0.0251545	0.359161	0.444711	-99.7457	PC aa
PC aa C38:4	(Intercept)	70	41	-5.23987	-10.0549	-0.440614	2.51182	0.0790036	0.156473	0.0433435	0.359161	0.444711	-99.4699	PC aa
PC aa C38:5	(Intercept)	70	41	-5.06296	-9.84023	-0.30404	2.49202	0.0826051	0.156296	0.0490041	0.359161	0.444711	-99.3673	PC aa
PC ae C36:4	(Intercept)	70	41	-6.28289	-11.8284	-0.721466	2.90615	0.0911607	0.718886	0.0369951	0.359161	0.444711	-99.8132	PC ae
PC ae C36:5	(Intercept)	70	41	-5.65894	-10.6584	-0.685392	2.59456	0.0833996	0.288521	0.0350664	0.359161	0.444711	-99.6514	PC ae
PC ae C38:0	(Intercept)	70	41	-5.21603	-10.1637	-0.281652	2.58843	0.0957695	0.344984	0.0509258	0.359161	0.444711	-99.4571	PC ae
PC ae C38:5	(Intercept)	70	41	-5.71258	-10.5523	-0.897023	2.51758	0.0937203	0.214367	0.0288435	0.359161	0.444711	-99.6696	PC ae
PC ae C40:6	(Intercept)	70	41	-5.38963	-10.4209	-0.370728	2.62777	0.0837476	0.315765	0.0467399	0.359161	0.444711	-99.5436	PC ae
SM (OH) C16:1	(Intercept)	70	41	-5.94563	-10.8306	-1.06815	2.55652	0.137723	0.622419	0.0252372	0.359161	0.444711	-99.7383	SM
SM (OH) C22:1	(Intercept)	70	41	-5.20196	-9.94472	-0.513766	2.4697	0.0705439	0.0942852	0.0416794	0.359161	0.444711	-99.4494	SM
SM C18:1	(Intercept)	70	41	-5.789	-10.5537	-1.04341	2.48709	0.0885482	0.394876	0.0253756	0.359161	0.444711	-99.6939	SM
SM C20:2	(Intercept)	70	41	-4.73132	-8.80164	-0.661007	2.10946	0.179618	0.179618	0.0282662	0.359161	0.444711	-99.1185	SM
PC aa C26:0	(Intercept)	70	41	-4.5956	-9.13558	-0.0363299	2.38051	0.0720663	0.419549	0.0613876	0.364299	0.438542	-98.9904	PC aa
PC aa C36:4	(Intercept)	70	41	-4.78157	-9.65082	0.0775558	2.55102	0.121753	0.588365	0.0686648	0.364299	0.438542	-99.1617	PC aa
PC aa C38:6	(Intercept)	70	41	-4.87852	-9.77174	-0.00960607	2.54338	0.0682307	0.222022	0.062277	0.364299	0.438542	-99.2392	PC aa
PC aa C40:6	(Intercept)	70	41	-5.07717	-10.2193	0.0536909	2.68838	0.0617183	0.415087	0.0662355	0.364299	0.438542	-99.3762	PC aa
PC ae C44:5	(Intercept)	70	41	-5.18599	-10.6038	0.242853	2.84142	0.0733547	0.613182	0.0757599	0.364299	0.438542	-99.4406	PC ae
SM (OH) C24:1	(Intercept)	70	41	-4.39722	-9.03916	0.180314	2.41117	0.0588942	0.0798898	0.0761222	0.364299	0.438542	-98.7689	SM
SM C16:0	(Intercept)	70	41	-5.00242	-10.1502	0.148098	2.70062	0.0839387	0.531858	0.0716156	0.364299	0.438542	-99.3278	SM
SM C16:1	(Intercept)	70	41	-5.11711	-10.3043	0.066507	2.71723	0.0945257	0.5832	0.0670039	0.364299	0.438542	-99.4007	SM
SM C24:1	(Intercept)	70	41	-4.75496	-9.51036	0.000436652	2.46451	0.0613562	0.0613562	0.0579853	0.364299	0.438542	-99.1391	SM
PC ae C44:6	(Intercept)	70	41	-4.73215	-9.82967	0.385811	2.6728	0.0572931	0.368384	0.0851136	0.393283	0.405294	-99.1192	PC ae
Asn	age	70	41	0.22713	0.0136724	0.441011	0.111719	0.0964856	0.473987	0.0488724	0.425094	0.371516	25.4993	Aminoacids
lysoPC a C20:4	age	70	41	0.23506	0.0393002	0.430657	0.10276	0.153214	0.56619	0.0282441	0.425094	0.371516	26.4985	lysoPC
lysoPC a C24:0	age	70	41	-0.20047	-0.399012	-0.00171265	0.104253	0.109068	0.360796	0.0623218	0.425094	0.371516	-18.1654	lysoPC
PC aa C36:3	age	70	41	0.196891	-0.00244213	0.397172	0.104145	0.0541872	0.105993	0.0663182	0.425094	0.371516	21.7611	PC aa
PC aa C36:4	age	70	41	0.276629	0.0737172	0.479916	0.106468	0.121753	0.588365	0.0135015	0.425094	0.371516	31.8677	PC aa
PC aa C36:5	age	70	41	0.240705	0.0370827	0.445074	0.106469	0.0954794	0.296886	0.029525	0.425094	0.371516	27.2145	PC aa
PC aa C38:4	age	70	41	0.22695	0.0280932	0.426436	0.103995	0.0790036	0.156473	0.0351126	0.425094	0.371516	25.4767	PC aa
PC aa C38:5	age	70	41	0.241855	0.0444706	0.440088	0.103171	0.0826051	0.156296	0.0243546	0.425094	0.371516	27.361	PC aa
PC aa C38:6	age	70	41	0.209929	0.00832837	0.412248	0.105411	0.0682307	0.222022	0.053483	0.425094	0.371516	23.3591	PC aa
PC ae C36:5	age	70	41	0.222275	0.0165645	0.428558	0.107621	0.0833996	0.288521	0.0455342	0.425094	0.371516	24.8915	PC ae
PC ae C38:0	age	70	41	0.243493	0.0380056	0.449877	0.107451	0.0957695	0.344984	0.0293409	0.425094	0.371516	27.5698	PC ae
PC ae C38:4	age	70	41	0.206488	0.00342106	0.410515	0.106158	0.0710803	0.217047	0.0593254	0.425094	0.371516	22.9353	PC ae
PC ae C38:5	age	70	41	0.248255	0.0487559	0.448583	0.104298	0.0937203	0.214367	0.0223889	0.425094	0.371516	28.1787	PC ae
PC ae C38:6	age	70	41	0.24347	0.0193427	0.467698	0.11741	0.136708	0.780647	0.0450002	0.425094	0.371516	27.5668	PC ae
PC ae C40:6	age	70	41	0.24038	0.0319226	0.449359	0.109046	0.0837476	0.315765	0.0333711	0.425094	0.371516	27.1732	PC ae
SM (OH) C22:1	age	70	41	0.197833	0.00453749	0.394619	0.102181	0.0705439	0.0942852	0.0603113	0.425094	0.371516	21.8759	SM
SM (OH) C24:1	age	70	41	0.18855	-0.000844335	0.38049	0.0997558	0.0588942	0.0798898	0.0666191	0.425094	0.371516	20.7498	SM
SM C18:0	age	70	41	0.206459	0.0246703	0.388427	0.0955453	0.132675	0.385717	0.0375346	0.425094	0.371516	22.9317	SM
SM C22:3	age	70	41	0.281851	0.0838847	0.480062	0.10368	0.143557	0.394718	0.00967904	0.425094	0.371516	32.5581	SM
SM C24:1	age	70	41	0.204725	0.00803272	0.401417	0.101937	0.0613562	0.0613562	0.0487009	0.425094	0.371516	22.7188	SM
PC ae C38:4	(Intercept)	70	41	-4.34143	-9.24309	0.543732	2.56167	0.0710803	0.217047	0.0982313	0.438766	0.357767	-98.6982	PC ae
lysoPC a C18:2	age	70	41	0.191213	-0.0159523	0.398598	0.108549	0.0593909	0.259682	0.085916	0.479697	0.319033	21.0717	lysoPC
PC aa C26:0	age	70	41	0.176168	-0.0121157	0.364617	0.098989	0.0720663	0.419549	0.083824	0.479697	0.319033	19.2638	PC aa
PC ae C44:5	age	70	41	0.214514	-0.011859	0.441021	0.11878	0.0733547	0.613182	0.0791485	0.479697	0.319033	23.926	PC ae
PC aa C36:3	(Intercept)	70	41	-4.03532	-8.85827	0.768908	2.51632	0.0541872	0.105993	0.116868	0.499261	0.301672	-98.232	PC aa
SM C24:0	(Intercept)	70	41	-4.05093	-8.91765	0.802335	2.54352	0.043529	0.109359	0.119227	0.499261	0.301672	-98.2594	SM
C0	(Intercept)	70	41	-4.00643	-8.91712	0.941449	2.54734	0.0674996	0.883155	0.123822	0.502794	0.29861	-98.1802	Acylcarnitines
C0	age	70	41	0.185614	-0.0228976	0.394125	0.109352	0.0674996	0.883155	0.0987333	0.507494	0.294569	20.3957	Acylcarnitines
PC aa C34:1	age	70	41	0.16079	-0.0211229	0.353964	0.100179	0.0439285	0.112856	0.119463	0.507494	0.294569	17.4438	PC aa
PC aa C34:2	age	70	41	0.156127	-0.0321343	0.346888	0.0985535	0.0936029	0.232723	0.123535	0.507494	0.294569	16.8975	PC aa
PC aa C34:3	age	70	41	0.165449	-0.0397253	0.371781	0.107093	0.0404826	0.168102	0.13075	0.507494	0.294569	17.9923	PC aa
PC ae C36:4	age	70	41	0.19683	-0.0359133	0.429881	0.122063	0.0911607	0.718886	0.115683	0.507494	0.294569	21.7537	PC ae
PC ae C44:6	age	70	41	0.171346	-0.040191	0.383557	0.111054	0.0572931	0.368384	0.131909	0.507494	0.294569	18.6901	PC ae
SM (OH) C14:1	age	70	41	0.182412	-0.0215769	0.386714	0.106873	0.186184	0.637975	0.0960948	0.507494	0.294569	20.0109	SM
SM C16:0	age	70	41	0.173134	-0.0415148	0.38803	0.112583	0.0839387	0.531858	0.132554	0.507494	0.294569	18.9026	SM
SM C18:1	age	70	41	0.170434	-0.0264386	0.367567	0.103348	0.0885482	0.394876	0.107673	0.507494	0.294569	18.582	SM
SM C20:2	age	70	41	0.135818	-0.0325382	0.304174	0.0872513	0.179618	0.179618	0.124342	0.507494	0.294569	14.5473	SM
SM C24:0	age	70	41	0.168421	-0.0329618	0.37059	0.105289	0.043529	0.109359	0.117855	0.507494	0.294569	18.3435	SM
Cit	age	70	41	0.148506	-0.0381684	0.335122	0.0986798	0.0737274	0.34824	0.142848	0.513511	0.28945	16.01	Aminoacids
PC aa C24:0	age	70	41	-0.180961	-0.413148	0.0513639	0.121732	0.0881893	0.713752	0.145623	0.513511	0.28945	-16.5532	PC aa
PC aa C36:2	age	70	41	0.160421	-0.0461008	0.367778	0.107908	0.0357237	0.146295	0.145179	0.513511	0.28945	17.4005	PC aa
PC aa C40:6	age	70	41	0.16233	-0.0513625	0.376603	0.111796	0.0617183	0.415087	0.154572	0.531093	0.274829	17.6249	PC aa
PC aa C36:6	age	70	41	0.152654	-0.0517443	0.35799	0.106874	0.0441495	0.265122	0.161555	0.54121	0.266634	16.4922	PC aa
PC ae C44:3	age	70	41	-0.146657	-0.347125	0.0536774	0.1051	0.0461343	0.325974	0.17106	0.559073	0.252531	-13.641	PC ae
PC ae C34:0	(Intercept)	70	41	-3.79913	-8.60578	1.00901	2.52973	0.0662097	0.252023	0.142079	0.559959	0.251844	-97.761	PC ae
C18:1	(Intercept)	70	41	3.35648	-1.42397	8.13874	2.50579	0.155334	0.400754	0.187991	0.572518	0.242211	2768.82	Acylcarnitines
His	(Intercept)	70	41	3.54512	-1.44946	8.55147	2.62225	0.0707194	0.420803	0.184571	0.572518	0.242211	3364.37	Aminoacids
Met	(Intercept)	70	41	-4.1388	-9.586	1.31195	2.85484	0.0444839	0.726933	0.154922	0.572518	0.242211	-98.4058	Aminoacids
Val	(Intercept)	70	41	-3.66316	-8.72122	1.39762	2.65398	0.0478419	0.334712	0.175445	0.572518	0.242211	-97.4349	Aminoacids
ADMA	(Intercept)	70	41	3.25149	-1.35817	7.86116	2.38898	0.0409132	0.0409132	0.178131	0.572518	0.242211	2482.89	Biogenic Amines
PC aa C36:1	(Intercept)	70	41	-3.65795	-8.63906	1.31164	2.60647	0.0378386	0.16854	0.168431	0.572518	0.242211	-97.4215	PC aa
PC aa C36:2	(Intercept)	70	41	-3.50171	-8.49542	1.47467	2.60534	0.0357237	0.146295	0.186543	0.572518	0.242211	-96.9854	PC aa
PC aa C38:3	(Intercept)	70	41	-3.78953	-8.74868	1.15865	2.59748	0.0333948	0.128369	0.152809	0.572518	0.242211	-97.7394	PC aa
PC ae C30:2	(Intercept)	70	41	3.62584	-1.30724	8.5715	2.58514	0.0415388	0.334815	0.168578	0.572518	0.242211	3655.64	PC ae
PC ae C36:0	(Intercept)	70	41	-3.83721	-9.00266	1.32107	2.70303	0.0682381	0.608402	0.163462	0.572518	0.242211	-97.8446	PC ae
lysoPC a C20:4	(Intercept)	70	41	-3.24608	-7.93852	1.4542	2.46508	0.153214	0.56619	0.195994	0.583626	0.233865	-96.1074	lysoPC
SM (OH) C16:1	age	70	41	0.143304	-0.060421	0.347079	0.106798	0.137723	0.622419	0.18763	0.59863	0.222841	15.408	SM
PC aa C28:1	age	70	41	0.129887	-0.0606246	0.322539	0.0993186	0.112155	0.209346	0.200086	0.603141	0.219581	13.8699	PC aa
PC aa C30:2	age	70	41	-0.1209	-0.302205	0.0604042	0.093962	0.0302908	0.0302908	0.202696	0.603141	0.219581	-11.3878	PC aa
PC aa C36:1	age	70	41	0.139227	-0.0672474	0.346546	0.107984	0.0378386	0.16854	0.205097	0.603141	0.219581	14.9385	PC aa
PC aa C40:1	age	70	41	-0.163864	-0.406889	0.0793235	0.127507	0.0372624	0.728549	0.207048	0.603141	0.219581	-15.1142	PC aa
PC aa C38:3	age	70	41	0.134385	-0.0714161	0.341256	0.107561	0.0333948	0.128369	0.219365	0.625423	0.203826	14.3833	PC aa
PC aa C30:0	(Intercept)	70	41	-3.27453	-8.22594	1.68983	2.62148	0.0466704	0.360339	0.221206	0.630673	0.200196	-96.2165	PC aa
PC aa C30:2	(Intercept)	70	41	2.81013	-1.57324	7.1935	2.27171	0.0302908	0.0302908	0.220466	0.630673	0.200196	1561.21	PC aa
PC ae C44:3	(Intercept)	70	41	3.11225	-1.71242	7.93995	2.53108	0.0461343	0.325974	0.226232	0.631566	0.199582	2147.15	PC ae
PC aa C34:4	age	70	41	0.13347	-0.0764195	0.344823	0.10968	0.0341691	0.319473	0.23183	0.642544	0.192097	14.2787	PC aa
PC aa C42:6	age	70	41	-0.146219	-0.376911	0.0846555	0.121017	0.0472775	0.742089	0.23496	0.642544	0.192097	-13.6032	PC aa
Arg	(Intercept)	70	41	3.31648	-2.12371	8.78921	2.8223	0.0311943	0.628863	0.247401	0.644303	0.19091	2656.31	Aminoacids
Tyr	(Intercept)	70	41	-2.76781	-7.45589	1.91773	2.46236	0.0463144	0.251032	0.268278	0.644303	0.19091	-93.7201	Aminoacids
lysoPC a C18:2	(Intercept)	70	41	-3.1133	-8.11031	1.88162	2.61735	0.0593909	0.259682	0.241193	0.644303	0.19091	-95.5546	lysoPC
lysoPC a C24:0	(Intercept)	70	41	2.75894	-2.03768	7.5751	2.51111	0.109068	0.360796	0.278878	0.644303	0.19091	1478.31	lysoPC
PC aa C24:0	(Intercept)	70	41	3.4465	-2.09986	9.01375	2.89902	0.0881893	0.713752	0.241644	0.644303	0.19091	3039.03	PC aa
PC aa C34:3	(Intercept)	70	41	-2.87588	-7.83421	2.06026	2.58505	0.0404826	0.168102	0.272811	0.644303	0.19091	-94.3633	PC aa
PC aa C36:6	(Intercept)	70	41	-2.91669	-7.82999	1.9911	2.57627	0.0441495	0.265122	0.264638	0.644303	0.19091	-94.5887	PC aa
PC aa C38:0	(Intercept)	70	41	-3.11526	-8.42739	2.18639	2.77829	0.0264583	0.323639	0.268861	0.644303	0.19091	-95.5633	PC aa
PC aa C42:6	(Intercept)	70	41	3.17984	-2.36042	8.751	2.87426	0.0472775	0.742089	0.275535	0.644303	0.19091	2304.3	PC aa
PC ae C30:1	(Intercept)	70	41	-2.75763	-7.51438	1.99913	2.46521	0.0186296	0.0186296	0.267359	0.644303	0.19091	-93.6558	PC ae
Orn	age	70	41	0.128459	-0.0822256	0.339336	0.110485	0.0481105	0.541685	0.252328	0.65324	0.184927	13.7074	Aminoacids
PC ae C30:2	age	70	41	-0.123335	-0.328113	0.0814202	0.107367	0.0415388	0.334815	0.257812	0.65324	0.184927	-11.6033	PC ae
SM C16:1	age	70	41	0.128841	-0.0876935	0.345682	0.113433	0.0945257	0.5832	0.263121	0.65324	0.184927	13.7509	SM
SM C26:0	age	70	41	0.113606	-0.0751439	0.302711	0.0992151	0.0241817	0.158096	0.259892	0.65324	0.184927	12.0311	SM
H1	age	70	41	0.1161	-0.0789166	0.311303	0.102257	0.0416692	0.241363	0.263246	0.65324	0.184927	12.3108	Sugars
PC aa C34:1	(Intercept)	70	41	-2.61783	-7.24044	1.82799	2.41999	0.0439285	0.112856	0.288109	0.654348	0.184191	-92.7039	PC aa
Met	age	70	41	0.129905	-0.0992553	0.359196	0.120078	0.0444839	0.726933	0.286225	0.69153	0.160189	13.8721	Aminoacids
PC aa C32:0	age	70	41	0.11424	-0.0857019	0.314629	0.105793	0.0239577	0.379216	0.288997	0.69153	0.160189	12.1021	PC aa
PC ae C32:1	(Intercept)	70	41	-2.86036	-8.22885	2.52107	2.81761	0.0237529	0.524608	0.316547	0.706955	0.150608	-94.2752	PC ae
SM C26:0	(Intercept)	70	41	-2.38751	-6.94204	2.17083	2.39476	0.0241817	0.158096	0.325377	0.714762	0.145838	-90.8142	SM
Gly	(Intercept)	70	41	2.76312	-2.64383	8.18026	2.83574	0.0499289	0.597195	0.335949	0.726083	0.139014	1484.92	Aminoacids
PC aa C40:1	(Intercept)	70	41	2.9059	-2.91948	8.76239	3.03073	0.0372624	0.728549	0.343691	0.731026	0.136067	1728.18	PC aa
Gln	sexM	70	41	-0.927156	-1.6111	-0.243143	0.358215	0.139907	0.809595	0.0137022	0.733931	0.134345	-60.4323	Aminoacids
t4-OH-Pro	sexM	70	41	0.767056	0.254508	1.27979	0.269093	0.311905	0.471801	0.00725216	0.733931	0.134345	115.342	Biogenic Amines
SM C20:2	sexM	70	41	-0.642857	-1.14666	-0.139052	0.2611	0.179618	0.179618	0.0164313	0.733931	0.134345	-47.4212	SM
Asn	(Intercept)	70	41	-2.48985	-7.62052	2.63367	2.6843	0.0964856	0.473987	0.359135	0.750904	0.124415	-91.7078	Aminoacids
Glu	(Intercept)	70	41	-2.4926	-7.85165	2.90508	2.75183	0.116366	0.953076	0.369848	0.750904	0.124415	-91.7305	Aminoacids
PC aa C34:4	(Intercept)	70	41	-2.41544	-7.44321	2.60647	2.64128	0.0341691	0.319473	0.366543	0.750904	0.124415	-91.0672	PC aa
Gln	(Intercept)	70	41	2.45466	-2.93915	7.81735	2.78105	0.139907	0.809595	0.3826	0.753947	0.122659	1064.24	Aminoacids
PC aa C40:5	(Intercept)	70	41	-2.38671	-7.49767	2.74514	2.69199	0.0150276	0.302035	0.381713	0.753947	0.122659	-90.8068	PC aa
Asp	(Intercept)	70	41	2.47315	-3.13889	8.10927	2.92655	0.0326985	0.824539	0.403042	0.771537	0.112643	1085.97	Aminoacids
Creatinine	(Intercept)	70	41	2.38892	-2.93911	7.73153	2.80211	0.111262	0.645859	0.399672	0.771537	0.112643	990.175	Biogenic Amines
lysoPC a C26:0	age	70	41	-0.0889245	-0.262124	0.085932	0.0915216	0.0181021	0.0521854	0.337586	0.779941	0.107938	-8.50854	lysoPC
PC ae C36:2	age	70	41	0.111517	-0.106879	0.330334	0.114283	0.0190509	0.288926	0.335034	0.779941	0.107938	11.7973	PC ae
Taurine	(Intercept)	70	41	-2.07501	-6.89674	2.75543	2.5362	0.0292174	0.241495	0.418681	0.790187	0.10227	-87.4445	Biogenic Amines
PC aa C36:0	(Intercept)	70	41	2.31013	-3.27965	7.90188	2.92838	0.0195354	0.635034	0.434783	0.798094	0.0979458	907.575	PC aa
PC aa C42:5	(Intercept)	70	41	-2.16263	-7.45928	3.18093	2.72837	0.0204538	0.846719	0.432882	0.798094	0.0979458	-88.4978	PC aa
lysoPC a C17:0	(Intercept)	70	41	2.19069	-3.27992	7.68721	2.85612	0.0353703	0.624756	0.447908	0.811077	0.0909379	794.138	lysoPC
C14:1	age	70	41	0.112721	-0.118547	0.344002	0.121165	0.0414053	0.772962	0.358145	0.813414	0.0896885	11.932	Acylcarnitines
SM (OH) C22:2	(Intercept)	70	41	-1.87655	-6.75979	2.99857	2.53787	0.0103677	0.0189905	0.463926	0.825549	0.0832571	-84.6882	SM
SM C26:1	(Intercept)	70	41	-1.9603	-7.07899	3.14654	2.67645	0.0166334	0.195275	0.468222	0.825549	0.0832571	-85.9183	SM
PC aa C36:0	age	70	41	-0.109587	-0.343655	0.124589	0.122625	0.0195354	0.635034	0.377049	0.82827	0.0818278	-10.3795	PC aa
PC ae C32:1	age	70	41	0.105844	-0.117986	0.329919	0.117534	0.0237529	0.524608	0.373854	0.82827	0.0818278	11.1649	PC ae
PC aa C32:0	(Intercept)	70	41	-1.81406	-6.63108	2.99421	2.54464	0.0239577	0.379216	0.481297	0.830067	0.0808869	-83.7009	PC aa
PC ae C42:3	(Intercept)	70	41	2.01902	-3.46381	7.53222	2.85193	0.0168085	0.613658	0.483173	0.830067	0.0808869	653.094	PC ae
PC ae C30:1	age	70	41	0.0884208	-0.108328	0.285169	0.101966	0.0186296	0.0186296	0.388996	0.840732	0.0753422	9.24478	PC ae
C2	age	70	41	0.0806172	-0.112727	0.273514	0.101253	0.105409	0.490306	0.431224	0.859071	0.0659708	8.39559	Acylcarnitines
Arg	age	70	41	-0.0642449	-0.289206	0.160891	0.11813	0.0311943	0.628863	0.589962	0.859071	0.0659708	-6.22247	Aminoacids
Asp	age	70	41	-0.069658	-0.306895	0.167567	0.124306	0.0326985	0.824539	0.578622	0.859071	0.0659708	-6.72872	Aminoacids
Ile	age	70	41	0.0620011	-0.151695	0.275765	0.11212	0.0890724	0.524767	0.583587	0.859071	0.0659708	6.39635	Aminoacids
Thr	age	70	41	0.0855943	-0.130858	0.302602	0.113746	0.0219958	0.446107	0.456894	0.859071	0.0659708	8.93643	Aminoacids
Trp	age	70	41	0.0911539	-0.124913	0.307495	0.113312	0.0339579	0.416223	0.426196	0.859071	0.0659708	9.54376	Aminoacids
ADMA	age	70	41	-0.0735677	-0.264232	0.117097	0.0988127	0.0409132	0.0409132	0.459207	0.859071	0.0659708	-7.09267	Biogenic Amines
Creatinine	age	70	41	0.0656374	-0.157156	0.288366	0.117216	0.111262	0.645859	0.579249	0.859071	0.0659708	6.78395	Biogenic Amines
lysoPC a C18:1	age	70	41	0.0828512	-0.137747	0.303428	0.115559	0.0666301	0.631871	0.477718	0.859071	0.0659708	8.63801	lysoPC
lysoPC a C20:3	age	70	41	-0.0696289	-0.290666	0.151762	0.1159	0.00738431	0.302467	0.551585	0.859071	0.0659708	-6.72601	lysoPC
lysoPC a C26:1	age	70	41	-0.0554485	-0.269659	0.158868	0.112621	0.0545385	0.545713	0.625586	0.859071	0.0659708	-5.39393	lysoPC
lysoPC a C28:0	age	70	41	-0.0617106	-0.209758	0.0862519	0.0769126	0.0445141	0.0509869	0.428003	0.859071	0.0659708	-5.98451	lysoPC
lysoPC a C28:1	age	70	41	-0.0582876	-0.245394	0.128819	0.0969691	0.0121854	0.0121854	0.549836	0.859071	0.0659708	-5.66214	lysoPC
PC aa C30:0	age	70	41	0.0553345	-0.151329	0.263647	0.108919	0.0466704	0.360339	0.615273	0.859071	0.0659708	5.68941	PC aa
PC aa C32:3	age	70	41	-0.0538433	-0.248123	0.140436	0.100686	0.0169683	0.0169683	0.594612	0.859071	0.0659708	-5.24194	PC aa
PC aa C38:0	age	70	41	0.087187	-0.13319	0.308049	0.115388	0.0264583	0.323639	0.454455	0.859071	0.0659708	9.11007	PC aa
PC aa C38:1	age	70	41	-0.0778144	-0.29629	0.140815	0.114429	0.0504333	0.598317	0.500526	0.859071	0.0659708	-7.48638	PC aa
PC aa C40:2	age	70	41	-0.0690205	-0.301858	0.163835	0.121997	0.0223942	0.800683	0.574961	0.859071	0.0659708	-6.66925	PC aa
PC aa C40:4	age	70	41	-0.0530903	-0.254806	0.148812	0.105987	0.025306	0.412691	0.619522	0.859071	0.0659708	-5.17056	PC aa
PC aa C40:5	age	70	41	0.0660262	-0.146565	0.279811	0.111778	0.0150276	0.302035	0.558903	0.859071	0.0659708	6.82547	PC aa
PC aa C42:0	age	70	41	0.0471864	-0.13744	0.230892	0.0964443	0.00609001	0.0304305	0.627762	0.859071	0.0659708	4.83174	PC aa
PC aa C42:1	age	70	41	-0.0564051	-0.276633	0.163747	0.115531	0.0177318	0.457184	0.628276	0.859071	0.0659708	-5.48438	PC aa
PC aa C42:2	age	70	41	-0.0754962	-0.299096	0.148097	0.117339	0.0216482	0.645825	0.524029	0.859071	0.0659708	-7.27167	PC aa
PC aa C42:4	age	70	41	-0.0753334	-0.309759	0.159097	0.12274	0.0250971	0.837522	0.543053	0.859071	0.0659708	-7.25658	PC aa
PC aa C42:5	age	70	41	0.0808045	-0.140811	0.302423	0.116343	0.0204538	0.846719	0.492072	0.859071	0.0659708	8.41589	PC aa
PC ae C32:2	age	70	41	-0.0640446	-0.294451	0.16663	0.120953	0.00913299	0.522928	0.599707	0.859071	0.0659708	-6.20368	PC ae
PC ae C34:0	age	70	41	0.0770214	-0.12306	0.278224	0.104894	0.0662097	0.252023	0.467802	0.859071	0.0659708	8.00652	PC ae
PC ae C34:1	age	70	41	0.0854718	-0.112822	0.285015	0.104177	0.0311448	0.194298	0.41797	0.859071	0.0659708	8.92308	PC ae
PC ae C36:0	age	70	41	0.0796412	-0.135994	0.295461	0.112984	0.0682381	0.608402	0.485146	0.859071	0.0659708	8.28984	PC ae
PC ae C36:1	age	70	41	-0.076639	-0.31134	0.158088	0.122976	0.0126071	0.789892	0.536955	0.859071	0.0659708	-7.37758	PC ae
PC ae C38:1	age	70	41	-0.0647776	-0.285389	0.155848	0.115552	0.0314663	0.776098	0.578371	0.859071	0.0659708	-6.27241	PC ae
PC ae C42:1	age	70	41	-0.0831766	-0.310711	0.144339	0.11931	0.0255047	0.638573	0.490053	0.859071	0.0659708	-7.98114	PC ae
PC ae C42:2	age	70	41	-0.091301	-0.317965	0.135434	0.118863	0.0251202	0.68303	0.447302	0.859071	0.0659708	-8.72571	PC ae
PC ae C42:3	age	70	41	-0.0805031	-0.308055	0.147056	0.119325	0.0168085	0.613658	0.504064	0.859071	0.0659708	-7.7348	PC ae
PC ae C42:4	age	70	41	-0.0599986	-0.284273	0.164361	0.117588	0.0126468	0.591269	0.612865	0.859071	0.0659708	-5.82341	PC ae
SM (OH) C22:2	age	70	41	0.0844051	-0.117193	0.286431	0.104981	0.0103677	0.0189905	0.426198	0.859071	0.0659708	8.80696	SM
Phe	age	70	41	-0.0540872	-0.280961	0.173586	0.118893	0.00968392	0.442702	0.651935	0.864943	0.0630123	-5.26505	Aminoacids
PC aa C40:3	age	70	41	-0.0578634	-0.299172	0.183451	0.126358	0.0149184	0.853571	0.649666	0.864943	0.0630123	-5.62211	PC aa
PC ae C40:1	age	70	41	-0.0498545	-0.25769	0.157809	0.109088	0.00907717	0.384972	0.650418	0.864943	0.0630123	-4.86322	PC ae
C14:1	(Intercept)	70	41	-1.81362	-7.3024	3.69255	2.87012	0.0414053	0.772962	0.531004	0.86916	0.0609003	-83.6938	Acylcarnitines
Ala	(Intercept)	70	41	-1.71394	-7.20117	3.78123	2.87949	0.0208624	0.61788	0.555208	0.86916	0.0609003	-81.9846	Aminoacids
Ile	(Intercept)	70	41	-1.59416	-6.72354	3.54564	2.69024	0.0890724	0.524767	0.556921	0.86916	0.0609003	-79.6921	Aminoacids
lysoPC a C20:3	(Intercept)	70	41	1.74367	-3.62522	7.14027	2.79098	0.00738431	0.302467	0.535781	0.86916	0.0609003	471.827	lysoPC
PC aa C42:1	(Intercept)	70	41	1.73914	-3.55348	7.04775	2.77411	0.0177318	0.457184	0.534423	0.86916	0.0609003	469.245	PC aa
PC ae C34:1	(Intercept)	70	41	-1.4767	-6.24749	3.28932	2.51348	0.0311448	0.194298	0.560816	0.86916	0.0609003	-77.161	PC ae
PC ae C36:1	(Intercept)	70	41	1.70449	-3.87369	7.30797	2.90627	0.0126071	0.789892	0.560812	0.86916	0.0609003	449.857	PC ae
PC ae C40:1	(Intercept)	70	41	1.51445	-3.48961	6.53895	2.62313	0.00907717	0.384972	0.567185	0.86916	0.0609003	354.69	PC ae
PC ae C42:1	(Intercept)	70	41	1.88216	-3.57829	7.36883	2.84907	0.0255047	0.638573	0.512725	0.86916	0.0609003	556.767	PC ae
PC ae C42:2	(Intercept)	70	41	1.61927	-3.81537	7.08027	2.83238	0.0251202	0.68303	0.570792	0.86916	0.0609003	404.943	PC ae
PC ae C30:0	age	70	41	-0.0489674	-0.263477	0.166126	0.112937	0.0047079	0.293734	0.667427	0.876816	0.0570917	-4.77878	PC ae
PC ae C40:3	age	70	41	-0.0488764	-0.272346	0.174604	0.117131	0.0397499	0.730239	0.678867	0.880103	0.0554667	-4.77012	PC ae
PC ae C40:5	age	70	41	0.0478767	-0.174319	0.270123	0.116388	0.0416083	0.58687	0.683065	0.880103	0.0554667	4.90413	PC ae
Gln	age	70	41	-0.0471529	-0.271761	0.17738	0.117575	0.139907	0.809595	0.690647	0.881397	0.0548283	-4.60584	Aminoacids
Val	age	70	41	0.0431251	-0.167442	0.254417	0.110218	0.0478419	0.334712	0.697814	0.882142	0.0544614	4.40685	Aminoacids
Kynurenine	(Intercept)	70	41	-1.40919	-6.459	3.65669	2.6478	0.0218054	0.299939	0.597689	0.882626	0.0542231	-75.566	Biogenic Amines
PC aa C40:4	(Intercept)	70	41	1.35099	-3.53596	6.26711	2.54765	0.025306	0.412691	0.59909	0.882626	0.0542231	286.125	PC aa
PC aa C42:4	(Intercept)	70	41	1.5262	-4.00201	7.07596	2.88332	0.0250971	0.837522	0.599396	0.882626	0.0542231	360.067	PC aa
lysoPC a C26:1	(Intercept)	70	41	1.37174	-3.79879	6.57472	2.69935	0.0545385	0.545713	0.614413	0.885284	0.0529175	294.219	lysoPC
PC ae C36:2	(Intercept)	70	41	-1.41034	-6.67751	3.84731	2.75304	0.0190509	0.288926	0.611195	0.885284	0.0529175	-75.594	PC ae
lysoPC a C18:0	age	70	41	-0.0425826	-0.26251	0.177484	0.115181	0.024539	0.609262	0.713612	0.885408	0.0528567	-4.16887	lysoPC
PC ae C36:3	age	70	41	0.0420304	-0.17067	0.256984	0.111301	0.0488156	0.314079	0.708265	0.885408	0.0528567	4.29262	PC ae
Phe	(Intercept)	70	41	1.37131	-4.0666	6.82148	2.85547	0.00968392	0.442702	0.633892	0.891998	0.0496363	294.049	Aminoacids
Ser	(Intercept)	70	41	1.37802	-4.21354	6.98969	2.92539	0.0242649	0.713401	0.640261	0.891998	0.0496363	296.704	Aminoacids
PC ae C30:0	(Intercept)	70	41	1.32313	-3.87857	6.55931	2.71993	0.0047079	0.293734	0.629763	0.891998	0.0496363	275.514	PC ae
PC ae C38:1	(Intercept)	70	41	1.26711	-3.96564	6.5155	2.73575	0.0314663	0.776098	0.6457	0.891998	0.0496363	255.059	PC ae
Leu	age	70	41	0.0380666	-0.172023	0.248605	0.11066	0.0285307	0.328769	0.733039	0.901167	0.0451945	3.88004	Aminoacids
PC aa C38:1	(Intercept)	70	41	-1.20943	-6.45871	4.05903	2.73787	0.0504333	0.598317	0.661021	0.903844	0.0439063	-70.1633	PC aa
Lys	(Intercept)	70	41	-1.06107	-6.49134	4.37576	2.84789	0.017415	0.474828	0.711473	0.906876	0.042452	-65.3915	Aminoacids
lysoPC a C18:0	(Intercept)	70	41	1.02351	-4.2807	6.35189	2.75367	0.024539	0.609262	0.712053	0.906876	0.042452	178.294	lysoPC
lysoPC a C26:0	(Intercept)	70	41	0.91938	-3.26375	5.15116	2.21183	0.0181021	0.0521854	0.680014	0.906876	0.042452	150.774	lysoPC
PC aa C32:2	(Intercept)	70	41	-0.926129	-5.71649	3.85394	2.51924	0.014791	0.163537	0.715433	0.906876	0.042452	-60.3916	PC aa
PC aa C34:2	(Intercept)	70	41	-0.89161	-5.44142	3.61962	2.37829	0.0936029	0.232723	0.710265	0.906876	0.042452	-59.0005	PC aa
PC aa C40:2	(Intercept)	70	41	1.18779	-4.33448	6.73406	2.88031	0.0223942	0.800683	0.682235	0.906876	0.042452	227.982	PC aa
PC aa C42:2	(Intercept)	70	41	1.02139	-4.36074	6.43446	2.80095	0.0216482	0.645825	0.71738	0.906876	0.042452	177.704	PC aa
PC ae C42:4	(Intercept)	70	41	1.09549	-4.31516	6.53475	2.81257	0.0126468	0.591269	0.699005	0.906876	0.042452	199.066	PC ae
PC aa C40:3	(Intercept)	70	41	1.04749	-4.64212	6.76514	2.95892	0.0149184	0.853571	0.725123	0.908098	0.0418673	185.049	PC aa
Ile	sexM	70	41	0.748125	0.101004	1.39495	0.339324	0.0890724	0.524767	0.0339808	0.910684	0.0406321	111.303	Aminoacids
lysoPC a C20:4	sexM	70	41	0.712572	0.120347	1.30463	0.311061	0.153214	0.56619	0.0282686	0.910684	0.0406321	103.923	lysoPC
PC aa C32:1	age	70	41	-0.0362733	-0.25433	0.183031	0.1151	0.0115593	0.430726	0.754886	0.915115	0.0385243	-3.56233	PC aa
PC aa C32:2	age	70	41	0.0324261	-0.167595	0.234528	0.104391	0.014791	0.163537	0.758043	0.915115	0.0385243	3.29576	PC aa
Lys	age	70	41	0.0342415	-0.192363	0.261392	0.118654	0.017415	0.474828	0.774484	0.918415	0.0369611	3.48345	Aminoacids
Pro	age	70	41	0.0345302	-0.188954	0.258413	0.117258	0.0197425	0.549993	0.770085	0.918415	0.0369611	3.51333	Aminoacids
Trp	(Intercept)	70	41	-0.866654	-6.06736	4.34947	2.72381	0.0339579	0.416223	0.752052	0.918783	0.0367872	-57.9644	Aminoacids
lysoPC a C16:0	(Intercept)	70	41	0.890501	-4.36048	6.16271	2.73559	0.0370366	0.711165	0.746458	0.918783	0.0367872	143.635	lysoPC
lysoPC a C18:1	(Intercept)	70	41	0.820515	-4.45489	6.10634	2.76208	0.0666301	0.631871	0.767938	0.918783	0.0367872	127.167	lysoPC
PC ae C34:3	(Intercept)	70	41	-0.873337	-6.41456	4.67287	2.90451	0.0180474	0.671356	0.765221	0.918783	0.0367872	-58.2444	PC ae
PC ae C40:5	(Intercept)	70	41	-0.87723	-6.19643	4.44107	2.78549	0.0416083	0.58687	0.754423	0.918783	0.0367872	-58.4067	PC ae
PC ae C36:3	(Intercept)	70	41	-0.736684	-5.81421	4.3476	2.68104	0.0488156	0.314079	0.785236	0.931164	0.0309736	-52.1302	PC ae
lysoPC a C16:0	age	70	41	0.0301967	-0.189255	0.249666	0.114961	0.0370366	0.711165	0.794218	0.933554	0.0298603	3.06573	lysoPC
PC ae C32:2	(Intercept)	70	41	0.753495	-4.76992	6.28825	2.89914	0.00913299	0.522928	0.796355	0.936066	0.0286935	112.441	PC ae
Orn	(Intercept)	70	41	-0.648508	-5.69999	4.41307	2.64823	0.0481105	0.541685	0.807831	0.937983	0.0278052	-47.7175	Aminoacids
PC aa C32:1	(Intercept)	70	41	-0.640114	-5.86523	4.59572	2.76519	0.0115593	0.430726	0.81847	0.937983	0.0278052	-47.2768	PC aa
PC aa C32:3	(Intercept)	70	41	-0.559313	-5.25639	4.13776	2.43428	0.0169683	0.0169683	0.818985	0.937983	0.0278052	-42.8399	PC aa
PC ae C40:3	(Intercept)	70	41	0.604674	-4.72828	5.96012	2.78391	0.0397499	0.730239	0.829159	0.941587	0.0261393	83.0656	PC ae
C2	hips_circumference	70	41	0.0328859	0.0068195	0.0589883	0.0136961	0.105409	0.490306	0.0216086	0.944366	0.0248596	3.34326	Acylcarnitines
C18:1	hips_circumference	70	41	-0.0313935	-0.0582557	-0.00453123	0.0140799	0.155334	0.400754	0.0316803	0.944366	0.0248596	-3.09058	Acylcarnitines
SM (OH) C14:1	hips_circumference	70	41	0.0318316	0.00415713	0.0594021	0.014414	0.186184	0.637975	0.0330519	0.944366	0.0248596	3.23437	SM
SM C18:0	hips_circumference	70	41	0.0277557	0.00310897	0.052469	0.0129298	0.132675	0.385717	0.0387841	0.944366	0.0248596	2.81445	SM
SM (OH) C16:1	hips_circumference	70	41	0.0302291	0.00275224	0.0577612	0.0144	0.137723	0.622419	0.0421336	0.944366	0.0248596	3.06907	SM
His	hips_circumference	70	41	-0.0294971	-0.0578885	-0.00120758	0.0147565	0.0707194	0.420803	0.0531813	0.944366	0.0248596	-2.90663	Aminoacids
PC aa C28:1	hips_circumference	70	41	0.0260167	0.000269427	0.0516775	0.013416	0.112155	0.209346	0.0614765	0.944366	0.0248596	2.63581	PC aa
Creatinine	hips_circumference	70	41	-0.0300706	-0.0602107	-5.32902e-05	0.0157755	0.111262	0.645859	0.0646068	0.944366	0.0248596	-2.96229	Biogenic Amines
PC ae C38:6	hips_circumference	70	41	0.0292693	-0.0008231	0.0591368	0.0155768	0.136708	0.780647	0.0669183	0.944366	0.0248596	2.97018	PC ae
SM C20:2	hips_circumference	70	41	0.0216282	-0.00107	0.0443264	0.0117634	0.179618	0.179618	0.0704751	0.944366	0.0248596	2.18638	SM
Cit	(Intercept)	70	41	-0.433085	-4.96329	4.14527	2.37635	0.0737274	0.34824	0.856572	0.956506	0.0193123	-35.1495	Aminoacids
lysoPC a C28:0	(Intercept)	70	41	-0.351534	-3.93647	3.23184	1.85936	0.0445141	0.0509869	0.851156	0.956506	0.0193123	-29.6392	lysoPC
SM C18:1	hips_circumference	70	41	0.0241166	-0.00259327	0.0509107	0.0139868	0.0885482	0.394876	0.0930908	0.967401	0.0143935	2.44098	SM
SM C16:1	hips_circumference	70	41	0.0254456	-0.00378536	0.0546471	0.0153073	0.0945257	0.5832	0.10427	0.967401	0.0143935	2.57721	SM
SM C22:3	hips_circumference	70	41	0.0232613	-0.00356444	0.0501417	0.0140307	0.143557	0.394718	0.105281	0.967401	0.0143935	2.35339	SM
Tyr	hips_circumference	70	41	0.0229233	-0.00365924	0.0494294	0.0138129	0.0463144	0.251032	0.10594	0.967401	0.0143935	2.31881	Aminoacids
Val	hips_circumference	70	41	0.0245433	-0.00409972	0.0530969	0.0149158	0.0478419	0.334712	0.108291	0.967401	0.0143935	2.4847	Aminoacids
Leu	(Intercept)	70	41	-0.366092	-5.4288	4.7158	2.66428	0.0285307	0.328769	0.891517	0.974116	0.0113893	-30.6561	Aminoacids
Thr	(Intercept)	70	41	-0.410379	-5.6153	4.78348	2.73209	0.0219958	0.446107	0.881448	0.974116	0.0113893	-33.6602	Aminoacids
lysoPC a C16:1	(Intercept)	70	41	0.309297	-4.6878	5.32073	2.61439	0.00317469	0.0736246	0.906406	0.974116	0.0113893	36.2467	lysoPC
PC ae C34:2	(Intercept)	70	41	-0.302861	-5.72404	5.13214	2.84972	0.0540006	0.533523	0.91596	0.974116	0.0113893	-26.1298	PC ae
PC ae C42:5	(Intercept)	70	41	-0.308397	-5.59267	4.99636	2.75893	0.042703	0.61817	0.911556	0.974116	0.0113893	-26.5376	PC ae
PC ae C44:4	(Intercept)	70	41	0.301709	-4.67824	5.30546	2.59771	0.0147307	0.293403	0.908121	0.974116	0.0113893	35.2168	PC ae
Pro	(Intercept)	70	41	0.175794	-5.17865	5.52473	2.80875	0.0197425	0.549993	0.950426	0.976382	0.0103804	19.2193	Aminoacids
lysoPC a C28:1	(Intercept)	70	41	0.0937665	-4.42989	4.61742	2.34441	0.0121854	0.0121854	0.968217	0.976382	0.0103804	9.83033	lysoPC
PC aa C42:0	(Intercept)	70	41	-0.09399	-4.52279	4.38233	2.33107	0.00609001	0.0304305	0.968065	0.976382	0.0103804	-8.97081	PC aa
PC ae C38:3	(Intercept)	70	41	0.120302	-5.23071	5.47472	2.80388	0.0265758	0.658911	0.965989	0.976382	0.0103804	12.7838	PC ae
PC ae C40:2	(Intercept)	70	41	-0.121677	-5.75908	5.53225	2.95063	0.0040026	0.634529	0.967313	0.976382	0.0103804	-11.4566	PC ae
PC ae C40:4	(Intercept)	70	41	0.109368	-5.2566	5.49246	2.8054	0.0212628	0.691667	0.969095	0.976382	0.0103804	11.5572	PC ae
H1	(Intercept)	70	41	-0.2054	-4.90867	4.5059	2.46581	0.0416692	0.241363	0.934034	0.976382	0.0103804	-18.5679	Sugars
C0	sexM	70	41	0.191646	-0.445148	0.828537	0.334056	0.0674996	0.883155	0.57001	0.976706	0.0102362	21.1242	Acylcarnitines
C2	sexM	70	41	0.146618	-0.436942	0.729552	0.30611	0.105409	0.490306	0.635023	0.976706	0.0102362	15.7912	Acylcarnitines
C14:1	sexM	70	41	0.434652	-0.269823	1.13904	0.369017	0.0414053	0.772962	0.246402	0.976706	0.0102362	54.4426	Acylcarnitines
C18:1	sexM	70	41	0.624439	0.0260751	1.22261	0.313557	0.155334	0.400754	0.0538194	0.976706	0.0102362	86.7198	Acylcarnitines
Ala	sexM	70	41	0.134961	-0.562343	0.831928	0.365705	0.0208624	0.61788	0.714307	0.976706	0.0102362	14.4492	Aminoacids
Arg	sexM	70	41	-0.16531	-0.848115	0.517539	0.358598	0.0311943	0.628863	0.647717	0.976706	0.0102362	-15.2369	Aminoacids
Asn	sexM	70	41	-0.15848	-0.80294	0.486166	0.337656	0.0964856	0.473987	0.641518	0.976706	0.0102362	-14.656	Aminoacids
Asp	sexM	70	41	0.239773	-0.483715	0.963257	0.379107	0.0326985	0.824539	0.531067	0.976706	0.0102362	27.096	Aminoacids
Cit	sexM	70	41	0.270001	-0.292534	0.832402	0.297428	0.0737274	0.34824	0.371667	0.976706	0.0102362	30.9965	Aminoacids
Glu	sexM	70	41	0.747516	0.0289147	1.46694	0.375486	0.116366	0.953076	0.0541161	0.976706	0.0102362	111.175	Aminoacids
Leu	sexM	70	41	0.41032	-0.223589	1.04365	0.333634	0.0285307	0.328769	0.227923	0.976706	0.0102362	50.7299	Aminoacids
Lys	sexM	70	41	-0.263086	-0.947746	0.421987	0.358995	0.017415	0.474828	0.468363	0.976706	0.0102362	-23.1325	Aminoacids
Orn	sexM	70	41	0.248452	-0.389652	0.886545	0.334671	0.0481105	0.541685	0.462654	0.976706	0.0102362	28.2039	Aminoacids
Phe	sexM	70	41	-0.224249	-0.908522	0.46041	0.359494	0.00968392	0.442702	0.536916	0.976706	0.0102362	-20.0884	Aminoacids
Pro	sexM	70	41	0.291006	-0.385767	0.968013	0.355359	0.0197425	0.549993	0.418423	0.976706	0.0102362	33.7772	Aminoacids
Ser	sexM	70	41	-0.262988	-0.975894	0.449995	0.374067	0.0242649	0.713401	0.486655	0.976706	0.0102362	-23.1249	Aminoacids
Thr	sexM	70	41	0.182753	-0.47181	0.838375	0.343906	0.0219958	0.446107	0.598716	0.976706	0.0102362	20.0518	Aminoacids
Trp	sexM	70	41	0.380929	-0.271601	1.03357	0.342301	0.0339579	0.416223	0.273123	0.976706	0.0102362	46.3644	Aminoacids
Val	sexM	70	41	0.140487	-0.492884	0.773669	0.332242	0.0478419	0.334712	0.674932	0.976706	0.0102362	15.0835	Aminoacids
ADMA	sexM	70	41	-0.377346	-0.947909	0.193217	0.295697	0.0409132	0.0409132	0.206384	0.976706	0.0102362	-31.4322	Biogenic Amines
Creatinine	sexM	70	41	0.434912	-0.241084	1.11079	0.355702	0.111262	0.645859	0.230319	0.976706	0.0102362	54.4828	Biogenic Amines
Kynurenine	sexM	70	41	0.295732	-0.335557	0.926689	0.331247	0.0218054	0.299939	0.378058	0.976706	0.0102362	34.411	Biogenic Amines
lysoPC a C16:0	sexM	70	41	0.349369	-0.318015	1.01677	0.349617	0.0370366	0.711165	0.324089	0.976706	0.0102362	41.8173	lysoPC
lysoPC a C18:0	sexM	70	41	0.306769	-0.360524	0.974042	0.349511	0.024539	0.609262	0.385646	0.976706	0.0102362	35.9028	lysoPC
lysoPC a C18:1	sexM	70	41	0.414229	-0.255298	1.08364	0.350706	0.0666301	0.631871	0.244982	0.976706	0.0102362	51.3203	lysoPC
lysoPC a C18:2	sexM	70	41	0.376043	-0.247083	0.999319	0.326537	0.0593909	0.259682	0.256738	0.976706	0.0102362	45.6509	lysoPC
lysoPC a C24:0	sexM	70	41	0.396149	-0.202173	0.994327	0.314124	0.109068	0.360796	0.215641	0.976706	0.0102362	48.609	lysoPC
lysoPC a C26:1	sexM	70	41	0.470389	-0.1787	1.11928	0.341148	0.0545385	0.545713	0.177125	0.976706	0.0102362	60.0616	lysoPC
lysoPC a C28:0	sexM	70	41	-0.188113	-0.631549	0.255659	0.230201	0.0445141	0.0509869	0.419943	0.976706	0.0102362	-17.1479	lysoPC
PC aa C24:0	sexM	70	41	0.38593	-0.3199	1.0917	0.370093	0.0881893	0.713752	0.303993	0.976706	0.0102362	47.0981	PC aa
PC aa C26:0	sexM	70	41	0.175131	-0.396053	0.745094	0.298891	0.0720663	0.419549	0.561851	0.976706	0.0102362	19.1402	PC aa
PC aa C28:1	sexM	70	41	-0.341508	-0.907919	0.224121	0.298026	0.112155	0.209346	0.260661	0.976706	0.0102362	-28.9302	PC aa
PC aa C30:0	sexM	70	41	-0.178061	-0.800963	0.443326	0.328536	0.0466704	0.360339	0.592201	0.976706	0.0102362	-16.3109	PC aa
PC aa C30:2	sexM	70	41	-0.261064	-0.803617	0.28149	0.281181	0.0302908	0.0302908	0.356556	0.976706	0.0102362	-22.9768	PC aa
PC aa C32:0	sexM	70	41	0.186684	-0.420497	0.791803	0.31936	0.0239577	0.379216	0.563545	0.976706	0.0102362	20.5246	PC aa
PC aa C32:2	sexM	70	41	-0.231797	-0.827558	0.363347	0.313563	0.014791	0.163537	0.465294	0.976706	0.0102362	-20.6893	PC aa
PC aa C34:2	sexM	70	41	-0.376875	-0.937486	0.18313	0.296047	0.0936029	0.232723	0.213288	0.976706	0.0102362	-31.3998	PC aa
PC aa C34:4	sexM	70	41	-0.126359	-0.755436	0.502282	0.330575	0.0341691	0.319473	0.704721	0.976706	0.0102362	-11.8702	PC aa
PC aa C36:1	sexM	70	41	0.311311	-0.306721	0.92932	0.324238	0.0378386	0.16854	0.343374	0.976706	0.0102362	36.5214	PC aa
PC aa C36:2	sexM	70	41	0.121205	-0.496471	0.738992	0.323843	0.0357237	0.146295	0.710336	0.976706	0.0102362	12.8856	PC aa
PC aa C36:4	sexM	70	41	0.298195	-0.31646	0.912585	0.322593	0.121753	0.588365	0.361673	0.976706	0.0102362	34.7424	PC aa
PC aa C36:5	sexM	70	41	0.314882	-0.295994	0.925884	0.320354	0.0954794	0.296886	0.332088	0.976706	0.0102362	37.0097	PC aa
PC aa C36:6	sexM	70	41	-0.127846	-0.740971	0.484948	0.321636	0.0441495	0.265122	0.693396	0.976706	0.0102362	-12.0011	PC aa
PC aa C38:0	sexM	70	41	0.276076	-0.387535	0.939764	0.347858	0.0264583	0.323639	0.432435	0.976706	0.0102362	31.7947	PC aa
PC aa C38:1	sexM	70	41	0.128544	-0.534012	0.791273	0.347061	0.0504333	0.598317	0.713171	0.976706	0.0102362	13.7171	PC aa
PC aa C38:3	sexM	70	41	0.137113	-0.477447	0.751693	0.322669	0.0333948	0.128369	0.67347	0.976706	0.0102362	14.6958	PC aa
PC aa C38:4	sexM	70	41	0.353867	-0.241197	0.948952	0.311865	0.0790036	0.156473	0.263692	0.976706	0.0102362	42.4566	PC aa
PC aa C38:5	sexM	70	41	0.304819	-0.28498	0.894643	0.309363	0.0826051	0.156296	0.330964	0.976706	0.0102362	35.638	PC aa
PC aa C38:6	sexM	70	41	0.27445	-0.329717	0.878673	0.316735	0.0682307	0.222022	0.391784	0.976706	0.0102362	31.5806	PC aa
PC aa C40:2	sexM	70	41	0.243363	-0.466329	0.953059	0.371849	0.0223942	0.800683	0.516918	0.976706	0.0102362	27.5532	PC aa
PC aa C40:3	sexM	70	41	0.200792	-0.535814	0.937411	0.38572	0.0149184	0.853571	0.605807	0.976706	0.0102362	22.2371	PC aa
PC aa C40:4	sexM	70	41	0.27255	-0.336933	0.881901	0.320186	0.025306	0.412691	0.400591	0.976706	0.0102362	31.3309	PC aa
PC aa C40:6	sexM	70	41	0.183152	-0.461171	0.827214	0.337577	0.0617183	0.415087	0.59068	0.976706	0.0102362	20.0997	PC aa
PC aa C42:1	sexM	70	41	0.190485	-0.475469	0.856825	0.349408	0.0177318	0.457184	0.589041	0.976706	0.0102362	20.9836	PC aa
PC aa C42:2	sexM	70	41	0.214903	-0.46411	0.89399	0.356359	0.0216482	0.645825	0.55035	0.976706	0.0102362	23.9742	PC aa
PC aa C42:4	sexM	70	41	0.24429	-0.470944	0.959524	0.374479	0.0250971	0.837522	0.518201	0.976706	0.0102362	27.6714	PC aa
PC aa C42:5	sexM	70	41	0.245799	-0.430693	0.922294	0.355066	0.0204538	0.846719	0.49357	0.976706	0.0102362	27.8643	PC aa
PC aa C42:6	sexM	70	41	0.174229	-0.527499	0.875881	0.368275	0.0472775	0.742089	0.63912	0.976706	0.0102362	19.0328	PC aa
PC ae C30:1	sexM	70	41	0.120352	-0.468418	0.709122	0.305133	0.0186296	0.0186296	0.694539	0.976706	0.0102362	12.7894	PC ae
PC ae C34:0	sexM	70	41	-0.262962	-0.864481	0.337387	0.315438	0.0662097	0.252023	0.410599	0.976706	0.0102362	-23.1229	PC ae
PC ae C34:1	sexM	70	41	-0.27827	-0.874242	0.316391	0.313052	0.0311448	0.194298	0.381006	0.976706	0.0102362	-24.2908	PC ae
PC ae C34:2	sexM	70	41	-0.55974	-1.24477	0.124709	0.359928	0.0540006	0.533523	0.129546	0.976706	0.0102362	-42.8643	PC ae
PC ae C34:3	sexM	70	41	-0.277263	-0.983681	0.429055	0.370225	0.0180474	0.671356	0.458689	0.976706	0.0102362	-24.2145	PC ae
PC ae C36:0	sexM	70	41	-0.246669	-0.900978	0.407369	0.342697	0.0682381	0.608402	0.476157	0.976706	0.0102362	-21.86	PC ae
PC ae C36:3	sexM	70	41	-0.4997	-1.13592	0.135692	0.335334	0.0488156	0.314079	0.146781	0.976706	0.0102362	-39.3288	PC ae
PC ae C36:4	sexM	70	41	0.230868	-0.476724	0.938136	0.371138	0.0911607	0.718886	0.537974	0.976706	0.0102362	25.9693	PC ae
PC ae C36:5	sexM	70	41	0.335259	-0.2827	0.953188	0.323827	0.0833996	0.288521	0.307141	0.976706	0.0102362	39.8302	PC ae
PC ae C38:1	sexM	70	41	0.305727	-0.366253	0.977735	0.351968	0.0314663	0.776098	0.390627	0.976706	0.0102362	35.7611	PC ae
PC ae C38:2	sexM	70	41	0.342766	-0.299418	0.98493	0.336927	0.0260143	0.830521	0.316126	0.976706	0.0102362	40.8838	PC ae
PC ae C38:3	sexM	70	41	0.375581	-0.30584	1.05721	0.357008	0.0265758	0.658911	0.299574	0.976706	0.0102362	45.5837	PC ae
PC ae C38:4	sexM	70	41	0.43133	-0.176254	1.03905	0.318919	0.0710803	0.217047	0.184764	0.976706	0.0102362	53.9303	PC ae
PC ae C38:5	sexM	70	41	0.355127	-0.242057	0.952139	0.313148	0.0937203	0.214367	0.264175	0.976706	0.0102362	42.6362	PC ae
PC ae C38:6	sexM	70	41	0.159282	-0.523395	0.841759	0.357436	0.136708	0.780647	0.658474	0.976706	0.0102362	17.2669	PC ae
PC ae C40:3	sexM	70	41	0.40985	-0.270037	1.08977	0.356369	0.0397499	0.730239	0.257601	0.976706	0.0102362	50.6592	PC ae
PC ae C40:4	sexM	70	41	0.337891	-0.345583	1.02146	0.358112	0.0212628	0.691667	0.351508	0.976706	0.0102362	40.1988	PC ae
PC ae C40:5	sexM	70	41	0.501962	-0.172042	1.1763	0.35294	0.0416083	0.58687	0.163138	0.976706	0.0102362	65.1959	PC ae
PC ae C40:6	sexM	70	41	0.212893	-0.413868	0.839605	0.328343	0.0837476	0.315765	0.520636	0.976706	0.0102362	23.7252	PC ae
PC ae C42:1	sexM	70	41	0.220873	-0.469937	0.911727	0.362275	0.0255047	0.638573	0.545888	0.976706	0.0102362	24.7165	PC ae
PC ae C42:2	sexM	70	41	0.201173	-0.487761	0.890136	0.361281	0.0251202	0.68303	0.581087	0.976706	0.0102362	22.2837	PC ae
PC ae C42:4	sexM	70	41	0.159756	-0.520593	0.840174	0.356712	0.0126468	0.591269	0.656903	0.976706	0.0102362	17.3225	PC ae
PC ae C42:5	sexM	70	41	0.485035	-0.183228	1.15331	0.350214	0.042703	0.61817	0.174337	0.976706	0.0102362	62.4232	PC ae
PC ae C44:3	sexM	70	41	0.13524	-0.469633	0.741074	0.316757	0.0461343	0.325974	0.67195	0.976706	0.0102362	14.4812	PC ae
PC ae C44:4	sexM	70	41	-0.280015	-0.89993	0.340005	0.324961	0.0147307	0.293403	0.394385	0.976706	0.0102362	-24.4228	PC ae
PC ae C44:5	sexM	70	41	0.263048	-0.424459	0.950072	0.360299	0.0733547	0.613182	0.470131	0.976706	0.0102362	30.0889	PC ae
PC ae C44:6	sexM	70	41	0.211586	-0.426263	0.848845	0.334981	0.0572931	0.368384	0.531951	0.976706	0.0102362	23.5637	PC ae
SM (OH) C14:1	sexM	70	41	-0.419047	-1.03727	0.198926	0.323987	0.186184	0.637975	0.204	0.976706	0.0102362	-34.2327	SM
SM (OH) C16:1	sexM	70	41	-0.271729	-0.889737	0.346041	0.323809	0.137723	0.622419	0.406795	0.976706	0.0102362	-23.7939	SM
SM C16:0	sexM	70	41	-0.171895	-0.821599	0.477707	0.340803	0.0839387	0.531858	0.617075	0.976706	0.0102362	-15.7932	SM
SM C16:1	sexM	70	41	-0.239234	-0.895311	0.416612	0.343757	0.0945257	0.5832	0.490827	0.976706	0.0102362	-21.2769	SM
SM C18:0	sexM	70	41	0.132482	-0.41627	0.680653	0.287949	0.132675	0.385717	0.648393	0.976706	0.0102362	14.1658	SM
SM C22:3	sexM	70	41	0.214471	-0.382209	0.811522	0.312477	0.143557	0.394718	0.496644	0.976706	0.0102362	23.9207	SM
SM C24:0	sexM	70	41	0.177503	-0.424454	0.779849	0.315624	0.043529	0.109359	0.577271	0.976706	0.0102362	19.4232	SM
SM C24:1	sexM	70	41	0.241707	-0.346895	0.830309	0.305046	0.0613562	0.0613562	0.430988	0.976706	0.0102362	27.3421	SM
C18:1	age	70	41	0.0139283	-0.184647	0.212408	0.104045	0.155334	0.400754	0.8942	0.978241	0.00955417	1.40257	Acylcarnitines
Gly	age	70	41	0.0156951	-0.210224	0.241825	0.118516	0.0499289	0.597195	0.895368	0.978241	0.00955417	1.58189	Aminoacids
Ser	age	70	41	0.0172783	-0.217107	0.251714	0.122984	0.0242649	0.713401	0.889054	0.978241	0.00955417	1.74284	Aminoacids
lysoPC a C16:1	age	70	41	0.0189039	-0.187677	0.225559	0.108225	0.00317469	0.0736246	0.862219	0.978241	0.00955417	1.90837	lysoPC
lysoPC a C17:0	age	70	41	0.023199	-0.204378	0.250764	0.119518	0.0353703	0.624756	0.847208	0.978241	0.00955417	2.34702	lysoPC
PC ae C34:2	age	70	41	0.0195294	-0.207171	0.247182	0.118854	0.0540006	0.533523	0.870458	0.978241	0.00955417	1.97213	PC ae
PC ae C34:3	age	70	41	0.0232339	-0.209195	0.255723	0.121831	0.0180474	0.671356	0.849782	0.978241	0.00955417	2.35059	PC ae
PC ae C38:3	age	70	41	0.0171675	-0.207116	0.241501	0.117523	0.0265758	0.658911	0.884629	0.978241	0.00955417	1.73157	PC ae
PC ae C40:2	age	70	41	-0.0159589	-0.251718	0.219862	0.123584	0.0040026	0.634529	0.897938	0.978241	0.00955417	-1.58322	PC ae
PC ae C36:4	hips_circumference	70	41	0.0256599	-0.00600346	0.0570501	0.0163149	0.0911607	0.718886	0.12361	0.980428	0.00858439	2.59919	PC ae
Gly	hips_circumference	70	41	-0.025045	-0.0557198	0.00550678	0.0159706	0.0499289	0.597195	0.124896	0.980428	0.00858439	-2.4734	Aminoacids
PC ae C34:0	hips_circumference	70	41	0.021922	-0.00529725	0.0490442	0.0141854	0.0662097	0.252023	0.131699	0.980428	0.00858439	2.21641	PC ae
Glu	hips_circumference	70	41	0.0203921	-0.00861219	0.0478328	0.0139549	0.116366	0.953076	0.148877	0.982702	0.0075781	2.06014	Aminoacids
PC ae C36:0	hips_circumference	70	41	0.0217728	-0.00727438	0.0508402	0.0152225	0.0682381	0.608402	0.160266	0.982702	0.0075781	2.20115	PC ae
PC aa C30:0	hips_circumference	70	41	0.019967	-0.00852678	0.0482681	0.0147408	0.0466704	0.360339	0.186034	0.982702	0.0075781	2.01677	PC aa
PC aa C38:1	hips_circumference	70	41	0.0205051	-0.00955598	0.0503951	0.0154192	0.0504333	0.598317	0.190888	0.982702	0.0075781	2.07168	PC aa
PC aa C40:6	hips_circumference	70	41	0.0198317	-0.00903613	0.0486945	0.0151286	0.0617183	0.415087	0.197584	0.982702	0.0075781	2.00296	PC aa
Taurine	hips_circumference	70	41	0.0186092	-0.00853987	0.0457025	0.0142284	0.0292174	0.241495	0.19968	0.982702	0.0075781	1.87834	Biogenic Amines
lysoPC a C28:0	hips_circumference	70	41	0.0135547	-0.00642788	0.0335677	0.0103709	0.0445141	0.0509869	0.200509	0.982702	0.0075781	1.3647	lysoPC
lysoPC a C17:0	hips_circumference	70	41	-0.0205671	-0.051772	0.0104494	0.0160768	0.0353703	0.624756	0.208495	0.982702	0.0075781	-2.0357	lysoPC
ADMA	hips_circumference	70	41	-0.0164232	-0.0421291	0.00928266	0.0133222	0.0409132	0.0409132	0.222035	0.982702	0.0075781	-1.62891	Biogenic Amines
SM C16:0	hips_circumference	70	41	0.0186954	-0.0103928	0.0477174	0.0152138	0.0839387	0.531858	0.226588	0.982702	0.0075781	1.88713	SM
SM (OH) C22:1	hips_circumference	70	41	0.0168288	-0.0094916	0.0431003	0.0137831	0.0705439	0.0942852	0.22989	0.982702	0.0075781	1.69712	SM
PC aa C36:5	hips_circumference	70	41	0.0170055	-0.0104732	0.0444684	0.0144017	0.0954794	0.296886	0.245074	0.982702	0.0075781	1.71509	PC aa
t4-OH-Pro	hips_circumference	70	41	-0.014245	-0.0373082	0.00885848	0.0120954	0.311905	0.471801	0.246577	0.982702	0.0075781	-1.4144	Biogenic Amines
Cit	hips_circumference	70	41	-0.0154756	-0.0415217	0.010279	0.0133542	0.0737274	0.34824	0.255771	0.982702	0.0075781	-1.53565	Aminoacids
PC aa C26:0	hips_circumference	70	41	0.0154425	-0.010416	0.0411803	0.0133957	0.0720663	0.419549	0.256749	0.982702	0.0075781	1.55624	PC aa
lysoPC a C18:1	hips_circumference	70	41	-0.0178527	-0.0476624	0.0118658	0.015549	0.0666301	0.631871	0.257501	0.982702	0.0075781	-1.76943	lysoPC
Arg	hips_circumference	70	41	-0.0180435	-0.0496384	0.0132686	0.0158845	0.0311943	0.628863	0.263029	0.982702	0.0075781	-1.78817	Aminoacids
PC ae C36:5	hips_circumference	70	41	0.0161506	-0.0117176	0.0440867	0.0145576	0.0833996	0.288521	0.274103	0.982702	0.0075781	1.62817	PC ae
PC ae C44:6	hips_circumference	70	41	0.0165292	-0.0128405	0.0457565	0.0150296	0.0572931	0.368384	0.278993	0.982702	0.0075781	1.66666	PC ae
Met	hips_circumference	70	41	0.0163493	-0.0142976	0.0468982	0.0160053	0.0444839	0.726933	0.312783	0.982702	0.0075781	1.64837	Aminoacids
SM C26:1	hips_circumference	70	41	0.0151084	-0.0135051	0.043744	0.0150018	0.0166334	0.195275	0.320293	0.982702	0.0075781	1.52231	SM
PC aa C34:2	hips_circumference	70	41	-0.0131923	-0.0384047	0.0120007	0.0133209	0.0936029	0.232723	0.330102	0.982702	0.0075781	-1.31057	PC aa
H1	hips_circumference	70	41	-0.0136396	-0.0401534	0.0128148	0.0138302	0.0416692	0.241363	0.330304	0.982702	0.0075781	-1.3547	Sugars
Ala	hips_circumference	70	41	0.0153343	-0.015799	0.0463299	0.0162087	0.0208624	0.61788	0.349923	0.982702	0.0075781	1.54525	Aminoacids
PC ae C38:5	hips_circumference	70	41	0.0132432	-0.0136436	0.0401658	0.0140935	0.0937203	0.214367	0.353449	0.982702	0.0075781	1.33313	PC ae
PC ae C30:2	hips_circumference	70	41	-0.0134883	-0.0413448	0.0142926	0.0145302	0.0415388	0.334815	0.359109	0.982702	0.0075781	-1.33978	PC ae
PC aa C38:3	hips_circumference	70	41	0.0132533	-0.0144851	0.040948	0.0145268	0.0333948	0.128369	0.367687	0.982702	0.0075781	1.33415	PC aa
PC aa C38:4	hips_circumference	70	41	0.0123377	-0.0144567	0.0391468	0.0140422	0.0790036	0.156473	0.385103	0.982702	0.0075781	1.24141	PC aa
PC ae C44:5	hips_circumference	70	41	0.014005	-0.0166965	0.044582	0.0160013	0.0733547	0.613182	0.386788	0.982702	0.0075781	1.41035	PC ae
PC aa C38:0	hips_circumference	70	41	0.0134782	-0.016315	0.0432716	0.0156156	0.0264583	0.323639	0.393404	0.982702	0.0075781	1.35694	PC aa
SM (OH) C24:1	hips_circumference	70	41	0.0115311	-0.0140931	0.0373194	0.0134551	0.0588942	0.0798898	0.397191	0.982702	0.0075781	1.15979	SM
PC aa C32:3	hips_circumference	70	41	0.0115086	-0.0146847	0.0377019	0.0135748	0.0169683	0.0169683	0.39962	0.982702	0.0075781	1.1575	PC aa
PC ae C40:6	hips_circumference	70	41	0.0122848	-0.0158758	0.0404536	0.0147537	0.0837476	0.315765	0.410092	0.982702	0.0075781	1.23606	PC ae
SM C24:1	hips_circumference	70	41	0.0112902	-0.0152284	0.0378088	0.0137434	0.0613562	0.0613562	0.414319	0.982702	0.0075781	1.13542	SM
Gln	hips_circumference	70	41	-0.0127103	-0.0430987	0.0181267	0.0154994	0.139907	0.809595	0.416509	0.982702	0.0075781	-1.26298	Aminoacids
PC ae C30:1	hips_circumference	70	41	0.011181	-0.0153452	0.0377071	0.0137473	0.0186296	0.0186296	0.418958	0.982702	0.0075781	1.12437	PC ae
PC aa C38:6	hips_circumference	70	41	0.0114102	-0.0158058	0.0386724	0.0142499	0.0682307	0.222022	0.428271	0.982702	0.0075781	1.14756	PC aa
Orn	hips_circumference	70	41	-0.0119138	-0.0405722	0.0166346	0.0149193	0.0481105	0.541685	0.429383	0.982702	0.0075781	-1.18432	Aminoacids
Ser	hips_circumference	70	41	-0.0130666	-0.0448221	0.0184357	0.0164089	0.0242649	0.713401	0.430437	0.982702	0.0075781	-1.29816	Aminoacids
SM C24:0	hips_circumference	70	41	0.0110255	-0.0160869	0.038127	0.0142132	0.043529	0.109359	0.442807	0.982702	0.0075781	1.10865	SM
PC aa C36:1	hips_circumference	70	41	0.011091	-0.0167514	0.0389088	0.0145921	0.0378386	0.16854	0.452046	0.982702	0.0075781	1.11528	PC aa
PC aa C40:5	hips_circumference	70	41	0.0114327	-0.0181091	0.0407526	0.0151264	0.0150276	0.302035	0.455374	0.982702	0.0075781	1.14983	PC aa
PC ae C38:0	hips_circumference	70	41	0.0108687	-0.0168576	0.0385741	0.0145398	0.0957695	0.344984	0.459491	0.982702	0.0075781	1.0928	PC ae
Kynurenine	hips_circumference	70	41	0.0109575	-0.0176923	0.0395037	0.0148761	0.0218054	0.299939	0.466096	0.982702	0.0075781	1.10178	Biogenic Amines
lysoPC a C16:0	hips_circumference	70	41	-0.0111577	-0.041067	0.0185134	0.0153497	0.0370366	0.711165	0.47124	0.982702	0.0075781	-1.10957	lysoPC
Asp	hips_circumference	70	41	-0.0113904	-0.0429749	0.0197867	0.0162057	0.0326985	0.824539	0.485666	0.982702	0.0075781	-1.13258	Aminoacids
PC aa C32:1	hips_circumference	70	41	0.0102424	-0.01966	0.0399277	0.0155702	0.0115593	0.430726	0.515672	0.982702	0.0075781	1.0295	PC aa
C0	hips_circumference	70	41	0.00901761	-0.0184435	0.0358237	0.0138709	0.0674996	0.883155	0.518671	0.982702	0.0075781	0.905839	Acylcarnitines
PC aa C38:5	hips_circumference	70	41	0.00897481	-0.0175818	0.0355388	0.01393	0.0826051	0.156296	0.52336	0.982702	0.0075781	0.901521	PC aa
lysoPC a C28:1	hips_circumference	70	41	0.00805837	-0.0171679	0.0332846	0.0130736	0.0121854	0.0121854	0.539762	0.982702	0.0075781	0.809092	lysoPC
Asn	hips_circumference	70	41	-0.00925736	-0.038118	0.0195881	0.0151137	0.0964856	0.473987	0.543687	0.982702	0.0075781	-0.921464	Aminoacids
PC ae C32:1	hips_circumference	70	41	0.00960157	-0.0209275	0.0399818	0.0158736	0.0237529	0.524608	0.548914	0.982702	0.0075781	0.964781	PC ae
Thr	hips_circumference	70	41	-0.0087727	-0.0380282	0.0204766	0.0153854	0.0219958	0.446107	0.572183	0.982702	0.0075781	-0.873434	Aminoacids
PC ae C38:4	hips_circumference	70	41	0.00781053	-0.0195399	0.0351482	0.0143494	0.0710803	0.217047	0.589549	0.982702	0.0075781	0.784111	PC ae
PC aa C36:3	hips_circumference	70	41	0.00700585	-0.0197864	0.0337983	0.0140554	0.0541872	0.105993	0.621141	0.982702	0.0075781	0.703044	PC aa
PC aa C36:2	hips_circumference	70	41	0.00721195	-0.020593	0.0350204	0.0145775	0.0357237	0.146295	0.623655	0.982702	0.0075781	0.723802	PC aa
PC aa C30:2	hips_circumference	70	41	-0.00617529	-0.0306192	0.0182687	0.0126682	0.0302908	0.0302908	0.627545	0.982702	0.0075781	-0.615627	PC aa
PC aa C42:5	hips_circumference	70	41	0.00722643	-0.0232216	0.036925	0.0150194	0.0204538	0.846719	0.632719	0.982702	0.0075781	0.72526	PC aa
lysoPC a C26:0	hips_circumference	70	41	0.00558006	-0.0181969	0.028729	0.0123473	0.0181021	0.0521854	0.65408	0.982702	0.0075781	0.559565	lysoPC
PC aa C42:1	hips_circumference	70	41	-0.00675972	-0.036727	0.0231014	0.0156239	0.0177318	0.457184	0.667722	0.982702	0.0075781	-0.673692	PC aa
Pro	hips_circumference	70	41	-0.00677263	-0.0369285	0.0233604	0.0158228	0.0197425	0.549993	0.671054	0.982702	0.0075781	-0.674974	Aminoacids
PC ae C44:3	hips_circumference	70	41	-0.00604203	-0.0331584	0.0210698	0.0142229	0.0461343	0.325974	0.673405	0.982702	0.0075781	-0.602381	PC ae
PC aa C42:6	hips_circumference	70	41	-0.00682358	-0.038964	0.0249434	0.0160972	0.0472775	0.742089	0.673851	0.982702	0.0075781	-0.680036	PC aa
SM C26:0	hips_circumference	70	41	0.00519287	-0.0203917	0.0307248	0.0134074	0.0241817	0.158096	0.700919	0.982702	0.0075781	0.520637	SM
PC ae C40:1	hips_circumference	70	41	-0.00564665	-0.0339742	0.0225716	0.0147621	0.00907717	0.384972	0.704317	0.982702	0.0075781	-0.563074	PC ae
lysoPC a C20:4	hips_circumference	70	41	-0.00523228	-0.0316912	0.0211993	0.0138868	0.153214	0.56619	0.708502	0.982702	0.0075781	-0.521861	lysoPC
Trp	hips_circumference	70	41	-0.00564477	-0.0352937	0.0238771	0.0153321	0.0339579	0.416223	0.71479	0.982702	0.0075781	-0.562887	Aminoacids
PC ae C42:3	hips_circumference	70	41	-0.00585667	-0.0373181	0.0253519	0.0160544	0.0168085	0.613658	0.717177	0.982702	0.0075781	-0.583955	PC ae
PC aa C42:0	hips_circumference	70	41	-0.0044925	-0.0294582	0.0202013	0.013009	0.00609001	0.0304305	0.732032	0.982702	0.0075781	-0.448243	PC aa
PC aa C24:0	hips_circumference	70	41	-0.00538467	-0.0370581	0.0260113	0.0162786	0.0881893	0.713752	0.742479	0.982702	0.0075781	-0.53702	PC aa
lysoPC a C16:1	hips_circumference	70	41	-0.00472967	-0.0328496	0.0233218	0.01461	0.00317469	0.0736246	0.747886	0.982702	0.0075781	-0.47185	lysoPC
lysoPC a C26:1	hips_circumference	70	41	-0.00481121	-0.0346065	0.0247201	0.0152073	0.0545385	0.545713	0.753531	0.982702	0.0075781	-0.479966	lysoPC
PC aa C36:6	hips_circumference	70	41	0.00452274	-0.023124	0.0321176	0.0144575	0.0441495	0.265122	0.75619	0.982702	0.0075781	0.453298	PC aa
Lys	hips_circumference	70	41	0.00461633	-0.0262551	0.0353792	0.0160416	0.017415	0.474828	0.775057	0.982702	0.0075781	0.4627	Aminoacids
PC ae C34:3	hips_circumference	70	41	0.0046775	-0.0265532	0.0358279	0.016324	0.0180474	0.671356	0.775888	0.982702	0.0075781	0.468846	PC ae
PC aa C36:0	hips_circumference	70	41	-0.0046969	-0.0361996	0.0267559	0.0164774	0.0195354	0.635034	0.777018	0.982702	0.0075781	-0.468588	PC aa
PC ae C42:1	hips_circumference	70	41	-0.00455762	-0.0357131	0.0263586	0.0160306	0.0255047	0.638573	0.777628	0.982702	0.0075781	-0.454725	PC ae
PC aa C32:2	hips_circumference	70	41	0.00395752	-0.023063	0.0308835	0.0141094	0.014791	0.163537	0.780909	0.982702	0.0075781	0.396536	PC aa
lysoPC a C20:3	hips_circumference	70	41	-0.00437663	-0.0354467	0.0265864	0.0156845	0.00738431	0.302467	0.781746	0.982702	0.0075781	-0.436707	lysoPC
SM (OH) C22:2	hips_circumference	70	41	0.00389705	-0.0233112	0.0311065	0.0141562	0.0103677	0.0189905	0.784579	0.982702	0.0075781	0.390465	SM
PC aa C40:4	hips_circumference	70	41	-0.00371892	-0.0319062	0.0242901	0.0143408	0.025306	0.412691	0.796862	0.982702	0.0075781	-0.371202	PC aa
PC ae C30:0	hips_circumference	70	41	-0.00394269	-0.0342274	0.0261329	0.0152832	0.0047079	0.293734	0.79805	0.982702	0.0075781	-0.393492	PC ae
lysoPC a C24:0	hips_circumference	70	41	0.00337295	-0.0239631	0.0306108	0.0141076	0.109068	0.360796	0.812387	0.982702	0.0075781	0.337865	lysoPC
Ile	hips_circumference	70	41	0.00348355	-0.0255566	0.0324255	0.0151547	0.0890724	0.524767	0.819418	0.982702	0.0075781	0.348962	Aminoacids
PC ae C38:3	hips_circumference	70	41	-0.00359053	-0.0337395	0.0265019	0.0157671	0.0265758	0.658911	0.820974	0.982702	0.0075781	-0.358409	PC ae
PC ae C36:1	hips_circumference	70	41	-0.0036546	-0.0353155	0.0276128	0.0161787	0.0126071	0.789892	0.822312	0.982702	0.0075781	-0.364793	PC ae
Phe	hips_circumference	70	41	-0.00341416	-0.0345783	0.0276045	0.0160807	0.00968392	0.442702	0.83305	0.982702	0.0075781	-0.340834	Aminoacids
PC ae C40:2	hips_circumference	70	41	0.00328793	-0.0287164	0.0351086	0.0166004	0.0040026	0.634529	0.843974	0.982702	0.0075781	0.329334	PC ae
PC ae C36:2	hips_circumference	70	41	-0.00294738	-0.0324749	0.0265813	0.0154644	0.0190509	0.288926	0.849819	0.982702	0.0075781	-0.294304	PC ae
PC ae C42:5	hips_circumference	70	41	0.0028211	-0.0273185	0.0327633	0.0155325	0.042703	0.61817	0.856774	0.982702	0.0075781	0.282509	PC ae
PC aa C42:4	hips_circumference	70	41	-0.00286077	-0.0338764	0.0277535	0.0159144	0.0250971	0.837522	0.858099	0.982702	0.0075781	-0.285668	PC aa
PC aa C34:4	hips_circumference	70	41	0.00256832	-0.0258718	0.0309144	0.0148427	0.0341691	0.319473	0.863633	0.982702	0.0075781	0.257162	PC aa
PC ae C44:4	hips_circumference	70	41	-0.00227873	-0.0306008	0.0259254	0.0145942	0.0147307	0.293403	0.87674	0.982702	0.0075781	-0.227614	PC ae
Leu	hips_circumference	70	41	-0.00231059	-0.0312035	0.0264083	0.0149759	0.0285307	0.328769	0.878331	0.982702	0.0075781	-0.230792	Aminoacids
lysoPC a C18:0	hips_circumference	70	41	-0.0023748	-0.0329449	0.0280072	0.0155034	0.024539	0.609262	0.878998	0.982702	0.0075781	-0.237198	lysoPC
PC ae C36:3	hips_circumference	70	41	0.00214683	-0.0270791	0.031192	0.0150611	0.0488156	0.314079	0.88758	0.982702	0.0075781	0.214914	PC ae
PC aa C36:4	hips_circumference	70	41	0.00189599	-0.0254751	0.0292762	0.0143714	0.121753	0.588365	0.895742	0.982702	0.0075781	0.189779	PC aa
PC aa C34:3	hips_circumference	70	41	0.00189073	-0.0256859	0.0294676	0.0144711	0.0404826	0.168102	0.896765	0.982702	0.0075781	0.189252	PC aa
PC ae C38:1	hips_circumference	70	41	-0.00188759	-0.0313836	0.0273729	0.015265	0.0314663	0.776098	0.902142	0.982702	0.0075781	-0.188581	PC ae
PC aa C40:1	hips_circumference	70	41	-0.00205932	-0.0356488	0.0311618	0.0169871	0.0372624	0.728549	0.904104	0.982702	0.0075781	-0.20572	PC aa
PC ae C32:2	hips_circumference	70	41	0.00186779	-0.0295162	0.0331052	0.0163329	0.00913299	0.522928	0.909561	0.982702	0.0075781	0.186954	PC ae
PC ae C34:1	hips_circumference	70	41	0.00145747	-0.0254108	0.0282441	0.0140836	0.0311448	0.194298	0.918234	0.982702	0.0075781	0.145853	PC ae
PC ae C34:2	hips_circumference	70	41	0.0016417	-0.0295469	0.0326367	0.0160544	0.0540006	0.533523	0.919127	0.982702	0.0075781	0.164305	PC ae
PC aa C42:2	hips_circumference	70	41	0.00158766	-0.0292737	0.0321819	0.0157561	0.0216482	0.645825	0.920247	0.982702	0.0075781	0.158892	PC aa
PC aa C32:0	hips_circumference	70	41	-0.00111022	-0.0281763	0.025947	0.014317	0.0239577	0.379216	0.938712	0.982702	0.0075781	-0.11096	PC aa
PC ae C42:2	hips_circumference	70	41	-0.00121267	-0.0323409	0.0296322	0.0159124	0.0251202	0.68303	0.939623	0.982702	0.0075781	-0.121193	PC ae
PC ae C40:3	hips_circumference	70	41	0.00114401	-0.0291671	0.0311823	0.0156026	0.0397499	0.730239	0.941894	0.982702	0.0075781	0.114466	PC ae
PC aa C40:3	hips_circumference	70	41	-0.00115261	-0.0331752	0.030309	0.0162512	0.0149184	0.853571	0.943747	0.982702	0.0075781	-0.115195	PC aa
PC ae C38:2	hips_circumference	70	41	0.000834727	-0.0271386	0.0284129	0.0143621	0.0260143	0.830521	0.95391	0.982702	0.0075781	0.0835075	PC ae
C14:1	hips_circumference	70	41	-0.000855098	-0.0318167	0.0298546	0.0160248	0.0414053	0.772962	0.957684	0.982702	0.0075781	-0.0854732	Acylcarnitines
PC aa C40:2	hips_circumference	70	41	-0.000851307	-0.0320887	0.0300074	0.0160132	0.0223942	0.800683	0.957836	0.982702	0.0075781	-0.0850945	PC aa
PC ae C42:4	hips_circumference	70	41	-0.00081106	-0.0319651	0.0301079	0.0158382	0.0126468	0.591269	0.959413	0.982702	0.0075781	-0.0810731	PC ae
PC ae C40:4	hips_circumference	70	41	-0.000780847	-0.0312421	0.0294708	0.0157537	0.0212628	0.691667	0.960701	0.982702	0.0075781	-0.0780542	PC ae
Ala	age	70	41	-0.0114319	-0.241199	0.218694	0.120491	0.0208624	0.61788	0.924934	0.986664	0.00583092	-1.13668	Aminoacids
Glu	age	70	41	-0.00895427	-0.243294	0.22538	0.122433	0.116366	0.953076	0.942093	0.986664	0.00583092	-0.89143	Aminoacids
His	age	70	41	0.00648087	-0.201197	0.214532	0.109046	0.0707194	0.420803	0.952938	0.986664	0.00583092	0.650192	Aminoacids
Tyr	age	70	41	0.00290358	-0.193085	0.200413	0.102124	0.0463144	0.251032	0.977476	0.986664	0.00583092	0.29078	Aminoacids
Kynurenine	age	70	41	0.00287178	-0.206528	0.212528	0.109931	0.0218054	0.299939	0.9793	0.986664	0.00583092	0.287591	Biogenic Amines
Taurine	age	70	41	-0.0114137	-0.211383	0.18869	0.105192	0.0292174	0.241495	0.914222	0.986664	0.00583092	-1.13488	Biogenic Amines
PC ae C38:2	age	70	41	-0.00442049	-0.214992	0.206201	0.110454	0.0260143	0.830521	0.968304	0.986664	0.00583092	-0.441073	PC ae
PC ae C42:5	age	70	41	-0.00665382	-0.226868	0.213613	0.115408	0.042703	0.61817	0.954325	0.986664	0.00583092	-0.663173	PC ae
PC ae C44:4	age	70	41	0.00882095	-0.196963	0.214572	0.107849	0.0147307	0.293403	0.935234	0.986664	0.00583092	0.885997	PC ae
SM C26:1	age	70	41	0.00595572	-0.205745	0.218025	0.110951	0.0166334	0.195275	0.957468	0.986664	0.00583092	0.597349	SM
His	sexM	70	41	-0.0528164	-0.679891	0.574845	0.329275	0.0707194	0.420803	0.873504	0.990939	0.00395309	-5.14458	Aminoacids
Tyr	sexM	70	41	-0.0296604	-0.614275	0.554898	0.307221	0.0463144	0.251032	0.923656	0.990939	0.00395309	-2.92248	Aminoacids
Taurine	sexM	70	41	0.0450856	-0.557205	0.646876	0.316481	0.0292174	0.241495	0.887585	0.990939	0.00395309	4.61174	Biogenic Amines
lysoPC a C16:1	sexM	70	41	-0.0751781	-0.694933	0.544233	0.32444	0.00317469	0.0736246	0.817997	0.990939	0.00395309	-7.24217	lysoPC
lysoPC a C17:0	sexM	70	41	0.0236403	-0.667327	0.714365	0.362764	0.0353703	0.624756	0.94842	0.990939	0.00395309	2.3922	lysoPC
lysoPC a C20:3	sexM	70	41	-0.0829449	-0.749209	0.58304	0.349337	0.00738431	0.302467	0.813659	0.990939	0.00395309	-7.95982	lysoPC
lysoPC a C26:0	sexM	70	41	-0.0459956	-0.568086	0.473473	0.27412	0.0181021	0.0521854	0.867714	0.990939	0.00395309	-4.49539	lysoPC
lysoPC a C28:1	sexM	70	41	-0.0753038	-0.635221	0.484614	0.29018	0.0121854	0.0121854	0.796052	0.990939	0.00395309	-7.25383	lysoPC
PC aa C32:1	sexM	70	41	-0.0632828	-0.723932	0.595539	0.347925	0.0115593	0.430726	0.856987	0.990939	0.00395309	-6.1322	PC aa
PC aa C32:3	sexM	70	41	0.0797487	-0.501634	0.661131	0.301304	0.0169683	0.0169683	0.792082	0.990939	0.00395309	8.30149	PC aa
PC aa C34:1	sexM	70	41	-0.0723334	-0.642497	0.479951	0.300331	0.0439285	0.112856	0.811506	0.990939	0.00395309	-6.97793	PC aa
PC aa C34:3	sexM	70	41	-0.0346183	-0.647428	0.578062	0.32154	0.0404826	0.168102	0.914864	0.990939	0.00395309	-3.40259	PC aa
PC aa C36:0	sexM	70	41	0.0271806	-0.683525	0.737862	0.372328	0.0195354	0.635034	0.942193	0.990939	0.00395309	2.75534	PC aa
PC aa C36:3	sexM	70	41	0.0562745	-0.53862	0.651454	0.312086	0.0541872	0.105993	0.857909	0.990939	0.00395309	5.7888	PC aa
PC aa C40:5	sexM	70	41	0.0417849	-0.600529	0.682235	0.336868	0.0150276	0.302035	0.902107	0.990939	0.00395309	4.26702	PC aa
PC aa C42:0	sexM	70	41	-0.0194402	-0.569054	0.53318	0.288789	0.00609001	0.0304305	0.946742	0.990939	0.00395309	-1.92525	PC aa
PC ae C30:2	sexM	70	41	0.0814114	-0.535866	0.698941	0.323684	0.0415388	0.334815	0.802822	0.990939	0.00395309	8.48171	PC ae
PC ae C32:1	sexM	70	41	-0.0254704	-0.704207	0.652705	0.35598	0.0237529	0.524608	0.943373	0.990939	0.00395309	-2.51488	PC ae
PC ae C32:2	sexM	70	41	0.0965153	-0.601439	0.794277	0.36638	0.00913299	0.522928	0.793773	0.990939	0.00395309	10.1326	PC ae
PC ae C36:1	sexM	70	41	0.0762394	-0.638985	0.791449	0.374751	0.0126071	0.789892	0.839921	0.990939	0.00395309	7.9221	PC ae
PC ae C36:2	sexM	70	41	-0.0198723	-0.677289	0.637834	0.344289	0.0190509	0.288926	0.954271	0.990939	0.00395309	-1.96761	PC ae
PC ae C38:0	sexM	70	41	-0.0440752	-0.661351	0.572833	0.323708	0.0957695	0.344984	0.892463	0.990939	0.00395309	-4.3118	PC ae
PC ae C40:1	sexM	70	41	0.0796143	-0.547557	0.707148	0.329422	0.00907717	0.384972	0.810464	0.990939	0.00395309	8.28693	PC ae
PC ae C40:2	sexM	70	41	0.124972	-0.590969	0.841047	0.375283	0.0040026	0.634529	0.741025	0.990939	0.00395309	13.3116	PC ae
PC ae C42:3	sexM	70	41	0.109493	-0.581075	0.800144	0.362146	0.0168085	0.613658	0.76412	0.990939	0.00395309	11.5713	PC ae
SM (OH) C22:1	sexM	70	41	0.0215393	-0.560902	0.606419	0.305976	0.0705439	0.0942852	0.944266	0.990939	0.00395309	2.1773	SM
SM (OH) C22:2	sexM	70	41	0.0153252	-0.588444	0.619402	0.314226	0.0103677	0.0189905	0.961359	0.990939	0.00395309	1.54433	SM
SM (OH) C24:1	sexM	70	41	0.0313934	-0.538366	0.602778	0.298689	0.0588942	0.0798898	0.916893	0.990939	0.00395309	3.18913	SM
SM C18:1	sexM	70	41	0.0853476	-0.510057	0.679926	0.311782	0.0885482	0.394876	0.785889	0.990939	0.00395309	8.90955	SM
SM C26:0	sexM	70	41	-0.0197681	-0.589043	0.548238	0.297917	0.0241817	0.158096	0.94749	0.990939	0.00395309	-1.9574	SM
SM C26:1	sexM	70	41	0.0416098	-0.594673	0.67768	0.333515	0.0166334	0.195275	0.90139	0.990939	0.00395309	4.24877	SM
H1	sexM	70	41	-0.0404719	-0.627034	0.546264	0.307578	0.0416692	0.241363	0.896032	0.990939	0.00395309	-3.96639	Sugars
PC ae C30:0	sexM	70	41	0.0132862	-0.633073	0.659224	0.340351	0.0047079	0.293734	0.96911	0.991303	0.00379355	1.33749	PC ae
PC ae C40:4	age	70	41	-0.0010684	-0.225881	0.223794	0.117794	0.0212628	0.691667	0.992811	0.992811	0.00313356	-0.106783	PC ae
Met	sexM	70	41	0.0101153	-0.687056	0.707162	0.365292	0.0444839	0.726933	0.978059	0.992878	0.00310421	1.01666	Aminoacids
PC aa C34:1	hips_circumference	70	41	0.000348375	-0.0249905	0.0255797	0.0135242	0.0439285	0.112856	0.979636	0.993841	0.00268306	0.0348436	PC aa
lysoPC a C18:2	hips_circumference	70	41	-0.00011993	-0.0281497	0.027897	0.0146817	0.0593909	0.259682	0.993524	0.993841	0.00268306	-0.0119923	lysoPC
PC ae C40:5	hips_circumference	70	41	0.00012184	-0.0298403	0.0300762	0.0156887	0.0416083	0.58687	0.993841	0.993841	0.00268306	0.0121847	PC ae
PC aa C40:1	sexM	70	41	0.00570636	-0.733433	0.744885	0.387928	0.0372624	0.728549	0.988348	0.995779	0.00183702	0.572267	PC aa
Gly	sexM	70	41	-0.00135185	-0.687367	0.685552	0.359448	0.0499289	0.597195	0.99702	0.99702	0.00129601	-0.135093	Aminoacids
PC ae C38:2	(Intercept)	70	41	-0.00131385	-4.96546	4.98248	2.59766	0.0260143	0.830521	0.999599	0.999599	0.000174171	-0.131299	PC ae
