# Supplementary material for: A Metabolomics-Based Investigation of the Effects of a Short-Term Body Weight Reduction Program in a Cohort of Adolescents with Obesity: A Prospective Interventional Clinical Study
Source: Nutrients. 2023 Jan 19;15(3):529. doi: 10.3390/nu15030529 (PMC9921209; doi:10.3390/nu15030529)
Supplement: Supplementary file 1 [file nutrients-15-00529-s001.zip › 2022-07-12_PRG_Supplementary_material_GF/S07_PRG_lmer_WHR.xlsx]

## Sheet: 2022-02-11_PRG_lmer_WHR
Dependent	Independent	N_observations	N_groups	beta	beta_confint2.5	beta_confint97.5	SE	adj_R_sqrd_marginal	adj_R_sqrd_conditional	Pvalue	FDR_Pvalue	negative_log10fdr	variation_perc	Category
Asn	(Intercept)	70	41	-4.5005	-9.07014	0.0597341	2.38384	0.0945324	0.471646	0.066916	0.593093	0.226877	-98.8897	Aminoacids
Cit	(Intercept)	70	41	-3.93622	-8.04635	0.176938	2.16713	0.0694102	0.404546	0.0791106	0.593093	0.226877	-98.0478	Aminoacids
Met	(Intercept)	70	41	-4.10554	-8.9606	0.743645	2.54108	0.0592663	0.718592	0.11466	0.593093	0.226877	-98.3519	Aminoacids
t4-OH-Pro	(Intercept)	70	41	3.54602	-0.0809289	7.17535	1.90449	0.30227	0.459555	0.0711082	0.593093	0.226877	3367.52	Biogenic Amines
lysoPC a C24:0	(Intercept)	70	41	5.23752	1.15534	9.31667	2.14119	0.141841	0.3515	0.0196214	0.593093	0.226877	18720.2	lysoPC
lysoPC a C28:1	(Intercept)	70	41	3.43065	-0.430107	7.2914	2.00086	0.0501442	0.0501442	0.091113	0.593093	0.226877	2989.66	lysoPC
PC aa C24:0	(Intercept)	70	41	4.51544	-0.43962	9.46569	2.59593	0.108738	0.720522	0.09039	0.593093	0.226877	9041.78	PC aa
PC aa C34:4	(Intercept)	70	41	-4.17006	-8.50425	0.143847	2.25287	0.068159	0.303872	0.0733627	0.593093	0.226877	-98.4549	PC aa
PC aa C36:0	(Intercept)	70	41	5.24047	0.489151	9.98812	2.48824	0.110776	0.640957	0.041983	0.593093	0.226877	18775.9	PC aa
PC aa C36:4	(Intercept)	70	41	-5.89562	-10.1823	-1.61803	2.24343	0.13927	0.583264	0.0127752	0.593093	0.226877	-99.7249	PC aa
PC aa C38:1	(Intercept)	70	41	4.77026	0.393315	9.14734	2.29313	0.108086	0.557648	0.0442874	0.593093	0.226877	11695	PC aa
PC aa C40:1	(Intercept)	70	41	4.38606	-0.77284	9.54233	2.70657	0.059082	0.729304	0.113875	0.593093	0.226877	7932.31	PC aa
PC aa C40:2	(Intercept)	70	41	4.07102	-0.743233	8.88291	2.52322	0.0925509	0.802711	0.115078	0.593093	0.226877	5761.67	PC aa
PC aa C42:2	(Intercept)	70	41	4.32693	-0.221056	8.87352	2.38626	0.0996639	0.641953	0.0781629	0.593093	0.226877	7471.17	PC aa
PC aa C42:6	(Intercept)	70	41	4.44736	-0.450634	9.34193	2.56827	0.0795845	0.749107	0.0918389	0.593093	0.226877	8440.09	PC aa
PC ae C30:2	(Intercept)	70	41	3.92983	-0.401209	8.25827	2.26922	0.0618912	0.353359	0.0917181	0.593093	0.226877	4989.84	PC ae
PC ae C36:1	(Intercept)	70	41	4.29291	-0.576658	9.15924	2.5512	0.0841728	0.795168	0.100747	0.593093	0.226877	7217.92	PC ae
PC ae C38:1	(Intercept)	70	41	4.06501	-0.495446	8.62134	2.38768	0.109524	0.783364	0.0969101	0.593093	0.226877	5726.55	PC ae
PC ae C38:6	(Intercept)	70	41	-5.30243	-10.1767	-0.432888	2.55206	0.0979179	0.763375	0.0446505	0.593093	0.226877	-99.5021	PC ae
PC ae C40:1	(Intercept)	70	41	3.68133	-0.56423	7.92403	2.22807	0.0771773	0.401488	0.107526	0.593093	0.226877	3869.9	PC ae
PC ae C40:3	(Intercept)	70	41	3.95296	-0.592256	8.49708	2.38337	0.123549	0.728801	0.10569	0.593093	0.226877	5108.91	PC ae
PC ae C42:1	(Intercept)	70	41	4.15155	-0.563719	8.86507	2.47229	0.087112	0.645567	0.101615	0.593093	0.226877	6253.23	PC ae
PC ae C42:2	(Intercept)	70	41	4.32674	-0.34678	8.99808	2.44985	0.0908027	0.683651	0.0856608	0.593093	0.226877	7469.73	PC ae
PC ae C42:3	(Intercept)	70	41	4.66508	0.0190622	9.30876	2.43481	0.103655	0.624587	0.0631183	0.593093	0.226877	10517.4	PC ae
PC ae C44:3	(Intercept)	70	41	4.0436	-0.152608	8.23889	2.2014	0.0686208	0.331852	0.0745476	0.593093	0.226877	5603.14	PC ae
SM C22:3	(Intercept)	70	41	-5.42541	-9.78475	-1.068	2.28251	0.111214	0.406465	0.0225955	0.593093	0.226877	-99.5597	SM
PC aa C34:2	(Intercept)	70	41	-3.19992	-7.26291	0.839034	2.11909	0.0803955	0.241049	0.142128	0.62487	0.20421	-95.9234	PC aa
PC aa C40:3	(Intercept)	70	41	3.83424	-1.1984	8.86256	2.63519	0.0784558	0.857133	0.153886	0.62487	0.20421	4525.81	PC aa
PC aa C42:1	(Intercept)	70	41	3.64886	-0.940288	8.2324	2.40275	0.0733755	0.480926	0.137644	0.62487	0.20421	3743.07	PC aa
PC aa C42:4	(Intercept)	70	41	3.89182	-1.01121	8.79204	2.56821	0.0824843	0.841425	0.137933	0.62487	0.20421	4800	PC aa
PC ae C38:2	(Intercept)	70	41	3.3098	-0.976724	7.5895	2.24672	0.123219	0.832569	0.149662	0.62487	0.20421	2637.96	PC ae
PC ae C38:3	(Intercept)	70	41	3.48877	-1.00027	7.97392	2.35097	0.141715	0.667894	0.146288	0.62487	0.20421	3174.57	PC ae
PC ae C40:4	(Intercept)	70	41	3.65536	-0.891001	8.19721	2.37957	0.127568	0.700999	0.132916	0.62487	0.20421	3768.14	PC ae
PC ae C42:4	(Intercept)	70	41	3.50292	-1.15153	8.15527	2.43896	0.063074	0.591598	0.159288	0.627784	0.20219	3221.23	PC ae
PC aa C32:3	(Intercept)	70	41	2.8538	-1.19982	6.90741	2.10081	0.034372	0.034372	0.178953	0.670011	0.173918	1635.35	PC aa
PC ae C40:2	(Intercept)	70	41	3.47328	-1.37952	8.3212	2.54113	0.0763611	0.640108	0.180003	0.670011	0.173918	3124.22	PC ae
Asp	(Intercept)	70	41	3.59518	-1.49424	8.67739	2.66311	0.0715438	0.837981	0.185192	0.670696	0.173475	3542.22	Aminoacids
PC ae C36:4	(Intercept)	70	41	-3.52908	-8.58182	1.51602	2.64677	0.0496373	0.696769	0.190965	0.673401	0.171726	-97.0668	PC ae
Orn	(Intercept)	70	41	-2.6603	-7.23341	1.91062	2.39823	0.0366577	0.553014	0.274641	0.682163	0.166112	-93.0073	Aminoacids
Val	(Intercept)	70	41	-2.62731	-7.07268	1.81103	2.32455	0.0377228	0.301852	0.265944	0.682163	0.166112	-92.7728	Aminoacids
lysoPC a C28:0	(Intercept)	70	41	1.88077	-1.27356	5.03154	1.6464	0.0230265	0.039272	0.261816	0.682163	0.166112	555.855	lysoPC
PC aa C26:0	(Intercept)	70	41	-2.69456	-6.7292	1.33443	2.11594	0.0507896	0.393693	0.211662	0.682163	0.166112	-93.2428	PC aa
PC aa C36:6	(Intercept)	70	41	-2.64034	-6.99511	1.69929	2.26272	0.0437837	0.259611	0.251171	0.682163	0.166112	-92.8663	PC aa
PC aa C38:5	(Intercept)	70	41	-2.40117	-6.52746	1.71837	2.15654	0.0932071	0.156767	0.273	0.682163	0.166112	-90.9388	PC aa
PC aa C40:4	(Intercept)	70	41	2.6673	-1.57303	6.90377	2.22424	0.0528949	0.420666	0.23859	0.682163	0.166112	1340.11	PC aa
PC aa C40:5	(Intercept)	70	41	-2.68371	-7.08369	1.70575	2.31091	0.0294483	0.268326	0.254664	0.682163	0.166112	-93.1691	PC aa
PC aa C40:6	(Intercept)	70	41	-2.81225	-7.46665	1.83562	2.43265	0.0331052	0.413116	0.2551	0.682163	0.166112	-93.9931	PC aa
PC ae C30:0	(Intercept)	70	41	2.84088	-1.59089	7.26818	2.33308	0.0356945	0.284935	0.232591	0.682163	0.166112	1613.08	PC ae
PC ae C32:2	(Intercept)	70	41	2.88786	-1.95942	7.72902	2.54208	0.0351777	0.522393	0.263843	0.682163	0.166112	1695.49	PC ae
PC ae C38:0	(Intercept)	70	41	-2.56196	-6.93651	1.80181	2.28088	0.0980262	0.346694	0.268908	0.682163	0.166112	-92.2847	PC ae
PC ae C38:5	(Intercept)	70	41	-2.52889	-6.74837	1.68502	2.20771	0.0956156	0.219325	0.259637	0.682163	0.166112	-92.0253	PC ae
PC ae C40:5	(Intercept)	70	41	2.98538	-1.44728	7.41408	2.31969	0.155123	0.600415	0.205967	0.682163	0.166112	1879.4	PC ae
PC ae C42:5	(Intercept)	70	41	2.64585	-1.91348	7.20233	2.38789	0.0955059	0.618342	0.274901	0.682163	0.166112	1309.54	PC ae
SM C26:0	(Intercept)	70	41	-2.57975	-6.55695	1.39736	2.09173	0.0287801	0.159185	0.226182	0.682163	0.166112	-92.4207	SM
lysoPC a C20:3	(Intercept)	70	41	2.64172	-2.02459	7.30524	2.44474	0.0217227	0.308622	0.286927	0.699058	0.155487	1303.74	lysoPC
Trp	(Intercept)	70	41	-2.48891	-7.11279	2.1318	2.42321	0.0372812	0.426301	0.311167	0.702488	0.153361	-91.7	Aminoacids
lysoPC a C18:0	(Intercept)	70	41	2.47472	-2.18132	7.12816	2.4368	0.0493781	0.613389	0.316148	0.702488	0.153361	1087.83	lysoPC
PC aa C36:5	(Intercept)	70	41	-2.39786	-6.75564	1.95212	2.27452	0.0869213	0.295685	0.298727	0.702488	0.153361	-90.9087	PC aa
PC aa C38:4	(Intercept)	70	41	-2.19055	-6.37844	1.9929	2.19073	0.0825519	0.15828	0.323885	0.702488	0.153361	-88.8145	PC aa
PC aa C38:6	(Intercept)	70	41	-2.23847	-6.5333	2.0501	2.24394	0.0674807	0.231627	0.325032	0.702488	0.153361	-89.3379	PC aa
PC ae C44:5	(Intercept)	70	41	-2.58494	-7.44421	2.27102	2.54882	0.0640038	0.605478	0.317353	0.702488	0.153361	-92.46	PC ae
H1	(Intercept)	70	41	-2.21131	-6.43075	2.00756	2.2127	0.0255799	0.256192	0.324215	0.702488	0.153361	-89.0443	Sugars
PC ae C40:6	(Intercept)	70	41	-2.23765	-6.66048	2.1793	2.31031	0.0895385	0.321135	0.338983	0.721012	0.142058	-89.3292	PC ae
SM C18:0	(Intercept)	70	41	-2.06982	-6.19091	2.05192	2.16523	0.0723527	0.411831	0.34579	0.723998	0.140262	-87.3792	SM
Arg	(Intercept)	70	41	2.06669	-2.95941	7.08533	2.63049	0.0144612	0.665829	0.437187	0.76082	0.118718	689.866	Aminoacids
Ile	(Intercept)	70	41	-1.8916	-6.4372	2.64902	2.38196	0.0929113	0.519486	0.432408	0.76082	0.118718	-84.917	Aminoacids
lysoPC a C16:0	(Intercept)	70	41	1.99212	-2.65393	6.63601	2.43332	0.0782287	0.723914	0.418055	0.76082	0.118718	633.104	lysoPC
lysoPC a C20:4	(Intercept)	70	41	-1.84966	-5.94711	2.24548	2.15173	0.184162	0.574385	0.395971	0.76082	0.118718	-84.2709	lysoPC
lysoPC a C26:1	(Intercept)	70	41	2.14109	-2.43349	6.7118	2.40157	0.0679962	0.555338	0.378877	0.76082	0.118718	750.868	lysoPC
PC aa C30:2	(Intercept)	70	41	1.69618	-2.12747	5.51982	1.98162	0.0277048	0.0277048	0.395121	0.76082	0.118718	445.307	PC aa
PC aa C34:1	(Intercept)	70	41	-1.69649	-5.73453	2.1384	2.10301	0.0503722	0.113893	0.427179	0.76082	0.118718	-81.6674	PC aa
PC aa C38:0	(Intercept)	70	41	1.84094	-2.63102	6.30746	2.33971	0.0870113	0.326606	0.436504	0.76082	0.118718	530.246	PC aa
PC aa C42:0	(Intercept)	70	41	1.76546	-2.0081	5.53902	1.95567	0.0570413	0.0570413	0.369947	0.76082	0.118718	484.425	PC aa
PC ae C34:3	(Intercept)	70	41	2.16559	-2.72325	7.04835	2.55969	0.0600241	0.677477	0.403062	0.76082	0.118718	771.976	PC ae
PC ae C44:6	(Intercept)	70	41	-2.02902	-6.52128	2.45394	2.35154	0.0404451	0.33197	0.394373	0.76082	0.118718	-86.8536	PC ae
SM (OH) C22:2	(Intercept)	70	41	1.70026	-2.39662	5.79714	2.12323	0.0777259	0.0777259	0.426127	0.76082	0.118718	447.537	SM
SM C26:1	(Intercept)	70	41	-1.96425	-6.40118	2.46843	2.32437	0.0287337	0.193322	0.403698	0.76082	0.118718	-85.9738	SM
Kynurenine	(Intercept)	70	41	-1.63916	-6.03272	2.75569	2.30626	0.0338794	0.29329	0.481909	0.775925	0.11018	-80.5857	Biogenic Amines
PC aa C32:2	(Intercept)	70	41	-1.57848	-5.76648	2.5927	2.18551	0.0245383	0.158332	0.475575	0.775925	0.11018	-79.3711	PC aa
PC aa C34:3	(Intercept)	70	41	-1.59031	-5.90817	2.71691	2.25067	0.0483382	0.169362	0.484509	0.775925	0.11018	-79.6138	PC aa
PC aa C42:5	(Intercept)	70	41	1.72073	-2.79534	6.23373	2.37077	0.0911739	0.838273	0.472749	0.775925	0.11018	458.862	PC aa
PC ae C36:2	(Intercept)	70	41	1.60056	-2.75626	5.95138	2.27543	0.103673	0.301316	0.486163	0.775925	0.11018	395.58	PC ae
PC ae C36:5	(Intercept)	70	41	-1.64255	-6.0188	2.72919	2.2894	0.0892992	0.304339	0.477594	0.775925	0.11018	-80.6514	PC ae
SM C20:2	(Intercept)	70	41	-1.31676	-4.94652	2.313	1.88114	0.141696	0.141696	0.486401	0.775925	0.11018	-73.1997	SM
Leu	(Intercept)	70	41	-1.5051	-5.97431	2.95157	2.34078	0.0335202	0.325558	0.52496	0.827585	0.0821876	-77.8006	Aminoacids
lysoPC a C18:1	(Intercept)	70	41	1.47838	-3.18592	6.13874	2.44197	0.105962	0.649456	0.54856	0.844908	0.0731903	338.584	lysoPC
SM (OH) C24:1	(Intercept)	70	41	-1.28737	-5.31361	2.67866	2.09571	0.0677271	0.0918544	0.543011	0.844908	0.0731903	-72.4003	SM
PC ae C44:4	(Intercept)	70	41	1.35557	-2.98953	5.69844	2.27577	0.0290645	0.301867	0.555	0.845114	0.0730848	287.898	PC ae
Phe	(Intercept)	70	41	1.48135	-3.41124	6.35781	2.54856	0.0111909	0.452013	0.564872	0.849486	0.0708437	339.89	Aminoacids
PC ae C36:0	(Intercept)	70	41	-1.42223	-6.16794	3.31937	2.485	0.0308907	0.609789	0.57055	0.849486	0.0708437	-75.8825	PC ae
PC ae C38:4	(Intercept)	70	41	-1.1914	-5.37426	2.98163	2.18305	0.101687	0.215877	0.588752	0.866953	0.0620045	-69.6204	PC ae
C14:1	(Intercept)	70	41	-1.2092	-6.17651	3.75638	2.60369	0.0445556	0.77436	0.645042	0.879367	0.0558299	-70.1565	Acylcarnitines
Glu	(Intercept)	70	41	1.16287	-3.73414	6.06201	2.56474	0.0960036	0.944042	0.65273	0.879367	0.0558299	219.909	Aminoacids
His	(Intercept)	70	41	1.14306	-3.64943	5.92029	2.496	0.014935	0.477913	0.649832	0.879367	0.0558299	213.636	Aminoacids
Ser	(Intercept)	70	41	1.31228	-3.78858	6.40592	2.67144	0.029696	0.729417	0.62626	0.879367	0.0558299	271.465	Aminoacids
Taurine	(Intercept)	70	41	1.06301	-3.25327	5.37517	2.26629	0.00457664	0.231712	0.642084	0.879367	0.0558299	189.509	Biogenic Amines
PC aa C28:1	(Intercept)	70	41	-0.984836	-5.10014	3.11916	2.15532	0.0632324	0.166635	0.650908	0.879367	0.0558299	-62.65	PC aa
PC aa C36:3	(Intercept)	70	41	-1.08015	-5.17752	2.96844	2.13232	0.0829785	0.103198	0.615659	0.879367	0.0558299	-66.0454	PC aa
SM (OH) C22:1	(Intercept)	70	41	-0.951942	-5.04006	3.14255	2.12042	0.0811754	0.0844706	0.656244	0.879367	0.0558299	-61.4009	SM
SM C16:0	(Intercept)	70	41	-1.08879	-5.68765	3.5069	2.41163	0.073869	0.52244	0.65438	0.879367	0.0558299	-66.3377	SM
PC ae C36:3	(Intercept)	70	41	-1.01798	-5.52487	3.4712	2.35824	0.050948	0.311618	0.669086	0.887698	0.0517346	-63.8675	PC ae
SM C18:1	(Intercept)	70	41	-0.911037	-5.24302	3.41957	2.27324	0.0624032	0.417792	0.691	0.907785	0.0420171	-59.7893	SM
C0	(Intercept)	70	41	-0.757683	-5.09715	3.58231	2.28076	0.0977343	0.876699	0.741724	0.920287	0.0360767	-53.1249	Acylcarnitines
Gln	(Intercept)	70	41	0.861963	-3.9309	5.65393	2.51107	0.13042	0.797849	0.73328	0.920287	0.0360767	136.78	Aminoacids
Gly	(Intercept)	70	41	-0.896732	-5.96665	4.16368	2.65277	0.00254106	0.616993	0.737346	0.920287	0.0360767	-59.2099	Aminoacids
SM (OH) C14:1	(Intercept)	70	41	-0.830056	-5.33103	3.66648	2.35713	0.129355	0.616577	0.726749	0.920287	0.0360767	-56.3975	SM
SM (OH) C16:1	(Intercept)	70	41	-0.905231	-5.51351	3.70269	2.41643	0.0696932	0.631383	0.710091	0.920287	0.0360767	-59.5551	SM
SM C24:1	(Intercept)	70	41	-0.754783	-4.81297	3.3034	2.10318	0.0976537	0.0976537	0.720832	0.920287	0.0360767	-52.9887	SM
Tyr	(Intercept)	70	41	-0.680416	-4.88831	3.51937	2.20023	0.00885324	0.21864	0.758992	0.933073	0.0300844	-49.3594	Aminoacids
ADMA	(Intercept)	70	41	0.595173	-3.46243	4.65278	2.10288	0.0215326	0.0215326	0.778041	0.947796	0.0232853	81.3344	Biogenic Amines
SM C24:0	(Intercept)	70	41	-0.584479	-4.73515	3.48397	2.17086	0.0655867	0.104965	0.789298	0.952846	0.0209771	-44.2604	SM
PC aa C36:2	(Intercept)	70	41	-0.530028	-4.77526	3.70915	2.22005	0.0630912	0.142482	0.812668	0.965247	0.0153615	-41.1411	PC aa
PC ae C34:2	(Intercept)	70	41	0.601063	-4.24853	5.43577	2.53408	0.0573771	0.532293	0.813977	0.965247	0.0153615	82.4058	PC ae
C2	(Intercept)	70	41	-0.477065	-4.93632	3.98643	2.3419	0.0107404	0.509944	0.839777	0.978523	0.00942885	-37.9398	Acylcarnitines
Pro	(Intercept)	70	41	-0.535747	-5.34128	4.26308	2.5195	0.0161213	0.552349	0.832865	0.978523	0.00942885	-41.4768	Aminoacids
Creatinine	(Intercept)	70	41	-0.360048	-5.3982	4.68172	2.65204	0.0513349	0.664788	0.892841	0.989886	0.00441484	-30.2357	Biogenic Amines
lysoPC a C16:1	(Intercept)	70	41	0.300415	-4.06645	4.66686	2.2877	0.00427997	0.0787534	0.896221	0.989886	0.00441484	35.0419	lysoPC
lysoPC a C17:0	(Intercept)	70	41	0.307239	-4.75076	5.36799	2.65748	0.00643847	0.650441	0.908627	0.989886	0.00441484	35.9666	lysoPC
lysoPC a C26:0	(Intercept)	70	41	0.31359	-3.32311	3.95029	1.88474	0.0320021	0.0320021	0.868364	0.989886	0.00441484	36.8329	lysoPC
PC aa C32:1	(Intercept)	70	41	-0.326059	-4.94414	4.27564	2.42846	0.0107371	0.408761	0.894161	0.989886	0.00441484	-27.8237	PC aa
PC aa C38:3	(Intercept)	70	41	-0.349966	-4.61334	3.90624	2.23261	0.042895	0.109127	0.876379	0.989886	0.00441484	-29.5288	PC aa
PC ae C30:1	(Intercept)	70	41	-0.262975	-4.41032	3.88437	2.14938	0.0169238	0.0169238	0.902995	0.989886	0.00441484	-23.1239	PC ae
PC ae C34:0	(Intercept)	70	41	0.338622	-3.92265	4.5908	2.23393	0.0418718	0.217533	0.880474	0.989886	0.00441484	40.3013	PC ae
C18:1	(Intercept)	70	41	-0.175741	-4.66247	4.30874	2.35037	0.0827177	0.398528	0.940798	0.993783	0.00270827	-16.1164	Acylcarnitines
Ala	(Intercept)	70	41	-0.0490793	-5.01758	4.906	2.58883	0.00321354	0.60469	0.984981	0.993783	0.00270827	-4.78944	Aminoacids
Lys	(Intercept)	70	41	0.0704734	-4.79396	4.92234	2.53256	0.017893	0.473812	0.977953	0.993783	0.00270827	7.3016	Aminoacids
Thr	(Intercept)	70	41	0.0346061	-4.56141	4.62016	2.40989	0.034871	0.449671	0.988632	0.993783	0.00270827	3.52118	Aminoacids
lysoPC a C18:2	(Intercept)	70	41	-0.206981	-4.32937	3.91451	2.16091	0.124466	0.251985	0.924212	0.993783	0.00270827	-18.6965	lysoPC
PC aa C30:0	(Intercept)	70	41	-0.202431	-4.60748	4.18962	2.32079	0.0174843	0.317599	0.931126	0.993783	0.00270827	-18.3257	PC aa
PC aa C32:0	(Intercept)	70	41	-0.114383	-4.26789	4.02837	2.19592	0.0534316	0.37287	0.958855	0.993783	0.00270827	-10.8084	PC aa
PC aa C36:1	(Intercept)	70	41	0.113759	-4.11028	4.33046	2.20894	0.0698833	0.160064	0.959224	0.993783	0.00270827	12.0482	PC aa
PC ae C32:1	(Intercept)	70	41	-0.019404	-4.72469	4.68318	2.47208	0.0363009	0.510518	0.993783	0.993783	0.00270827	-1.9217	PC ae
PC ae C34:1	(Intercept)	70	41	0.120323	-4.02074	4.24669	2.16862	0.0479534	0.188994	0.956128	0.993783	0.00270827	12.7861	PC ae
SM C16:1	(Intercept)	70	41	0.0681609	-4.63523	4.76767	2.46293	0.0703462	0.577962	0.97807	0.993783	0.00270827	7.05375	SM
t4-OH-Pro	age	70	41	-0.284444	-0.455856	-0.113648	0.0895021	0.30227	0.459555	0.00300706	0.402946	0.394753	-24.7567	Biogenic Amines
Asn	age	70	41	0.231425	0.0186314	0.444719	0.111453	0.0945324	0.471646	0.0445741	0.421765	0.374929	26.0395	Aminoacids
lysoPC a C18:2	age	70	41	0.197593	0.00336067	0.392186	0.101785	0.124466	0.251985	0.0594968	0.421765	0.374929	21.8466	lysoPC
lysoPC a C20:4	age	70	41	0.239203	0.0479402	0.430351	0.100444	0.184162	0.574385	0.0226905	0.421765	0.374929	27.0237	lysoPC
lysoPC a C24:0	age	70	41	-0.198633	-0.390263	-0.00663713	0.100573	0.141841	0.3515	0.0557818	0.421765	0.374929	-18.0149	lysoPC
PC aa C36:3	age	70	41	0.198585	0.00750868	0.392883	0.100809	0.0829785	0.103198	0.056364	0.421765	0.374929	21.9676	PC aa
PC aa C36:4	age	70	41	0.275446	0.0762486	0.475075	0.104629	0.13927	0.583264	0.0124597	0.421765	0.374929	31.7118	PC aa
PC aa C36:5	age	70	41	0.232175	0.0278398	0.437258	0.106882	0.0869213	0.295685	0.0360781	0.421765	0.374929	26.134	PC aa
PC aa C38:4	age	70	41	0.221716	0.0241409	0.419934	0.103382	0.0825519	0.15828	0.0382832	0.421765	0.374929	24.8216	PC aa
PC aa C38:5	age	70	41	0.239459	0.0447473	0.435084	0.101806	0.0932071	0.156767	0.0239944	0.421765	0.374929	27.0561	PC aa
PC aa C38:6	age	70	41	0.204143	0.00233412	0.406627	0.105603	0.0674807	0.231627	0.0605619	0.421765	0.374929	22.6473	PC aa
PC ae C36:5	age	70	41	0.214826	0.00940772	0.420775	0.107559	0.0892992	0.304339	0.052807	0.421765	0.374929	23.9646	PC ae
PC ae C38:0	age	70	41	0.238807	0.0341452	0.444411	0.10704	0.0980262	0.346694	0.0317802	0.421765	0.374929	26.9733	PC ae
PC ae C38:4	age	70	41	0.207311	0.0104413	0.405319	0.102884	0.101687	0.215877	0.0512895	0.421765	0.374929	23.0365	PC ae
PC ae C38:5	age	70	41	0.242196	0.0434029	0.441814	0.104016	0.0956156	0.219325	0.0253409	0.421765	0.374929	27.4044	PC ae
PC ae C38:6	age	70	41	0.229327	0.00331772	0.455567	0.118474	0.0979179	0.763375	0.0603795	0.421765	0.374929	25.7754	PC ae
PC ae C40:6	age	70	41	0.23523	0.0279285	0.443079	0.108486	0.0895385	0.321135	0.0362393	0.421765	0.374929	26.5199	PC ae
SM (OH) C22:1	age	70	41	0.192274	-0.0019142	0.385761	0.100303	0.0811754	0.0844706	0.06295	0.421765	0.374929	21.2003	SM
SM C22:3	age	70	41	0.266792	0.0626421	0.471058	0.106952	0.111214	0.406465	0.0168694	0.421765	0.374929	30.5769	SM
SM C24:1	age	70	41	0.202269	0.0102815	0.394257	0.0994985	0.0976537	0.0976537	0.04609	0.421765	0.374929	22.4177	SM
SM C18:0	age	70	41	0.191681	-0.00126274	0.384669	0.101365	0.0723527	0.411831	0.0666803	0.425484	0.371117	21.1284	SM
SM (OH) C24:1	age	70	41	0.18386	-0.0037847	0.37432	0.099067	0.0677271	0.0918544	0.0714182	0.435001	0.361509	20.1847	SM
PC ae C44:5	age	70	41	0.207987	-0.0181298	0.434324	0.118697	0.0640038	0.605478	0.0880799	0.513161	0.289746	23.1197	PC ae
C0	age	70	41	0.179012	-0.0222954	0.380289	0.10579	0.0977343	0.876699	0.099594	0.533824	0.272602	19.6035	Acylcarnitines
PC aa C26:0	age	70	41	0.167829	-0.0205714	0.356427	0.0990703	0.0507896	0.393693	0.0991132	0.533824	0.272602	18.2734	PC aa
Cit	age	70	41	0.155029	-0.037402	0.347594	0.10147	0.0694102	0.404546	0.136253	0.550065	0.259586	16.7692	Aminoacids
PC aa C24:0	age	70	41	-0.177972	-0.407978	0.0523458	0.120618	0.108738	0.720522	0.148478	0.550065	0.259586	-16.3035	PC aa
PC aa C34:1	age	70	41	0.162588	-0.0182456	0.354212	0.0992887	0.0503722	0.113893	0.112685	0.550065	0.259586	17.6552	PC aa
PC aa C34:2	age	70	41	0.161454	-0.0290392	0.354557	0.0997316	0.0803955	0.241049	0.115818	0.550065	0.259586	17.5219	PC aa
PC aa C34:3	age	70	41	0.166476	-0.0367282	0.37096	0.106071	0.0483382	0.169362	0.125038	0.550065	0.259586	18.1135	PC aa
PC aa C36:2	age	70	41	0.161486	-0.0390065	0.362976	0.104759	0.0630912	0.142482	0.131508	0.550065	0.259586	17.5256	PC aa
PC ae C36:4	age	70	41	0.184859	-0.0495889	0.41982	0.122993	0.0496373	0.696769	0.141545	0.550065	0.259586	20.3048	PC ae
PC ae C44:6	age	70	41	0.164268	-0.0459381	0.375288	0.110272	0.0404451	0.33197	0.145193	0.550065	0.259586	17.853	PC ae
SM (OH) C14:1	age	70	41	0.167021	-0.04252	0.376968	0.109818	0.129355	0.616577	0.13661	0.550065	0.259586	18.1779	SM
SM C16:0	age	70	41	0.164675	-0.0498408	0.379511	0.112559	0.073869	0.52244	0.151884	0.550065	0.259586	17.901	SM
SM C18:1	age	70	41	0.15824	-0.0444259	0.361066	0.106385	0.0624032	0.417792	0.145349	0.550065	0.259586	17.1448	SM
SM C24:0	age	70	41	0.166788	-0.024895	0.363941	0.102569	0.0655867	0.104965	0.112222	0.550065	0.259586	18.1503	SM
PC aa C36:6	age	70	41	0.149942	-0.0533766	0.354249	0.106337	0.0437837	0.259611	0.166893	0.588518	0.23024	16.1767	PC aa
SM C20:2	age	70	41	0.122514	-0.0492049	0.294233	0.0889943	0.141696	0.141696	0.173272	0.595346	0.225231	13.0335	SM
PC ae C44:3	age	70	41	-0.14116	-0.338089	0.0556901	0.103291	0.0686208	0.331852	0.179837	0.602455	0.220076	-13.1649	PC ae
PC aa C36:1	age	70	41	0.138883	-0.0603652	0.339185	0.104197	0.0698833	0.160064	0.190771	0.62058	0.207202	14.899	PC aa
PC aa C40:6	age	70	41	0.15026	-0.0670612	0.368126	0.113804	0.0331052	0.413116	0.19451	0.62058	0.207202	16.2137	PC aa
PC aa C40:1	age	70	41	-0.162224	-0.401863	0.0777978	0.125699	0.059082	0.729304	0.204957	0.638702	0.194702	-14.9749	PC aa
PC aa C30:2	age	70	41	-0.117383	-0.298275	0.0635085	0.0937481	0.0277048	0.0277048	0.214948	0.644406	0.190841	-11.0756	PC aa
PC aa C34:4	age	70	41	0.133151	-0.069269	0.337222	0.105793	0.068159	0.303872	0.216703	0.644406	0.190841	14.2423	PC aa
PC aa C38:3	age	70	41	0.131227	-0.0704255	0.334182	0.1054	0.042895	0.109127	0.221214	0.644406	0.190841	14.0226	PC aa
Orn	age	70	41	0.133649	-0.0794701	0.347057	0.111794	0.0366577	0.553014	0.239419	0.665457	0.17688	14.2991	Aminoacids
PC aa C42:6	age	70	41	-0.142525	-0.370033	0.0854103	0.119246	0.0795845	0.749107	0.239637	0.665457	0.17688	-13.2834	PC aa
H1	age	70	41	0.123177	-0.0750781	0.321727	0.103954	0.0255799	0.256192	0.243339	0.665457	0.17688	13.1084	Sugars
PC aa C28:1	age	70	41	0.114635	-0.0801736	0.311447	0.101627	0.0632324	0.166635	0.26742	0.676118	0.169978	12.1464	PC aa
PC aa C32:0	age	70	41	0.117585	-0.0763522	0.312255	0.10288	0.0534316	0.37287	0.262802	0.676118	0.169978	12.4777	PC aa
PC ae C36:2	age	70	41	0.120577	-0.08387	0.325642	0.10695	0.103673	0.301316	0.266396	0.676118	0.169978	12.8148	PC ae
SM (OH) C16:1	age	70	41	0.128547	-0.0859356	0.343039	0.112468	0.0696932	0.631383	0.260208	0.676118	0.169978	13.7175	SM
SM C26:0	age	70	41	0.109022	-0.0784183	0.296826	0.0985592	0.0287801	0.159185	0.276181	0.685337	0.164096	11.5187	SM
lysoPC a C26:0	age	70	41	-0.0942933	-0.266341	0.0777543	0.0891646	0.0320021	0.0320021	0.29413	0.703811	0.152544	-8.99842	lysoPC
PC ae C30:2	age	70	41	-0.113269	-0.316154	0.0897329	0.106391	0.0618912	0.353359	0.29367	0.703811	0.152544	-10.7089	PC ae
Met	age	70	41	0.122139	-0.102962	0.347455	0.118037	0.0592663	0.718592	0.307374	0.722599	0.141103	12.9912	Aminoacids
SM C16:1	age	70	41	0.116723	-0.102333	0.336144	0.114783	0.0703462	0.577962	0.31556	0.729053	0.137241	12.3808	SM
C14:1	age	70	41	0.113099	-0.117328	0.343612	0.120824	0.0445556	0.77436	0.355182	0.806685	0.093296	11.9743	Acylcarnitines
lysoPC a C28:0	age	70	41	-0.0697157	-0.219067	0.0792193	0.0778495	0.0230265	0.039272	0.376784	0.814553	0.0890809	-6.7341	lysoPC
PC aa C36:0	age	70	41	-0.104791	-0.325773	0.116435	0.11583	0.110776	0.640957	0.371266	0.814553	0.0890809	-9.94875	PC aa
PC ae C32:1	age	70	41	0.102802	-0.116722	0.32275	0.115358	0.0363009	0.510518	0.378889	0.814553	0.0890809	10.8272	PC ae
SM (OH) C22:2	age	70	41	0.0882239	-0.105594	0.282042	0.100447	0.0777259	0.0777259	0.382961	0.814553	0.0890809	9.22327	SM
PC ae C34:1	age	70	41	0.0881806	-0.106346	0.284318	0.102141	0.0479534	0.188994	0.394476	0.825934	0.0830549	9.21854	PC ae
Thr	age	70	41	0.0918559	-0.122365	0.306819	0.112632	0.034871	0.449671	0.420483	0.828599	0.0816554	9.62069	Aminoacids
Trp	age	70	41	0.0930286	-0.12312	0.309555	0.11333	0.0372812	0.426301	0.416852	0.828599	0.0816554	9.74932	Aminoacids
lysoPC a C18:1	age	70	41	0.0929968	-0.123804	0.309865	0.113647	0.105962	0.649456	0.418222	0.828599	0.0816554	9.74583	lysoPC
PC ae C30:1	age	70	41	0.0830198	-0.113186	0.279225	0.101685	0.0169238	0.0169238	0.417183	0.828599	0.0816554	8.65633	PC ae
PC aa C38:0	age	70	41	0.085666	-0.124078	0.296033	0.109842	0.0870113	0.326606	0.44026	0.832338	0.0797002	8.94424	PC aa
PC aa C38:1	age	70	41	-0.0832646	-0.287541	0.121299	0.106977	0.108086	0.557648	0.441015	0.832338	0.0797002	-7.98923	PC aa
PC ae C42:2	age	70	41	-0.0891155	-0.306336	0.128315	0.113907	0.0908027	0.683651	0.438888	0.832338	0.0797002	-8.52601	PC ae
C2	age	70	41	0.0674549	-0.141243	0.275623	0.10925	0.0107404	0.509944	0.540844	0.87316	0.0589062	6.9782	Acylcarnitines
ADMA	age	70	41	-0.0635943	-0.255554	0.128366	0.0994843	0.0215326	0.0215326	0.52488	0.87316	0.0589062	-6.16144	Biogenic Amines
Creatinine	age	70	41	0.0810605	-0.153234	0.315363	0.123321	0.0513349	0.664788	0.515456	0.87316	0.0589062	8.44365	Biogenic Amines
lysoPC a C20:3	age	70	41	-0.065119	-0.284164	0.154517	0.114675	0.0217227	0.308622	0.573418	0.87316	0.0589062	-6.30441	lysoPC
lysoPC a C28:1	age	70	41	-0.0590655	-0.241713	0.123582	0.0946579	0.0501442	0.0501442	0.534786	0.87316	0.0589062	-5.7355	lysoPC
PC aa C32:3	age	70	41	-0.0576915	-0.249463	0.13408	0.0993865	0.034372	0.034372	0.56357	0.87316	0.0589062	-5.60589	PC aa
PC aa C40:2	age	70	41	-0.0685219	-0.29177	0.154864	0.117064	0.0925509	0.802711	0.561812	0.87316	0.0589062	-6.6227	PC aa
PC aa C42:0	age	70	41	0.0547675	-0.123755	0.23329	0.09252	0.0570413	0.0570413	0.555904	0.87316	0.0589062	5.6295	PC aa
PC aa C42:2	age	70	41	-0.074535	-0.286154	0.137196	0.111068	0.0996639	0.641953	0.506344	0.87316	0.0589062	-7.1825	PC aa
PC aa C42:4	age	70	41	-0.0744768	-0.301737	0.152897	0.119111	0.0824843	0.841425	0.535516	0.87316	0.0589062	-7.1771	PC aa
PC aa C42:5	age	70	41	0.0769832	-0.132332	0.286449	0.109956	0.0911739	0.838273	0.488434	0.87316	0.0589062	8.00239	PC aa
PC ae C34:0	age	70	41	0.0668063	-0.133671	0.268505	0.10511	0.0418718	0.217533	0.529315	0.87316	0.0589062	6.90884	PC ae
PC ae C36:0	age	70	41	0.0680279	-0.1526	0.288835	0.115676	0.0308907	0.609789	0.559932	0.87316	0.0589062	7.03952	PC ae
PC ae C36:1	age	70	41	-0.0746777	-0.300458	0.151267	0.11837	0.0841728	0.795168	0.53191	0.87316	0.0589062	-7.19574	PC ae
PC ae C38:1	age	70	41	-0.063675	-0.275052	0.14781	0.110811	0.109524	0.783364	0.568923	0.87316	0.0589062	-6.16901	PC ae
PC ae C42:1	age	70	41	-0.0795971	-0.298937	0.139835	0.115048	0.087112	0.645567	0.493266	0.87316	0.0589062	-7.65116	PC ae
PC ae C42:3	age	70	41	-0.0754976	-0.291725	0.140882	0.113381	0.103655	0.624587	0.509499	0.87316	0.0589062	-7.2718	PC ae
PC aa C40:5	age	70	41	0.0602954	-0.146239	0.26817	0.108539	0.0294483	0.268326	0.582403	0.876877	0.0570616	6.21503	PC aa
Arg	age	70	41	-0.0574038	-0.290564	0.176134	0.122284	0.0144612	0.665829	0.641519	0.880096	0.0554698	-5.57873	Aminoacids
Asp	age	70	41	-0.0645196	-0.300003	0.171015	0.123513	0.0715438	0.837981	0.60451	0.880096	0.0554698	-6.24822	Aminoacids
Ile	age	70	41	0.0597018	-0.152144	0.271648	0.111213	0.0929113	0.519486	0.594614	0.880096	0.0554698	6.15199	Aminoacids
Phe	age	70	41	-0.0525169	-0.279889	0.175873	0.119065	0.0111909	0.452013	0.661805	0.880096	0.0554698	-5.11617	Aminoacids
lysoPC a C26:1	age	70	41	-0.0521718	-0.265282	0.161218	0.111985	0.0679962	0.555338	0.644145	0.880096	0.0554698	-5.08342	lysoPC
PC aa C30:0	age	70	41	0.046397	-0.160183	0.254811	0.108824	0.0174843	0.317599	0.672973	0.880096	0.0554698	4.74901	PC aa
PC aa C40:3	age	70	41	-0.0580752	-0.291255	0.175268	0.122217	0.0784558	0.857133	0.637384	0.880096	0.0554698	-5.6421	PC aa
PC aa C40:4	age	70	41	-0.0490109	-0.247245	0.149613	0.104067	0.0528949	0.420666	0.640488	0.880096	0.0554698	-4.78292	PC aa
PC aa C42:1	age	70	41	-0.0504516	-0.264398	0.163537	0.11227	0.0733755	0.480926	0.655756	0.880096	0.0554698	-4.92001	PC aa
PC ae C32:2	age	70	41	-0.0631465	-0.288926	0.163094	0.118588	0.0351777	0.522393	0.597697	0.880096	0.0554698	-6.1194	PC ae
PC ae C40:1	age	70	41	-0.0438926	-0.242604	0.154785	0.104347	0.0771773	0.401488	0.676492	0.880096	0.0554698	-4.29432	PC ae
PC ae C40:3	age	70	41	-0.0484109	-0.259534	0.162821	0.110732	0.123549	0.728801	0.664475	0.880096	0.0554698	-4.72578	PC ae
PC ae C40:5	age	70	41	0.0506655	-0.155701	0.257171	0.108156	0.155123	0.600415	0.642077	0.880096	0.0554698	5.1971	PC ae
PC ae C42:4	age	70	41	-0.0575739	-0.274336	0.159431	0.113618	0.063074	0.591598	0.615241	0.880096	0.0554698	-5.59478	PC ae
Gln	age	70	41	-0.0416084	-0.264321	0.180861	0.116521	0.13042	0.797849	0.722968	0.893953	0.0486855	-4.07547	Aminoacids
Leu	age	70	41	0.0386271	-0.169764	0.247594	0.109772	0.0335202	0.325558	0.72717	0.893953	0.0486855	3.93828	Aminoacids
lysoPC a C18:0	age	70	41	-0.0402981	-0.257021	0.176722	0.113442	0.0493781	0.613389	0.724295	0.893953	0.0486855	-3.94969	lysoPC
PC aa C32:1	age	70	41	-0.0412631	-0.25641	0.175326	0.11358	0.0107371	0.408761	0.718985	0.893953	0.0486855	-4.04234	PC aa
PC ae C30:0	age	70	41	-0.0423133	-0.250698	0.167082	0.109543	0.0356945	0.284935	0.701788	0.893953	0.0486855	-4.14306	PC ae
PC ae C36:3	age	70	41	0.040514	-0.171331	0.254846	0.110674	0.050948	0.311618	0.716743	0.893953	0.0486855	4.13459	PC ae
Pro	age	70	41	0.0378608	-0.185758	0.261989	0.117422	0.0161213	0.552349	0.74901	0.906867	0.0424566	3.85867	Aminoacids
lysoPC a C16:0	age	70	41	0.0360913	-0.179623	0.251939	0.113033	0.0782287	0.723914	0.75121	0.906867	0.0424566	3.67505	lysoPC
C18:1	age	70	41	0.0326063	-0.177464	0.242652	0.110096	0.0827177	0.398528	0.76868	0.919671	0.0363674	3.31438	Acylcarnitines
Lys	age	70	41	0.0323337	-0.193537	0.258892	0.118263	0.017893	0.473812	0.786033	0.921022	0.0357298	3.28621	Aminoacids
lysoPC a C17:0	age	70	41	0.0330874	-0.202095	0.268416	0.123571	0.00643847	0.650441	0.79043	0.921022	0.0357298	3.36408	lysoPC
PC aa C32:2	age	70	41	0.0294076	-0.167967	0.228931	0.102969	0.0245383	0.158332	0.776971	0.921022	0.0357298	2.98442	PC aa
Val	age	70	41	0.0280202	-0.180221	0.236934	0.109094	0.0377228	0.301852	0.798704	0.922641	0.0349674	2.84165	Aminoacids
Glu	age	70	41	-0.0252861	-0.253527	0.203159	0.119384	0.0960036	0.944042	0.833377	0.93226	0.030463	-2.49691	Aminoacids
Gly	age	70	41	0.0263534	-0.208742	0.261769	0.123435	0.00254106	0.616993	0.832135	0.93226	0.030463	2.67038	Aminoacids
Ser	age	70	41	0.0234692	-0.212843	0.25995	0.124049	0.029696	0.729417	0.85099	0.93226	0.030463	2.37468	Aminoacids
Taurine	age	70	41	-0.0215419	-0.224083	0.181116	0.106497	0.00457664	0.231712	0.84086	0.93226	0.030463	-2.13115	Biogenic Amines
lysoPC a C16:1	age	70	41	0.0229895	-0.183121	0.22929	0.107983	0.00427997	0.0787534	0.832489	0.93226	0.030463	2.32558	lysoPC
PC ae C34:3	age	70	41	0.0217864	-0.205032	0.24877	0.119002	0.0600241	0.677477	0.855731	0.93226	0.030463	2.20255	PC ae
PC ae C38:3	age	70	41	0.0210239	-0.187602	0.229797	0.109399	0.141715	0.667894	0.848627	0.93226	0.030463	2.12465	PC ae
Ala	age	70	41	-0.0188106	-0.2485	0.211361	0.120493	0.00321354	0.60469	0.876804	0.932474	0.0303633	-1.86348	Aminoacids
His	age	70	41	0.0191055	-0.202996	0.241756	0.116538	0.014935	0.477913	0.870687	0.932474	0.0303633	1.92892	Aminoacids
PC ae C34:2	age	70	41	0.0194535	-0.20622	0.246375	0.118218	0.0573771	0.532293	0.870259	0.932474	0.0303633	1.96439	PC ae
PC ae C40:2	age	70	41	-0.0157891	-0.241254	0.209855	0.118255	0.0763611	0.640108	0.894494	0.943797	0.0251215	-1.56651	PC ae
Tyr	age	70	41	-0.0117772	-0.210157	0.187964	0.103441	0.00885324	0.21864	0.909976	0.947562	0.0233925	-1.17081	Aminoacids
PC ae C44:4	age	70	41	0.0118501	-0.19189	0.215688	0.106785	0.0290645	0.301867	0.912205	0.947562	0.0233925	1.19206	PC ae
Kynurenine	age	70	41	-0.00514392	-0.211395	0.201366	0.108253	0.0338794	0.29329	0.962355	0.973328	0.0117407	-0.513071	Biogenic Amines
PC ae C38:2	age	70	41	-0.00446532	-0.202885	0.194223	0.10421	0.123219	0.832569	0.966065	0.973328	0.0117407	-0.445537	PC ae
PC ae C42:5	age	70	41	-0.00628258	-0.218453	0.206063	0.111204	0.0955059	0.618342	0.955238	0.973328	0.0117407	-0.626289	PC ae
SM C26:1	age	70	41	-0.00594912	-0.214473	0.202828	0.109409	0.0287337	0.193322	0.956923	0.973328	0.0117407	-0.593146	SM
PC ae C40:4	age	70	41	0.0010074	-0.21003	0.212215	0.110627	0.127568	0.700999	0.992782	0.992782	0.00314628	0.100791	PC ae
Gln	sexM	70	41	-0.890681	-1.58403	-0.197754	0.363041	0.13042	0.797849	0.018854	0.631608	0.199553	-58.9624	Aminoacids
t4-OH-Pro	sexM	70	41	0.762757	0.237168	1.28828	0.275999	0.30227	0.459555	0.00902529	0.631608	0.199553	114.418	Biogenic Amines
lysoPC a C20:4	sexM	70	41	0.835473	0.242799	1.42778	0.311232	0.184162	0.574385	0.0110668	0.631608	0.199553	130.59	lysoPC
SM C20:2	sexM	70	41	-0.673912	-1.20104	-0.14678	0.273189	0.141696	0.141696	0.0162347	0.631608	0.199553	-49.0289	SM
C0	sexM	70	41	0.269881	-0.358679	0.898519	0.330376	0.0977343	0.876699	0.419668	0.853373	0.0688611	30.9809	Acylcarnitines
C14:1	sexM	70	41	0.473437	-0.244503	1.19134	0.37642	0.0445556	0.77436	0.216338	0.853373	0.0688611	60.5503	Acylcarnitines
C18:1	sexM	70	41	0.744272	0.0947153	1.39347	0.340284	0.0827177	0.398528	0.0350061	0.853373	0.0688611	110.491	Acylcarnitines
Asp	sexM	70	41	0.402151	-0.332527	1.13683	0.38533	0.0715438	0.837981	0.303489	0.853373	0.0688611	49.5037	Aminoacids
Cit	sexM	70	41	0.232196	-0.362795	0.827768	0.313716	0.0694102	0.404546	0.464753	0.853373	0.0688611	26.1367	Aminoacids
Glu	sexM	70	41	0.733326	0.0185727	1.44831	0.374167	0.0960036	0.944042	0.0574403	0.853373	0.0688611	108.199	Aminoacids
Ile	sexM	70	41	0.698938	0.0420396	1.35535	0.34455	0.0929113	0.519486	0.0500006	0.853373	0.0688611	101.162	Aminoacids
Leu	sexM	70	41	0.372252	-0.271721	1.01553	0.339009	0.0335202	0.325558	0.280493	0.853373	0.0688611	45.0999	Aminoacids
Orn	sexM	70	41	0.25612	-0.404773	0.91723	0.346772	0.0366577	0.553014	0.464897	0.853373	0.0688611	29.1907	Aminoacids
Pro	sexM	70	41	0.318049	-0.375171	1.01155	0.364291	0.0161213	0.552349	0.388649	0.853373	0.0688611	37.4443	Aminoacids
Thr	sexM	70	41	0.291293	-0.371549	0.955394	0.348683	0.034871	0.449671	0.409575	0.853373	0.0688611	33.8157	Aminoacids
Trp	sexM	70	41	0.348975	-0.319607	1.01804	0.350673	0.0372812	0.426301	0.326171	0.853373	0.0688611	41.7614	Aminoacids
ADMA	sexM	70	41	-0.357246	-0.946511	0.23202	0.30539	0.0215326	0.0215326	0.246288	0.853373	0.0688611	-30.0399	Biogenic Amines
Creatinine	sexM	70	41	0.577072	-0.151074	1.30545	0.383318	0.0513349	0.664788	0.141784	0.853373	0.0688611	78.0817	Biogenic Amines
lysoPC a C16:0	sexM	70	41	0.510757	-0.160469	1.18233	0.351698	0.0782287	0.723914	0.15462	0.853373	0.0688611	66.6552	lysoPC
lysoPC a C18:0	sexM	70	41	0.40529	-0.267427	1.07846	0.35226	0.0493781	0.613389	0.25695	0.853373	0.0688611	49.9738	lysoPC
lysoPC a C18:1	sexM	70	41	0.617376	-0.0561973	1.29076	0.35299	0.105962	0.649456	0.0884491	0.853373	0.0688611	85.4056	lysoPC
lysoPC a C18:2	sexM	70	41	0.537752	-0.0600661	1.136	0.313383	0.124466	0.251985	0.0944333	0.853373	0.0688611	71.2154	lysoPC
lysoPC a C24:0	sexM	70	41	0.497403	-0.0934591	1.08848	0.310253	0.141841	0.3515	0.117742	0.853373	0.0688611	64.4446	lysoPC
lysoPC a C26:1	sexM	70	41	0.556248	-0.104523	1.21723	0.34728	0.0679962	0.555338	0.118343	0.853373	0.0688611	74.4116	lysoPC
lysoPC a C28:0	sexM	70	41	-0.201581	-0.661041	0.254617	0.239059	0.0230265	0.039272	0.40525	0.853373	0.0688611	-18.2563	lysoPC
PC aa C24:0	sexM	70	41	0.491489	-0.22365	1.20684	0.375197	0.108738	0.720522	0.198403	0.853373	0.0688611	63.4749	PC aa
PC aa C28:1	sexM	70	41	-0.377399	-0.971004	0.21588	0.312675	0.0632324	0.166635	0.236375	0.853373	0.0688611	-31.4358	PC aa
PC aa C30:2	sexM	70	41	-0.259816	-0.815105	0.295473	0.287781	0.0277048	0.0277048	0.369902	0.853373	0.0688611	-22.8807	PC aa
PC aa C32:0	sexM	70	41	0.284342	-0.31944	0.885195	0.317939	0.0534316	0.37287	0.379172	0.853373	0.0688611	32.8888	PC aa
PC aa C32:2	sexM	70	41	-0.305675	-0.907437	0.295699	0.316975	0.0245383	0.158332	0.342204	0.853373	0.0688611	-26.3374	PC aa
PC aa C34:2	sexM	70	41	-0.371463	-0.953206	0.209611	0.307237	0.0803955	0.241049	0.236443	0.853373	0.0688611	-31.0276	PC aa
PC aa C34:4	sexM	70	41	-0.243213	-0.863906	0.376923	0.32641	0.068159	0.303872	0.461511	0.853373	0.0688611	-21.5895	PC aa
PC aa C36:1	sexM	70	41	0.408022	-0.202185	1.01839	0.320494	0.0698833	0.160064	0.211312	0.853373	0.0688611	50.384	PC aa
PC aa C36:5	sexM	70	41	0.338984	-0.289487	0.967581	0.329616	0.0869213	0.295685	0.310427	0.853373	0.0688611	40.3521	PC aa
PC aa C38:0	sexM	70	41	0.411415	-0.234776	1.05775	0.338965	0.0870113	0.326606	0.232582	0.853373	0.0688611	50.8951	PC aa
PC aa C38:1	sexM	70	41	0.256631	-0.377153	0.891338	0.331634	0.108086	0.557648	0.443766	0.853373	0.0688611	29.2569	PC aa
PC aa C38:4	sexM	70	41	0.396437	-0.209888	1.0028	0.317894	0.0825519	0.15828	0.220115	0.853373	0.0688611	48.6518	PC aa
PC aa C38:5	sexM	70	41	0.360511	-0.235848	0.956938	0.31297	0.0932071	0.156767	0.256912	0.853373	0.0688611	43.4062	PC aa
PC aa C38:6	sexM	70	41	0.303398	-0.317123	0.923839	0.325335	0.0674807	0.231627	0.357041	0.853373	0.0688611	35.4454	PC aa
PC aa C40:2	sexM	70	41	0.399842	-0.295972	1.09601	0.364849	0.0925509	0.802711	0.280198	0.853373	0.0688611	49.1589	PC aa
PC aa C40:3	sexM	70	41	0.353024	-0.374713	1.08099	0.381476	0.0784558	0.857133	0.360695	0.853373	0.0688611	42.3365	PC aa
PC aa C40:4	sexM	70	41	0.378644	-0.234241	0.991884	0.321916	0.0528949	0.420666	0.247422	0.853373	0.0688611	46.0303	PC aa
PC aa C42:1	sexM	70	41	0.356658	-0.305823	1.0196	0.347627	0.0733755	0.480926	0.311709	0.853373	0.0688611	42.8547	PC aa
PC aa C42:2	sexM	70	41	0.375258	-0.282181	1.03332	0.344943	0.0996639	0.641953	0.283868	0.853373	0.0688611	45.5367	PC aa
PC aa C42:4	sexM	70	41	0.391339	-0.317672	1.10057	0.371613	0.0824843	0.841425	0.299031	0.853373	0.0688611	47.8959	PC aa
PC aa C42:5	sexM	70	41	0.377065	-0.275848	1.03023	0.343007	0.0911739	0.838273	0.279204	0.853373	0.0688611	45.7999	PC aa
PC aa C42:6	sexM	70	41	0.303451	-0.404099	1.01155	0.371227	0.0795845	0.749107	0.419043	0.853373	0.0688611	35.4525	PC aa
PC ae C34:0	sexM	70	41	-0.257259	-0.873656	0.358154	0.323862	0.0418718	0.217533	0.432764	0.853373	0.0688611	-22.6832	PC ae
PC ae C34:2	sexM	70	41	-0.528049	-1.22494	0.168458	0.366481	0.0573771	0.532293	0.158969	0.853373	0.0688611	-41.0246	PC ae
PC ae C36:0	sexM	70	41	-0.326843	-1.0127	0.358456	0.359223	0.0308907	0.609789	0.368737	0.853373	0.0688611	-27.8803	PC ae
PC ae C36:3	sexM	70	41	-0.535462	-1.18292	0.11176	0.341614	0.050948	0.311618	0.127363	0.853373	0.0688611	-41.4601	PC ae
PC ae C36:5	sexM	70	41	0.391655	-0.241361	1.02448	0.33175	0.0892992	0.304339	0.245184	0.853373	0.0688611	47.9427	PC ae
PC ae C38:1	sexM	70	41	0.467483	-0.190946	1.12613	0.345173	0.109524	0.783364	0.183749	0.853373	0.0688611	59.5972	PC ae
PC ae C38:2	sexM	70	41	0.50407	-0.114416	1.12257	0.324982	0.123219	0.832569	0.130013	0.853373	0.0688611	65.5446	PC ae
PC ae C38:3	sexM	70	41	0.588	-0.060124	1.23655	0.33983	0.141715	0.667894	0.091885	0.853373	0.0688611	80.0384	PC ae
PC ae C38:4	sexM	70	41	0.526878	-0.0759496	1.12996	0.316647	0.101687	0.215877	0.105021	0.853373	0.0688611	69.3636	PC ae
PC ae C38:5	sexM	70	41	0.395734	-0.214675	1.00591	0.320196	0.0956156	0.219325	0.224424	0.853373	0.0688611	48.5475	PC ae
PC ae C40:1	sexM	70	41	0.251404	-0.362833	0.866213	0.322559	0.0771773	0.401488	0.440962	0.853373	0.0688611	28.5829	PC ae
PC ae C40:2	sexM	70	41	0.282618	-0.417721	0.983341	0.36732	0.0763611	0.640108	0.446562	0.853373	0.0688611	32.6598	PC ae
PC ae C40:3	sexM	70	41	0.574135	-0.0827402	1.23146	0.344476	0.123549	0.728801	0.104055	0.853373	0.0688611	77.5594	PC ae
PC ae C40:4	sexM	70	41	0.531494	-0.124601	1.18796	0.34393	0.127568	0.700999	0.130664	0.853373	0.0688611	70.1473	PC ae
PC ae C40:5	sexM	70	41	0.707024	0.0668808	1.34765	0.335432	0.155123	0.600415	0.0417179	0.853373	0.0688611	102.795	PC ae
PC ae C40:6	sexM	70	41	0.261016	-0.377824	0.899711	0.334728	0.0895385	0.321135	0.440344	0.853373	0.0688611	29.8249	PC ae
PC ae C42:1	sexM	70	41	0.383072	-0.298326	1.0649	0.357368	0.087112	0.645567	0.290734	0.853373	0.0688611	46.6784	PC ae
PC ae C42:2	sexM	70	41	0.355127	-0.320163	1.03092	0.35409	0.0908027	0.683651	0.322427	0.853373	0.0688611	42.6362	PC ae
PC ae C42:3	sexM	70	41	0.305604	-0.365863	0.97766	0.351989	0.103655	0.624587	0.390841	0.853373	0.0688611	35.7445	PC ae
PC ae C42:4	sexM	70	41	0.295565	-0.37729	0.969067	0.352615	0.063074	0.591598	0.407231	0.853373	0.0688611	34.3886	PC ae
PC ae C42:5	sexM	70	41	0.613605	-0.0450227	1.27255	0.345211	0.0955059	0.618342	0.08355	0.853373	0.0688611	84.7078	PC ae
PC ae C44:3	sexM	70	41	0.245382	-0.363228	0.855098	0.318873	0.0686208	0.331852	0.446549	0.853373	0.0688611	27.8109	PC ae
SM (OH) C14:1	sexM	70	41	-0.418755	-1.06866	0.230955	0.340791	0.129355	0.616577	0.226953	0.853373	0.0688611	-34.2135	SM
SM (OH) C16:1	sexM	70	41	-0.293799	-0.960362	0.372348	0.349303	0.0696932	0.631383	0.405685	0.853373	0.0688611	-25.4573	SM
SM C24:0	sexM	70	41	0.259288	-0.334291	0.85933	0.315133	0.0655867	0.104965	0.415992	0.853373	0.0688611	29.6008	SM
SM C24:1	sexM	70	41	0.347043	-0.242307	0.936392	0.305434	0.0976537	0.0976537	0.259969	0.853373	0.0688611	41.4877	SM
Lys	sexM	70	41	-0.24777	-0.946178	0.451158	0.366349	0.017893	0.473812	0.503089	0.862425	0.0642785	-21.946	Aminoacids
PC aa C36:2	sexM	70	41	0.213042	-0.400875	0.827247	0.322142	0.0630912	0.142482	0.512567	0.862425	0.0642785	23.7437	PC aa
PC aa C36:4	sexM	70	41	0.221618	-0.396534	0.839113	0.324425	0.13927	0.583264	0.499101	0.862425	0.0642785	24.8095	PC aa
PC ae C30:2	sexM	70	41	0.228656	-0.398112	0.855868	0.328622	0.0618912	0.353359	0.490877	0.862425	0.0642785	25.691	PC ae
PC ae C34:1	sexM	70	41	-0.207266	-0.804858	0.389006	0.314493	0.0479534	0.188994	0.514881	0.862425	0.0642785	-18.7196	PC ae
PC ae C36:1	sexM	70	41	0.243586	-0.459959	0.947423	0.368872	0.0841728	0.795168	0.513096	0.862425	0.0642785	27.5816	PC ae
PC ae C44:5	sexM	70	41	0.264842	-0.43777	0.966876	0.368475	0.0640038	0.605478	0.476964	0.862425	0.0642785	30.3225	PC ae
PC aa C30:0	sexM	70	41	-0.209337	-0.845078	0.425457	0.336104	0.0174843	0.317599	0.53844	0.877001	0.057	-18.8878	PC aa
PC aa C36:0	sexM	70	41	0.224459	-0.461669	0.910612	0.359692	0.110776	0.640957	0.536387	0.877001	0.057	25.1646	PC aa
PC aa C38:3	sexM	70	41	0.194282	-0.422099	0.811053	0.324012	0.042895	0.109127	0.552709	0.877001	0.057	21.4439	PC aa
PC ae C44:4	sexM	70	41	-0.201388	-0.830414	0.428025	0.32965	0.0290645	0.301867	0.544903	0.877001	0.057	-18.2405	PC ae
SM C16:1	sexM	70	41	-0.21141	-0.890924	0.467831	0.356109	0.0703462	0.577962	0.556307	0.877001	0.057	-19.0558	SM
Asn	sexM	70	41	-0.175079	-0.832977	0.482888	0.344946	0.0945324	0.471646	0.614751	0.882507	0.0542818	-16.0609	Aminoacids
Phe	sexM	70	41	-0.187267	-0.889103	0.515244	0.368707	0.0111909	0.452013	0.614737	0.882507	0.0542818	-17.0777	Aminoacids
Tyr	sexM	70	41	-0.142979	-0.750101	0.464455	0.318896	0.00885324	0.21864	0.65665	0.882507	0.0542818	-13.3228	Aminoacids
Kynurenine	sexM	70	41	0.176302	-0.460214	0.812842	0.334102	0.0338794	0.29329	0.600961	0.882507	0.0542818	19.2798	Biogenic Amines
lysoPC a C26:0	sexM	70	41	-0.134968	-0.663107	0.393172	0.273711	0.0320021	0.0320021	0.623577	0.882507	0.0542818	-12.6256	lysoPC
PC aa C32:3	sexM	70	41	0.150706	-0.43798	0.739392	0.30509	0.034372	0.034372	0.622965	0.882507	0.0542818	16.2655	PC aa
PC aa C36:3	sexM	70	41	0.150931	-0.439304	0.743692	0.309598	0.0829785	0.103198	0.628898	0.882507	0.0542818	16.2916	PC aa
PC aa C36:6	sexM	70	41	-0.15732	-0.782494	0.467294	0.327914	0.0437837	0.259611	0.634341	0.882507	0.0542818	-14.557	PC aa
PC aa C42:0	sexM	70	41	0.129365	-0.41865	0.67738	0.284011	0.0570413	0.0570413	0.65025	0.882507	0.0542818	13.8105	PC aa
PC ae C30:1	sexM	70	41	0.144277	-0.458022	0.746575	0.312144	0.0169238	0.0169238	0.64545	0.882507	0.0542818	15.5204	PC ae
PC ae C32:2	sexM	70	41	0.19069	-0.508935	0.890266	0.367635	0.0351777	0.522393	0.607283	0.882507	0.0542818	21.0084	PC ae
PC ae C34:3	sexM	70	41	-0.164823	-0.870214	0.540318	0.369964	0.0600241	0.677477	0.658587	0.882507	0.0542818	-15.1956	PC ae
PC ae C36:2	sexM	70	41	0.176004	-0.453289	0.805718	0.329771	0.103673	0.301316	0.596651	0.882507	0.0542818	19.2442	PC ae
PC ae C44:6	sexM	70	41	0.195122	-0.45288	0.842816	0.340563	0.0404451	0.33197	0.570459	0.882507	0.0542818	21.5459	PC ae
SM (OH) C22:2	sexM	70	41	0.172414	-0.422555	0.767383	0.308346	0.0777259	0.0777259	0.577947	0.882507	0.0542818	18.817	SM
Met	sexM	70	41	-0.141988	-0.842678	0.558358	0.367274	0.0592663	0.718592	0.701269	0.886509	0.0523167	-13.2368	Aminoacids
PC aa C26:0	sexM	70	41	0.124793	-0.460467	0.708529	0.306304	0.0507896	0.393693	0.686267	0.886509	0.0523167	13.2914	PC aa
PC aa C32:1	sexM	70	41	-0.146741	-0.813186	0.51785	0.351438	0.0107371	0.408761	0.679442	0.886509	0.0523167	-13.6482	PC aa
PC ae C30:0	sexM	70	41	0.135203	-0.506049	0.777048	0.338016	0.0356945	0.284935	0.691871	0.886509	0.0523167	14.4769	PC ae
SM C16:0	sexM	70	41	-0.145834	-0.810455	0.518792	0.348812	0.073869	0.52244	0.678365	0.886509	0.0523167	-13.5699	SM
SM C18:0	sexM	70	41	0.122593	-0.474934	0.719407	0.313427	0.0723527	0.411831	0.698081	0.886509	0.0523167	13.0424	SM
Ser	sexM	70	41	-0.145572	-0.881126	0.590191	0.386131	0.029696	0.729417	0.708402	0.887157	0.0519994	-13.5472	Aminoacids
C2	sexM	70	41	0.0975329	-0.548301	0.742524	0.338685	0.0107404	0.509944	0.775072	0.895927	0.0477274	10.2448	Acylcarnitines
lysoPC a C17:0	sexM	70	41	0.120167	-0.610868	0.851475	0.384104	0.00643847	0.650441	0.756265	0.895927	0.0477274	12.7685	lysoPC
PC aa C40:1	sexM	70	41	0.102078	-0.643501	0.848424	0.3912	0.059082	0.729304	0.795637	0.895927	0.0477274	10.747	PC aa
PC aa C40:5	sexM	70	41	-0.0884714	-0.725311	0.546865	0.334838	0.0294483	0.268326	0.793381	0.895927	0.0477274	-8.46707	PC aa
PC aa C40:6	sexM	70	41	0.111132	-0.560858	0.782674	0.352067	0.0331052	0.413116	0.754022	0.895927	0.0477274	11.7542	PC aa
PC ae C36:4	sexM	70	41	0.130946	-0.597775	0.859358	0.382545	0.0496373	0.696769	0.734155	0.895927	0.0477274	13.9906	PC ae
SM (OH) C22:1	sexM	70	41	0.0872239	-0.506215	0.680662	0.307927	0.0811754	0.0844706	0.778613	0.895927	0.0477274	9.1141	SM
SM (OH) C24:1	sexM	70	41	0.0851415	-0.494736	0.665942	0.304272	0.0677271	0.0918544	0.781235	0.895927	0.0477274	8.88712	SM
SM C18:1	sexM	70	41	0.115385	-0.51338	0.743034	0.32903	0.0624032	0.417792	0.727877	0.895927	0.0477274	12.2305	SM
SM C22:3	sexM	70	41	0.0918579	-0.538991	0.722945	0.33049	0.111214	0.406465	0.782542	0.895927	0.0477274	9.6209	SM
SM C26:0	sexM	70	41	-0.0820394	-0.660706	0.495484	0.303381	0.0287801	0.159185	0.788492	0.895927	0.0477274	-7.87644	SM
SM C26:1	sexM	70	41	-0.108245	-0.751176	0.534153	0.337016	0.0287337	0.193322	0.749908	0.895927	0.0477274	-10.2592	SM
His	sexM	70	41	0.0895131	-0.597918	0.77742	0.361046	0.014935	0.477913	0.805634	0.899625	0.0459387	9.36417	Aminoacids
Ala	sexM	70	41	0.0758985	-0.637925	0.788966	0.374224	0.00321354	0.60469	0.840434	0.930729	0.0311769	7.88531	Aminoacids
Arg	sexM	70	41	-0.0668251	-0.791355	0.658158	0.380195	0.0144612	0.665829	0.861459	0.946193	0.0240203	-6.46412	Aminoacids
Gly	sexM	70	41	0.0360297	-0.694626	0.767733	0.383451	0.00254106	0.616993	0.925671	0.96911	0.0136268	3.66867	Aminoacids
Val	sexM	70	41	-0.0427519	-0.684512	0.598845	0.336735	0.0377228	0.301852	0.899677	0.96911	0.0136268	-4.18509	Aminoacids
Taurine	sexM	70	41	0.0307231	-0.594668	0.655474	0.328424	0.00457664	0.231712	0.926019	0.96911	0.0136268	3.12	Biogenic Amines
lysoPC a C16:1	sexM	70	41	-0.0282997	-0.662059	0.60536	0.331991	0.00427997	0.0787534	0.932511	0.96911	0.0136268	-2.7903	lysoPC
lysoPC a C28:1	sexM	70	41	0.026283	-0.534395	0.586961	0.290574	0.0501442	0.0501442	0.928202	0.96911	0.0136268	2.66314	lysoPC
PC aa C34:1	sexM	70	41	-0.0259231	-0.606145	0.537201	0.305211	0.0503722	0.113893	0.932949	0.96911	0.0136268	-2.55899	PC aa
PC ae C32:1	sexM	70	41	0.0305294	-0.649988	0.71064	0.357538	0.0363009	0.510518	0.932452	0.96911	0.0136268	3.10002	PC ae
PC aa C34:3	sexM	70	41	0.0164823	-0.6054	0.638203	0.326456	0.0483382	0.169362	0.960016	0.982514	0.00766115	1.66189	PC aa
H1	sexM	70	41	-0.0159806	-0.627484	0.596043	0.320635	0.0255799	0.256192	0.960518	0.982514	0.00766115	-1.58536	Sugars
lysoPC a C20:3	sexM	70	41	0.00792342	-0.66742	0.683659	0.35409	0.0217227	0.308622	0.982267	0.989652	0.00451745	0.795489	lysoPC
PC ae C38:0	sexM	70	41	-0.00870086	-0.638791	0.620864	0.330404	0.0980262	0.346694	0.979137	0.989652	0.00451745	-0.866312	PC ae
PC ae C38:6	sexM	70	41	-0.00475085	-0.708752	0.698887	0.368898	0.0979179	0.763375	0.989793	0.989793	0.00445543	-0.473958	PC ae
PC ae C40:5	WHR	70	41	-4.33143	-7.57517	-1.08484	1.69942	0.155123	0.600415	0.0149726	0.434884	0.361626	-98.6851	PC ae
PC ae C38:3	WHR	70	41	-4.30586	-7.58811	-1.02094	1.72093	0.141715	0.667894	0.016823	0.434884	0.361626	-98.6511	PC ae
PC ae C40:4	WHR	70	41	-4.08782	-7.40904	-0.763321	1.74075	0.127568	0.700999	0.0241436	0.434884	0.361626	-98.3224	PC ae
PC ae C36:2	WHR	70	41	-3.91695	-7.10016	-0.732948	1.66832	0.103673	0.301316	0.0242885	0.434884	0.361626	-98.0098	PC ae
SM (OH) C22:2	WHR	70	41	-3.51988	-6.52279	-0.516978	1.55627	0.0777259	0.0777259	0.0270132	0.434884	0.361626	-97.0397	SM
PC aa C38:1	WHR	70	41	-3.76585	-6.98095	-0.554906	1.68021	0.108086	0.557648	0.0308653	0.434884	0.361626	-97.6852	PC aa
PC aa C36:0	WHR	70	41	-3.98415	-7.45911	-0.508013	1.82178	0.110776	0.640957	0.0349969	0.434884	0.361626	-98.1392	PC aa
PC ae C38:2	WHR	70	41	-3.5659	-6.67847	-0.448524	1.63543	0.123219	0.832569	0.0357366	0.434884	0.361626	-97.1729	PC ae
PC ae C42:3	WHR	70	41	-3.83115	-7.23138	-0.430423	1.78294	0.103655	0.624587	0.0381747	0.434884	0.361626	-97.8315	PC ae
PC aa C38:0	WHR	70	41	-3.65384	-6.92417	-0.383352	1.71544	0.0870113	0.326606	0.0400349	0.434884	0.361626	-97.4108	PC aa
lysoPC a C18:2	WHR	70	41	-3.36541	-6.39077	-0.34213	1.58427	0.124466	0.251985	0.0404459	0.434884	0.361626	-96.5452	lysoPC
PC ae C40:3	WHR	70	41	-3.57662	-6.89956	-0.25439	1.74244	0.123549	0.728801	0.0470905	0.434884	0.361626	-97.203	PC ae
PC ae C40:1	WHR	70	41	-3.28734	-6.39902	-0.172249	1.63344	0.0771773	0.401488	0.0519697	0.434884	0.361626	-96.2647	PC ae
PC aa C42:0	WHR	70	41	-2.8171	-5.58301	-0.0511779	1.43345	0.0570413	0.0570413	0.0535956	0.434884	0.361626	-94.0221	PC aa
PC aa C42:2	WHR	70	41	-3.47803	-6.80699	-0.149192	1.74699	0.0996639	0.641953	0.0540349	0.434884	0.361626	-96.9132	PC aa
PC ae C38:1	WHR	70	41	-3.38803	-6.71221	-0.0598821	1.74235	0.109524	0.783364	0.0591019	0.434884	0.361626	-96.6225	PC ae
PC ae C40:2	WHR	70	41	-3.55412	-7.10173	-0.0028547	1.8602	0.0763611	0.640108	0.063775	0.434884	0.361626	-97.1393	PC ae
PC aa C42:5	WHR	70	41	-3.26357	-6.54593	0.0201612	1.72426	0.0911739	0.838273	0.0662286	0.434884	0.361626	-96.1748	PC aa
SM C24:1	WHR	70	41	-2.87205	-5.8466	0.102489	1.54157	0.0976537	0.0976537	0.0669032	0.434884	0.361626	-94.3417	SM
lysoPC a C18:1	WHR	70	41	-3.34402	-6.75651	0.0729072	1.78766	0.105962	0.649456	0.0691085	0.434884	0.361626	-96.4705	lysoPC
PC ae C36:1	WHR	70	41	-3.4109	-6.95887	0.138271	1.86022	0.0841728	0.795168	0.0743889	0.434884	0.361626	-96.6989	PC ae
PC aa C40:2	WHR	70	41	-3.3307	-6.83859	0.177587	1.8393	0.0925509	0.802711	0.0779291	0.434884	0.361626	-96.4232	PC aa
lysoPC a C28:1	WHR	70	41	-2.60361	-5.43344	0.226219	1.46657	0.0501442	0.0501442	0.0804587	0.434884	0.361626	-92.5994	lysoPC
PC ae C42:2	WHR	70	41	-3.21588	-6.63416	0.201578	1.79232	0.0908027	0.683651	0.0808279	0.434884	0.361626	-95.988	PC ae
PC aa C42:1	WHR	70	41	-3.1514	-6.51388	0.217034	1.76109	0.0733755	0.480926	0.0819508	0.434884	0.361626	-95.7208	PC aa
PC ae C42:1	WHR	70	41	-3.20905	-6.65946	0.241997	1.80977	0.087112	0.645567	0.0843806	0.434884	0.361626	-95.9605	PC ae
PC aa C40:3	WHR	70	41	-3.25123	-6.9006	0.401114	1.91301	0.0784558	0.857133	0.0969758	0.481287	0.317596	-96.1273	PC aa
PC ae C42:5	WHR	70	41	-2.9085	-6.24456	0.428556	1.74864	0.0955059	0.618342	0.104477	0.491288	0.308663	-94.5442	PC ae
PC aa C36:1	WHR	70	41	-2.68549	-5.76999	0.397878	1.61939	0.0698833	0.160064	0.106324	0.491288	0.308663	-93.1812	PC aa
PC aa C42:4	WHR	70	41	-3.03496	-6.59747	0.529166	1.86717	0.0824843	0.841425	0.111941	0.500002	0.301028	-95.1924	PC aa
lysoPC a C16:0	WHR	70	41	-2.84969	-6.24397	0.54518	1.77856	0.0782287	0.723914	0.117168	0.504024	0.297549	-94.2138	lysoPC
PC ae C42:4	WHR	70	41	-2.83263	-6.2409	0.574495	1.78627	0.063074	0.591598	0.121148	0.504024	0.297549	-94.1142	PC ae
PC ae C38:4	WHR	70	41	-2.46007	-5.50713	0.58702	1.60047	0.101687	0.215877	0.133421	0.504024	0.297549	-91.4571	PC ae
PC aa C36:3	WHR	70	41	-2.3696	-5.35922	0.611547	1.56301	0.0829785	0.103198	0.138578	0.504024	0.297549	-90.6482	PC aa
SM (OH) C22:1	WHR	70	41	-2.34292	-5.33789	0.652358	1.55422	0.0811754	0.0844706	0.140715	0.504024	0.297549	-90.3953	SM
Asp	WHR	70	41	-2.89005	-6.5874	0.818332	1.9364	0.0715438	0.837981	0.143628	0.504024	0.297549	-94.4426	Aminoacids
lysoPC a C24:0	WHR	70	41	-2.33302	-5.3233	0.65679	1.5699	0.141841	0.3515	0.146225	0.504024	0.297549	-90.2997	lysoPC
lysoPC a C20:4	WHR	70	41	-2.33905	-5.343	0.670066	1.57683	0.184162	0.574385	0.147027	0.504024	0.297549	-90.358	lysoPC
SM C24:0	WHR	70	41	-2.33085	-5.3506	0.673797	1.59133	0.0655867	0.104965	0.15179	0.504024	0.297549	-90.2787	SM
PC ae C34:3	WHR	70	41	-2.71667	-6.28799	0.859674	1.87253	0.0600241	0.677477	0.155237	0.504024	0.297549	-93.3905	PC ae
PC aa C36:2	WHR	70	41	-2.34712	-5.451	0.755046	1.6275	0.0630912	0.142482	0.158	0.504024	0.297549	-90.4356	PC aa
Val	WHR	70	41	2.45727	-0.790124	5.70569	1.70432	0.0377228	0.301852	0.158111	0.504024	0.297549	1067.29	Aminoacids
PC aa C32:3	WHR	70	41	-2.16396	-5.13515	0.807234	1.53984	0.034372	0.034372	0.164617	0.504024	0.297549	-88.513	PC aa
PC ae C30:2	WHR	70	41	-2.3541	-5.52701	0.820222	1.66371	0.0618912	0.353359	0.1655	0.504024	0.297549	-90.5021	PC ae
PC aa C34:4	WHR	70	41	2.30365	-0.83531	5.44548	1.65178	0.068159	0.303872	0.172667	0.512253	0.290516	901.068	PC aa
C0	WHR	70	41	-2.26365	-5.40841	0.881566	1.65249	0.0977343	0.876699	0.178922	0.512253	0.290516	-89.603	Acylcarnitines
PC ae C30:0	WHR	70	41	-2.3485	-5.6044	0.901117	1.71059	0.0356945	0.284935	0.179671	0.512253	0.290516	-90.4488	PC ae
SM C26:1	WHR	70	41	2.27369	-0.974888	5.52434	1.70416	0.0287337	0.193322	0.190592	0.53207	0.274031	871.514	SM
PC aa C32:0	WHR	70	41	-2.10306	-5.13661	0.933518	1.60991	0.0534316	0.37287	0.202805	0.551998	0.258062	-87.7918	PC aa
PC aa C42:6	WHR	70	41	-2.40467	-5.98374	1.17049	1.87591	0.0795845	0.749107	0.207802	0.551998	0.258062	-90.9705	PC aa
PC ae C36:5	WHR	70	41	-2.13643	-5.33843	1.06566	1.67856	0.0892992	0.304339	0.211033	0.551998	0.258062	-88.1924	PC ae
Met	WHR	70	41	2.32803	-1.21473	5.87519	1.85731	0.0592663	0.718592	0.21772	0.551998	0.258062	925.774	Aminoacids
PC aa C40:4	WHR	70	41	-2.04408	-5.14858	1.06016	1.63051	0.0528949	0.420666	0.218328	0.551998	0.258062	-87.0501	PC aa
PC ae C44:3	WHR	70	41	-1.95744	-5.03369	1.12041	1.61402	0.0686208	0.331852	0.23315	0.577173	0.238694	-85.878	PC ae
PC aa C38:3	WHR	70	41	-1.97116	-5.09014	1.14444	1.63667	0.042895	0.109127	0.236899	0.577173	0.238694	-86.0705	PC aa
SM (OH) C24:1	WHR	70	41	-1.80776	-4.73092	1.12721	1.53619	0.0677271	0.0918544	0.247279	0.578858	0.237428	-83.598	SM
PC aa C40:5	WHR	70	41	1.98634	-1.22617	5.19738	1.69433	0.0294483	0.268326	0.250279	0.578858	0.237428	628.882	PC aa
SM C16:1	WHR	70	41	-2.08487	-5.52616	1.35647	1.8041	0.0703462	0.577962	0.255124	0.578858	0.237428	-87.5677	SM
SM C18:1	WHR	70	41	-1.92665	-5.10141	1.24828	1.66647	0.0624032	0.417792	0.255339	0.578858	0.237428	-85.4364	SM
PC ae C32:2	WHR	70	41	-2.13675	-5.68093	1.40862	1.86261	0.0351777	0.522393	0.25919	0.578858	0.237428	-88.1962	PC ae
Kynurenine	WHR	70	41	1.89163	-1.33689	5.11612	1.69091	0.0338794	0.29329	0.270811	0.583455	0.233992	563.015	Biogenic Amines
lysoPC a C26:0	WHR	70	41	1.52896	-1.13664	4.19457	1.38146	0.0320021	0.0320021	0.272411	0.583455	0.233992	361.338	lysoPC
lysoPC a C18:0	WHR	70	41	-1.97812	-5.38581	1.42846	1.78417	0.0493781	0.613389	0.274311	0.583455	0.233992	-86.1671	lysoPC
SM (OH) C14:1	WHR	70	41	-1.87022	-5.16177	1.42148	1.72641	0.129355	0.616577	0.285678	0.59595	0.22479	-84.5911	SM
PC aa C38:5	WHR	70	41	-1.69879	-4.71161	1.3135	1.58091	0.0932071	0.156767	0.289839	0.59595	0.22479	-81.7096	PC aa
Cit	WHR	70	41	1.673	-1.34775	4.68875	1.58875	0.0694102	0.404546	0.300524	0.59595	0.22479	432.81	Aminoacids
PC aa C24:0	WHR	70	41	-1.9752	-5.59295	1.64347	1.898	0.108738	0.720522	0.304721	0.59595	0.22479	-86.1267	PC aa
PC ae C40:6	WHR	70	41	-1.74237	-4.97483	1.4914	1.69389	0.0895385	0.321135	0.310256	0.59595	0.22479	-82.4894	PC ae
PC ae C34:1	WHR	70	41	-1.62887	-4.64031	1.38292	1.58993	0.0479534	0.188994	0.313972	0.59595	0.22479	-80.3849	PC ae
Thr	WHR	70	41	-1.80126	-5.15644	1.55682	1.76638	0.034871	0.449671	0.315413	0.59595	0.22479	-83.4909	Aminoacids
PC aa C38:4	WHR	70	41	-1.62084	-4.68449	1.44221	1.606	0.0825519	0.15828	0.319476	0.59595	0.22479	-80.2267	PC aa
PC ae C38:5	WHR	70	41	-1.63168	-4.71706	1.45278	1.61857	0.0956156	0.219325	0.320212	0.59595	0.22479	-80.4399	PC ae
PC ae C32:1	WHR	70	41	-1.79941	-5.24774	1.64647	1.81146	0.0363009	0.510518	0.327529	0.596102	0.224679	-83.4604	PC ae
PC aa C40:1	WHR	70	41	-1.95563	-5.72748	1.8124	1.97772	0.059082	0.729304	0.329196	0.596102	0.224679	-85.8524	PC aa
PC ae C38:6	WHR	70	41	1.82456	-1.72967	5.38128	1.8635	0.0979179	0.763375	0.333639	0.596102	0.224679	520.008	PC ae
SM C16:0	WHR	70	41	-1.65614	-5.0237	1.71096	1.76724	0.073869	0.52244	0.354939	0.60783	0.216218	-80.9125	SM
lysoPC a C20:3	WHR	70	41	-1.67602	-5.09983	1.74472	1.79242	0.0217227	0.308622	0.355854	0.60783	0.216218	-81.2882	lysoPC
Ser	WHR	70	41	-1.81701	-5.53783	1.91122	1.9516	0.029696	0.729417	0.357893	0.60783	0.216218	-83.749	Aminoacids
PC aa C36:4	WHR	70	41	1.51771	-1.6124	4.65235	1.64368	0.13927	0.583264	0.362225	0.60783	0.216218	356.178	PC aa
PC ae C44:4	WHR	70	41	-1.53697	-4.72066	1.64792	1.66855	0.0290645	0.301867	0.362884	0.60783	0.216218	-78.4969	PC ae
PC aa C36:5	WHR	70	41	-1.51173	-4.69159	1.66931	1.66765	0.0869213	0.295685	0.370635	0.613149	0.212434	-77.9471	PC aa
lysoPC a C26:1	WHR	70	41	-1.56895	-4.91682	1.7793	1.75946	0.0679962	0.555338	0.37871	0.618867	0.208402	-79.1736	lysoPC
PC ae C34:0	WHR	70	41	-1.43867	-4.5508	1.67182	1.63786	0.0418718	0.217533	0.386332	0.623716	0.205013	-76.2757	PC ae
His	WHR	70	41	-1.56671	-5.06255	1.93886	1.82919	0.014935	0.477913	0.397538	0.634167	0.197796	-79.1269	Aminoacids
PC ae C38:0	WHR	70	41	-1.38937	-4.57606	1.79941	1.6723	0.0980262	0.346694	0.411648	0.648951	0.187788	-75.0769	PC ae
PC aa C32:2	WHR	70	41	1.31726	-1.7243	4.35727	1.6023	0.0245383	0.158332	0.417332	0.650262	0.186912	273.317	PC aa
SM C18:0	WHR	70	41	-1.26791	-4.29036	1.75329	1.58733	0.0723527	0.411831	0.429897	0.66214	0.17905	-71.8582	SM
PC aa C38:6	WHR	70	41	-1.2805	-4.418	1.85769	1.64519	0.0674807	0.231627	0.441378	0.672099	0.172567	-72.2102	PC aa
PC ae C30:1	WHR	70	41	-1.15843	-4.19833	1.88147	1.57544	0.0169238	0.0169238	0.464759	0.699185	0.155408	-68.6021	PC ae
SM C22:3	WHR	70	41	1.20923	-1.985	4.40432	1.67341	0.111214	0.406465	0.474329	0.699185	0.155408	235.092	SM
PC aa C34:3	WHR	70	41	-1.19214	-4.3346	1.95065	1.65005	0.0483382	0.169362	0.47482	0.699185	0.155408	-69.6429	PC aa
SM (OH) C16:1	WHR	70	41	-1.22515	-4.59863	2.14869	1.76905	0.0696932	0.631383	0.492863	0.715536	0.145368	-70.6288	SM
Creatinine	WHR	70	41	-1.31275	-5.00521	2.37433	1.94041	0.0513349	0.664788	0.503363	0.715536	0.145368	-73.0921	Biogenic Amines
t4-OH-Pro	WHR	70	41	0.92874	-1.73355	3.59432	1.39635	0.30227	0.459555	0.510376	0.715536	0.145368	153.132	Biogenic Amines
Tyr	WHR	70	41	1.06025	-2.01555	4.13316	1.61318	0.00885324	0.21864	0.515387	0.715536	0.145368	188.709	Aminoacids
SM C26:0	WHR	70	41	1.00283	-1.91775	3.92046	1.53353	0.0287801	0.159185	0.517704	0.715536	0.145368	172.598	SM
PC aa C34:1	WHR	70	41	-1.01051	-3.88406	1.88659	1.54165	0.0503722	0.113893	0.517963	0.715536	0.145368	-63.5969	PC aa
PC aa C32:1	WHR	70	41	1.13221	-2.23008	4.49653	1.78015	0.0107371	0.408761	0.52994	0.724612	0.139894	210.252	PC aa
Arg	WHR	70	41	-1.18735	-4.85449	2.48347	1.92419	0.0144612	0.665829	0.540989	0.732247	0.135342	-69.4971	Aminoacids
Trp	WHR	70	41	1.00332	-2.38378	4.38946	1.77629	0.0372812	0.426301	0.575644	0.771363	0.112741	172.731	Aminoacids
Leu	WHR	70	41	0.942089	-2.32015	4.2107	1.71619	0.0335202	0.325558	0.586973	0.773255	0.111677	156.533	Aminoacids
Glu	WHR	70	41	-0.992678	-4.50074	2.49279	1.82224	0.0960036	0.944042	0.588597	0.773255	0.111677	-62.9417	Aminoacids
Asn	WHR	70	41	0.899194	-2.43729	4.23995	1.74737	0.0945324	0.471646	0.609885	0.793442	0.100485	145.762	Aminoacids
PC aa C28:1	WHR	70	41	-0.768615	-3.77461	2.23282	1.58011	0.0632324	0.166635	0.630096	0.797249	0.0984058	-53.6345	PC aa
Ile	WHR	70	41	0.845821	-2.48254	4.17856	1.74562	0.0929113	0.519486	0.630964	0.797249	0.0984058	132.989	Aminoacids
Taurine	WHR	70	41	-0.777042	-3.93903	2.38834	1.66162	0.00457664	0.231712	0.643085	0.797249	0.0984058	-54.0236	Biogenic Amines
PC ae C44:5	WHR	70	41	-0.868572	-4.42396	2.68812	1.86648	0.0640038	0.605478	0.644477	0.797249	0.0984058	-58.045	PC ae
lysoPC a C17:0	WHR	70	41	-0.88532	-4.59391	2.81766	1.94435	0.00643847	0.650441	0.651655	0.797249	0.0984058	-58.7418	lysoPC
SM C20:2	WHR	70	41	-0.619138	-3.27965	2.04138	1.37883	0.141696	0.141696	0.654879	0.797249	0.0984058	-46.1592	SM
PC aa C34:2	WHR	70	41	0.679696	-2.25856	3.61833	1.55366	0.0803955	0.241049	0.665092	0.797249	0.0984058	97.3278	PC aa
lysoPC a C16:1	WHR	70	41	-0.70678	-3.90947	2.49466	1.67707	0.00427997	0.0787534	0.675831	0.797249	0.0984058	-50.677	lysoPC
PC ae C34:2	WHR	70	41	-0.780656	-4.30946	2.74976	1.85677	0.0573771	0.532293	0.676867	0.797249	0.0984058	-54.1895	PC ae
C14:1	WHR	70	41	-0.795149	-4.4179	2.82835	1.89947	0.0445556	0.77436	0.677815	0.797249	0.0984058	-54.8486	Acylcarnitines
lysoPC a C28:0	WHR	70	41	-0.497725	-2.80105	1.82042	1.20681	0.0230265	0.039272	0.682799	0.797249	0.0984058	-39.2088	lysoPC
C2	WHR	70	41	-0.703791	-3.96983	2.56337	1.71594	0.0107404	0.509944	0.684207	0.797249	0.0984058	-50.5294	Acylcarnitines
C18:1	WHR	70	41	-0.677592	-3.96688	2.61434	1.72313	0.0827177	0.398528	0.696387	0.804447	0.0945024	-49.2162	Acylcarnitines
PC ae C44:6	WHR	70	41	-0.632621	-3.91152	2.64725	1.72408	0.0404451	0.33197	0.715978	0.814643	0.0890329	-46.8802	PC ae
PC ae C36:3	WHR	70	41	0.631823	-2.64871	3.90861	1.72902	0.050948	0.311618	0.717372	0.814643	0.0890329	88.1036	PC ae
ADMA	WHR	70	41	0.543116	-2.431	3.51723	1.54135	0.0215326	0.0215326	0.725689	0.817162	0.0876919	72.1362	Biogenic Amines
PC ae C36:4	WHR	70	41	0.645946	-3.03925	4.33269	1.93539	0.0496373	0.696769	0.740496	0.819743	0.0863221	90.7792	PC ae
Phe	WHR	70	41	-0.614226	-4.17162	2.94762	1.86791	0.0111909	0.452013	0.74427	0.819743	0.0863221	-45.894	Aminoacids
Lys	WHR	70	41	-0.595986	-4.14009	2.95351	1.85604	0.017893	0.473812	0.749962	0.819743	0.0863221	-44.8981	Aminoacids
PC aa C30:0	WHR	70	41	-0.542075	-3.76029	2.67178	1.70152	0.0174843	0.317599	0.752451	0.819743	0.0863221	-41.846	PC aa
Orn	WHR	70	41	0.522084	-2.82711	3.87034	1.75684	0.0366577	0.553014	0.768019	0.829956	0.0809449	68.5536	Aminoacids
PC ae C36:0	WHR	70	41	0.487525	-2.98301	3.96076	1.81938	0.0308907	0.609789	0.790191	0.847084	0.0720734	62.8281	PC ae
Gly	WHR	70	41	0.469507	-3.23268	4.17886	1.94178	0.00254106	0.616993	0.810322	0.861772	0.0646079	59.9206	Aminoacids
PC aa C30:2	WHR	70	41	0.336557	-2.46607	3.13919	1.45248	0.0277048	0.0277048	0.817478	0.862536	0.0642226	40.0119	PC aa
PC aa C40:6	WHR	70	41	0.396881	-3.00453	3.80005	1.78327	0.0331052	0.413116	0.825102	0.863301	0.0638376	48.7179	PC aa
PC aa C36:6	WHR	70	41	0.356538	-2.80854	3.52628	1.659	0.0437837	0.259611	0.831089	0.863301	0.0638376	42.8375	PC aa
Ala	WHR	70	41	0.36884	-3.25572	4.00276	1.89527	0.00321354	0.60469	0.846792	0.872847	0.0590619	44.6057	Aminoacids
H1	WHR	70	41	0.249819	-2.84706	3.34446	1.62233	0.0255799	0.256192	0.87847	0.898588	0.0464394	28.3793	Sugars
Pro	WHR	70	41	-0.190785	-3.7029	3.3236	1.84555	0.0161213	0.552349	0.918259	0.932172	0.0305038	-17.369	Aminoacids
PC aa C26:0	WHR	70	41	0.137447	-2.81707	3.09695	1.55121	0.0507896	0.393693	0.929923	0.936915	0.0282999	14.7341	PC aa
Gln	WHR	70	41	-0.0592416	-3.55846	3.44723	1.83163	0.13042	0.797849	0.974361	0.974361	0.0112801	-5.7521	Aminoacids
