# Supplementary material for: A Metabolomics-Based Investigation of the Effects of a Short-Term Body Weight Reduction Program in a Cohort of Adolescents with Obesity: A Prospective Interventional Clinical Study
Source: Nutrients. 2023 Jan 19;15(3):529. doi: 10.3390/nu15030529 (PMC9921209; doi:10.3390/nu15030529)
Supplement: Supplementary file 1 [file nutrients-15-00529-s001.zip › 2022-07-12_PRG_Supplementary_material_GF/S09_PRG_lmer_FM.xlsx]

## Sheet: S06_PRG_lmer_FM
Dependent	Independent	N_observations	N_groups	beta	beta_confint2.5	beta_confint97.5	SE	adj_R_sqrd_marginal	adj_R_sqrd_conditional	Pvalue	FDR_Pvalue	negative_log10fdr	variation_perc	Category
t4-OH-Pro	(Intercept)	84	42	4.33231	1.68354	6.97993	1.38682	0.326212	0.533041	0.00340717	0.228094	0.641887	7511.96	Biogenic Amines
PC aa C36:5	(Intercept)	84	42	-4.63864	-7.61773	-1.65756	1.56029	0.162023	0.413453	0.00510657	0.228094	0.641887	-99.0329	PC aa
SM C22:3	(Intercept)	84	42	-5.13369	-8.18402	-2.08257	1.59704	0.170557	0.495857	0.00264103	0.228094	0.641887	-99.4105	SM
PC aa C36:4	(Intercept)	84	42	-4.58445	-8.0127	-1.15573	1.79311	0.113528	0.670807	0.0145737	0.24411	0.612415	-98.9791	PC aa
PC aa C38:4	(Intercept)	84	42	-3.8636	-6.73845	-0.986879	1.50587	0.105651	0.241429	0.0143488	0.24411	0.612415	-97.9008	PC aa
PC aa C38:5	(Intercept)	84	42	-3.97553	-6.8917	-1.05726	1.52742	0.0984976	0.255148	0.0131049	0.24411	0.612415	-98.1231	PC aa
PC ae C38:5	(Intercept)	84	42	-4.07746	-7.05672	-1.09645	1.56028	0.103965	0.310393	0.0127462	0.24411	0.612415	-98.305	PC ae
PC ae C38:6	(Intercept)	84	42	-4.79298	-8.18768	-1.39823	1.77454	0.184721	0.769029	0.010161	0.24411	0.612415	-99.1712	PC ae
PC ae C38:0	(Intercept)	84	42	-4.12098	-7.26082	-0.980055	1.64402	0.130614	0.473732	0.0165358	0.246199	0.608713	-98.3771	PC ae
PC ae C40:6	(Intercept)	84	42	-4.00143	-7.1083	-0.892618	1.62677	0.112243	0.410426	0.0185407	0.248446	0.604768	-98.171	PC ae
lysoPC a C20:4	(Intercept)	84	42	-3.99526	-7.26515	-0.724953	1.71112	0.145834	0.621963	0.0248218	0.302375	0.519454	-98.1597	lysoPC
PC aa C38:6	(Intercept)	84	42	-3.44397	-6.47002	-0.416595	1.58472	0.10375	0.343869	0.0359914	0.307523	0.512123	-96.8063	PC aa
PC ae C36:4	(Intercept)	84	42	-3.9375	-7.41386	-0.460073	1.81876	0.103225	0.653844	0.0367191	0.307523	0.512123	-98.0503	PC ae
PC ae C36:5	(Intercept)	84	42	-3.60118	-6.72353	-0.47785	1.63503	0.0826186	0.374923	0.033685	0.307523	0.512123	-97.2708	PC ae
SM (OH) C22:1	(Intercept)	84	42	-3.29451	-6.11624	-0.470411	1.47839	0.0767731	0.149378	0.0318898	0.307523	0.512123	-96.2914	SM
SM (OH) C24:1	(Intercept)	84	42	-3.34251	-6.18436	-0.498416	1.48899	0.0795572	0.167827	0.0307283	0.307523	0.512123	-96.4652	SM
PC ae C38:4	(Intercept)	84	42	-3.3791	-6.42224	-0.33321	1.59386	0.0719836	0.292461	0.0406582	0.320482	0.494196	-96.5922	PC ae
PC aa C40:6	(Intercept)	84	42	-3.32129	-6.46221	-0.17896	1.64399	0.179544	0.559188	0.0503561	0.32132	0.493062	-96.3894	PC aa
PC ae C44:3	(Intercept)	84	42	3.32665	0.236527	6.41738	1.61857	0.0775597	0.349814	0.0467306	0.32132	0.493062	2684.49	PC ae
PC ae C44:5	(Intercept)	84	42	-3.71017	-7.22026	-0.198948	1.83534	0.0757826	0.648494	0.0501793	0.32132	0.493062	-97.5527	PC ae
SM C24:1	(Intercept)	84	42	-3.02282	-5.8018	-0.24266	1.44858	0.0579191	0.0761307	0.0436277	0.32132	0.493062	-95.1336	SM
Asn	(Intercept)	84	42	-3.36716	-6.62195	-0.113491	1.70335	0.0788257	0.468977	0.0552528	0.326344	0.486324	-96.5513	Aminoacids
PC aa C26:0	(Intercept)	84	42	-3.06506	-6.06325	-0.065273	1.57081	0.0653705	0.246036	0.0584497	0.326344	0.486324	-95.3349	PC aa
SM (OH) C14:1	(Intercept)	84	42	-3.47692	-6.86453	-0.088426	1.77205	0.15718	0.688479	0.0570548	0.326344	0.486324	-96.9098	SM
lysoPC a C24:0	(Intercept)	84	42	2.9727	-0.091219	6.03932	1.60527	0.0789374	0.330735	0.0720229	0.357447	0.446788	1854.45	lysoPC
PC aa C36:3	(Intercept)	84	42	-2.90517	-5.85419	0.0459641	1.54481	0.0507964	0.185544	0.0677082	0.357447	0.446788	-94.526	PC aa
SM C18:0	(Intercept)	84	42	-3.18197	-6.44047	0.0759968	1.70589	0.0911473	0.519043	0.0698304	0.357447	0.446788	-95.8496	SM
SM C24:0	(Intercept)	84	42	-2.77626	-5.69476	0.144924	1.52897	0.0503062	0.162038	0.0773871	0.370353	0.431385	-93.7729	SM
PC aa C36:6	(Intercept)	84	42	-2.78835	-5.86582	0.288269	1.61139	0.0559409	0.290337	0.0915839	0.423181	0.373474	-93.8477	PC aa
lysoPC a C18:2	(Intercept)	84	42	-2.70191	-5.80061	0.395508	1.62208	0.0680085	0.328579	0.103901	0.425525	0.371075	-93.2923	lysoPC
PC aa C24:0	(Intercept)	84	42	2.99927	-0.40727	6.40801	1.78132	0.0812658	0.620162	0.100586	0.425525	0.371075	1907.08	PC aa
PC aa C34:3	(Intercept)	84	42	-2.67755	-5.73527	0.381631	1.60165	0.045965	0.253057	0.102748	0.425525	0.371075	-93.1268	PC aa
SM C16:0	(Intercept)	84	42	-3.0034	-6.459	0.454007	1.8075	0.0839088	0.603049	0.104794	0.425525	0.371075	-95.0382	SM
PC aa C28:1	(Intercept)	84	42	-2.39671	-5.32782	0.536104	1.53593	0.092994	0.252005	0.12703	0.444374	0.352252	-90.8983	PC aa
PC aa C36:2	(Intercept)	84	42	-2.46766	-5.51063	0.577498	1.59381	0.0420744	0.232269	0.129838	0.444374	0.352252	-91.5217	PC aa
PC aa C40:1	(Intercept)	84	42	2.90052	-0.606139	6.40778	1.8353	0.0609005	0.67662	0.122407	0.444374	0.352252	1718.36	PC aa
PC ae C36:0	(Intercept)	84	42	-2.62185	-5.88438	0.639495	1.70679	0.109901	0.549934	0.132649	0.444374	0.352252	-92.7332	PC ae
PC ae C44:6	(Intercept)	84	42	-2.62145	-5.73505	0.495457	1.63101	0.0378958	0.276023	0.116501	0.444374	0.352252	-92.7303	PC ae
SM C20:2	(Intercept)	84	42	-2.0941	-4.75663	0.568432	1.37612	0.130152	0.130152	0.132018	0.444374	0.352252	-87.6819	SM
SM C26:0	(Intercept)	84	42	-2.45487	-5.50278	0.595496	1.59642	0.039144	0.23	0.132426	0.444374	0.352252	-91.4125	SM
PC aa C38:3	(Intercept)	84	42	-2.28227	-5.2628	0.700844	1.56139	0.0505306	0.202427	0.152124	0.497185	0.303482	-89.7948	PC aa
SM (OH) C16:1	(Intercept)	84	42	-2.62926	-6.10712	0.848498	1.81891	0.0939262	0.700649	0.156322	0.49874	0.302126	-92.7868	SM
PC aa C36:1	(Intercept)	84	42	-2.28377	-5.36016	0.794964	1.61135	0.0467831	0.263447	0.164575	0.512862	0.29	-89.8101	PC aa
PC aa C34:1	(Intercept)	84	42	-2.2996	-5.54757	0.949423	1.70077	0.0317786	0.368626	0.184244	0.516626	0.286824	-89.9701	PC aa
PC aa C42:6	(Intercept)	84	42	2.54179	-0.968514	6.05386	1.83588	0.0524686	0.682204	0.174883	0.516626	0.286824	1170.23	PC aa
PC ae C30:2	(Intercept)	84	42	2.27723	-0.911593	5.46826	1.6701	0.0519356	0.382997	0.180814	0.516626	0.286824	874.961	PC ae
PC ae C42:3	(Intercept)	84	42	2.40737	-0.99885	5.81497	1.78306	0.0614059	0.597101	0.18506	0.516626	0.286824	1010.47	PC ae
SM C18:1	(Intercept)	84	42	-2.43252	-5.79101	0.925646	1.75818	0.055145	0.521188	0.17451	0.516626	0.286824	-91.2185	SM
PC aa C34:4	(Intercept)	84	42	-2.24657	-5.52752	1.0341	1.71778	0.038893	0.408048	0.198681	0.543332	0.264935	-89.4239	PC aa
C0	(Intercept)	84	42	-2.34424	-5.95991	1.27161	1.89133	0.033576	0.675583	0.222639	0.586062	0.232056	-90.408	Acylcarnitines
Cit	(Intercept)	84	42	-1.96325	-5.01762	1.09393	1.59985	0.0582804	0.288338	0.227427	0.586062	0.232056	-85.9599	Aminoacids
SM C16:1	(Intercept)	84	42	-2.25392	-5.75631	1.24883	1.83195	0.0841241	0.664918	0.225943	0.586062	0.232056	-89.5013	SM
Met	(Intercept)	84	42	-2.21279	-5.78508	1.35925	1.86785	0.0538458	0.703288	0.243342	0.613994	0.211836	-89.0605	Aminoacids
PC ae C42:1	(Intercept)	84	42	2.13746	-1.33959	5.61654	1.81869	0.0497367	0.629471	0.247431	0.613994	0.211836	747.787	PC ae
PC ae C34:0	(Intercept)	84	42	-1.8364	-4.94444	1.27212	1.62804	0.0552522	0.304883	0.266365	0.648961	0.187781	-84.0609	PC ae
Asp	(Intercept)	84	42	2.04519	-1.5337	5.62293	1.86844	0.0714327	0.79881	0.280558	0.671335	0.173061	673.059	Aminoacids
Orn	(Intercept)	84	42	-1.88393	-5.32417	1.55807	1.80017	0.0377214	0.540393	0.301894	0.685657	0.163893	-84.8009	Aminoacids
PC aa C36:0	(Intercept)	84	42	2.01322	-1.58894	5.61596	1.88344	0.0315309	0.671982	0.291702	0.685657	0.163893	648.736	PC aa
PC ae C32:2	(Intercept)	84	42	1.83702	-1.51052	5.1853	1.75256	0.0337951	0.45923	0.301079	0.685657	0.163893	527.783	PC ae
C2	(Intercept)	84	42	-1.54958	-4.74222	1.64242	1.67157	0.0554116	0.383804	0.359705	0.690339	0.160937	-78.7662	Acylcarnitines
Val	(Intercept)	84	42	-1.62827	-4.69713	1.43905	1.60629	0.0662874	0.305901	0.317072	0.690339	0.160937	-80.3731	Aminoacids
lysoPC a C20:3	(Intercept)	84	42	1.36524	-1.63891	4.3717	1.5744	0.0287119	0.192777	0.391417	0.690339	0.160937	291.666	lysoPC
PC aa C30:2	(Intercept)	84	42	1.28174	-1.56476	4.12824	1.47121	0.0102432	0.0102432	0.386242	0.690339	0.160937	260.291	PC aa
PC aa C32:0	(Intercept)	84	42	-1.63815	-5.20959	1.93385	1.86846	0.0170969	0.596149	0.386009	0.690339	0.160937	-80.5661	PC aa
PC aa C38:0	(Intercept)	84	42	-1.56234	-4.87398	1.75161	1.73369	0.0260453	0.394514	0.373164	0.690339	0.160937	-79.0356	PC aa
PC aa C38:1	(Intercept)	84	42	1.60333	-1.91666	5.12463	1.84292	0.0223266	0.550827	0.389808	0.690339	0.160937	396.957	PC aa
PC aa C40:2	(Intercept)	84	42	1.807	-1.87939	5.49235	1.92507	0.0402502	0.783809	0.353998	0.690339	0.160937	509.217	PC aa
PC aa C40:5	(Intercept)	84	42	-1.62095	-4.78384	1.54423	1.65679	0.0473724	0.319115	0.334141	0.690339	0.160937	-80.229	PC aa
PC aa C42:1	(Intercept)	84	42	1.50159	-1.80826	4.81418	1.73226	0.045653	0.473766	0.391536	0.690339	0.160937	348.882	PC aa
PC aa C42:2	(Intercept)	84	42	1.86085	-1.71512	5.4382	1.87081	0.0334994	0.661409	0.326384	0.690339	0.160937	542.923	PC aa
PC aa C42:4	(Intercept)	84	42	1.8495	-1.90996	5.60578	1.96086	0.0378384	0.836863	0.35163	0.690339	0.160937	535.663	PC aa
PC ae C36:1	(Intercept)	84	42	1.90181	-1.76039	5.56331	1.91362	0.0345317	0.777658	0.326744	0.690339	0.160937	569.802	PC ae
PC ae C36:2	(Intercept)	84	42	-1.49278	-4.73053	1.74728	1.69538	0.0184608	0.338098	0.384123	0.690339	0.160937	-77.5253	PC ae
PC ae C40:1	(Intercept)	84	42	1.56847	-1.75069	4.88948	1.73769	0.04114	0.466786	0.372414	0.690339	0.160937	379.931	PC ae
PC ae C42:2	(Intercept)	84	42	1.8366	-1.7612	5.43574	1.88176	0.0331278	0.685071	0.335569	0.690339	0.160937	527.514	PC ae
PC ae C42:4	(Intercept)	84	42	1.81143	-1.61022	5.23574	1.79135	0.0365248	0.551348	0.3186	0.690339	0.160937	511.919	PC ae
C14:1	(Intercept)	84	42	-1.50514	-5.00533	1.99588	1.83128	0.0434734	0.606315	0.416172	0.691589	0.160152	-77.8013	Acylcarnitines
ADMA	(Intercept)	84	42	1.17321	-1.6662	4.01262	1.46754	0.0149912	0.0149912	0.426402	0.691589	0.160152	223.236	Biogenic Amines
lysoPC a C26:1	(Intercept)	84	42	1.35548	-1.87771	4.59095	1.693	0.0596778	0.439445	0.428372	0.691589	0.160152	287.862	lysoPC
PC aa C30:0	(Intercept)	84	42	-1.46449	-4.88186	1.95345	1.78922	0.04341	0.507638	0.418134	0.691589	0.160152	-76.8804	PC aa
PC aa C32:3	(Intercept)	84	42	1.24038	-1.60793	4.08869	1.47214	0.00902593	0.00902593	0.401983	0.691589	0.160152	245.693	PC aa
PC aa C34:2	(Intercept)	84	42	-1.42747	-4.71955	1.86592	1.72334	0.0580466	0.457764	0.412589	0.691589	0.160152	-76.0085	PC aa
PC ae C30:1	(Intercept)	84	42	-1.17763	-4.02622	1.67096	1.47229	0.00884067	0.00884067	0.426159	0.691589	0.160152	-69.1992	PC ae
PC aa C40:3	(Intercept)	84	42	1.55986	-2.22857	5.34429	1.97589	0.0265754	0.857517	0.434871	0.693722	0.158815	375.813	PC aa
Arg	(Intercept)	84	42	1.40654	-2.07145	4.88516	1.8205	0.0418458	0.614599	0.444534	0.700795	0.154409	308.179	Aminoacids
SM C26:1	(Intercept)	84	42	-1.14876	-4.0794	1.78215	1.5351	0.0698767	0.212883	0.458821	0.714907	0.145751	-68.2972	SM
Kynurenine	(Intercept)	84	42	-1.16058	-4.21169	1.89233	1.59818	0.0891538	0.324792	0.472176	0.717215	0.144351	-68.6695	Biogenic Amines
lysoPC a C18:1	(Intercept)	84	42	-1.24336	-4.60114	2.11484	1.75717	0.0987225	0.61712	0.483448	0.717215	0.144351	-71.1585	lysoPC
PC aa C40:4	(Intercept)	84	42	1.16442	-2.04123	4.37316	1.67929	0.0333399	0.355329	0.492416	0.717215	0.144351	220.405	PC aa
PC ae C30:0	(Intercept)	84	42	1.15592	-1.8773	4.19153	1.58973	0.0241637	0.205617	0.471718	0.717215	0.144351	217.696	PC ae
PC ae C34:1	(Intercept)	84	42	-1.19574	-4.39088	1.99992	1.67333	0.0299759	0.328589	0.479188	0.717215	0.144351	-69.7519	PC ae
PC ae C40:3	(Intercept)	84	42	1.30426	-2.26892	4.87852	1.86827	0.0513779	0.694439	0.489481	0.717215	0.144351	268.497	PC ae
PC ae C32:1	(Intercept)	84	42	-1.25306	-4.75398	2.24871	1.83216	0.016078	0.539397	0.498102	0.717696	0.14406	-71.4372	PC ae
Ile	(Intercept)	84	42	-1.12645	-4.43999	2.18506	1.73246	0.0976621	0.545835	0.519438	0.725049	0.139633	-67.5816	Aminoacids
PC ae C38:1	(Intercept)	84	42	1.25273	-2.40672	4.91266	1.912	0.0425965	0.728817	0.516441	0.725049	0.139633	249.99	PC ae
SM (OH) C22:2	(Intercept)	84	42	-1.01312	-3.91266	1.88883	1.51884	0.00676804	0.0652981	0.508773	0.725049	0.139633	-63.6917	SM
lysoPC a C26:0	(Intercept)	84	42	0.938305	-1.91514	3.79274	1.47627	0.00525009	0.00681847	0.528917	0.730669	0.136279	155.564	lysoPC
Leu	(Intercept)	84	42	-0.995747	-4.17345	2.18098	1.66355	0.0443949	0.341736	0.552967	0.756097	0.121422	-63.0552	Aminoacids
Taurine	(Intercept)	84	42	-0.924267	-3.96666	2.11769	1.59341	0.0121309	0.17696	0.565266	0.765107	0.116278	-60.3178	Biogenic Amines
Trp	(Intercept)	84	42	-0.916808	-4.26643	2.43481	1.75396	0.0210773	0.42863	0.604229	0.809666	0.091694	-60.0207	Aminoacids
C18:1	(Intercept)	84	42	0.750177	-2.15366	3.65577	1.52046	0.172976	0.40134	0.624544	0.828603	0.0816533	111.737	Acylcarnitines
Gln	(Intercept)	84	42	0.86167	-2.69536	4.41893	1.86048	0.12383	0.783795	0.646086	0.84878	0.0712049	136.711	Aminoacids
H1	(Intercept)	84	42	-0.745086	-3.91256	2.42369	1.65903	0.0109081	0.269477	0.655887	0.85329	0.0689035	-52.5307	Sugars
Phe	(Intercept)	84	42	0.763713	-2.58046	4.10825	1.7513	0.00826857	0.40139	0.665229	0.857122	0.0669572	114.623	Aminoacids
Ala	(Intercept)	84	42	-0.765155	-4.23442	2.70217	1.81326	0.0314165	0.563679	0.675393	0.86193	0.064528	-53.4738	Aminoacids
lysoPC a C16:0	(Intercept)	84	42	-0.707564	-4.23292	2.8188	1.84442	0.0480838	0.672084	0.703435	0.889248	0.0509772	-50.7157	lysoPC
Pro	(Intercept)	84	42	-0.647172	-4.12724	2.83029	1.81882	0.0241866	0.521638	0.723947	0.88999	0.0506148	-47.6476	Aminoacids
PC aa C42:5	(Intercept)	84	42	-0.731556	-4.52476	3.06094	1.9824	0.00983182	0.773221	0.714208	0.88999	0.0506148	-51.884	PC aa
PC ae C34:3	(Intercept)	84	42	0.673064	-2.8833	4.22997	1.85984	0.0480213	0.662594	0.719386	0.88999	0.0506148	96.0234	PC ae
His	(Intercept)	84	42	0.542798	-2.74609	3.83245	1.72209	0.056296	0.472254	0.754323	0.894223	0.0485542	72.0814	Aminoacids
Lys	(Intercept)	84	42	-0.532862	-3.91874	2.85375	1.77278	0.0201933	0.454674	0.765357	0.894223	0.0485542	-41.3077	Aminoacids
Thr	(Intercept)	84	42	-0.573647	-3.95148	2.80433	1.76836	0.0155431	0.435644	0.747389	0.894223	0.0485542	-43.6533	Aminoacids
Creatinine	(Intercept)	84	42	0.499172	-2.70234	3.70169	1.67603	0.0994437	0.474048	0.76743	0.894223	0.0485542	64.7356	Biogenic Amines
PC aa C32:2	(Intercept)	84	42	-0.505039	-3.58848	2.57826	1.61503	0.00909846	0.20035	0.756195	0.894223	0.0485542	-39.6518	PC aa
PC ae C42:5	(Intercept)	84	42	0.579377	-2.92844	4.08903	1.83515	0.0420744	0.602239	0.75397	0.894223	0.0485542	78.4926	PC ae
Tyr	(Intercept)	84	42	-0.435983	-3.44287	2.57092	1.57514	0.0712939	0.261556	0.783437	0.900005	0.0457551	-35.3371	Aminoacids
lysoPC a C28:1	(Intercept)	84	42	0.389684	-2.4674	3.24677	1.47668	0.0031319	0.0031319	0.792542	0.900005	0.0457551	47.6514	lysoPC
PC ae C40:2	(Intercept)	84	42	0.518115	-3.12966	4.16738	1.9081	0.00649123	0.64774	0.787492	0.900005	0.0457551	67.8859	PC ae
lysoPC a C28:0	(Intercept)	84	42	-0.374438	-3.5101	2.76326	1.64308	0.0207226	0.252858	0.820973	0.916754	0.0377474	-31.2324	lysoPC
PC ae C36:3	(Intercept)	84	42	-0.361489	-3.32194	2.60066	1.55137	0.0497662	0.198009	0.817016	0.916754	0.0377474	-30.3361	PC ae
Glu	(Intercept)	84	42	0.356058	-3.39314	4.10391	1.95467	0.0898678	0.90781	0.856399	0.925463	0.0336407	42.769	Aminoacids
Ser	(Intercept)	84	42	0.373353	-3.22161	3.96817	1.87962	0.0549215	0.702518	0.843578	0.925463	0.0336407	45.2598	Aminoacids
lysoPC a C16:1	(Intercept)	84	42	-0.31251	-3.24181	2.61706	1.53462	0.0062384	0.0860301	0.839714	0.925463	0.0336407	-26.8392	lysoPC
PC ae C34:2	(Intercept)	84	42	-0.318438	-3.50054	2.86533	1.66694	0.0578213	0.381157	0.849526	0.925463	0.0336407	-27.2716	PC ae
lysoPC a C17:0	(Intercept)	84	42	-0.281423	-3.79069	3.22804	1.83651	0.034326	0.614587	0.879013	0.927462	0.0327038	-24.5291	lysoPC
PC aa C42:0	(Intercept)	84	42	-0.257315	-3.22753	2.71446	1.55614	0.0264959	0.158807	0.869541	0.927462	0.0327038	-22.6875	PC aa
PC ae C40:5	(Intercept)	84	42	-0.292877	-3.8389	3.25504	1.85404	0.0362644	0.614601	0.875323	0.927462	0.0327038	-25.3886	PC ae
lysoPC a C18:0	(Intercept)	84	42	0.212875	-3.25775	3.68541	1.81782	0.0269667	0.554464	0.907418	0.949375	0.0225623	23.723	lysoPC
PC ae C38:2	(Intercept)	84	42	-0.207266	-3.84817	3.4343	1.90527	0.0162474	0.664742	0.91395	0.949375	0.0225623	-18.7197	PC ae
PC ae C40:4	(Intercept)	84	42	0.185396	-3.43291	3.80574	1.89102	0.0249789	0.663168	0.922448	0.950831	0.0218968	20.3695	PC ae
PC ae C38:3	(Intercept)	84	42	0.163575	-3.43744	3.76616	1.88199	0.0276339	0.663405	0.931206	0.952531	0.0211208	17.7714	PC ae
PC aa C32:1	(Intercept)	84	42	-0.135008	-3.59513	3.32514	1.81109	0.0157106	0.498959	0.940961	0.955218	0.0198976	-12.6291	PC aa
Gly	(Intercept)	84	42	0.0733777	-3.21681	3.36183	1.72126	0.0741253	0.468777	0.966217	0.973482	0.0116722	7.61369	Aminoacids
PC ae C44:4	(Intercept)	84	42	-0.0497704	-3.10808	3.01093	1.60237	0.022415	0.216001	0.975386	0.975386	0.0108235	-4.85521	PC ae
t4-OH-Pro	age	84	42	-0.250265	-0.405599	-0.0950202	0.0813015	0.326212	0.533041	0.00386223	0.517539	0.286057	-22.1406	Biogenic Amines
Asn	age	84	42	0.205457	0.0146472	0.396256	0.0998942	0.0788257	0.468977	0.046568	0.661748	0.179307	22.8086	Aminoacids
Cit	age	84	42	0.149839	-0.0291523	0.328956	0.0937761	0.0582804	0.288338	0.118522	0.661748	0.179307	16.1647	Aminoacids
lysoPC a C18:2	age	84	42	0.189179	0.00761774	0.370765	0.095087	0.0680085	0.328579	0.053823	0.661748	0.179307	20.8257	lysoPC
lysoPC a C20:4	age	84	42	0.260062	0.0681763	0.451969	0.100412	0.145834	0.621963	0.0134846	0.661748	0.179307	29.701	lysoPC
lysoPC a C24:0	age	84	42	-0.169466	-0.349139	0.0103832	0.0940999	0.0789374	0.330735	0.07989	0.661748	0.179307	-15.5885	lysoPC
PC aa C36:3	age	84	42	0.146809	-0.0259766	0.319654	0.0905313	0.0507964	0.185544	0.113179	0.661748	0.179307	15.8133	PC aa
PC aa C36:4	age	84	42	0.253804	0.0524537	0.455126	0.105273	0.113528	0.670807	0.0207712	0.661748	0.179307	28.8919	PC aa
PC aa C36:5	age	84	42	0.192212	0.017585	0.366931	0.0914695	0.162023	0.413453	0.0423506	0.661748	0.179307	21.1927	PC aa
PC aa C38:4	age	84	42	0.169204	0.000754372	0.337682	0.0882506	0.105651	0.241429	0.0627363	0.661748	0.179307	18.4362	PC aa
PC aa C38:5	age	84	42	0.187141	0.0162772	0.35804	0.089517	0.0984976	0.255148	0.0433196	0.661748	0.179307	20.5797	PC aa
PC ae C36:4	age	84	42	0.172589	-0.0315175	0.376743	0.106767	0.103225	0.653844	0.114309	0.661748	0.179307	18.8378	PC ae
PC ae C36:5	age	84	42	0.166637	-0.0164735	0.349691	0.0958561	0.0826186	0.374923	0.090169	0.661748	0.179307	18.1325	PC ae
PC ae C38:0	age	84	42	0.18141	-0.00270193	0.365564	0.096405	0.130614	0.473732	0.0675081	0.661748	0.179307	19.8907	PC ae
PC ae C38:4	age	84	42	0.175752	-0.00255784	0.354166	0.0934233	0.0719836	0.292461	0.0677323	0.661748	0.179307	19.2142	PC ae
PC ae C38:5	age	84	42	0.192731	0.0181261	0.367334	0.0914535	0.103965	0.310393	0.0417104	0.661748	0.179307	21.2556	PC ae
PC ae C38:6	age	84	42	0.194803	-0.00466239	0.394263	0.10427	0.184721	0.769029	0.0693052	0.661748	0.179307	21.5072	PC ae
PC ae C40:6	age	84	42	0.173233	-0.00886868	0.355371	0.0953763	0.112243	0.410426	0.0772166	0.661748	0.179307	18.9143	PC ae
PC ae C44:3	age	84	42	-0.152986	-0.334185	0.0283171	0.0948847	0.0775597	0.349814	0.115158	0.661748	0.179307	-14.1858	PC ae
PC ae C44:5	age	84	42	0.189456	-0.0164781	0.395392	0.107745	0.0757826	0.648494	0.0866607	0.661748	0.179307	20.8592	PC ae
SM (OH) C22:1	age	84	42	0.149537	-0.0157765	0.314947	0.086629	0.0767731	0.149378	0.0925268	0.661748	0.179307	16.1296	SM
SM (OH) C24:1	age	84	42	0.148247	-0.0182675	0.31487	0.087253	0.0795572	0.167827	0.0975748	0.661748	0.179307	15.98	SM
SM C22:3	age	84	42	0.236126	0.0572348	0.414992	0.0936493	0.170557	0.495857	0.0159588	0.661748	0.179307	26.6334	SM
SM C24:1	age	84	42	0.141328	-0.0215084	0.304152	0.0848748	0.0579191	0.0761307	0.104082	0.661748	0.179307	15.1802	SM
PC aa C24:0	age	84	42	-0.154041	-0.353774	0.0457545	0.104549	0.0812658	0.620162	0.149114	0.715963	0.14511	-14.2763	PC aa
PC aa C26:0	age	84	42	0.135006	-0.0407433	0.310873	0.0920635	0.0653705	0.246036	0.150812	0.715963	0.14511	14.4544	PC aa
PC aa C34:3	age	84	42	0.132695	-0.0465125	0.311955	0.0938759	0.045965	0.253057	0.165633	0.715963	0.14511	14.1902	PC aa
PC aa C36:6	age	84	42	0.142249	-0.0381071	0.322688	0.0944532	0.0559409	0.290337	0.140272	0.715963	0.14511	15.2864	PC aa
PC aa C38:6	age	84	42	0.131859	-0.0455382	0.309229	0.0928944	0.10375	0.343869	0.163865	0.715963	0.14511	14.0947	PC aa
PC ae C44:6	age	84	42	0.138995	-0.0434885	0.321646	0.0956031	0.0378958	0.276023	0.15445	0.715963	0.14511	14.9118	PC ae
SM C24:0	age	84	42	0.126967	-0.0440138	0.298057	0.0895988	0.0503062	0.162038	0.164727	0.715963	0.14511	13.538	SM
lysoPC a C18:1	age	84	42	0.138814	-0.0583062	0.335981	0.103125	0.0987225	0.61712	0.186191	0.733813	0.134415	14.891	lysoPC
PC aa C34:1	age	84	42	0.134274	-0.0561526	0.324719	0.0997184	0.0317786	0.368626	0.186052	0.733813	0.134415	14.3707	PC aa
SM (OH) C14:1	age	84	42	0.142844	-0.056055	0.341776	0.104038	0.15718	0.688479	0.177821	0.733813	0.134415	15.355	SM
C0	age	84	42	0.137513	-0.074989	0.350034	0.111072	0.033576	0.675583	0.223236	0.793414	0.1005	14.7416	Acylcarnitines
PC aa C40:1	age	84	42	-0.131705	-0.338072	0.0747006	0.107773	0.0609005	0.67662	0.229386	0.793414	0.1005	-12.3401	PC aa
SM C16:0	age	84	42	0.129386	-0.073264	0.332075	0.106073	0.0839088	0.603049	0.230106	0.793414	0.1005	13.8129	SM
SM C18:0	age	84	42	0.122972	-0.0683646	0.314202	0.100062	0.0911473	0.519043	0.22665	0.793414	0.1005	13.0852	SM
SM C26:0	age	84	42	0.11393	-0.0646505	0.292584	0.0935657	0.039144	0.23	0.230919	0.793414	0.1005	12.0674	SM
Orn	age	84	42	0.125496	-0.0762614	0.327301	0.105617	0.0377214	0.540393	0.242138	0.811162	0.0908922	13.3711	Aminoacids
PC aa C34:4	age	84	42	0.116181	-0.0762203	0.308659	0.100727	0.038893	0.408048	0.255883	0.81639	0.0881024	12.3199	PC aa
PC aa C36:2	age	84	42	0.108513	-0.0697868	0.286866	0.093413	0.0420744	0.232269	0.252645	0.81639	0.0881024	11.462	PC aa
C14:1	age	84	42	0.118049	-0.08737	0.323492	0.107484	0.0434734	0.606315	0.278927	0.824719	0.0836938	12.5299	Acylcarnitines
Asp	age	84	42	-0.067085	-0.277476	0.143222	0.109893	0.0714327	0.79881	0.54523	0.824719	0.0836938	-6.48842	Aminoacids
Gly	age	84	42	0.0726439	-0.12016	0.265446	0.100946	0.0741253	0.468777	0.476129	0.824719	0.0836938	7.53475	Aminoacids
Ile	age	84	42	0.0706249	-0.123512	0.264753	0.101632	0.0976621	0.545835	0.491331	0.824719	0.0836938	7.31785	Aminoacids
Leu	age	84	42	0.0615608	-0.124691	0.247889	0.0975256	0.0443949	0.341736	0.531641	0.824719	0.0836938	6.34951	Aminoacids
Met	age	84	42	0.0821118	-0.127743	0.291964	0.109717	0.0538458	0.703288	0.458774	0.824719	0.0836938	8.55771	Aminoacids
ADMA	age	84	42	-0.066789	-0.233151	0.0995729	0.0859838	0.0149912	0.0149912	0.439589	0.824719	0.0836938	-6.46075	Biogenic Amines
lysoPC a C16:0	age	84	42	0.0757318	-0.1315	0.283003	0.108309	0.0480838	0.672084	0.488797	0.824719	0.0836938	7.86732	lysoPC
lysoPC a C17:0	age	84	42	0.0674062	-0.138801	0.273679	0.107799	0.034326	0.614587	0.535507	0.824719	0.0836938	6.973	lysoPC
lysoPC a C26:0	age	84	42	-0.0566178	-0.223793	0.110634	0.086495	0.00525009	0.00681847	0.516761	0.824719	0.0836938	-5.50448	lysoPC
PC aa C28:1	age	84	42	0.0892959	-0.0825624	0.261308	0.0900161	0.092994	0.252005	0.327559	0.824719	0.0836938	9.34041	PC aa
PC aa C30:2	age	84	42	-0.0797996	-0.246577	0.0869776	0.0861984	0.0102432	0.0102432	0.357352	0.824719	0.0836938	-7.66987	PC aa
PC aa C32:0	age	84	42	0.100344	-0.109326	0.309982	0.109666	0.0170969	0.596149	0.365877	0.824719	0.0836938	10.5551	PC aa
PC aa C32:3	age	84	42	-0.0627055	-0.229589	0.104178	0.0862534	0.00902593	0.00902593	0.469353	0.824719	0.0836938	-6.078	PC aa
PC aa C34:2	age	84	42	0.112992	-0.0800602	0.306035	0.101067	0.0580466	0.457764	0.270528	0.824719	0.0836938	11.9623	PC aa
PC aa C36:0	age	84	42	-0.083536	-0.295004	0.127936	0.110606	0.0315309	0.671982	0.454689	0.824719	0.0836938	-8.01421	PC aa
PC aa C36:1	age	84	42	0.0913152	-0.0889589	0.271676	0.0944467	0.0467831	0.263447	0.339785	0.824719	0.0836938	9.56142	PC aa
PC aa C38:1	age	84	42	-0.11481	-0.32155	0.0920409	0.108136	0.0223266	0.550827	0.295168	0.824719	0.0836938	-10.8465	PC aa
PC aa C38:3	age	84	42	0.082249	-0.092387	0.256993	0.0915059	0.0505306	0.202427	0.374472	0.824719	0.0836938	8.57261	PC aa
PC aa C40:2	age	84	42	-0.0922653	-0.309074	0.124421	0.113207	0.0402502	0.783809	0.420362	0.824719	0.0836938	-8.81368	PC aa
PC aa C40:3	age	84	42	-0.0801165	-0.303542	0.142929	0.1164	0.0265754	0.857517	0.495629	0.824719	0.0836938	-7.69912	PC aa
PC aa C40:6	age	84	42	0.0813202	-0.102866	0.265522	0.0964275	0.179544	0.559188	0.40429	0.824719	0.0836938	8.47182	PC aa
PC aa C42:0	age	84	42	0.0601738	-0.113889	0.234324	0.0911939	0.0264959	0.158807	0.513346	0.824719	0.0836938	6.20211	PC aa
PC aa C42:2	age	84	42	-0.0948141	-0.304974	0.115396	0.109853	0.0334994	0.661409	0.393728	0.824719	0.0836938	-9.0458	PC aa
PC aa C42:4	age	84	42	-0.102248	-0.32353	0.118805	0.115442	0.0378384	0.836863	0.381528	0.824719	0.0836938	-9.71941	PC aa
PC aa C42:6	age	84	42	-0.115722	-0.322026	0.0906277	0.107816	0.0524686	0.682204	0.290477	0.824719	0.0836938	-10.9278	PC aa
PC ae C30:1	age	84	42	0.0567338	-0.110166	0.223634	0.0862618	0.00884067	0.00884067	0.512623	0.824719	0.0836938	5.8374	PC ae
PC ae C30:2	age	84	42	-0.0901488	-0.277124	0.0969487	0.0979202	0.0519356	0.382997	0.363134	0.824719	0.0836938	-8.62048	PC ae
PC ae C32:1	age	84	42	0.0813908	-0.124007	0.286814	0.1075	0.016078	0.539397	0.4536	0.824719	0.0836938	8.47947	PC ae
PC ae C32:2	age	84	42	-0.066905	-0.263239	0.12947	0.102787	0.0337951	0.45923	0.51899	0.824719	0.0836938	-6.4716	PC ae
PC ae C34:0	age	84	42	0.0630705	-0.119171	0.245426	0.0954326	0.0552522	0.304883	0.512668	0.824719	0.0836938	6.51019	PC ae
PC ae C34:1	age	84	42	0.0950659	-0.0922538	0.282442	0.0980984	0.0299759	0.328589	0.338595	0.824719	0.0836938	9.97313	PC ae
PC ae C36:0	age	84	42	0.079214	-0.112072	0.270512	0.100125	0.109901	0.549934	0.433715	0.824719	0.0836938	8.2436	PC ae
PC ae C36:1	age	84	42	-0.0795802	-0.295192	0.135902	0.112525	0.0345317	0.777658	0.483906	0.824719	0.0836938	-7.64961	PC ae
PC ae C36:2	age	84	42	0.102417	-0.0873405	0.292239	0.0993957	0.0184608	0.338098	0.309372	0.824719	0.0836938	10.7845	PC ae
PC ae C38:1	age	84	42	-0.0789235	-0.293866	0.135995	0.112347	0.0425965	0.728817	0.48687	0.824719	0.0836938	-7.58894	PC ae
PC ae C40:3	age	84	42	-0.0665815	-0.276479	0.143335	0.109732	0.0513779	0.694439	0.547761	0.824719	0.0836938	-6.44134	PC ae
PC ae C42:1	age	84	42	-0.0934436	-0.297506	0.110695	0.10676	0.0497367	0.629471	0.387156	0.824719	0.0836938	-8.92106	PC ae
PC ae C42:2	age	84	42	-0.0933242	-0.304832	0.118212	0.110521	0.0331278	0.685071	0.404073	0.824719	0.0836938	-8.91019	PC ae
PC ae C42:3	age	84	42	-0.091089	-0.291172	0.10909	0.104642	0.0614059	0.597101	0.389616	0.824719	0.0836938	-8.70635	PC ae
PC ae C42:4	age	84	42	-0.0761554	-0.277072	0.124909	0.105106	0.0365248	0.551348	0.4734	0.824719	0.0836938	-7.33278	PC ae
SM (OH) C16:1	age	84	42	0.102494	-0.101851	0.306828	0.106825	0.0939262	0.700649	0.343312	0.824719	0.0836938	10.7931	SM
SM (OH) C22:2	age	84	42	0.0544004	-0.115451	0.224268	0.0889968	0.00676804	0.0652981	0.544672	0.824719	0.0836938	5.59073	SM
SM C16:1	age	84	42	0.0742552	-0.131368	0.279882	0.107558	0.0841241	0.664918	0.494087	0.824719	0.0836938	7.70816	SM
SM C18:1	age	84	42	0.0929472	-0.104303	0.290093	0.103139	0.055145	0.521188	0.373163	0.824719	0.0836938	9.74038	SM
SM C20:2	age	84	42	0.0801478	-0.0758507	0.236146	0.0806274	0.130152	0.130152	0.323195	0.824719	0.0836938	8.34472	SM
H1	age	84	42	0.0623346	-0.12333	0.248056	0.0972486	0.0109081	0.269477	0.525373	0.824719	0.0836938	6.43184	Sugars
Thr	age	84	42	0.0602768	-0.137856	0.258374	0.103708	0.0155431	0.435644	0.564492	0.840466	0.07548	6.21305	Aminoacids
Tyr	age	84	42	-0.0524551	-0.228765	0.123997	0.0923199	0.0712939	0.261556	0.57325	0.844127	0.0735922	-5.11031	Aminoacids
Pro	age	84	42	0.054689	-0.149127	0.258467	0.106705	0.0241866	0.521638	0.611277	0.855962	0.0675453	5.62121	Aminoacids
Trp	age	84	42	0.0524757	-0.143972	0.249032	0.10286	0.0210773	0.42863	0.612918	0.855962	0.0675453	5.3877	Aminoacids
Creatinine	age	84	42	0.0493619	-0.138405	0.237102	0.0982896	0.0994437	0.474048	0.618389	0.855962	0.0675453	5.06005	Biogenic Amines
PC aa C38:0	age	84	42	0.0553303	-0.138767	0.24948	0.101658	0.0260453	0.394514	0.58944	0.855962	0.0675453	5.68897	PC aa
PC ae C34:2	age	84	42	0.0489204	-0.137751	0.23574	0.0977332	0.0578213	0.381157	0.619615	0.855962	0.0675453	5.01368	PC ae
PC ae C36:3	age	84	42	0.0482754	-0.125304	0.222016	0.0909181	0.0497662	0.198009	0.598568	0.855962	0.0675453	4.94596	PC ae
C2	age	84	42	0.0259745	-0.161241	0.213133	0.0980061	0.0554116	0.383804	0.792411	0.881288	0.0548823	2.63148	Acylcarnitines
C18:1	age	84	42	0.0392304	-0.131065	0.209442	0.0891291	0.172976	0.40134	0.662302	0.881288	0.0548823	4.001	Acylcarnitines
Glu	age	84	42	-0.0424135	-0.264349	0.178952	0.115342	0.0898678	0.90781	0.715098	0.881288	0.0548823	-4.15266	Aminoacids
His	age	84	42	0.0347619	-0.158188	0.227799	0.101	0.056296	0.472254	0.732606	0.881288	0.0548823	3.53732	Aminoacids
Lys	age	84	42	0.0370069	-0.161616	0.235708	0.103974	0.0201933	0.454674	0.723858	0.881288	0.0548823	3.77002	Aminoacids
Phe	age	84	42	-0.0281414	-0.224353	0.168193	0.102697	0.00826857	0.40139	0.785549	0.881288	0.0548823	-2.77491	Aminoacids
Ser	age	84	42	0.0456065	-0.16557	0.256785	0.110407	0.0549215	0.702518	0.681826	0.881288	0.0548823	4.66625	Aminoacids
Val	age	84	42	0.0246348	-0.155149	0.204478	0.0941561	0.0662874	0.305901	0.795004	0.881288	0.0548823	2.49407	Aminoacids
Taurine	age	84	42	0.0262308	-0.152045	0.204554	0.0933832	0.0121309	0.17696	0.780306	0.881288	0.0548823	2.65779	Biogenic Amines
lysoPC a C16:1	age	84	42	0.0384385	-0.133209	0.210149	0.0899243	0.0062384	0.0860301	0.671452	0.881288	0.0548823	3.91868	lysoPC
lysoPC a C20:3	age	84	42	-0.0359844	-0.212152	0.140375	0.0922699	0.0287119	0.192777	0.698774	0.881288	0.0548823	-3.53446	lysoPC
lysoPC a C26:1	age	84	42	-0.0315266	-0.221121	0.158183	0.0992805	0.0596778	0.439445	0.752592	0.881288	0.0548823	-3.10349	lysoPC
lysoPC a C28:1	age	84	42	-0.0347852	-0.202183	0.132612	0.0865191	0.0031319	0.0031319	0.688717	0.881288	0.0548823	-3.41872	lysoPC
PC aa C30:0	age	84	42	0.0419373	-0.158645	0.24262	0.104957	0.04341	0.507638	0.69171	0.881288	0.0548823	4.28291	PC aa
PC aa C32:1	age	84	42	-0.027687	-0.230671	0.175337	0.106242	0.0157106	0.498959	0.79579	0.881288	0.0548823	-2.73072	PC aa
PC aa C40:4	age	84	42	-0.0455794	-0.233593	0.142624	0.0984546	0.0333399	0.355329	0.646143	0.881288	0.0548823	-4.45563	PC aa
PC aa C40:5	age	84	42	0.0361248	-0.1493	0.221681	0.0971229	0.0473724	0.319115	0.712028	0.881288	0.0548823	3.67852	PC aa
PC aa C42:1	age	84	42	-0.0416597	-0.235659	0.152427	0.101599	0.045653	0.473766	0.684122	0.881288	0.0548823	-4.08039	PC aa
PC aa C42:5	age	84	42	0.0350796	-0.188354	0.258367	0.116571	0.00983182	0.773221	0.765173	0.881288	0.0548823	3.57022	PC aa
PC ae C30:0	age	84	42	-0.0282756	-0.20619	0.149847	0.0931714	0.0241637	0.205617	0.763227	0.881288	0.0548823	-2.78796	PC ae
PC ae C40:1	age	84	42	-0.041284	-0.235934	0.153447	0.101916	0.04114	0.466786	0.687705	0.881288	0.0548823	-4.04435	PC ae
PC ae C40:2	age	84	42	-0.0292514	-0.243533	0.185084	0.112039	0.00649123	0.64774	0.795495	0.881288	0.0548823	-2.88277	PC ae
PC ae C42:5	age	84	42	-0.0346365	-0.240468	0.171265	0.107708	0.0420744	0.602239	0.749571	0.881288	0.0548823	-3.40436	PC ae
PC ae C44:4	age	84	42	0.0336891	-0.145584	0.213111	0.0939142	0.022415	0.216001	0.721823	0.881288	0.0548823	3.4263	PC ae
Arg	age	84	42	-0.0268385	-0.231259	0.177661	0.106857	0.0418458	0.614599	0.803054	0.882043	0.0545102	-2.64816	Aminoacids
Gln	age	84	42	-0.0240857	-0.233768	0.185743	0.109372	0.12383	0.783795	0.826979	0.900937	0.0453057	-2.3798	Aminoacids
lysoPC a C28:0	age	84	42	-0.0171906	-0.201096	0.166893	0.0963081	0.0207226	0.252858	0.8593	0.927376	0.032744	-1.70437	lysoPC
PC aa C32:2	age	84	42	0.0161906	-0.164532	0.197004	0.0946555	0.00909846	0.20035	0.86509	0.927376	0.032744	1.63224	PC aa
PC ae C34:3	age	84	42	0.0112242	-0.197557	0.220006	0.109205	0.0480213	0.662594	0.918669	0.9561	0.0194965	1.12875	PC ae
PC ae C38:2	age	84	42	0.0129515	-0.201227	0.227166	0.111886	0.0162474	0.664742	0.908468	0.9561	0.0194965	1.30357	PC ae
PC ae C40:4	age	84	42	-0.0101678	-0.222443	0.202161	0.111045	0.0249789	0.663168	0.92756	0.9561	0.0194965	-1.01163	PC ae
PC ae C40:5	age	84	42	0.0106517	-0.197272	0.218614	0.108828	0.0362644	0.614601	0.922551	0.9561	0.0194965	1.07087	PC ae
SM C26:1	age	84	42	-0.00863843	-0.180397	0.163112	0.0899637	0.0698767	0.212883	0.924005	0.9561	0.0194965	-0.860123	SM
Kynurenine	age	84	42	-0.00716324	-0.186005	0.171767	0.0936811	0.0891538	0.324792	0.939453	0.960967	0.0172914	-0.713764	Biogenic Amines
Ala	age	84	42	-0.00633032	-0.209612	0.196951	0.106401	0.0314165	0.563679	0.952869	0.967306	0.0144361	-0.631033	Aminoacids
lysoPC a C18:0	age	84	42	-0.00195	-0.206019	0.202275	0.106664	0.0269667	0.554464	0.985514	0.992924	0.00308393	-0.19481	lysoPC
PC ae C38:3	age	84	42	0.000176982	-0.211047	0.211435	0.110514	0.0276339	0.663405	0.998731	0.998731	0.000551513	0.0176998	PC ae
PC aa C40:6	FM	84	42	0.0441998	0.0198189	0.0684109	0.0126481	0.179544	0.559188	0.00105187	0.140951	0.850933	4.51911	PC aa
PC ae C38:6	FM	84	42	0.0371459	0.0122199	0.0618542	0.0129141	0.184721	0.769029	0.00565662	0.296837	0.527482	3.78445	PC ae
C18:1	FM	84	42	-0.0339065	-0.0566538	-0.0111794	0.0119015	0.172976	0.40134	0.00666171	0.296837	0.527482	-3.33381	Acylcarnitines
PC aa C36:5	FM	84	42	0.0334162	0.00968446	0.0569359	0.0121922	0.162023	0.413453	0.0088608	0.296837	0.527482	3.39808	PC aa
PC ae C36:0	FM	84	42	0.0311282	0.00613735	0.0562304	0.0130776	0.109901	0.549934	0.0213603	0.357654	0.446537	3.16177	PC ae
SM C22:3	FM	84	42	0.0294247	0.00574582	0.0530761	0.0123819	0.170557	0.495857	0.0217497	0.357654	0.446537	2.98619	SM
Creatinine	FM	84	42	-0.0302898	-0.0550964	-0.00552891	0.0129632	0.0994437	0.474048	0.0238809	0.357654	0.446537	-2.98357	Biogenic Amines
SM C26:1	FM	84	42	0.0283232	0.0052018	0.0514366	0.0121051	0.0698767	0.212883	0.0240677	0.357654	0.446537	2.87281	SM
PC aa C38:6	FM	84	42	0.0287337	0.00497859	0.0524338	0.0124116	0.10375	0.343869	0.0253757	0.357654	0.446537	2.91505	PC aa
Tyr	FM	84	42	0.0281069	0.00425062	0.051831	0.0123859	0.0712939	0.261556	0.0283633	0.357654	0.446537	2.85056	Aminoacids
SM (OH) C14:1	FM	84	42	0.02886	0.00286009	0.0544341	0.0132444	0.15718	0.688479	0.0339369	0.357654	0.446537	2.92805	SM
PC ae C38:0	FM	84	42	0.0275762	0.00304223	0.0519612	0.012743	0.130614	0.473732	0.0357691	0.357654	0.446537	2.79599	PC ae
Gly	FM	84	42	-0.0279791	-0.0534248	-0.00237389	0.0132984	0.0741253	0.468777	0.040889	0.357654	0.446537	-2.75913	Aminoacids
Val	FM	84	42	0.0263926	0.00235334	0.0504637	0.0125901	0.0662874	0.305901	0.0419045	0.357654	0.446537	2.6744	Aminoacids
PC ae C40:6	FM	84	42	0.0265439	0.00205323	0.050858	0.0126761	0.112243	0.410426	0.0420195	0.357654	0.446537	2.68994	PC ae
Kynurenine	FM	84	42	0.0259543	0.00168031	0.0500429	0.0125248	0.0891538	0.324792	0.044261	0.357654	0.446537	2.62941	Biogenic Amines
SM C18:0	FM	84	42	0.0267825	0.00158502	0.0522316	0.0131112	0.0911473	0.519043	0.0467637	0.357654	0.446537	2.71443	SM
PC aa C38:4	FM	84	42	0.0241805	0.0013266	0.046919	0.0118758	0.105651	0.241429	0.0480431	0.357654	0.446537	2.44752	PC aa
SM C20:2	FM	84	42	0.0211987	5.96881e-05	0.0423378	0.0109257	0.130152	0.130152	0.0558703	0.393774	0.404753	2.1425	SM
PC aa C28:1	FM	84	42	0.0233484	-0.000246225	0.0467494	0.0120977	0.092994	0.252005	0.0603956	0.393774	0.404753	2.36231	PC aa
C2	FM	84	42	0.0245067	-0.000370267	0.049503	0.0130123	0.0554116	0.383804	0.0661818	0.393774	0.404753	2.48094	Acylcarnitines
His	FM	84	42	-0.0248346	-0.050535	0.000648714	0.0132834	0.056296	0.472254	0.0679064	0.393774	0.404753	-2.45287	Aminoacids
PC ae C36:4	FM	84	42	0.0252989	-0.00154941	0.0517002	0.0136457	0.103225	0.653844	0.0695751	0.393774	0.404753	2.56217	PC ae
SM C16:1	FM	84	42	0.0251396	-0.00114052	0.0512915	0.0136795	0.0841241	0.664918	0.0717902	0.393774	0.404753	2.54582	SM
SM (OH) C24:1	FM	84	42	0.0214368	-0.00145132	0.0441609	0.0117747	0.0795572	0.167827	0.0759138	0.393774	0.404753	2.16683	SM
lysoPC a C18:1	FM	84	42	-0.0238346	-0.0495304	0.00162407	0.0132896	0.0987225	0.61712	0.0789832	0.393774	0.404753	-2.35528	lysoPC
SM (OH) C16:1	FM	84	42	0.0236046	-0.00214928	0.0496217	0.0134517	0.0939262	0.700649	0.0849938	0.393774	0.404753	2.38854	SM
PC aa C40:5	FM	84	42	0.0228272	-0.00253834	0.0479461	0.0129603	0.0473724	0.319115	0.0852889	0.393774	0.404753	2.30898	PC aa
Asp	FM	84	42	-0.0228338	-0.0493604	0.00282331	0.0131566	0.0714327	0.79881	0.0876549	0.393774	0.404753	-2.2575	Aminoacids
SM (OH) C22:1	FM	84	42	0.0201265	-0.00260268	0.042697	0.0116999	0.0767731	0.149378	0.09289	0.393774	0.404753	2.03304	SM
Ser	FM	84	42	-0.0235906	-0.0501087	0.00288259	0.0138333	0.0549215	0.702518	0.0937862	0.393774	0.404753	-2.33145	Aminoacids
PC aa C38:5	FM	84	42	0.0205827	-0.00262289	0.0436523	0.0120317	0.0984976	0.255148	0.0944522	0.393774	0.404753	2.0796	PC aa
PC aa C38:3	FM	84	42	0.0208965	-0.00309601	0.044697	0.0123084	0.0505306	0.202427	0.0969909	0.393774	0.404753	2.11164	PC aa
PC ae C38:5	FM	84	42	0.0205976	-0.00292151	0.0440167	0.0122501	0.103965	0.310393	0.0999128	0.393774	0.404753	2.08112	PC ae
PC ae C42:3	FM	84	42	-0.0215883	-0.0484303	0.00477519	0.0134966	0.0614059	0.597101	0.116196	0.409136	0.388132	-2.13569	PC ae
SM C16:0	FM	84	42	0.0218417	-0.00500841	0.0483017	0.0136918	0.0839088	0.603049	0.117098	0.409136	0.388132	2.2082	SM
PC aa C26:0	FM	84	42	0.0197215	-0.00424949	0.0435158	0.0123601	0.0653705	0.246036	0.118022	0.409136	0.388132	1.99173	PC aa
lysoPC a C26:1	FM	84	42	-0.0204981	-0.046282	0.00497538	0.0131107	0.0596778	0.439445	0.124999	0.409136	0.388132	-2.02894	lysoPC
SM C18:1	FM	84	42	0.0210064	-0.00486793	0.047138	0.0134734	0.055145	0.521188	0.125661	0.409136	0.388132	2.12286	SM
PC ae C44:3	FM	84	42	-0.0196889	-0.0440834	0.00455252	0.0126522	0.0775597	0.349814	0.126876	0.409136	0.388132	-1.94963	PC ae
Arg	FM	84	42	-0.0212188	-0.0482175	0.00533323	0.013707	0.0418458	0.614599	0.127938	0.409136	0.388132	-2.09953	Aminoacids
PC ae C36:5	FM	84	42	0.0196365	-0.00473766	0.0440107	0.0127581	0.0826186	0.374923	0.13088	0.409136	0.388132	1.98306	PC ae
PC ae C34:0	FM	84	42	0.0196171	-0.00496244	0.0440498	0.0127541	0.0552522	0.304883	0.13129	0.409136	0.388132	1.98108	PC ae
PC ae C40:1	FM	84	42	-0.0203775	-0.0465202	0.00547553	0.0133989	0.04114	0.466786	0.135175	0.411669	0.385452	-2.01713	PC ae
Met	FM	84	42	0.0205081	-0.00583554	0.0471896	0.0137415	0.0538458	0.703288	0.141338	0.420874	0.375848	2.07198	Aminoacids
PC ae C30:2	FM	84	42	-0.0190856	-0.0445645	0.00612018	0.0129992	0.0519356	0.382997	0.149177	0.431071	0.365451	-1.89046	PC ae
PC aa C42:1	FM	84	42	-0.0194893	-0.0458437	0.00651154	0.0133498	0.045653	0.473766	0.151197	0.431071	0.365451	-1.93006	PC aa
SM C24:1	FM	84	42	0.0160649	-0.00603032	0.0381174	0.0114924	0.0579191	0.0761307	0.169602	0.471704	0.32633	1.61946	SM
lysoPC a C20:3	FM	84	42	-0.0170907	-0.0415074	0.00710694	0.0124051	0.0287119	0.192777	0.175683	0.471704	0.32633	-1.69455	lysoPC
Ala	FM	84	42	0.0188819	-0.0075694	0.045619	0.013777	0.0314165	0.563679	0.176798	0.471704	0.32633	1.90613	Aminoacids
PC aa C30:0	FM	84	42	0.0187022	-0.00792438	0.045067	0.013726	0.04341	0.507638	0.179529	0.471704	0.32633	1.88781	PC aa
PC aa C36:1	FM	84	42	0.0168102	-0.00777658	0.0412006	0.0126536	0.0467831	0.263447	0.191083	0.492407	0.307676	1.69523	PC aa
PC aa C40:1	FM	84	42	-0.0178067	-0.0451131	0.00887774	0.0136274	0.0609005	0.67662	0.197087	0.49349	0.306722	-1.76491	PC aa
lysoPC a C17:0	FM	84	42	-0.0179686	-0.0448784	0.00859601	0.0138184	0.034326	0.614587	0.199401	0.49349	0.306722	-1.78082	lysoPC
SM C24:0	FM	84	42	0.0156397	-0.00791466	0.0390117	0.0120785	0.0503062	0.162038	0.202552	0.49349	0.306722	1.57627	SM
PC aa C36:2	FM	84	42	0.0158144	-0.00841734	0.0398868	0.0125373	0.0420744	0.232269	0.214046	0.495378	0.305063	1.59401	PC aa
PC ae C32:2	FM	84	42	-0.0170212	-0.0430064	0.00882588	0.0135191	0.0337951	0.45923	0.214329	0.495378	0.305063	-1.68772	PC ae
PC ae C30:0	FM	84	42	-0.0157739	-0.0404928	0.00871517	0.0125142	0.0241637	0.205617	0.214544	0.495378	0.305063	-1.56501	PC ae
PC aa C42:0	FM	84	42	-0.0153565	-0.0390647	0.0082107	0.0122822	0.0264959	0.158807	0.218114	0.495378	0.305063	-1.52392	PC aa
PC ae C34:3	FM	84	42	-0.0169435	-0.0436028	0.00953652	0.0138472	0.0480213	0.662594	0.226544	0.505947	0.295895	-1.68008	PC ae
PC aa C42:6	FM	84	42	-0.0158993	-0.0446246	0.0120192	0.0135972	0.0524686	0.682204	0.247794	0.544334	0.264134	-1.57736	PC aa
lysoPC a C28:0	FM	84	42	0.0148885	-0.0104178	0.0399541	0.0128948	0.0207226	0.252858	0.25473	0.550546	0.259207	1.49999	lysoPC
t4-OH-Pro	FM	84	42	-0.0122512	-0.0330768	0.00874253	0.0108311	0.326212	0.533041	0.264173	0.556846	0.254265	-1.21765	Biogenic Amines
PC ae C42:1	FM	84	42	-0.0153672	-0.0431093	0.0117572	0.0136571	0.0497367	0.629471	0.265956	0.556846	0.254265	-1.52497	PC ae
SM C26:0	FM	84	42	0.013861	-0.0105041	0.0380437	0.0125578	0.039144	0.23	0.275916	0.568812	0.245031	1.39575	SM
PC ae C36:1	FM	84	42	-0.0145012	-0.0425364	0.0124662	0.013584	0.0345317	0.777658	0.290062	0.58275	0.234518	-1.43965	PC ae
PC aa C36:0	FM	84	42	-0.0148795	-0.0418858	0.0118547	0.0139627	0.0315309	0.671982	0.291375	0.58275	0.234518	-1.47693	PC aa
PC aa C38:0	FM	84	42	0.0140312	-0.0121073	0.0399312	0.0134591	0.0260453	0.394514	0.302777	0.588605	0.230176	1.41301	PC aa
PC ae C44:5	FM	84	42	0.0143061	-0.012327	0.0406606	0.0137524	0.0757826	0.648494	0.303088	0.588605	0.230176	1.44089	PC ae
PC ae C42:4	FM	84	42	-0.0140503	-0.041872	0.0132576	0.0136446	0.0365248	0.551348	0.308487	0.590532	0.228757	-1.3952	PC ae
PC aa C36:3	FM	84	42	0.0123256	-0.0112203	0.0357264	0.0121891	0.0507964	0.185544	0.317711	0.597197	0.223882	1.24019	PC aa
PC aa C24:0	FM	84	42	-0.0133661	-0.0403098	0.0130496	0.0134426	0.0812658	0.620162	0.324975	0.597197	0.223882	-1.32772	PC aa
PC aa C34:3	FM	84	42	0.0125218	-0.0117003	0.0366156	0.0125852	0.045965	0.253057	0.325339	0.597197	0.223882	1.26005	PC aa
lysoPC a C16:0	FM	84	42	-0.0133022	-0.0409039	0.0136414	0.0136957	0.0480838	0.672084	0.335939	0.608322	0.215866	-1.32142	lysoPC
PC aa C36:6	FM	84	42	0.0121156	-0.0120462	0.0362433	0.012637	0.0559409	0.290337	0.343	0.612827	0.212662	1.21893	PC aa
PC aa C32:1	FM	84	42	0.0130717	-0.0135432	0.0395962	0.0138831	0.0157106	0.498959	0.351191	0.619204	0.208166	1.31575	PC aa
Cit	FM	84	42	-0.0114244	-0.0360619	0.0129762	0.0125498	0.0582804	0.288338	0.367798	0.640063	0.193777	-1.13594	Aminoacids
Taurine	FM	84	42	0.0111118	-0.0128794	0.035084	0.0125562	0.0121309	0.17696	0.381144	0.654786	0.183901	1.11738	Biogenic Amines
PC ae C38:4	FM	84	42	0.010695	-0.0137655	0.0349327	0.0125081	0.0719836	0.292461	0.397321	0.665609	0.176781	1.07524	PC ae
PC aa C40:4	FM	84	42	-0.0111889	-0.0373478	0.0146599	0.0130883	0.0333399	0.355329	0.397379	0.665609	0.176781	-1.11266	PC aa
PC aa C36:4	FM	84	42	0.0107102	-0.0149256	0.0364122	0.0134075	0.113528	0.670807	0.428024	0.70809	0.149912	1.07678	PC aa
PC ae C44:4	FM	84	42	-0.0094729	-0.0341563	0.0149913	0.012605	0.022415	0.216001	0.456533	0.742853	0.129097	-0.942817	PC ae
C14:1	FM	84	42	-0.0102831	-0.0369958	0.0161794	0.0138145	0.0434734	0.606315	0.460126	0.742853	0.129097	-1.02304	Acylcarnitines
PC aa C34:4	FM	84	42	0.00941573	-0.0161364	0.0348772	0.0133283	0.038893	0.408048	0.483531	0.771348	0.11275	0.946019	PC aa
Thr	FM	84	42	-0.00946712	-0.0355632	0.0166753	0.0136616	0.0155431	0.435644	0.491802	0.772955	0.111846	-0.942244	Aminoacids
lysoPC a C18:2	FM	84	42	-0.00871317	-0.0329524	0.0155808	0.0126939	0.0680085	0.328579	0.496076	0.772955	0.111846	-0.867532	lysoPC
PC ae C44:6	FM	84	42	0.00840815	-0.016967	0.0335236	0.0127915	0.0378958	0.276023	0.514562	0.792544	0.100977	0.844359	PC ae
PC aa C40:2	FM	84	42	-0.00878252	-0.0370631	0.0183687	0.0136259	0.0402502	0.783809	0.521689	0.79439	0.099966	-0.874407	PC aa
PC ae C42:2	FM	84	42	-0.00868868	-0.0376182	0.0194065	0.0138969	0.0331278	0.685071	0.534588	0.7964	0.0988686	-0.865104	PC ae
PC aa C42:2	FM	84	42	-0.00869325	-0.0370518	0.018954	0.0139138	0.0334994	0.661409	0.534896	0.7964	0.0988686	-0.865557	PC aa
PC ae C34:2	FM	84	42	-0.0076121	-0.0330289	0.0175382	0.0129812	0.0578213	0.381157	0.560619	0.818322	0.0870758	-0.75832	PC ae
lysoPC a C24:0	FM	84	42	-0.00734872	-0.0322425	0.0172813	0.0125678	0.0789374	0.330735	0.561833	0.818322	0.0870758	-0.732178	lysoPC
PC aa C40:3	FM	84	42	-0.00724563	-0.0350159	0.0188672	0.0130912	0.0265754	0.857517	0.581701	0.827342	0.0823151	-0.721945	PC aa
PC ae C40:3	FM	84	42	-0.00756863	-0.0357064	0.0198011	0.0137819	0.0513779	0.694439	0.585219	0.827342	0.0823151	-0.754006	PC ae
PC ae C36:3	FM	84	42	-0.00663596	-0.03049	0.0170263	0.012232	0.0497662	0.198009	0.590355	0.827342	0.0823151	-0.661399	PC ae
lysoPC a C16:1	FM	84	42	-0.00654609	-0.0297996	0.0166456	0.0121441	0.0062384	0.0860301	0.592722	0.827342	0.0823151	-0.652471	lysoPC
lysoPC a C20:4	FM	84	42	-0.00680512	-0.0317554	0.0180124	0.0129832	0.145834	0.621963	0.602526	0.832355	0.0796915	-0.678202	lysoPC
PC ae C30:1	FM	84	42	0.00597231	-0.0166439	0.0285886	0.0116892	0.00884067	0.00884067	0.610809	0.835188	0.0782159	0.599018	PC ae
PC aa C32:2	FM	84	42	0.00628993	-0.0180611	0.0305644	0.0127083	0.00909846	0.20035	0.62317	0.835489	0.0780595	0.630976	PC aa
Pro	FM	84	42	-0.00679716	-0.0337222	0.020499	0.0139057	0.0241866	0.521638	0.627245	0.835489	0.0780595	-0.677411	Aminoacids
PC aa C34:2	FM	84	42	-0.00636928	-0.0319186	0.0190761	0.0133172	0.0580466	0.457764	0.63472	0.835489	0.0780595	-0.634904	PC aa
PC ae C34:1	FM	84	42	-0.00602412	-0.0310958	0.0189473	0.0130679	0.0299759	0.328589	0.647074	0.835489	0.0780595	-0.600601	PC ae
PC aa C42:4	FM	84	42	-0.00609339	-0.0338626	0.0202987	0.0133167	0.0378384	0.836863	0.648743	0.835489	0.0780595	-0.607486	PC aa
Gln	FM	84	42	-0.00603242	-0.0332985	0.0223982	0.0133226	0.12383	0.783795	0.652427	0.835489	0.0780595	-0.601426	Aminoacids
Phe	FM	84	42	-0.00608286	-0.032326	0.0199531	0.0135723	0.00826857	0.40139	0.656163	0.835489	0.0780595	-0.60644	Aminoacids
PC aa C32:3	FM	84	42	-0.00514621	-0.0277603	0.0174679	0.011688	0.00902593	0.00902593	0.660909	0.835489	0.0780595	-0.513299	PC aa
lysoPC a C18:0	FM	84	42	-0.00595306	-0.033998	0.0215666	0.0138287	0.0269667	0.554464	0.668822	0.83759	0.0769683	-0.593537	lysoPC
PC ae C38:3	FM	84	42	-0.00566473	-0.0340063	0.0219792	0.0139812	0.0276339	0.663405	0.687035	0.852432	0.0693401	-0.564872	PC ae
H1	FM	84	42	-0.00508669	-0.0301049	0.0197957	0.0129993	0.0109081	0.269477	0.697487	0.852833	0.069136	-0.507377	Sugars
PC aa C38:1	FM	84	42	0.00543439	-0.0222741	0.032707	0.0140232	0.0223266	0.550827	0.700087	0.852833	0.069136	0.544918	PC aa
lysoPC a C28:1	FM	84	42	0.00385186	-0.0188319	0.0265356	0.011724	0.0031319	0.0031319	0.743359	0.893343	0.0489817	0.385929	lysoPC
Orn	FM	84	42	-0.00446328	-0.0312514	0.0220022	0.0137374	0.0377214	0.540393	0.746675	0.893343	0.0489817	-0.445334	Aminoacids
Ile	FM	84	42	-0.00404457	-0.0295214	0.0216818	0.01327	0.0976621	0.545835	0.761863	0.903449	0.0440966	-0.403641	Aminoacids
Glu	FM	84	42	0.00349901	-0.0211192	0.0268369	0.0120458	0.0898678	0.90781	0.772226	0.907704	0.0420558	0.350514	Aminoacids
SM (OH) C22:2	FM	84	42	0.00336177	-0.0198067	0.0264141	0.0120303	0.00676804	0.0652981	0.781297	0.910381	0.0407767	0.336742	SM
PC aa C34:1	FM	84	42	0.00347921	-0.0219164	0.0287755	0.0132394	0.0317786	0.368626	0.793919	0.917113	0.0375771	0.348527	PC aa
PC ae C36:2	FM	84	42	-0.00306134	-0.0287339	0.0223903	0.0132216	0.0184608	0.338098	0.817971	0.936821	0.0283432	-0.305666	PC ae
PC ae C42:5	FM	84	42	-0.00296291	-0.0305433	0.024108	0.0138537	0.0420744	0.602239	0.831535	0.944286	0.0248965	-0.295852	PC ae
Asn	FM	84	42	0.00249063	-0.0226687	0.0277677	0.0131639	0.0788257	0.468977	0.850767	0.947332	0.0234978	0.249374	Aminoacids
Leu	FM	84	42	-0.00239224	-0.0272207	0.0224117	0.0129882	0.0443949	0.341736	0.854709	0.947332	0.0234978	-0.238938	Aminoacids
PC aa C42:5	FM	84	42	0.00257328	-0.0264672	0.0304985	0.0140622	0.00983182	0.773221	0.855427	0.947332	0.0234978	0.257659	PC aa
PC ae C40:4	FM	84	42	-0.00244281	-0.0318004	0.0261221	0.0140455	0.0249789	0.663168	0.862627	0.947476	0.0234319	-0.243983	PC ae
C0	FM	84	42	0.00205861	-0.0252065	0.0289528	0.0140091	0.033576	0.675583	0.883727	0.960044	0.017709	0.206073	Acylcarnitines
PC ae C40:2	FM	84	42	-0.00189951	-0.0307809	0.0262745	0.0142071	0.00649123	0.64774	0.894166	0.960044	0.017709	-0.189771	PC ae
PC ae C38:1	FM	84	42	-0.00183503	-0.0306361	0.0260271	0.0139142	0.0425965	0.728817	0.895563	0.960044	0.017709	-0.183335	PC ae
PC ae C38:2	FM	84	42	-0.00162741	-0.0298911	0.0259996	0.014133	0.0162474	0.664742	0.908769	0.966468	0.0148124	-0.162609	PC ae
ADMA	FM	84	42	-0.00102499	-0.0235684	0.0215184	0.0116515	0.0149912	0.0149912	0.93012	0.981386	0.00816017	-0.102447	Biogenic Amines
lysoPC a C26:0	FM	84	42	-0.000618583	-0.0233019	0.0220156	0.01172	0.00525009	0.00681847	0.958168	0.99794	0.000895478	-0.0618392	lysoPC
PC ae C32:1	FM	84	42	-0.000365882	-0.0272536	0.0263398	0.0139609	0.016078	0.539397	0.979199	0.99794	0.000895478	-0.0365815	PC ae
Lys	FM	84	42	0.000279672	-0.0261126	0.0264716	0.0136702	0.0201933	0.454674	0.983766	0.99794	0.000895478	0.0279711	Aminoacids
PC ae C40:5	FM	84	42	0.00026841	-0.027364	0.0274056	0.0139526	0.0362644	0.614601	0.984729	0.99794	0.000895478	0.0268446	PC ae
PC aa C30:2	FM	84	42	0.00016869	-0.022431	0.0227683	0.0116806	0.0102432	0.0102432	0.988513	0.99794	0.000895478	0.0168704	PC aa
Trp	FM	84	42	-7.73606e-05	-0.0266387	0.026179	0.0135654	0.0210773	0.42863	0.995475	0.99794	0.000895478	-0.00773576	Aminoacids
PC aa C32:0	FM	84	42	-3.65627e-05	-0.0269869	0.0269399	0.014093	0.0170969	0.596149	0.99794	0.99794	0.000895478	-0.00365621	PC aa
t4-OH-Pro	sexM	84	42	0.891088	0.409613	1.37267	0.252213	0.326212	0.533041	0.0011036	0.147882	0.830085	143.778	Biogenic Amines
Gln	sexM	84	42	-0.873958	-1.52343	-0.224673	0.339966	0.12383	0.783795	0.014606	0.978599	0.00939532	-58.2704	Aminoacids
C0	sexM	84	42	0.232636	-0.426878	0.892148	0.344979	0.033576	0.675583	0.504171	0.987773	0.00534286	26.1922	Acylcarnitines
C2	sexM	84	42	0.179651	-0.40097	0.760332	0.304057	0.0554116	0.383804	0.558113	0.987773	0.00534286	19.68	Acylcarnitines
C14:1	sexM	84	42	0.323856	-0.3139	0.961571	0.333695	0.0434734	0.606315	0.33791	0.987773	0.00534286	38.2448	Acylcarnitines
C18:1	sexM	84	42	0.560988	0.0329946	1.08891	0.276483	0.172976	0.40134	0.0494728	0.987773	0.00534286	75.2402	Acylcarnitines
Ala	sexM	84	42	0.1054	-0.525657	0.736547	0.33028	0.0314165	0.563679	0.751384	0.987773	0.00534286	11.1155	Aminoacids
Arg	sexM	84	42	-0.1361	-0.769959	0.497708	0.331764	0.0418458	0.614599	0.683976	0.987773	0.00534286	-12.7245	Aminoacids
Asn	sexM	84	42	-0.111427	-0.70346	0.48067	0.309964	0.0788257	0.468977	0.721214	0.987773	0.00534286	-10.5444	Aminoacids
Asp	sexM	84	42	0.184547	-0.469161	0.838468	0.34172	0.0714327	0.79881	0.592383	0.987773	0.00534286	20.2673	Aminoacids
Cit	sexM	84	42	0.328158	-0.227126	0.883219	0.290884	0.0582804	0.288338	0.266489	0.987773	0.00534286	38.8408	Aminoacids
Glu	sexM	84	42	0.696071	0.00599331	1.38655	0.359891	0.0898678	0.90781	0.0606636	0.987773	0.00534286	100.586	Aminoacids
Gly	sexM	84	42	0.0521818	-0.546068	0.650527	0.31323	0.0741253	0.468777	0.868572	0.987773	0.00534286	5.35673	Aminoacids
His	sexM	84	42	0.0343687	-0.564251	0.632913	0.313408	0.056296	0.472254	0.913257	0.987773	0.00534286	3.49661	Aminoacids
Ile	sexM	84	42	0.748476	0.145954	1.3511	0.315419	0.0976621	0.545835	0.022822	0.987773	0.00534286	111.378	Aminoacids
Leu	sexM	84	42	0.498628	-0.0791135	1.0764	0.302546	0.0443949	0.341736	0.107535	0.987773	0.00534286	64.6461	Aminoacids
Lys	sexM	84	42	-0.297715	-0.913994	0.318494	0.32264	0.0201933	0.454674	0.361963	0.987773	0.00534286	-25.7487	Aminoacids
Met	sexM	84	42	-0.053833	-0.705563	0.597885	0.340823	0.0538458	0.703288	0.875329	0.987773	0.00534286	-5.24097	Aminoacids
Orn	sexM	84	42	0.326033	-0.300261	0.952225	0.327816	0.0377214	0.540393	0.326286	0.987773	0.00534286	38.5462	Aminoacids
Phe	sexM	84	42	-0.18094	-0.789464	0.427514	0.318641	0.00826857	0.40139	0.573487	0.987773	0.00534286	-16.5515	Aminoacids
Pro	sexM	84	42	0.319971	-0.312551	0.952641	0.331176	0.0241866	0.521638	0.340158	0.987773	0.00534286	37.7088	Aminoacids
Ser	sexM	84	42	-0.214474	-0.870377	0.441427	0.342964	0.0549215	0.702518	0.53543	0.987773	0.00534286	-19.3034	Aminoacids
Thr	sexM	84	42	0.135775	-0.478915	0.750471	0.321801	0.0155431	0.435644	0.675445	0.987773	0.00534286	14.5424	Aminoacids
Trp	sexM	84	42	0.343606	-0.265883	0.952941	0.319161	0.0210773	0.42863	0.288554	0.987773	0.00534286	41.0022	Aminoacids
Tyr	sexM	84	42	0.0920433	-0.454626	0.638652	0.286352	0.0712939	0.261556	0.749648	0.987773	0.00534286	9.64122	Aminoacids
Val	sexM	84	42	0.247178	-0.310485	0.804908	0.292068	0.0662874	0.305901	0.402659	0.987773	0.00534286	28.0407	Aminoacids
ADMA	sexM	84	42	-0.253729	-0.76963	0.262171	0.266642	0.0149912	0.0149912	0.34418	0.987773	0.00534286	-22.4098	Biogenic Amines
Creatinine	sexM	84	42	0.258583	-0.323991	0.841114	0.30498	0.0994437	0.474048	0.401787	0.987773	0.00534286	29.5094	Biogenic Amines
Kynurenine	sexM	84	42	0.498732	-0.0561035	1.05342	0.290596	0.0891538	0.324792	0.0943235	0.987773	0.00534286	64.6632	Biogenic Amines
Taurine	sexM	84	42	0.0424985	-0.510462	0.595467	0.289636	0.0121309	0.17696	0.884117	0.987773	0.00534286	4.34145	Biogenic Amines
lysoPC a C16:0	sexM	84	42	0.378695	-0.26397	1.02134	0.336379	0.0480838	0.672084	0.267567	0.987773	0.00534286	46.0378	lysoPC
lysoPC a C16:1	sexM	84	42	-0.0420748	-0.574451	0.490258	0.278882	0.0062384	0.0860301	0.880875	0.987773	0.00534286	-4.1202	lysoPC
lysoPC a C17:0	sexM	84	42	0.0207397	-0.618846	0.660296	0.334694	0.034326	0.614587	0.950916	0.987773	0.00534286	2.09563	lysoPC
lysoPC a C18:0	sexM	84	42	0.350677	-0.281374	0.982574	0.331087	0.0269667	0.554464	0.296561	0.987773	0.00534286	42.0028	lysoPC
lysoPC a C18:1	sexM	84	42	0.366536	-0.245258	0.978297	0.320143	0.0987225	0.61712	0.25939	0.987773	0.00534286	44.2728	lysoPC
lysoPC a C18:2	sexM	84	42	0.283238	-0.279977	0.846518	0.294966	0.0680085	0.328579	0.342979	0.987773	0.00534286	32.7421	lysoPC
lysoPC a C20:3	sexM	84	42	-0.121322	-0.667494	0.424628	0.286184	0.0287119	0.192777	0.674071	0.987773	0.00534286	-11.4251	lysoPC
lysoPC a C20:4	sexM	84	42	0.601575	0.00591281	1.19721	0.311698	0.145834	0.621963	0.061047	0.987773	0.00534286	82.4991	lysoPC
lysoPC a C24:0	sexM	84	42	0.262011	-0.295125	0.818912	0.291901	0.0789374	0.330735	0.375232	0.987773	0.00534286	29.9541	lysoPC
lysoPC a C26:0	sexM	84	42	-0.0257133	-0.544303	0.492778	0.268228	0.00525009	0.00681847	0.924144	0.987773	0.00534286	-2.53856	lysoPC
lysoPC a C26:1	sexM	84	42	0.258083	-0.330126	0.84612	0.308046	0.0596778	0.439445	0.407484	0.987773	0.00534286	29.4447	lysoPC
lysoPC a C28:0	sexM	84	42	-0.0595886	-0.6298	0.510426	0.298735	0.0207226	0.252858	0.842983	0.987773	0.00534286	-5.78479	lysoPC
lysoPC a C28:1	sexM	84	42	-0.0230906	-0.542203	0.496022	0.268302	0.0031319	0.0031319	0.931632	0.987773	0.00534286	-2.2826	lysoPC
PC aa C24:0	sexM	84	42	0.241188	-0.378849	0.861113	0.324583	0.0812658	0.620162	0.462164	0.987773	0.00534286	27.276	PC aa
PC aa C26:0	sexM	84	42	0.12332	-0.421807	0.668302	0.285552	0.0653705	0.246036	0.668303	0.987773	0.00534286	13.1247	PC aa
PC aa C28:1	sexM	84	42	-0.294924	-0.827845	0.237828	0.279195	0.092994	0.252005	0.297592	0.987773	0.00534286	-25.5412	PC aa
PC aa C30:0	sexM	84	42	-0.162824	-0.785021	0.459306	0.325726	0.04341	0.507638	0.620054	0.987773	0.00534286	-15.0259	PC aa
PC aa C30:2	sexM	84	42	-0.0598107	-0.576999	0.457378	0.267308	0.0102432	0.0102432	0.823521	0.987773	0.00534286	-5.80572	PC aa
PC aa C32:0	sexM	84	42	0.153349	-0.497412	0.804099	0.340472	0.0170969	0.596149	0.654956	0.987773	0.00534286	16.5732	PC aa
PC aa C32:1	sexM	84	42	-0.0208657	-0.650809	0.609061	0.32972	0.0157106	0.498959	0.949871	0.987773	0.00534286	-2.06495	PC aa
PC aa C32:2	sexM	84	42	-0.142256	-0.702782	0.418241	0.293592	0.00909846	0.20035	0.63078	0.987773	0.00534286	-13.2601	PC aa
PC aa C32:3	sexM	84	42	-0.0387274	-0.556246	0.478791	0.267478	0.00902593	0.00902593	0.885243	0.987773	0.00534286	-3.79871	PC aa
PC aa C34:2	sexM	84	42	-0.395364	-0.994427	0.203631	0.313604	0.0580466	0.457764	0.215063	0.987773	0.00534286	-32.6565	PC aa
PC aa C34:4	sexM	84	42	-0.122667	-0.719549	0.474199	0.312519	0.038893	0.408048	0.696864	0.987773	0.00534286	-11.5442	PC aa
PC aa C36:0	sexM	84	42	-0.0655523	-0.722375	0.591266	0.343524	0.0315309	0.671982	0.849674	0.987773	0.00534286	-6.34499	PC aa
PC aa C36:1	sexM	84	42	0.318587	-0.240725	0.877723	0.292957	0.0467831	0.263447	0.283745	0.987773	0.00534286	37.5184	PC aa
PC aa C36:2	sexM	84	42	0.123174	-0.430016	0.676209	0.28974	0.0420744	0.232269	0.673161	0.987773	0.00534286	13.1081	PC aa
PC aa C36:3	sexM	84	42	0.0435664	-0.492478	0.579457	0.280783	0.0507964	0.185544	0.877521	0.987773	0.00534286	4.45293	PC aa
PC aa C36:4	sexM	84	42	0.21876	-0.406177	0.843692	0.326897	0.113528	0.670807	0.507374	0.987773	0.00534286	24.4532	PC aa
PC aa C36:5	sexM	84	42	0.331029	-0.210757	0.87266	0.283753	0.162023	0.413453	0.250721	0.987773	0.00534286	39.24	PC aa
PC aa C36:6	sexM	84	42	-0.101758	-0.661168	0.457669	0.292986	0.0559409	0.290337	0.730264	0.987773	0.00534286	-9.67519	PC aa
PC aa C38:0	sexM	84	42	0.22341	-0.378957	0.825624	0.315405	0.0260453	0.394514	0.483096	0.987773	0.00534286	25.0333	PC aa
PC aa C38:1	sexM	84	42	-0.0463252	-0.687432	0.594678	0.335654	0.0223266	0.550827	0.890973	0.987773	0.00534286	-4.52686	PC aa
PC aa C38:3	sexM	84	42	0.156075	-0.385696	0.697643	0.283811	0.0505306	0.202427	0.585637	0.987773	0.00534286	16.8914	PC aa
PC aa C38:4	sexM	84	42	0.347936	-0.174642	0.870387	0.273712	0.105651	0.241429	0.211409	0.987773	0.00534286	41.6141	PC aa
PC aa C38:5	sexM	84	42	0.287606	-0.242492	0.817562	0.277647	0.0984976	0.255148	0.306835	0.987773	0.00534286	33.3232	PC aa
PC aa C38:6	sexM	84	42	0.239683	-0.310589	0.789887	0.288159	0.10375	0.343869	0.410713	0.987773	0.00534286	27.0846	PC aa
PC aa C40:2	sexM	84	42	0.245507	-0.427392	0.918659	0.351983	0.0402502	0.783809	0.489971	0.987773	0.00534286	27.827	PC aa
PC aa C40:3	sexM	84	42	0.180696	-0.512982	0.874977	0.362495	0.0265754	0.857517	0.621196	0.987773	0.00534286	19.8051	PC aa
PC aa C40:4	sexM	84	42	0.261726	-0.321231	0.844421	0.30544	0.0333399	0.355329	0.397107	0.987773	0.00534286	29.917	PC aa
PC aa C40:5	sexM	84	42	0.112536	-0.462649	0.687531	0.301284	0.0473724	0.319115	0.710873	0.987773	0.00534286	11.9113	PC aa
PC aa C40:6	sexM	84	42	0.221939	-0.349723	0.793521	0.299238	0.179544	0.559188	0.462832	0.987773	0.00534286	24.8495	PC aa
PC aa C42:0	sexM	84	42	-0.0839294	-0.62387	0.45588	0.282836	0.0264959	0.158807	0.768288	0.987773	0.00534286	-8.05038	PC aa
PC aa C42:1	sexM	84	42	0.135652	-0.466436	0.737556	0.315275	0.045653	0.473766	0.669489	0.987773	0.00534286	14.5283	PC aa
PC aa C42:2	sexM	84	42	0.173672	-0.477979	0.825282	0.341162	0.0334994	0.661409	0.6138	0.987773	0.00534286	18.9666	PC aa
PC aa C42:4	sexM	84	42	0.233748	-0.453687	0.921654	0.359291	0.0378384	0.836863	0.519422	0.987773	0.00534286	26.3326	PC aa
PC aa C42:5	sexM	84	42	0.23697	-0.455869	0.930024	0.362424	0.00983182	0.773221	0.517347	0.987773	0.00534286	26.7403	PC aa
PC aa C42:6	sexM	84	42	0.0651975	-0.574042	0.704399	0.334868	0.0524686	0.682204	0.846767	0.987773	0.00534286	6.73698	PC aa
PC ae C30:1	sexM	84	42	0.0213398	-0.496229	0.538908	0.267504	0.00884067	0.00884067	0.936617	0.987773	0.00534286	2.15691	PC ae
PC ae C30:2	sexM	84	42	0.0563762	-0.523658	0.636234	0.303791	0.0519356	0.382997	0.853783	0.987773	0.00534286	5.79956	PC ae
PC ae C32:1	sexM	84	42	-0.130516	-0.768094	0.507013	0.333669	0.016078	0.539397	0.697859	0.987773	0.00534286	-12.2357	PC ae
PC ae C32:2	sexM	84	42	-0.0408509	-0.650124	0.568368	0.318953	0.0337951	0.45923	0.89876	0.987773	0.00534286	-4.00277	PC ae
PC ae C34:0	sexM	84	42	-0.190181	-0.755399	0.374962	0.296031	0.0552522	0.304883	0.524456	0.987773	0.00534286	-17.3191	PC ae
PC ae C34:1	sexM	84	42	-0.230256	-0.811397	0.350833	0.304322	0.0299759	0.328589	0.45393	0.987773	0.00534286	-20.567	PC ae
PC ae C34:2	sexM	84	42	-0.521116	-1.10001	0.0576166	0.303208	0.0578213	0.381157	0.0939531	0.987773	0.00534286	-40.6143	PC ae
PC ae C34:3	sexM	84	42	-0.409735	-1.05814	0.23866	0.33914	0.0480213	0.662594	0.234389	0.987773	0.00534286	-33.6174	PC ae
PC ae C36:0	sexM	84	42	-0.128479	-0.722143	0.465239	0.31074	0.109901	0.549934	0.681579	0.987773	0.00534286	-12.0568	PC ae
PC ae C36:1	sexM	84	42	0.0660928	-0.602695	0.73509	0.349836	0.0345317	0.777658	0.851208	0.987773	0.00534286	6.83258	PC ae
PC ae C36:2	sexM	84	42	-0.0303229	-0.619152	0.558346	0.308355	0.0184608	0.338098	0.922185	0.987773	0.00534286	-2.98678	PC ae
PC ae C36:3	sexM	84	42	-0.479664	-1.0179	0.0583956	0.281987	0.0497662	0.198009	0.0972445	0.987773	0.00534286	-38.1009	PC ae
PC ae C36:4	sexM	84	42	0.22188	-0.411616	0.855327	0.331511	0.103225	0.653844	0.507401	0.987773	0.00534286	24.8422	PC ae
PC ae C36:5	sexM	84	42	0.268289	-0.299613	0.836157	0.297371	0.0826186	0.374923	0.372602	0.987773	0.00534286	30.7725	PC ae
PC ae C38:0	sexM	84	42	-0.0255541	-0.596867	0.545682	0.299118	0.130614	0.473732	0.932366	0.987773	0.00534286	-2.52303	PC ae
PC ae C38:1	sexM	84	42	0.378157	-0.288826	1.04523	0.349082	0.0425965	0.728817	0.285921	0.987773	0.00534286	45.9592	PC ae
PC ae C38:2	sexM	84	42	0.305899	-0.35808	0.969863	0.347495	0.0162474	0.664742	0.384386	0.987773	0.00534286	35.7845	PC ae
PC ae C38:3	sexM	84	42	0.361053	-0.294704	1.01678	0.343222	0.0276339	0.663405	0.299746	0.987773	0.00534286	43.4839	PC ae
PC ae C38:4	sexM	84	42	0.39696	-0.156264	0.949976	0.289787	0.0719836	0.292461	0.17892	0.987773	0.00534286	48.7297	PC ae
PC ae C38:5	sexM	84	42	0.337782	-0.203891	0.87935	0.283674	0.103965	0.310393	0.241132	0.987773	0.00534286	40.1835	PC ae
PC ae C38:6	sexM	84	42	0.107481	-0.512245	0.727228	0.323984	0.184721	0.769029	0.741885	0.987773	0.00534286	11.3469	PC ae
PC ae C40:2	sexM	84	42	0.142298	-0.522332	0.806882	0.34794	0.00649123	0.64774	0.684963	0.987773	0.00534286	15.2921	PC ae
PC ae C40:3	sexM	84	42	0.406345	-0.244846	1.05754	0.340848	0.0513779	0.694439	0.240953	0.987773	0.00534286	50.132	PC ae
PC ae C40:4	sexM	84	42	0.360744	-0.297769	1.0192	0.344873	0.0249789	0.663168	0.302694	0.987773	0.00534286	43.4396	PC ae
PC ae C40:5	sexM	84	42	0.46506	-0.180567	1.1106	0.337886	0.0362644	0.614601	0.176919	0.987773	0.00534286	59.211	PC ae
PC ae C40:6	sexM	84	42	0.214241	-0.350835	0.779191	0.295892	0.112243	0.410426	0.473481	0.987773	0.00534286	23.8921	PC ae
PC ae C42:1	sexM	84	42	0.168746	-0.464354	0.801747	0.331482	0.0497367	0.629471	0.613794	0.987773	0.00534286	18.3819	PC ae
PC ae C42:2	sexM	84	42	0.174723	-0.480832	0.83027	0.343289	0.0331278	0.685071	0.613936	0.987773	0.00534286	19.0917	PC ae
PC ae C42:3	sexM	84	42	0.0411505	-0.579333	0.66154	0.324846	0.0614059	0.597101	0.899882	0.987773	0.00534286	4.20089	PC ae
PC ae C42:4	sexM	84	42	0.131502	-0.49128	0.754096	0.326243	0.0365248	0.551348	0.689283	0.987773	0.00534286	14.054	PC ae
PC ae C42:5	sexM	84	42	0.445352	-0.193441	1.08405	0.334386	0.0420744	0.602239	0.191054	0.987773	0.00534286	56.1039	PC ae
PC ae C44:3	sexM	84	42	-0.0215335	-0.583568	0.540423	0.294346	0.0775597	0.349814	0.942065	0.987773	0.00534286	-2.13034	PC ae
PC ae C44:4	sexM	84	42	-0.279222	-0.835244	0.276592	0.291294	0.022415	0.216001	0.343963	0.987773	0.00534286	-24.3628	PC ae
PC ae C44:5	sexM	84	42	0.192093	-0.447434	0.831586	0.334557	0.0757826	0.648494	0.569226	0.987773	0.00534286	21.1783	PC ae
PC ae C44:6	sexM	84	42	0.109352	-0.456652	0.675085	0.296552	0.0378958	0.276023	0.714436	0.987773	0.00534286	11.5555	PC ae
SM (OH) C14:1	sexM	84	42	-0.382738	-1.00018	0.234668	0.323064	0.15718	0.688479	0.243558	0.987773	0.00534286	-31.8008	SM
SM (OH) C16:1	sexM	84	42	-0.251869	-0.886276	0.382538	0.331799	0.0939262	0.700649	0.452449	0.987773	0.00534286	-22.2653	SM
SM (OH) C22:1	sexM	84	42	0.0361251	-0.476698	0.54876	0.268662	0.0767731	0.149378	0.893755	0.987773	0.00534286	3.67856	SM
SM (OH) C22:2	sexM	84	42	-0.0245317	-0.551428	0.502206	0.276	0.00676804	0.0652981	0.929643	0.987773	0.00534286	-2.42333	SM
SM (OH) C24:1	sexM	84	42	0.07906	-0.437463	0.5954	0.270602	0.0795572	0.167827	0.771772	0.987773	0.00534286	8.22693	SM
SM C16:0	sexM	84	42	-0.155222	-0.784398	0.473862	0.329285	0.0839088	0.603049	0.640087	0.987773	0.00534286	-14.3775	SM
SM C16:1	sexM	84	42	-0.220481	-0.859022	0.41805	0.334002	0.0841241	0.664918	0.513122	0.987773	0.00534286	-19.7867	SM
SM C18:0	sexM	84	42	0.100742	-0.492307	0.693861	0.310523	0.0911473	0.519043	0.747402	0.987773	0.00534286	10.5992	SM
SM C18:1	sexM	84	42	0.0486407	-0.562749	0.660088	0.320094	0.055145	0.521188	0.880027	0.987773	0.00534286	4.98431	SM
SM C20:2	sexM	84	42	-0.54978	-1.03354	-0.0660172	0.250032	0.130152	0.130152	0.0307775	0.987773	0.00534286	-42.2923	SM
SM C22:3	sexM	84	42	0.210152	-0.344851	0.76512	0.290566	0.170557	0.495857	0.473929	0.987773	0.00534286	23.3865	SM
SM C24:0	sexM	84	42	0.213577	-0.316849	0.74379	0.277883	0.0503062	0.162038	0.446968	0.987773	0.00534286	23.8098	SM
SM C24:1	sexM	84	42	0.205898	-0.299101	0.710826	0.263208	0.0579191	0.0761307	0.438897	0.987773	0.00534286	22.8628	SM
SM C26:0	sexM	84	42	0.0714189	-0.48265	0.625308	0.290214	0.039144	0.23	0.806949	0.987773	0.00534286	7.40311	SM
SM C26:1	sexM	84	42	0.104865	-0.427842	0.637559	0.279026	0.0698767	0.212883	0.709127	0.987773	0.00534286	11.0561	SM
H1	sexM	84	42	-0.101911	-0.677926	0.474003	0.301663	0.0109081	0.269477	0.73735	0.987773	0.00534286	-9.68904	Sugars
PC aa C34:1	sexM	84	42	-0.0033886	-0.594239	0.587395	0.309369	0.0317786	0.368626	0.991318	0.99452	0.0023865	-0.338286	PC aa
PC aa C34:3	sexM	84	42	-0.00201314	-0.55798	0.553845	0.291183	0.045965	0.253057	0.99452	0.99452	0.0023865	-0.201111	PC aa
PC aa C40:1	sexM	84	42	-0.012051	-0.651555	0.627435	0.334715	0.0609005	0.67662	0.971474	0.99452	0.0023865	-1.19787	PC aa
PC ae C30:0	sexM	84	42	-0.00590959	-0.557401	0.545349	0.288986	0.0241637	0.205617	0.983795	0.99452	0.0023865	-0.589216	PC ae
PC ae C40:1	sexM	84	42	-0.00426163	-0.608287	0.599633	0.316254	0.04114	0.466786	0.98932	0.99452	0.0023865	-0.425256	PC ae
