# Supplementary material for: A Metabolomics-Based Investigation of the Effects of a Short-Term Body Weight Reduction Program in a Cohort of Adolescents with Obesity: A Prospective Interventional Clinical Study
Source: Nutrients. 2023 Jan 19;15(3):529. doi: 10.3390/nu15030529 (PMC9921209; doi:10.3390/nu15030529)
Supplement: Supplementary file 1 [file nutrients-15-00529-s001.zip › 2022-07-12_PRG_Supplementary_material_GF/S10_PRG_lmer_systolic_pressure.xlsx]

## Sheet: S07_PRG_lmer_systolic_pressure
Dependent	Independent	N_observations	N_groups	beta	beta_confint2.5	beta_confint97.5	SE	adj_R_sqrd_marginal	adj_R_sqrd_conditional	Pvalue	FDR_Pvalue	negative_log10fdr	variation_perc	Category
Asn	(Intercept)	84	42	-3.30441	-6.41633	-0.19478	1.61501	0.0792415	0.461523	0.0474674	0.570936	0.243413	-96.3279	Aminoacids
t4-OH-Pro	(Intercept)	84	42	3.79296	1.2459	6.33046	1.31972	0.316118	0.51509	0.00653524	0.570936	0.243413	4338.77	Biogenic Amines
lysoPC a C18:2	(Intercept)	84	42	-3.0166	-5.9728	-0.0615554	1.53599	0.0625986	0.308402	0.0566634	0.570936	0.243413	-95.1033	lysoPC
lysoPC a C20:4	(Intercept)	84	42	-4.1887	-7.30729	-1.06918	1.61808	0.146266	0.613936	0.0134286	0.570936	0.243413	-98.4834	lysoPC
lysoPC a C24:0	(Intercept)	84	42	2.76788	-0.205231	5.75273	1.54603	0.077093	0.345455	0.0810961	0.570936	0.243413	1492.48	lysoPC
PC aa C36:4	(Intercept)	84	42	-4.17777	-7.471	-0.891237	1.70567	0.104685	0.661511	0.0188577	0.570936	0.243413	-98.4667	PC aa
PC aa C36:5	(Intercept)	84	42	-3.30891	-6.29004	-0.321139	1.55	0.0677861	0.341123	0.0390417	0.570936	0.243413	-96.3444	PC aa
PC aa C38:4	(Intercept)	84	42	-2.91481	-5.74423	-0.0826536	1.47193	0.0553099	0.197092	0.0546957	0.570936	0.243413	-94.5786	PC aa
PC aa C38:5	(Intercept)	84	42	-3.16296	-5.99358	-0.32906	1.47257	0.0622122	0.212061	0.0379392	0.570936	0.243413	-95.77	PC aa
PC ae C36:4	(Intercept)	84	42	-2.99165	-6.30328	0.335413	1.72005	0.0547739	0.603486	0.0898264	0.570936	0.243413	-94.9795	PC ae
PC ae C36:5	(Intercept)	84	42	-2.75539	-5.82505	0.313534	1.59436	0.0503138	0.367238	0.0918163	0.570936	0.243413	-93.6416	PC ae
PC ae C38:0	(Intercept)	84	42	-3.06402	-6.15829	0.0363813	1.60791	0.0678184	0.432989	0.0640201	0.570936	0.243413	-95.3301	PC ae
PC ae C38:4	(Intercept)	84	42	-2.97665	-5.85975	-0.0874721	1.49975	0.0631068	0.254807	0.0541696	0.570936	0.243413	-94.9037	PC ae
PC ae C38:5	(Intercept)	84	42	-3.27685	-6.17751	-0.373933	1.50828	0.0679513	0.276257	0.0359131	0.570936	0.243413	-96.2253	PC ae
PC ae C38:6	(Intercept)	84	42	-3.16661	-6.61759	0.298248	1.79097	0.0676871	0.743251	0.0847707	0.570936	0.243413	-95.7854	PC ae
PC ae C40:6	(Intercept)	84	42	-2.88748	-5.9406	0.170223	1.58687	0.053015	0.36543	0.0764207	0.570936	0.243413	-94.4283	PC ae
PC ae C44:3	(Intercept)	84	42	2.78779	-0.212377	5.79248	1.55953	0.0701874	0.364704	0.0815657	0.570936	0.243413	1524.5	PC ae
PC ae C44:5	(Intercept)	84	42	-3.04719	-6.39998	0.307953	1.73929	0.0605307	0.630107	0.0875359	0.570936	0.243413	-95.2508	PC ae
SM (OH) C22:1	(Intercept)	84	42	-2.54461	-5.26714	0.181667	1.41722	0.0429955	0.0941702	0.080249	0.570936	0.243413	-92.1497	SM
SM (OH) C24:1	(Intercept)	84	42	-2.57137	-5.31642	0.178094	1.42885	0.0429834	0.11066	0.0795851	0.570936	0.243413	-92.3569	SM
SM C22:3	(Intercept)	84	42	-3.96955	-7.05544	-0.884258	1.60189	0.0959457	0.476167	0.0175881	0.570936	0.243413	-98.1118	SM
SM C24:1	(Intercept)	84	42	-2.40248	-5.09497	0.290146	1.39877	0.0355649	0.0532529	0.0937357	0.570936	0.243413	-90.9507	SM
PC aa C36:3	(Intercept)	84	42	-2.4586	-5.26923	0.355693	1.46259	0.038776	0.150327	0.100691	0.586637	0.23163	-91.4445	PC aa
Cit	(Intercept)	84	42	-2.28992	-5.23909	0.661853	1.5334	0.0541888	0.292678	0.14339	0.680989	0.16686	-89.8726	Aminoacids
PC aa C24:0	(Intercept)	84	42	2.54462	-0.824234	5.9273	1.74937	0.0667346	0.644857	0.153752	0.680989	0.16686	1173.83	PC aa
PC aa C34:1	(Intercept)	84	42	-2.3159	-5.347	0.720874	1.57613	0.0414282	0.336563	0.149832	0.680989	0.16686	-90.1322	PC aa
PC aa C34:3	(Intercept)	84	42	-2.27371	-5.17941	0.636701	1.51157	0.0367655	0.21976	0.140536	0.680989	0.16686	-89.707	PC aa
PC aa C36:6	(Intercept)	84	42	-2.37021	-5.32572	0.591079	1.53704	0.0453831	0.274687	0.131042	0.680989	0.16686	-90.6539	PC aa
PC aa C38:6	(Intercept)	84	42	-2.28091	-5.32736	0.766352	1.58304	0.032377	0.316434	0.157542	0.680989	0.16686	-89.7809	PC aa
PC ae C44:6	(Intercept)	84	42	-2.25433	-5.20108	0.702804	1.53289	0.0329967	0.242454	0.149368	0.680989	0.16686	-89.5057	PC ae
SM C24:0	(Intercept)	84	42	-2.20428	-4.98777	0.583089	1.44869	0.0304657	0.113331	0.136101	0.680989	0.16686	-88.967	SM
SM (OH) C14:1	(Intercept)	84	42	-2.38722	-5.6669	0.904149	1.70285	0.0946723	0.646333	0.168751	0.706644	0.150799	-90.8115	SM
PC aa C26:0	(Intercept)	84	42	-2.03995	-4.92797	0.856628	1.50249	0.0542671	0.236931	0.182301	0.717939	0.143912	-86.9964	PC aa
SM C16:0	(Intercept)	84	42	-2.2535	-5.52942	1.02991	1.70108	0.0532207	0.5612	0.192879	0.717939	0.143912	-89.4969	SM
SM C18:0	(Intercept)	84	42	-2.26412	-5.52803	0.993327	1.69189	0.0385262	0.52415	0.18863	0.717939	0.143912	-89.6079	SM
SM C26:0	(Intercept)	84	42	-2.00557	-4.89386	0.887459	1.5027	0.0274529	0.187187	0.189674	0.717939	0.143912	-86.5417	SM
C0	(Intercept)	84	42	-2.22486	-5.65483	1.21689	1.78052	0.0345055	0.66276	0.218839	0.726115	0.138995	-89.1917	Acylcarnitines
Orn	(Intercept)	84	42	-2.16243	-5.46634	1.14379	1.71476	0.0397384	0.543227	0.214694	0.726115	0.138995	-88.4954	Aminoacids
lysoPC a C18:1	(Intercept)	84	42	-2.20957	-5.57321	1.1585	1.74543	0.0490742	0.622924	0.212983	0.726115	0.138995	-89.0252	lysoPC
PC aa C34:4	(Intercept)	84	42	-1.99353	-5.1004	1.12225	1.61504	0.0379285	0.386216	0.224401	0.726115	0.138995	-86.3786	PC aa
PC aa C36:2	(Intercept)	84	42	-1.90005	-4.80875	1.01217	1.51306	0.0225495	0.191684	0.216601	0.726115	0.138995	-85.0439	PC aa
PC aa C38:1	(Intercept)	84	42	2.09307	-1.20623	5.4097	1.7139	0.0481637	0.557458	0.229243	0.726115	0.138995	710.979	PC aa
PC aa C40:1	(Intercept)	84	42	2.19744	-1.29694	5.71415	1.81423	0.0324481	0.694438	0.233007	0.726115	0.138995	800.195	PC aa
PC aa C34:2	(Intercept)	84	42	-1.85646	-4.9583	1.24629	1.61086	0.0674139	0.443369	0.25612	0.780001	0.107905	-84.3775	PC aa
C14:1	(Intercept)	84	42	-1.89208	-5.28138	1.50643	1.75983	0.0349603	0.609031	0.288945	0.790176	0.102276	-84.9242	Acylcarnitines
PC aa C28:1	(Intercept)	84	42	-1.59333	-4.41418	1.23566	1.46784	0.0532897	0.188403	0.284309	0.790176	0.102276	-79.6752	PC aa
PC aa C36:1	(Intercept)	84	42	-1.71043	-4.62756	1.21371	1.51778	0.0268407	0.209624	0.266648	0.790176	0.102276	-81.9212	PC aa
PC aa C42:6	(Intercept)	84	42	1.99978	-1.52029	5.54686	1.82737	0.0312897	0.713308	0.280428	0.790176	0.102276	638.74	PC aa
SM C20:2	(Intercept)	84	42	-1.45842	-4.02986	1.11302	1.32904	0.110545	0.110545	0.275781	0.790176	0.102276	-76.7396	SM
PC aa C32:0	(Intercept)	84	42	-1.77909	-5.08705	1.52989	1.71698	0.0266499	0.561256	0.306735	0.797238	0.0984118	-83.1209	PC aa
PC aa C38:3	(Intercept)	84	42	-1.51756	-4.37206	1.3438	1.48563	0.015048	0.136438	0.313291	0.797238	0.0984118	-78.0755	PC aa
PC ae C34:1	(Intercept)	84	42	-1.59308	-4.60448	1.42521	1.5661	0.0366624	0.308207	0.315326	0.797238	0.0984118	-79.6702	PC ae
PC ae C36:2	(Intercept)	84	42	-1.63898	-4.73584	1.46109	1.60944	0.0179531	0.329826	0.314708	0.797238	0.0984118	-80.5822	PC ae
SM C18:1	(Intercept)	84	42	-1.67669	-5.00426	1.64195	1.72372	0.0199525	0.526351	0.336666	0.83543	0.07809	-81.3008	SM
C18:1	(Intercept)	84	42	-0.720499	-3.74225	2.29519	1.56771	0.0756001	0.384927	0.648358	0.840405	0.0755116	-51.349	Acylcarnitines
Asp	(Intercept)	84	42	1.12576	-2.50406	4.76548	1.8823	0.023883	0.815277	0.553177	0.840405	0.0755116	208.256	Aminoacids
Gly	(Intercept)	84	42	-1.1795	-4.4952	2.12346	1.71755	0.0128023	0.467346	0.496556	0.840405	0.0755116	-69.2569	Aminoacids
Ile	(Intercept)	84	42	-1.42593	-4.50802	1.66195	1.60135	0.106081	0.514746	0.37877	0.840405	0.0755116	-75.9716	Aminoacids
Leu	(Intercept)	84	42	-1.26177	-4.22233	1.70929	1.54015	0.05537	0.309376	0.417695	0.840405	0.0755116	-71.6848	Aminoacids
Lys	(Intercept)	84	42	-0.716719	-3.93516	2.50745	1.67183	0.0352844	0.46236	0.670469	0.840405	0.0755116	-51.1648	Aminoacids
Met	(Intercept)	84	42	-1.42984	-4.96415	2.09914	1.8303	0.0186353	0.707946	0.439328	0.840405	0.0755116	-76.0652	Aminoacids
Pro	(Intercept)	84	42	-1.14132	-4.49366	2.20098	1.73616	0.0371891	0.54516	0.51481	0.840405	0.0755116	-68.0603	Aminoacids
Ser	(Intercept)	84	42	-0.773177	-4.33219	2.78493	1.84441	0.0162035	0.710148	0.677341	0.840405	0.0755116	-53.8456	Aminoacids
Thr	(Intercept)	84	42	-1.00284	-4.26254	2.24475	1.68842	0.00874752	0.430359	0.556058	0.840405	0.0755116	-63.3164	Aminoacids
Trp	(Intercept)	84	42	-1.03787	-4.22223	2.15443	1.65476	0.0264884	0.420793	0.534138	0.840405	0.0755116	-64.579	Aminoacids
Val	(Intercept)	84	42	-0.746894	-3.78818	2.3021	1.58152	0.0208279	0.29761	0.639351	0.840405	0.0755116	-52.6164	Aminoacids
ADMA	(Intercept)	84	42	1.01789	-1.68499	3.72077	1.39698	0.02059	0.02059	0.468353	0.840405	0.0755116	176.734	Biogenic Amines
Creatinine	(Intercept)	84	42	-0.736625	-3.99774	2.52091	1.69166	0.0202934	0.466405	0.665616	0.840405	0.0755116	-52.1273	Biogenic Amines
lysoPC a C16:0	(Intercept)	84	42	-1.31116	-4.7911	2.18488	1.80658	0.0336673	0.691658	0.472275	0.840405	0.0755116	-73.0492	lysoPC
lysoPC a C16:1	(Intercept)	84	42	-0.702923	-3.49094	2.08909	1.45129	0.00936221	0.0747132	0.630834	0.840405	0.0755116	-50.4864	lysoPC
lysoPC a C17:0	(Intercept)	84	42	-0.974884	-4.4253	2.48811	1.79152	0.00683355	0.619962	0.589401	0.840405	0.0755116	-62.2764	lysoPC
lysoPC a C20:3	(Intercept)	84	42	0.683896	-2.31998	3.69835	1.56246	0.00340555	0.225586	0.663991	0.840405	0.0755116	98.1584	lysoPC
lysoPC a C26:0	(Intercept)	84	42	1.02352	-1.69372	3.74076	1.4044	0.0105273	0.0105273	0.468254	0.840405	0.0755116	178.298	lysoPC
lysoPC a C28:1	(Intercept)	84	42	0.596105	-2.13181	3.32402	1.40992	0.00301836	0.00301836	0.67358	0.840405	0.0755116	81.5035	lysoPC
PC aa C30:0	(Intercept)	84	42	-0.895592	-4.08868	2.31455	1.65981	0.0263508	0.452586	0.592603	0.840405	0.0755116	-59.1634	PC aa
PC aa C30:2	(Intercept)	84	42	1.05827	-1.62631	3.74284	1.38752	0.033349	0.033349	0.447883	0.840405	0.0755116	188.137	PC aa
PC aa C32:3	(Intercept)	84	42	0.944098	-1.77354	3.66173	1.4046	0.0102497	0.0102497	0.503428	0.840405	0.0755116	157.049	PC aa
PC aa C36:0	(Intercept)	84	42	1.4135	-2.09359	4.91993	1.81792	0.0122612	0.671299	0.441466	0.840405	0.0755116	311.03	PC aa
PC aa C38:0	(Intercept)	84	42	-1.02438	-4.17394	2.13022	1.63685	0.00972003	0.357294	0.53504	0.840405	0.0755116	-64.0979	PC aa
PC aa C40:2	(Intercept)	84	42	1.42875	-2.15932	5.0371	1.86203	0.0328213	0.790379	0.447441	0.840405	0.0755116	317.347	PC aa
PC aa C40:3	(Intercept)	84	42	1.27411	-2.40747	4.9827	1.91019	0.0216331	0.861963	0.508602	0.840405	0.0755116	257.553	PC aa
PC aa C40:4	(Intercept)	84	42	0.701281	-2.43748	3.8541	1.6317	0.0225299	0.373036	0.669696	0.840405	0.0755116	101.633	PC aa
PC aa C40:5	(Intercept)	84	42	-0.80741	-3.81397	2.21121	1.56412	0.00676676	0.241377	0.608652	0.840405	0.0755116	-55.3988	PC aa
PC aa C40:6	(Intercept)	84	42	-1.52127	-4.83167	1.79665	1.71943	0.0140629	0.503571	0.381677	0.840405	0.0755116	-78.1566	PC aa
PC aa C42:0	(Intercept)	84	42	-0.715047	-3.61579	2.18833	1.5089	0.016181	0.17307	0.638196	0.840405	0.0755116	-51.0831	PC aa
PC aa C42:1	(Intercept)	84	42	0.736687	-2.57795	4.05807	1.72143	0.012221	0.499793	0.671011	0.840405	0.0755116	108.9	PC aa
PC aa C42:2	(Intercept)	84	42	1.51932	-1.95588	5.01449	1.8044	0.0266937	0.669135	0.40485	0.840405	0.0755116	356.91	PC aa
PC aa C42:4	(Intercept)	84	42	1.61386	-2.02174	5.27042	1.88631	0.0342932	0.839831	0.397356	0.840405	0.0755116	402.217	PC aa
PC ae C30:1	(Intercept)	84	42	-0.718392	-3.41235	1.97557	1.39237	0.0268151	0.0268151	0.607313	0.840405	0.0755116	-51.2464	PC ae
PC ae C30:2	(Intercept)	84	42	1.46821	-1.71738	4.66246	1.65556	0.020926	0.407688	0.380539	0.840405	0.0755116	334.146	PC ae
PC ae C32:1	(Intercept)	84	42	-1.19903	-4.55356	2.16387	1.74226	0.0178428	0.538854	0.495406	0.840405	0.0755116	-69.8514	PC ae
PC ae C32:2	(Intercept)	84	42	1.1291	-2.1403	4.40494	1.69847	0.00873603	0.455918	0.510096	0.840405	0.0755116	209.287	PC ae
PC ae C34:0	(Intercept)	84	42	-1.26795	-4.18624	1.66183	1.51838	0.0410715	0.247085	0.408826	0.840405	0.0755116	-71.8592	PC ae
PC ae C34:2	(Intercept)	84	42	-0.781851	-3.83835	2.2847	1.58893	0.0630202	0.391388	0.625403	0.840405	0.0755116	-54.2442	PC ae
PC ae C36:0	(Intercept)	84	42	-1.42589	-4.73868	1.89568	1.72056	0.0280121	0.5435	0.412278	0.840405	0.0755116	-75.9706	PC ae
PC ae C36:1	(Intercept)	84	42	1.2783	-2.34846	4.92777	1.88217	0.015489	0.791656	0.500977	0.840405	0.0755116	259.053	PC ae
PC ae C36:3	(Intercept)	84	42	-0.676207	-3.52889	2.1849	1.4843	0.0469414	0.198516	0.6512	0.840405	0.0755116	-49.1458	PC ae
PC ae C38:1	(Intercept)	84	42	1.15178	-2.34456	4.66682	1.81493	0.0425483	0.724355	0.529334	0.840405	0.0755116	216.381	PC ae
PC ae C40:1	(Intercept)	84	42	0.78669	-2.52944	4.11013	1.72239	0.00537418	0.486534	0.650358	0.840405	0.0755116	119.612	PC ae
PC ae C40:3	(Intercept)	84	42	0.970445	-2.48994	4.44871	1.79645	0.0461519	0.699513	0.592088	0.840405	0.0755116	163.912	PC ae
PC ae C42:1	(Intercept)	84	42	1.58354	-1.86965	5.05369	1.79301	0.0296221	0.653631	0.382485	0.840405	0.0755116	387.217	PC ae
PC ae C42:2	(Intercept)	84	42	1.48109	-2.02388	5.00968	1.8197	0.02622	0.694936	0.420568	0.840405	0.0755116	339.774	PC ae
PC ae C42:3	(Intercept)	84	42	1.59451	-1.84515	5.0514	1.7862	0.0206956	0.624265	0.377433	0.840405	0.0755116	392.591	PC ae
PC ae C42:4	(Intercept)	84	42	1.26355	-2.12468	4.67149	1.75987	0.0190357	0.575749	0.477001	0.840405	0.0755116	253.794	PC ae
SM (OH) C16:1	(Intercept)	84	42	-1.71351	-5.17555	1.74298	1.79295	0.0462843	0.701402	0.345048	0.840405	0.0755116	-81.9768	SM
SM (OH) C22:2	(Intercept)	84	42	-0.882772	-3.64478	1.88013	1.43746	0.00579982	0.0471555	0.542671	0.840405	0.0755116	-58.6365	SM
SM C16:1	(Intercept)	84	42	-1.31864	-4.74397	2.11041	1.77691	0.0351069	0.647709	0.462413	0.840405	0.0755116	-73.2501	SM
H1	(Intercept)	84	42	-0.859104	-3.88534	2.16911	1.57313	0.012258	0.262075	0.588066	0.840405	0.0755116	-57.6459	Sugars
lysoPC a C26:1	(Intercept)	84	42	0.671907	-2.61438	3.97413	1.70789	0.0280837	0.492092	0.696174	0.855847	0.067604	95.7967	lysoPC
Taurine	(Intercept)	84	42	-0.566763	-3.46809	2.34069	1.50989	0.00466454	0.151868	0.709425	0.864208	0.0633816	-43.2641	Biogenic Amines
His	(Intercept)	84	42	-0.596279	-3.95597	2.76617	1.74415	0.0108886	0.516029	0.734287	0.878764	0.0561277	-44.9142	Aminoacids
Tyr	(Intercept)	84	42	0.514435	-2.44879	3.48669	1.54144	0.0175045	0.223053	0.740347	0.878764	0.0561277	67.2693	Aminoacids
PC aa C42:5	(Intercept)	84	42	-0.608635	-4.20645	3.01581	1.8674	0.0098056	0.762897	0.746196	0.878764	0.0561277	-45.5907	PC aa
PC ae C30:0	(Intercept)	84	42	0.507708	-2.50436	3.53515	1.56653	0.00297536	0.23248	0.747605	0.878764	0.0561277	66.1479	PC ae
C2	(Intercept)	84	42	-0.432857	-3.6908	2.82981	1.69306	0.010082	0.426236	0.799589	0.879197	0.055914	-35.1347	Acylcarnitines
Arg	(Intercept)	84	42	0.466628	-3.02225	3.97167	1.81154	0.00538879	0.638478	0.798064	0.879197	0.055914	59.4608	Aminoacids
Gln	(Intercept)	84	42	0.489065	-2.92028	3.86069	1.74924	0.128437	0.778697	0.78126	0.879197	0.055914	63.0791	Aminoacids
Glu	(Intercept)	84	42	0.453382	-3.10084	4.03907	1.84386	0.0914769	0.903065	0.807024	0.879197	0.055914	57.3624	Aminoacids
Kynurenine	(Intercept)	84	42	-0.420715	-3.43545	2.59572	1.56681	0.0729521	0.356465	0.789718	0.879197	0.055914	-34.3423	Biogenic Amines
lysoPC a C28:0	(Intercept)	84	42	0.389245	-2.53541	3.31982	1.52166	0.0164212	0.195482	0.799444	0.879197	0.055914	47.5866	lysoPC
PC aa C32:2	(Intercept)	84	42	-0.460736	-3.35142	2.43653	1.50411	0.0230954	0.181981	0.760981	0.879197	0.055914	-36.9181	PC aa
PC ae C42:5	(Intercept)	84	42	0.431568	-2.92117	3.79721	1.74117	0.0416909	0.596068	0.805529	0.879197	0.055914	53.9669	PC ae
PC ae C44:4	(Intercept)	84	42	-0.416002	-3.38968	2.56491	1.54681	0.0145851	0.225462	0.789376	0.879197	0.055914	-34.0321	PC ae
PC ae C40:2	(Intercept)	84	42	0.416777	-3.06723	3.92008	1.80913	0.00626292	0.641246	0.81899	0.885038	0.0530382	51.7065	PC ae
Phe	(Intercept)	84	42	0.3611	-2.83119	3.56357	1.65916	0.0145874	0.402962	0.828831	0.888506	0.0513395	43.4907	Aminoacids
PC ae C38:2	(Intercept)	84	42	-0.297511	-3.77539	3.20082	1.80586	0.0162575	0.658192	0.869983	0.92484	0.0339335	-25.7335	PC ae
PC ae C40:5	(Intercept)	84	42	-0.273934	-3.64861	3.10762	1.75169	0.0366976	0.603939	0.876527	0.92484	0.0339335	-23.9618	PC ae
PC aa C32:1	(Intercept)	84	42	0.21154	-3.00297	3.43904	1.67123	0.0137892	0.452751	0.899946	0.942131	0.0258885	23.5579	PC aa
Ala	(Intercept)	84	42	-0.056825	-3.46831	3.35951	1.77065	0.002384	0.569916	0.97456	0.978328	0.00951555	-5.52406	Aminoacids
lysoPC a C18:0	(Intercept)	84	42	-0.0801961	-3.44077	3.2996	1.74572	0.0250226	0.563415	0.963592	0.978328	0.00951555	-7.70647	lysoPC
PC ae C34:3	(Intercept)	84	42	0.0493074	-3.42967	3.52818	1.80363	0.0257333	0.665904	0.978328	0.978328	0.00951555	5.05433	PC ae
PC ae C38:3	(Intercept)	84	42	-0.0646642	-3.53221	3.41514	1.79996	0.0248386	0.664729	0.971523	0.978328	0.00951555	-6.26179	PC ae
PC ae C40:4	(Intercept)	84	42	0.0735792	-3.38873	3.55409	1.79772	0.0245719	0.659594	0.967558	0.978328	0.00951555	7.63538	PC ae
SM C26:1	(Intercept)	84	42	-0.0992719	-3.06306	2.86583	1.54112	0.00353419	0.195043	0.948965	0.978328	0.00951555	-9.45035	SM
t4-OH-Pro	age	84	42	-0.257718	-0.414796	-0.100529	0.0816541	0.316118	0.51509	0.00306398	0.410573	0.386609	-22.7187	Biogenic Amines
Asn	age	84	42	0.203392	0.0110067	0.395654	0.0998546	0.0792415	0.461523	0.0483601	0.623622	0.205078	22.5553	Aminoacids
Cit	age	84	42	0.156051	-0.0270189	0.33849	0.0948963	0.0541888	0.292678	0.108039	0.623622	0.205078	16.8886	Aminoacids
lysoPC a C18:2	age	84	42	0.189507	0.00641044	0.372281	0.0950512	0.0625986	0.308402	0.0531032	0.623622	0.205078	20.8654	lysoPC
lysoPC a C20:4	age	84	42	0.264369	0.0714867	0.45693	0.0999713	0.146266	0.613936	0.0116608	0.623622	0.205078	30.2609	lysoPC
lysoPC a C24:0	age	84	42	-0.165903	-0.350353	0.0180506	0.0956565	0.077093	0.345455	0.0905984	0.623622	0.205078	-15.2872	lysoPC
PC aa C26:0	age	84	42	0.158457	-0.0206158	0.337266	0.0930147	0.0542671	0.236931	0.0962706	0.623622	0.205078	17.1701	PC aa
PC aa C36:3	age	84	42	0.147356	-0.0267979	0.321496	0.0905844	0.038776	0.150327	0.111694	0.623622	0.205078	15.8766	PC aa
PC aa C36:4	age	84	42	0.253412	0.0505216	0.456992	0.10534	0.104685	0.661511	0.0208988	0.623622	0.205078	28.8415	PC aa
PC aa C36:5	age	84	42	0.200897	0.0160856	0.385346	0.0959009	0.0677861	0.341123	0.042584	0.623622	0.205078	22.2499	PC aa
PC aa C38:4	age	84	42	0.175001	-0.000245223	0.350281	0.091145	0.0553099	0.197092	0.0620428	0.623622	0.205078	19.1247	PC aa
PC aa C38:5	age	84	42	0.192503	0.0171839	0.367859	0.0911795	0.0622122	0.212061	0.041087	0.623622	0.205078	21.228	PC aa
PC ae C36:4	age	84	42	0.174461	-0.0307004	0.379098	0.106252	0.0547739	0.603486	0.108535	0.623622	0.205078	19.0604	PC ae
PC ae C36:5	age	84	42	0.176534	-0.0131678	0.36666	0.0986229	0.0503138	0.367238	0.0810997	0.623622	0.205078	19.3075	PC ae
PC ae C38:0	age	84	42	0.184832	-0.00671102	0.376247	0.099429	0.0678184	0.432989	0.0704476	0.623622	0.205078	20.3016	PC ae
PC ae C38:4	age	84	42	0.177864	-0.000816429	0.356374	0.0928387	0.0631068	0.254807	0.0625878	0.623622	0.205078	19.4663	PC ae
PC ae C38:5	age	84	42	0.196803	0.0172881	0.376502	0.0933568	0.0679513	0.276257	0.041391	0.623622	0.205078	21.7504	PC ae
PC ae C38:6	age	84	42	0.204337	-0.0093222	0.417405	0.110547	0.0676871	0.743251	0.0720006	0.623622	0.205078	22.6712	PC ae
PC ae C40:6	age	84	42	0.184009	-0.00499087	0.372939	0.0981616	0.053015	0.36543	0.0682057	0.623622	0.205078	20.2027	PC ae
PC ae C44:5	age	84	42	0.197427	-0.00971593	0.404562	0.107426	0.0605307	0.630107	0.0735665	0.623622	0.205078	21.8264	PC ae
SM (OH) C22:1	age	84	42	0.152162	-0.0166917	0.320848	0.0878068	0.0429955	0.0941702	0.0908439	0.623622	0.205078	16.4348	SM
SM (OH) C24:1	age	84	42	0.148962	-0.0213035	0.319026	0.0885185	0.0429834	0.11066	0.100227	0.623622	0.205078	16.0628	SM
SM C22:3	age	84	42	0.24254	0.0518358	0.433369	0.0990404	0.0959457	0.476167	0.0188242	0.623622	0.205078	27.4482	SM
SM C24:1	age	84	42	0.14469	-0.022121	0.311592	0.0866815	0.0355649	0.0532529	0.10292	0.623622	0.205078	15.5681	SM
PC ae C44:6	age	84	42	0.145183	-0.0375196	0.3276	0.0948838	0.0329967	0.242454	0.133931	0.717872	0.143953	15.6251	PC ae
PC aa C24:0	age	84	42	-0.152735	-0.361272	0.0554393	0.10804	0.0667346	0.644857	0.165303	0.738353	0.131736	-14.1643	PC aa
PC aa C36:6	age	84	42	0.140957	-0.0422673	0.323878	0.0951281	0.0453831	0.274687	0.146262	0.738353	0.131736	15.1375	PC aa
PC aa C38:6	age	84	42	0.14096	-0.0474478	0.329597	0.0979449	0.032377	0.316434	0.15793	0.738353	0.131736	15.1379	PC aa
PC ae C44:3	age	84	42	-0.14082	-0.326973	0.044723	0.0964775	0.0701874	0.364704	0.152272	0.738353	0.131736	-13.1355	PC ae
SM C24:0	age	84	42	0.128524	-0.0441197	0.300946	0.0897398	0.0304657	0.113331	0.159885	0.738353	0.131736	13.7149	SM
PC aa C34:3	age	84	42	0.129421	-0.0505418	0.309417	0.0935784	0.0367655	0.21976	0.174391	0.747812	0.126207	13.817	PC aa
SM (OH) C14:1	age	84	42	0.144014	-0.0592644	0.34657	0.105173	0.0946723	0.646333	0.178582	0.747812	0.126207	15.49	SM
C0	age	84	42	0.141347	-0.0714278	0.353091	0.109946	0.0345055	0.66276	0.206043	0.830341	0.0807437	15.1824	Acylcarnitines
C14:1	age	84	42	0.117905	-0.0915943	0.327524	0.108701	0.0349603	0.609031	0.284709	0.830341	0.0807437	12.5137	Acylcarnitines
Orn	age	84	42	0.117718	-0.0867073	0.321777	0.105958	0.0397384	0.543227	0.273249	0.830341	0.0807437	12.4927	Aminoacids
ADMA	age	84	42	-0.0759139	-0.243429	0.0916011	0.0865797	0.02059	0.02059	0.383216	0.830341	0.0807437	-7.31039	Biogenic Amines
lysoPC a C18:1	age	84	42	0.132871	-0.0753624	0.340517	0.107807	0.0490742	0.622924	0.225024	0.830341	0.0807437	14.2102	lysoPC
PC aa C28:1	age	84	42	0.0878516	-0.0871537	0.262533	0.090896	0.0532897	0.188403	0.339626	0.830341	0.0807437	9.18261	PC aa
PC aa C30:2	age	84	42	-0.0974636	-0.263844	0.0689168	0.0859934	0.033349	0.033349	0.260437	0.830341	0.0807437	-9.28647	PC aa
PC aa C32:0	age	84	42	0.0891769	-0.114938	0.294368	0.106081	0.0266499	0.561256	0.405813	0.830341	0.0807437	9.3274	PC aa
PC aa C32:3	age	84	42	-0.0713035	-0.239733	0.097126	0.0870524	0.0102497	0.0102497	0.41517	0.830341	0.0807437	-6.88207	PC aa
PC aa C34:1	age	84	42	0.123949	-0.0635677	0.311808	0.0975094	0.0414282	0.336563	0.211198	0.830341	0.0807437	13.1958	PC aa
PC aa C34:2	age	84	42	0.0987679	-0.0928975	0.29083	0.0996048	0.0674139	0.443369	0.327427	0.830341	0.0807437	10.381	PC aa
PC aa C34:4	age	84	42	0.110415	-0.0820204	0.302641	0.0998862	0.0379285	0.386216	0.275641	0.830341	0.0807437	11.6741	PC aa
PC aa C36:1	age	84	42	0.0896693	-0.091037	0.270379	0.093964	0.0268407	0.209624	0.345739	0.830341	0.0807437	9.38125	PC aa
PC aa C36:2	age	84	42	0.108569	-0.0716089	0.288718	0.0936797	0.0225495	0.191684	0.253385	0.830341	0.0807437	11.4682	PC aa
PC aa C38:1	age	84	42	-0.0946735	-0.299608	0.109185	0.105899	0.0481637	0.557458	0.376699	0.830341	0.0807437	-9.03301	PC aa
PC aa C38:3	age	84	42	0.0841459	-0.0927696	0.260996	0.0920076	0.015048	0.136438	0.365963	0.830341	0.0807437	8.77876	PC aa
PC aa C40:1	age	84	42	-0.13724	-0.354467	0.0784989	0.112007	0.0324481	0.694438	0.227685	0.830341	0.0807437	-12.8239	PC aa
PC aa C40:2	age	84	42	-0.0948114	-0.317432	0.12659	0.114896	0.0328213	0.790379	0.414175	0.830341	0.0807437	-9.04555	PC aa
PC aa C40:6	age	84	42	0.0924363	-0.112336	0.297172	0.106263	0.0140629	0.503571	0.38961	0.830341	0.0807437	9.68432	PC aa
PC aa C42:2	age	84	42	-0.0967352	-0.312529	0.117843	0.111414	0.0266937	0.669135	0.390469	0.830341	0.0807437	-9.22036	PC aa
PC aa C42:4	age	84	42	-0.101686	-0.327179	0.122593	0.116362	0.0342932	0.839831	0.387407	0.830341	0.0807437	-9.66866	PC aa
PC aa C42:6	age	84	42	-0.117923	-0.336794	0.0993709	0.112806	0.0312897	0.713308	0.302171	0.830341	0.0807437	-11.1236	PC aa
PC ae C30:1	age	84	42	0.0755924	-0.0913698	0.242555	0.0862941	0.0268151	0.0268151	0.38366	0.830341	0.0807437	7.85229	PC ae
PC ae C30:2	age	84	42	-0.100303	-0.297729	0.0966956	0.102374	0.020926	0.407688	0.333111	0.830341	0.0807437	-9.54364	PC ae
PC ae C34:1	age	84	42	0.0824166	-0.10399	0.268946	0.0969036	0.0366624	0.308207	0.400192	0.830341	0.0807437	8.59081	PC ae
PC ae C36:2	age	84	42	0.100033	-0.0917295	0.291607	0.0995647	0.0179531	0.329826	0.321094	0.830341	0.0807437	10.5208	PC ae
PC ae C42:1	age	84	42	-0.0947906	-0.308946	0.118462	0.110721	0.0296221	0.653631	0.397063	0.830341	0.0807437	-9.04366	PC ae
PC ae C42:2	age	84	42	-0.0965206	-0.314307	0.119866	0.112343	0.02622	0.694936	0.395404	0.830341	0.0807437	-9.20088	PC ae
PC ae C42:3	age	84	42	-0.09564	-0.309067	0.116799	0.110317	0.0206956	0.624265	0.391165	0.830341	0.0807437	-9.12089	PC ae
SM (OH) C16:1	age	84	42	0.1039	-0.109395	0.317815	0.110692	0.0462843	0.701402	0.353595	0.830341	0.0807437	10.9489	SM
SM C16:0	age	84	42	0.12587	-0.0768409	0.328347	0.105105	0.0532207	0.5612	0.238182	0.830341	0.0807437	13.4134	SM
SM C18:0	age	84	42	0.120144	-0.0810676	0.322445	0.104556	0.0385262	0.52415	0.257512	0.830341	0.0807437	12.7659	SM
SM C18:1	age	84	42	0.0930374	-0.111977	0.299058	0.106516	0.0199525	0.526351	0.387697	0.830341	0.0807437	9.75027	SM
SM C20:2	age	84	42	0.0705606	-0.0888078	0.229929	0.0823692	0.110545	0.110545	0.394204	0.830341	0.0807437	7.31096	SM
SM C26:0	age	84	42	0.1107	-0.0682404	0.28961	0.0930431	0.0274529	0.187187	0.241194	0.830341	0.0807437	11.706	SM
PC ae C32:1	age	84	42	0.0860486	-0.121351	0.293577	0.107654	0.0178428	0.538854	0.428925	0.845235	0.0730224	8.98593	PC ae
Met	age	84	42	0.0821388	-0.135672	0.300361	0.112987	0.0186353	0.707946	0.471496	0.856032	0.0675099	8.56065	Aminoacids
PC aa C36:0	age	84	42	-0.0853539	-0.301844	0.131174	0.112245	0.0122612	0.671299	0.451479	0.856032	0.0675099	-8.18127	PC aa
PC aa C42:0	age	84	42	0.06687	-0.113	0.246441	0.0934292	0.016181	0.17307	0.478333	0.856032	0.0675099	6.91565	PC aa
PC ae C36:0	age	84	42	0.0812238	-0.123683	0.286091	0.106313	0.0280121	0.5435	0.449409	0.856032	0.0675099	8.46136	PC ae
PC ae C36:1	age	84	42	-0.0849033	-0.310069	0.138877	0.116135	0.015489	0.791656	0.469012	0.856032	0.0675099	-8.13988	PC ae
PC ae C38:1	age	84	42	-0.0800416	-0.296963	0.135785	0.112033	0.0425483	0.724355	0.479122	0.856032	0.0675099	-7.6922	PC ae
PC ae C42:4	age	84	42	-0.0813575	-0.291776	0.127956	0.10872	0.0190357	0.575749	0.45867	0.856032	0.0675099	-7.81359	PC ae
PC ae C32:2	age	84	42	-0.0728349	-0.275028	0.129474	0.104994	0.00873603	0.455918	0.491932	0.856089	0.0674813	-7.02457	PC ae
H1	age	84	42	0.0677173	-0.119751	0.254949	0.0973545	0.012258	0.262075	0.49073	0.856089	0.0674813	7.00628	Sugars
PC aa C40:3	age	84	42	-0.0798503	-0.30857	0.147226	0.117819	0.0216331	0.861963	0.501834	0.862124	0.0644301	-7.67454	PC aa
SM C16:1	age	84	42	0.0728902	-0.138831	0.284428	0.109732	0.0351069	0.647709	0.510355	0.865666	0.0626496	7.56124	SM
Asp	age	84	42	-0.0684934	-0.293022	0.155453	0.116129	0.023883	0.815277	0.558645	0.871098	0.0599332	-6.62003	Aminoacids
Ile	age	84	42	0.0600999	-0.13038	0.251045	0.0989873	0.106081	0.514746	0.547296	0.871098	0.0599332	6.19426	Aminoacids
Tyr	age	84	42	-0.0576362	-0.241538	0.12579	0.0954169	0.0175045	0.223053	0.549236	0.871098	0.0599332	-5.60067	Aminoacids
lysoPC a C16:0	age	84	42	0.066765	-0.149364	0.281585	0.111537	0.0336673	0.691658	0.552854	0.871098	0.0599332	6.90442	lysoPC
lysoPC a C17:0	age	84	42	0.0648651	-0.149307	0.277919	0.110645	0.00683355	0.619962	0.561039	0.871098	0.0599332	6.70151	lysoPC
PC ae C34:0	age	84	42	0.0544685	-0.126294	0.23521	0.0939864	0.0410715	0.247085	0.565563	0.871098	0.0599332	5.59792	PC ae
PC ae C40:3	age	84	42	-0.0700016	-0.284664	0.143639	0.110909	0.0461519	0.699513	0.531543	0.871098	0.0599332	-6.76077	PC ae
SM (OH) C22:2	age	84	42	0.0551282	-0.115996	0.22632	0.0890671	0.00579982	0.0471555	0.539473	0.871098	0.0599332	5.66761	SM
PC aa C38:0	age	84	42	0.0576529	-0.137302	0.252534	0.101241	0.00972003	0.357294	0.572245	0.871373	0.0597957	5.93472	PC aa
lysoPC a C26:0	age	84	42	-0.0482846	-0.21669	0.12012	0.0870398	0.0105273	0.0105273	0.580619	0.87419	0.0583941	-4.71374	lysoPC
Gly	age	84	42	0.0569095	-0.147928	0.261088	0.106168	0.0128023	0.467346	0.595134	0.881441	0.0548068	5.856	Aminoacids
Leu	age	84	42	0.0496753	-0.133617	0.233078	0.0953047	0.05537	0.309376	0.605168	0.881441	0.0548068	5.09298	Aminoacids
Thr	age	84	42	0.0544543	-0.146688	0.255338	0.104388	0.00874752	0.430359	0.604906	0.881441	0.0548068	5.59642	Aminoacids
PC aa C40:4	age	84	42	-0.0513324	-0.24605	0.142798	0.100918	0.0225299	0.373036	0.613809	0.884413	0.0533451	-5.00372	PC aa
C2	age	84	42	0.0433145	-0.158012	0.245384	0.104677	0.010082	0.426236	0.681335	0.88475	0.0531794	4.42662	Acylcarnitines
Arg	age	84	42	-0.0399649	-0.256515	0.175473	0.11187	0.00538879	0.638478	0.722797	0.88475	0.0531794	-3.91769	Aminoacids
Glu	age	84	42	-0.0430699	-0.264026	0.176103	0.113705	0.0914769	0.903065	0.70684	0.88475	0.0531794	-4.21556	Aminoacids
Phe	age	84	42	-0.0409345	-0.23888	0.156472	0.102597	0.0145874	0.402962	0.692035	0.88475	0.0531794	-4.0108	Aminoacids
Pro	age	84	42	0.0384617	-0.168295	0.245171	0.107279	0.0371891	0.54516	0.721878	0.88475	0.0531794	3.92109	Aminoacids
Trp	age	84	42	0.0445439	-0.152811	0.24144	0.102318	0.0264884	0.420793	0.665659	0.88475	0.0531794	4.55509	Aminoacids
Creatinine	age	84	42	0.0417246	-0.159551	0.243483	0.104571	0.0202934	0.466405	0.692023	0.88475	0.0531794	4.26073	Biogenic Amines
lysoPC a C20:3	age	84	42	-0.0438965	-0.230345	0.142028	0.0967108	0.00340555	0.225586	0.652368	0.88475	0.0531794	-4.2947	lysoPC
lysoPC a C28:1	age	84	42	-0.0295305	-0.198597	0.139536	0.0873817	0.00301836	0.00301836	0.736288	0.88475	0.0531794	-2.90987	lysoPC
PC aa C30:0	age	84	42	0.036393	-0.16134	0.233912	0.102612	0.0263508	0.452586	0.72476	0.88475	0.0531794	3.70634	PC aa
PC aa C32:1	age	84	42	-0.0360276	-0.234841	0.163079	0.103314	0.0137892	0.452751	0.729218	0.88475	0.0531794	-3.53863	PC aa
PC aa C40:5	age	84	42	0.0371448	-0.149094	0.223319	0.0968058	0.00676676	0.241377	0.703278	0.88475	0.0531794	3.78433	PC aa
PC aa C42:1	age	84	42	-0.0465738	-0.251807	0.158279	0.106388	0.012221	0.499793	0.663916	0.88475	0.0531794	-4.55059	PC aa
PC aa C42:5	age	84	42	0.0383105	-0.185338	0.26034	0.115242	0.0098056	0.762897	0.741305	0.88475	0.0531794	3.90539	PC aa
PC ae C30:0	age	84	42	-0.0369328	-0.223666	0.149453	0.0969586	0.00297536	0.23248	0.705323	0.88475	0.0531794	-3.62591	PC ae
PC ae C34:2	age	84	42	0.0349845	-0.154598	0.224038	0.0982782	0.0630202	0.391388	0.723738	0.88475	0.0531794	3.56036	PC ae
PC ae C36:3	age	84	42	0.0424494	-0.134524	0.219087	0.0919063	0.0469414	0.198516	0.646684	0.88475	0.0531794	4.33632	PC ae
PC ae C40:1	age	84	42	-0.0449201	-0.250234	0.16006	0.106453	0.00537418	0.486534	0.675316	0.88475	0.0531794	-4.39261	PC ae
PC ae C42:5	age	84	42	-0.036637	-0.244331	0.170518	0.107558	0.0416909	0.596068	0.735181	0.88475	0.0531794	-3.5974	PC ae
PC ae C44:4	age	84	42	0.0312177	-0.153256	0.215287	0.0957467	0.0145851	0.225462	0.746095	0.88475	0.0531794	3.17101	PC ae
Gln	age	84	42	-0.0333633	-0.241382	0.176656	0.107958	0.128437	0.778697	0.758916	0.892059	0.0496065	-3.28129	Aminoacids
lysoPC a C16:1	age	84	42	0.0268563	-0.145944	0.199648	0.0899112	0.00936221	0.0747132	0.766728	0.893404	0.0489519	2.72202	lysoPC
Ser	age	84	42	0.0309919	-0.188784	0.250556	0.113857	0.0162035	0.710148	0.786878	0.894095	0.0486164	3.14771	Aminoacids
lysoPC a C26:1	age	84	42	-0.03042	-0.23391	0.17283	0.105561	0.0280837	0.492092	0.774738	0.894095	0.0486164	-2.9962	lysoPC
PC ae C40:2	age	84	42	-0.0303427	-0.24651	0.184815	0.111719	0.00626292	0.641246	0.787337	0.894095	0.0486164	-2.9887	PC ae
C18:1	age	84	42	0.0244746	-0.162038	0.211795	0.0969738	0.0756001	0.384927	0.802054	0.895833	0.0477731	2.47765	Acylcarnitines
Kynurenine	age	84	42	-0.0235983	-0.210619	0.162797	0.096934	0.0729521	0.356465	0.808924	0.895833	0.0477731	-2.3322	Biogenic Amines
Taurine	age	84	42	0.0232747	-0.156442	0.203088	0.0934972	0.00466454	0.151868	0.804705	0.895833	0.0477731	2.35476	Biogenic Amines
Lys	age	84	42	0.0232756	-0.176103	0.222203	0.103352	0.0352844	0.46236	0.82297	0.903918	0.0438712	2.35486	Aminoacids
Val	age	84	42	0.0181959	-0.170209	0.206446	0.0978569	0.0208279	0.29761	0.853436	0.929759	0.0316295	1.83624	Aminoacids
His	age	84	42	0.0160132	-0.192243	0.223452	0.107782	0.0108886	0.516029	0.882654	0.953836	0.0205262	1.61421	Aminoacids
PC ae C34:3	age	84	42	0.0128314	-0.201857	0.227772	0.111368	0.0257333	0.665904	0.908855	0.964964	0.0154887	1.2914	PC ae
PC ae C38:2	age	84	42	0.0121152	-0.203961	0.226868	0.111509	0.0162575	0.658192	0.914029	0.964964	0.0154887	1.21889	PC ae
PC ae C40:5	age	84	42	0.0116834	-0.197136	0.22015	0.108202	0.0366976	0.603939	0.914556	0.964964	0.0154887	1.17519	PC ae
PC ae C40:4	age	84	42	-0.010916	-0.225797	0.202878	0.111008	0.0245719	0.659594	0.922159	0.965386	0.0152991	-1.08567	PC ae
lysoPC a C18:0	age	84	42	-0.00806654	-0.217269	0.199604	0.107854	0.0250226	0.563415	0.940758	0.974513	0.0112125	-0.803409	lysoPC
SM C26:1	age	84	42	-0.00657242	-0.190043	0.176977	0.0954064	0.00353419	0.195043	0.945423	0.974513	0.0112125	-0.655087	SM
Ala	age	84	42	-0.00647937	-0.217388	0.204353	0.109385	0.002384	0.569916	0.953062	0.974888	0.0110453	-0.645842	Aminoacids
lysoPC a C28:0	age	84	42	0.0027855	-0.179048	0.183886	0.0942074	0.0164212	0.195482	0.976561	0.983903	0.00704767	0.278938	lysoPC
PC aa C32:2	age	84	42	0.00333628	-0.175807	0.182382	0.093131	0.0230954	0.181981	0.971603	0.983903	0.00704767	0.334185	PC aa
PC ae C38:3	age	84	42	-0.000736975	-0.215552	0.21338	0.111143	0.0248386	0.664729	0.994742	0.994742	0.00228933	-0.0736703	PC ae
t4-OH-Pro	sexM	84	42	0.907094	0.416259	1.397	0.254785	0.316118	0.51509	0.000964957	0.129304	0.888387	147.711	Biogenic Amines
Gln	sexM	84	42	-0.89931	-1.54552	-0.252609	0.335008	0.128437	0.778697	0.0105531	0.47137	0.326638	-59.315	Aminoacids
SM C20:2	sexM	84	42	-0.690966	-1.19057	-0.191359	0.25822	0.110545	0.110545	0.00903762	0.47137	0.326638	-49.8908	SM
Ile	sexM	84	42	0.710846	0.118084	1.30571	0.308113	0.106081	0.514746	0.0263598	0.883052	0.0540136	103.571	Aminoacids
C0	sexM	84	42	0.242167	-0.417051	0.900009	0.34141	0.0345055	0.66276	0.482235	0.989549	0.00456265	27.4007	Acylcarnitines
C2	sexM	84	42	0.160759	-0.466242	0.790468	0.325994	0.010082	0.426236	0.624665	0.989549	0.00456265	17.4402	Acylcarnitines
C14:1	sexM	84	42	0.365871	-0.284546	1.01793	0.337747	0.0349603	0.609031	0.285225	0.989549	0.00456265	44.1769	Acylcarnitines
C18:1	sexM	84	42	0.626561	0.0449976	1.20956	0.302385	0.0756001	0.384927	0.0446575	0.989549	0.00456265	87.1165	Acylcarnitines
Ala	sexM	84	42	0.0266618	-0.628443	0.682224	0.339977	0.002384	0.569916	0.937879	0.989549	0.00456265	2.70204	Aminoacids
Arg	sexM	84	42	-0.109914	-0.780449	0.559636	0.347434	0.00538879	0.638478	0.753365	0.989549	0.00456265	-10.4089	Aminoacids
Asn	sexM	84	42	-0.132679	-0.731946	0.465932	0.310998	0.0792415	0.461523	0.671901	0.989549	0.00456265	-12.4254	Aminoacids
Asp	sexM	84	42	0.265468	-0.430427	0.961048	0.360381	0.023883	0.815277	0.46567	0.989549	0.00456265	30.4041	Aminoacids
Cit	sexM	84	42	0.409833	-0.161133	0.979428	0.296282	0.0541888	0.292678	0.174147	0.989549	0.00456265	50.6567	Aminoacids
Glu	sexM	84	42	0.674461	-0.00892184	1.35706	0.353558	0.0914769	0.903065	0.0637611	0.989549	0.00456265	96.2975	Aminoacids
Gly	sexM	84	42	0.0895	-0.54957	0.725025	0.33045	0.0128023	0.467346	0.787977	0.989549	0.00456265	9.36273	Aminoacids
His	sexM	84	42	0.0487989	-0.598415	0.694039	0.335244	0.0108886	0.516029	0.884998	0.989549	0.00456265	5.00091	Aminoacids
Leu	sexM	84	42	0.445702	-0.126139	1.01918	0.297479	0.05537	0.309376	0.141917	0.989549	0.00456265	56.1587	Aminoacids
Lys	sexM	84	42	-0.370081	-0.990101	0.249434	0.321765	0.0352844	0.46236	0.256784	0.989549	0.00456265	-30.9321	Aminoacids
Met	sexM	84	42	-0.136729	-0.813073	0.540077	0.3507	0.0186353	0.707946	0.698692	0.989549	0.00456265	-12.7794	Aminoacids
Orn	sexM	84	42	0.304056	-0.331331	0.938704	0.329512	0.0397384	0.543227	0.361602	0.989549	0.00456265	35.5344	Aminoacids
Phe	sexM	84	42	-0.221065	-0.836602	0.394317	0.319636	0.0145874	0.402962	0.493093	0.989549	0.00456265	-19.8335	Aminoacids
Pro	sexM	84	42	0.262578	-0.38117	0.904801	0.333604	0.0371891	0.54516	0.435872	0.989549	0.00456265	30.0278	Aminoacids
Ser	sexM	84	42	-0.200669	-0.882841	0.480734	0.353391	0.0162035	0.710148	0.573318	0.989549	0.00456265	-18.1817	Aminoacids
Thr	sexM	84	42	0.146086	-0.481484	0.771316	0.325069	0.00874752	0.430359	0.655609	0.989549	0.00456265	15.7296	Aminoacids
Trp	sexM	84	42	0.30191	-0.311943	0.915534	0.318718	0.0264884	0.420793	0.349076	0.989549	0.00456265	35.244	Aminoacids
Tyr	sexM	84	42	-0.055951	-0.629386	0.517348	0.298108	0.0175045	0.223053	0.852046	0.989549	0.00456265	-5.44145	Aminoacids
Val	sexM	84	42	0.10173	-0.485625	0.689656	0.305381	0.0208279	0.29761	0.740744	0.989549	0.00456265	10.7085	Aminoacids
ADMA	sexM	84	42	-0.294956	-0.820101	0.230189	0.27142	0.02059	0.02059	0.280426	0.989549	0.00456265	-25.5436	Biogenic Amines
Creatinine	sexM	84	42	0.345844	-0.280764	0.973339	0.3255	0.0202934	0.466405	0.294284	0.989549	0.00456265	41.3182	Biogenic Amines
Kynurenine	sexM	84	42	0.305728	-0.277243	0.887202	0.302393	0.0729521	0.356465	0.31801	0.989549	0.00456265	35.7612	Biogenic Amines
Taurine	sexM	84	42	-0.0215259	-0.58337	0.541321	0.292397	0.00466454	0.151868	0.941675	0.989549	0.00456265	-2.12959	Biogenic Amines
lysoPC a C16:0	sexM	84	42	0.390698	-0.278125	1.05793	0.346255	0.0336673	0.691658	0.2659	0.989549	0.00456265	47.8012	lysoPC
lysoPC a C16:1	sexM	84	42	-0.0721325	-0.613015	0.469204	0.281557	0.00936221	0.0747132	0.799083	0.989549	0.00456265	-6.95924	lysoPC
lysoPC a C17:0	sexM	84	42	0.0845452	-0.57905	0.746628	0.343701	0.00683355	0.619962	0.806948	0.989549	0.00456265	8.82221	lysoPC
lysoPC a C18:0	sexM	84	42	0.346164	-0.301167	0.991727	0.335289	0.0250226	0.563415	0.308035	0.989549	0.00456265	41.3634	lysoPC
lysoPC a C18:1	sexM	84	42	0.436337	-0.210031	1.0816	0.334935	0.0490742	0.622924	0.200069	0.989549	0.00456265	54.703	lysoPC
lysoPC a C18:2	sexM	84	42	0.322194	-0.249339	0.892701	0.296719	0.0625986	0.308402	0.283926	0.989549	0.00456265	38.0152	lysoPC
lysoPC a C20:3	sexM	84	42	-0.0807222	-0.661815	0.5003	0.302085	0.00340555	0.225586	0.790641	0.989549	0.00456265	-7.75501	lysoPC
lysoPC a C20:4	sexM	84	42	0.652258	0.0528036	1.25091	0.3108	0.146266	0.613936	0.0421426	0.989549	0.00456265	91.987	lysoPC
lysoPC a C24:0	sexM	84	42	0.314022	-0.260244	0.888447	0.298477	0.077093	0.345455	0.298938	0.989549	0.00456265	36.8919	lysoPC
lysoPC a C26:0	sexM	84	42	0.018635	-0.5093	0.54657	0.272862	0.0105273	0.0105273	0.945721	0.989549	0.00456265	1.88098	lysoPC
lysoPC a C26:1	sexM	84	42	0.359269	-0.272895	0.992921	0.328483	0.0280837	0.492092	0.280639	0.989549	0.00456265	43.2282	lysoPC
lysoPC a C28:0	sexM	84	42	-0.0293683	-0.596499	0.536557	0.294456	0.0164212	0.195482	0.921041	0.989549	0.00456265	-2.89413	lysoPC
lysoPC a C28:1	sexM	84	42	-0.0136792	-0.543688	0.51633	0.273934	0.00301836	0.00301836	0.960298	0.989549	0.00456265	-1.35861	lysoPC
PC aa C24:0	sexM	84	42	0.307619	-0.339039	0.955171	0.335602	0.0667346	0.644857	0.364842	0.989549	0.00456265	36.0182	PC aa
PC aa C26:0	sexM	84	42	0.156168	-0.402675	0.715376	0.290677	0.0542671	0.236931	0.593998	0.989549	0.00456265	16.9022	PC aa
PC aa C28:1	sexM	84	42	-0.407027	-0.953506	0.139601	0.284285	0.0532897	0.188403	0.15978	0.989549	0.00456265	-33.4374	PC aa
PC aa C30:0	sexM	84	42	-0.277249	-0.891877	0.339068	0.319483	0.0263508	0.452586	0.390714	0.989549	0.00456265	-24.2134	PC aa
PC aa C30:2	sexM	84	42	-0.149077	-0.670665	0.372511	0.269582	0.033349	0.033349	0.581809	0.989549	0.00456265	-13.8497	PC aa
PC aa C32:0	sexM	84	42	0.0983665	-0.536197	0.736175	0.329787	0.0266499	0.561256	0.767094	0.989549	0.00456265	10.3367	PC aa
PC aa C32:1	sexM	84	42	-0.122178	-0.740809	0.499015	0.321635	0.0137892	0.452751	0.706104	0.989549	0.00456265	-11.5009	PC aa
PC aa C32:2	sexM	84	42	-0.23645	-0.796103	0.323757	0.291182	0.0230954	0.181981	0.421467	0.989549	0.00456265	-21.0575	PC aa
PC aa C32:3	sexM	84	42	-0.0592069	-0.587219	0.468805	0.272902	0.0102497	0.0102497	0.828797	0.989549	0.00456265	-5.74882	PC aa
PC aa C34:1	sexM	84	42	-0.0714595	-0.656315	0.515065	0.304179	0.0414282	0.336563	0.81546	0.989549	0.00456265	-6.8966	PC aa
PC aa C34:2	sexM	84	42	-0.441028	-1.03801	0.157192	0.310274	0.0674139	0.443369	0.162853	0.989549	0.00456265	-35.6625	PC aa
PC aa C34:3	sexM	84	42	-0.073841	-0.635996	0.488988	0.292453	0.0367655	0.21976	0.801928	0.989549	0.00456265	-7.11806	PC aa
PC aa C34:4	sexM	84	42	-0.19439	-0.793477	0.405292	0.311339	0.0379285	0.386216	0.535868	0.989549	0.00456265	-17.6663	PC aa
PC aa C36:0	sexM	84	42	-0.0156634	-0.687814	0.656506	0.348495	0.0122612	0.671299	0.964373	0.989549	0.00456265	-1.55414	PC aa
PC aa C36:1	sexM	84	42	0.23526	-0.329163	0.800566	0.293669	0.0268407	0.209624	0.427718	0.989549	0.00456265	26.5238	PC aa
PC aa C36:2	sexM	84	42	0.0539313	-0.509036	0.617261	0.292849	0.0225495	0.191684	0.854794	0.989549	0.00456265	5.54121	PC aa
PC aa C36:3	sexM	84	42	-0.00823365	-0.552895	0.536838	0.283433	0.038776	0.150327	0.976966	0.989549	0.00456265	-0.819984	PC aa
PC aa C36:4	sexM	84	42	0.173892	-0.456553	0.80542	0.327205	0.104685	0.661511	0.598034	0.989549	0.00456265	18.9928	PC aa
PC aa C36:5	sexM	84	42	0.230509	-0.345373	0.806258	0.299228	0.0677861	0.341123	0.445511	0.989549	0.00456265	25.924	PC aa
PC aa C36:6	sexM	84	42	-0.1614	-0.732904	0.410017	0.297061	0.0453831	0.274687	0.589844	0.989549	0.00456265	-14.9049	PC aa
PC aa C38:0	sexM	84	42	0.174091	-0.433255	0.781892	0.315615	0.00972003	0.357294	0.584233	0.989549	0.00456265	19.0163	PC aa
PC aa C38:1	sexM	84	42	0.0356972	-0.599274	0.669962	0.329282	0.0481637	0.557458	0.914206	0.989549	0.00456265	3.6342	PC aa
PC aa C38:3	sexM	84	42	0.0723659	-0.480729	0.626125	0.287853	0.015048	0.136438	0.802765	0.989549	0.00456265	7.50486	PC aa
PC aa C38:4	sexM	84	42	0.271688	-0.276149	0.819954	0.28503	0.0553099	0.197092	0.346071	0.989549	0.00456265	31.2178	PC aa
PC aa C38:5	sexM	84	42	0.224758	-0.323205	0.773228	0.285094	0.0622122	0.212061	0.435015	0.989549	0.00456265	25.202	PC aa
PC aa C38:6	sexM	84	42	0.161201	-0.426582	0.749718	0.305604	0.032377	0.316434	0.60071	0.989549	0.00456265	17.4921	PC aa
PC aa C40:1	sexM	84	42	0.0395638	-0.63184	0.709746	0.347706	0.0324481	0.694438	0.909976	0.989549	0.00456265	4.03568	PC aa
PC aa C40:2	sexM	84	42	0.266801	-0.421731	0.954615	0.356518	0.0328213	0.790379	0.458646	0.989549	0.00456265	30.578	PC aa
PC aa C40:3	sexM	84	42	0.209459	-0.497676	0.915566	0.365874	0.0216331	0.861963	0.570231	0.989549	0.00456265	23.3011	PC aa
PC aa C40:4	sexM	84	42	0.283988	-0.321463	0.889664	0.314572	0.0225299	0.373036	0.371947	0.989549	0.00456265	32.8417	PC aa
PC aa C40:5	sexM	84	42	0.014598	-0.566488	0.597029	0.302319	0.00676676	0.241377	0.961726	0.989549	0.00456265	1.47051	PC aa
PC aa C40:6	sexM	84	42	0.0940234	-0.542484	0.731461	0.330581	0.0140629	0.503571	0.777543	0.989549	0.00456265	9.85854	PC aa
PC aa C42:0	sexM	84	42	0.0179987	-0.54398	0.579512	0.292129	0.016181	0.17307	0.951171	0.989549	0.00456265	1.81616	PC aa
PC aa C42:1	sexM	84	42	0.196337	-0.441447	0.833953	0.330984	0.012221	0.499793	0.556339	0.989549	0.00456265	21.6936	PC aa
PC aa C42:2	sexM	84	42	0.201517	-0.466086	0.868377	0.345939	0.0266937	0.669135	0.563469	0.989549	0.00456265	22.3258	PC aa
PC aa C42:4	sexM	84	42	0.259672	-0.438044	0.956779	0.361184	0.0342932	0.839831	0.476391	0.989549	0.00456265	29.6505	PC aa
PC aa C42:5	sexM	84	42	0.240153	-0.450515	0.92983	0.357596	0.0098056	0.762897	0.505726	0.989549	0.00456265	27.1444	PC aa
PC aa C42:6	sexM	84	42	0.132546	-0.543356	0.807651	0.350131	0.0312897	0.713308	0.707014	0.989549	0.00456265	14.1732	PC aa
PC ae C30:0	sexM	84	42	0.0245075	-0.557581	0.607599	0.302825	0.00297536	0.23248	0.935897	0.989549	0.00456265	2.48103	PC ae
PC ae C30:1	sexM	84	42	0.0896122	-0.4338	0.613024	0.270524	0.0268151	0.0268151	0.741319	0.989549	0.00456265	9.375	PC ae
PC ae C30:2	sexM	84	42	0.090453	-0.523684	0.704545	0.318937	0.020926	0.407688	0.778144	0.989549	0.00456265	9.46701	PC ae
PC ae C32:1	sexM	84	42	-0.10457	-0.74903	0.541423	0.334758	0.0178428	0.538854	0.75638	0.989549	0.00456265	-9.9288	PC ae
PC ae C34:0	sexM	84	42	-0.322979	-0.887266	0.242686	0.293613	0.0410715	0.247085	0.277872	0.989549	0.00456265	-27.6011	PC ae
PC ae C34:1	sexM	84	42	-0.269724	-0.851172	0.312942	0.30241	0.0366624	0.308207	0.377708	0.989549	0.00456265	-23.641	PC ae
PC ae C34:2	sexM	84	42	-0.558915	-1.14876	0.0307919	0.30638	0.0630202	0.391388	0.0754243	0.989549	0.00456265	-42.8171	PC ae
PC ae C34:3	sexM	84	42	-0.33279	-0.999376	0.334533	0.345807	0.0257333	0.665904	0.34163	0.989549	0.00456265	-28.3079	PC ae
PC ae C36:0	sexM	84	42	-0.247143	-0.883724	0.39054	0.330589	0.0280121	0.5435	0.459063	0.989549	0.00456265	-21.8971	PC ae
PC ae C36:1	sexM	84	42	0.0979815	-0.598086	0.793185	0.360367	0.015489	0.791656	0.787109	0.989549	0.00456265	10.2942	PC ae
PC ae C36:2	sexM	84	42	-0.0296331	-0.627365	0.567995	0.310544	0.0179531	0.329826	0.924444	0.989549	0.00456265	-2.91983	PC ae
PC ae C36:3	sexM	84	42	-0.479861	-1.03232	0.0727532	0.28737	0.0469414	0.198516	0.102558	0.989549	0.00456265	-38.113	PC ae
PC ae C36:4	sexM	84	42	0.122242	-0.513947	0.759069	0.330194	0.0547739	0.603486	0.713169	0.989549	0.00456265	13.0028	PC ae
PC ae C36:5	sexM	84	42	0.233561	-0.357967	0.826165	0.307532	0.0503138	0.367238	0.451948	0.989549	0.00456265	26.309	PC ae
PC ae C38:0	sexM	84	42	-0.126033	-0.722285	0.470678	0.309778	0.0678184	0.432989	0.686248	0.989549	0.00456265	-11.8414	PC ae
PC ae C38:1	sexM	84	42	0.377521	-0.293625	1.0481	0.347715	0.0425483	0.724355	0.284095	0.989549	0.00456265	45.8665	PC ae
PC ae C38:2	sexM	84	42	0.305704	-0.362637	0.97305	0.346259	0.0162575	0.658192	0.382552	0.989549	0.00456265	35.7581	PC ae
PC ae C38:3	sexM	84	42	0.379378	-0.286367	1.04481	0.345109	0.0248386	0.664729	0.278172	0.989549	0.00456265	46.1376	PC ae
PC ae C38:4	sexM	84	42	0.359272	-0.19848	0.917334	0.290074	0.0631068	0.254807	0.222551	0.989549	0.00456265	43.2287	PC ae
PC ae C38:5	sexM	84	42	0.269043	-0.291567	0.830436	0.291606	0.0679513	0.276257	0.361617	0.989549	0.00456265	30.8712	PC ae
PC ae C38:6	sexM	84	42	0.0176204	-0.644194	0.67968	0.343075	0.0676871	0.743251	0.959295	0.989549	0.00456265	1.77765	PC ae
PC ae C40:1	sexM	84	42	0.0664861	-0.571623	0.704641	0.331231	0.00537418	0.486534	0.841915	0.989549	0.00456265	6.87461	PC ae
PC ae C40:2	sexM	84	42	0.142318	-0.526866	0.811272	0.346958	0.00626292	0.641246	0.683845	0.989549	0.00456265	15.2943	PC ae
PC ae C40:3	sexM	84	42	0.419765	-0.244609	1.08367	0.344294	0.0461519	0.699513	0.229885	0.989549	0.00456265	52.1605	PC ae
PC ae C40:4	sexM	84	42	0.365552	-0.299562	1.03005	0.344706	0.0245719	0.659594	0.295255	0.989549	0.00456265	44.131	PC ae
PC ae C40:5	sexM	84	42	0.468437	-0.179759	1.11657	0.33622	0.0366976	0.603939	0.171159	0.989549	0.00456265	59.7496	PC ae
PC ae C40:6	sexM	84	42	0.154922	-0.434076	0.744328	0.306111	0.053015	0.36543	0.615505	0.989549	0.00456265	16.7567	PC ae
PC ae C42:1	sexM	84	42	0.231719	-0.431492	0.894681	0.343845	0.0296221	0.653631	0.504225	0.989549	0.00456265	26.0765	PC ae
PC ae C42:2	sexM	84	42	0.196524	-0.476609	0.868889	0.348742	0.02622	0.694936	0.576218	0.989549	0.00456265	21.7164	PC ae
PC ae C42:3	sexM	84	42	0.116269	-0.544715	0.77679	0.342685	0.0206956	0.624265	0.736153	0.989549	0.00456265	12.3298	PC ae
PC ae C42:4	sexM	84	42	0.170704	-0.48088	0.821835	0.337916	0.0190357	0.575749	0.616184	0.989549	0.00456265	18.614	PC ae
PC ae C42:5	sexM	84	42	0.446009	-0.198208	1.09046	0.33426	0.0416909	0.596068	0.189582	0.989549	0.00456265	56.2066	PC ae
PC ae C44:3	sexM	84	42	0.127316	-0.452529	0.706072	0.300919	0.0701874	0.364704	0.674455	0.989549	0.00456265	13.5775	PC ae
PC ae C44:4	sexM	84	42	-0.249146	-0.824558	0.326095	0.299116	0.0145851	0.225462	0.409694	0.989549	0.00456265	-22.0534	PC ae
PC ae C44:5	sexM	84	42	0.176139	-0.467166	0.819756	0.333741	0.0605307	0.630107	0.600548	0.989549	0.00456265	19.2604	PC ae
PC ae C44:6	sexM	84	42	0.101194	-0.468674	0.671607	0.296408	0.0329967	0.242454	0.734551	0.989549	0.00456265	10.6492	PC ae
SM (OH) C14:1	sexM	84	42	-0.497744	-1.12795	0.131991	0.326732	0.0946723	0.646333	0.135456	0.989549	0.00456265	-39.21	SM
SM (OH) C16:1	sexM	84	42	-0.340887	-1.00324	0.322523	0.343615	0.0462843	0.701402	0.327128	0.989549	0.00456265	-28.8861	SM
SM (OH) C22:1	sexM	84	42	-0.04005	-0.568508	0.488427	0.275023	0.0429955	0.0941702	0.884929	0.989549	0.00456265	-3.92586	SM
SM (OH) C22:2	sexM	84	42	-0.0356048	-0.571609	0.500677	0.279025	0.00579982	0.0471555	0.899084	0.989549	0.00456265	-3.49785	SM
SM (OH) C24:1	sexM	84	42	-0.0125861	-0.545236	0.520073	0.277174	0.0429834	0.11066	0.964001	0.989549	0.00456265	-1.25072	SM
SM C16:0	sexM	84	42	-0.266964	-0.8966	0.363037	0.326808	0.0532207	0.5612	0.418777	0.989549	0.00456265	-23.4299	SM
SM C16:1	sexM	84	42	-0.330055	-0.987247	0.327124	0.340801	0.0351069	0.647709	0.338586	0.989549	0.00456265	-28.1116	SM
SM C18:0	sexM	84	42	-0.0319888	-0.657884	0.596149	0.325233	0.0385262	0.52415	0.922143	0.989549	0.00456265	-3.14826	SM
SM C18:1	sexM	84	42	-0.0430061	-0.68073	0.596389	0.33128	0.0199525	0.526351	0.897357	0.989549	0.00456265	-4.20944	SM
SM C22:3	sexM	84	42	0.116847	-0.477018	0.710987	0.308438	0.0959457	0.476167	0.706775	0.989549	0.00456265	12.3947	SM
SM C24:0	sexM	84	42	0.151292	-0.388689	0.691167	0.28093	0.0304657	0.113331	0.593104	0.989549	0.00456265	16.3336	SM
SM C24:1	sexM	84	42	0.152242	-0.37049	0.675221	0.271656	0.0355649	0.0532529	0.578229	0.989549	0.00456265	16.4443	SM
SM C26:0	sexM	84	42	-0.006543	-0.56568	0.5531	0.2909	0.0274529	0.187187	0.982164	0.989549	0.00456265	-0.652164	SM
SM C26:1	sexM	84	42	-0.00818756	-0.581423	0.565424	0.298156	0.00353419	0.195043	0.978225	0.989549	0.00456265	-0.815414	SM
H1	sexM	84	42	-0.052817	-0.637799	0.531777	0.303953	0.012258	0.262075	0.862903	0.989549	0.00456265	-5.14465	Sugars
PC ae C32:2	sexM	84	42	0.00114771	-0.627889	0.631385	0.326838	0.00873603	0.455918	0.997215	0.997215	0.00121098	0.114837	PC ae
Kynurenine	systolic_pressure	84	42	0.00579148	7.15219e-05	0.0112165	0.00282121	0.0729521	0.356465	0.0437711	0.985956	0.00614235	0.580829	Biogenic Amines
PC aa C38:1	systolic_pressure	84	42	-0.0047045	-0.0096206	0.000197842	0.00250614	0.0481637	0.557458	0.065301	0.985956	0.00614235	-0.469345	PC aa
PC ae C44:3	systolic_pressure	84	42	-0.00453837	-0.0100922	0.000827067	0.00278485	0.0701874	0.364704	0.107619	0.985956	0.00614235	-0.452809	PC ae
Pro	systolic_pressure	84	42	0.00370886	-0.00157123	0.0086354	0.00255962	0.0371891	0.54516	0.152497	0.985956	0.00614235	0.371574	Aminoacids
PC aa C26:0	systolic_pressure	84	42	-0.00422613	-0.00986872	0.00155655	0.00292837	0.0542671	0.236931	0.153107	0.985956	0.00614235	-0.421721	PC aa
PC aa C30:2	systolic_pressure	84	42	0.00426972	-0.00159616	0.0101356	0.00303177	0.033349	0.033349	0.162908	0.985956	0.00614235	0.427885	PC aa
SM C20:2	systolic_pressure	84	42	0.00395863	-0.00166003	0.0095773	0.002904	0.110545	0.110545	0.176654	0.985956	0.00614235	0.396648	SM
PC ae C30:1	systolic_pressure	84	42	-0.00408009	-0.00996649	0.0018063	0.00304237	0.0268151	0.0268151	0.183686	0.985956	0.00614235	-0.407178	PC ae
PC ae C34:0	systolic_pressure	84	42	0.00379112	-0.0018234	0.00979004	0.00291702	0.0410715	0.247085	0.197721	0.985956	0.00614235	0.379832	PC ae
Lys	systolic_pressure	84	42	0.0034586	-0.00181994	0.00868027	0.00268462	0.0352844	0.46236	0.202201	0.985956	0.00614235	0.346458	Aminoacids
PC aa C32:2	systolic_pressure	84	42	0.00370453	-0.00204821	0.0096276	0.00298968	0.0230954	0.181981	0.219094	0.985956	0.00614235	0.37114	PC aa
Ser	systolic_pressure	84	42	0.00260248	-0.00168288	0.00674908	0.00213612	0.0162035	0.710148	0.228526	0.985956	0.00614235	0.260587	Aminoacids
Val	systolic_pressure	84	42	0.00345062	-0.00213291	0.00920524	0.00289715	0.0208279	0.29761	0.23754	0.985956	0.00614235	0.345658	Aminoacids
PC aa C32:1	systolic_pressure	84	42	0.00314103	-0.00203895	0.00892897	0.00267765	0.0137892	0.452751	0.245128	0.985956	0.00614235	0.314596	PC aa
PC aa C34:2	systolic_pressure	84	42	0.00306263	-0.00209863	0.00847035	0.00268054	0.0674139	0.443369	0.257309	0.985956	0.00614235	0.306733	PC aa
lysoPC a C28:0	systolic_pressure	84	42	-0.0034092	-0.00937441	0.00233378	0.00298723	0.0164212	0.195482	0.257353	0.985956	0.00614235	-0.340339	lysoPC
PC aa C30:0	systolic_pressure	84	42	0.00303667	-0.0021196	0.00864266	0.00267751	0.0263508	0.452586	0.260922	0.985956	0.00614235	0.304128	PC aa
Tyr	systolic_pressure	84	42	0.00335348	-0.00241128	0.00915313	0.00297251	0.0175045	0.223053	0.262846	0.985956	0.00614235	0.335911	Aminoacids
SM C18:0	systolic_pressure	84	42	0.00281293	-0.00210405	0.00811113	0.00255495	0.0385262	0.52415	0.275194	0.985956	0.00614235	0.281689	SM
Gln	systolic_pressure	84	42	0.00206207	-0.00174115	0.00570198	0.00187889	0.128437	0.778697	0.277612	0.985956	0.00614235	0.20642	Aminoacids
PC aa C32:0	systolic_pressure	84	42	0.00264285	-0.00214061	0.0080691	0.00247094	0.0266499	0.561256	0.289198	0.985956	0.00614235	0.264635	PC aa
PC ae C34:2	systolic_pressure	84	42	0.00284357	-0.0025279	0.00825542	0.00276326	0.0630202	0.391388	0.307027	0.985956	0.00614235	0.284761	PC ae
Leu	systolic_pressure	84	42	0.00289148	-0.00259758	0.00880336	0.00284971	0.05537	0.309376	0.313646	0.985956	0.00614235	0.289566	Aminoacids
His	systolic_pressure	84	42	0.00262669	-0.00276523	0.00766604	0.0026184	0.0108886	0.516029	0.319717	0.985956	0.00614235	0.263014	Aminoacids
PC aa C34:1	systolic_pressure	84	42	0.0028159	-0.00263624	0.00865392	0.00283356	0.0414282	0.336563	0.323717	0.985956	0.00614235	0.281987	PC aa
Phe	systolic_pressure	84	42	0.00276066	-0.00265414	0.00821438	0.00278252	0.0145874	0.402962	0.324679	0.985956	0.00614235	0.276447	Aminoacids
SM C16:0	systolic_pressure	84	42	0.00244407	-0.00237283	0.00737733	0.00248333	0.0532207	0.5612	0.328937	0.985956	0.00614235	0.244706	SM
PC aa C42:0	systolic_pressure	84	42	-0.00285727	-0.00874491	0.0029466	0.00300522	0.016181	0.17307	0.34471	0.985956	0.00614235	-0.285319	PC aa
PC ae C34:1	systolic_pressure	84	42	0.00271987	-0.00279936	0.00854048	0.00287057	0.0366624	0.308207	0.346549	0.985956	0.00614235	0.272357	PC ae
Ile	systolic_pressure	84	42	0.002368	-0.00251889	0.00770617	0.00253662	0.106081	0.514746	0.354075	0.985956	0.00614235	0.23708	Aminoacids
C2	systolic_pressure	84	42	-0.00237649	-0.00773752	0.00356521	0.00277465	0.010082	0.426236	0.394857	0.985956	0.00614235	-0.237367	Acylcarnitines
Cit	systolic_pressure	84	42	-0.00240454	-0.00819558	0.00311549	0.00287123	0.0541888	0.292678	0.405055	0.985956	0.00614235	-0.240166	Aminoacids
lysoPC a C26:1	systolic_pressure	84	42	-0.00216814	-0.00727286	0.00333073	0.00265265	0.0280837	0.492092	0.416813	0.985956	0.00614235	-0.216579	lysoPC
SM C16:1	systolic_pressure	84	42	0.00185817	-0.00263773	0.00637639	0.00229541	0.0351069	0.647709	0.421643	0.985956	0.00614235	0.18599	SM
PC aa C34:4	systolic_pressure	84	42	0.00220194	-0.00316453	0.0077467	0.00278243	0.0379285	0.386216	0.431449	0.985956	0.00614235	0.220436	PC aa
PC aa C28:1	systolic_pressure	84	42	0.00228928	-0.00341122	0.00808188	0.00295422	0.0532897	0.188403	0.440757	0.985956	0.00614235	0.229191	PC aa
lysoPC a C16:1	systolic_pressure	84	42	0.00232463	-0.00355667	0.00834415	0.00305735	0.00936221	0.0747132	0.449316	0.985956	0.00614235	0.232734	lysoPC
Trp	systolic_pressure	84	42	0.00203127	-0.00333286	0.00740507	0.00274902	0.0264884	0.420793	0.46255	0.985956	0.00614235	0.203333	Aminoacids
Gly	systolic_pressure	84	42	0.00198843	-0.00414046	0.0072841	0.00271217	0.0128023	0.467346	0.466207	0.985956	0.00614235	0.199041	Aminoacids
SM (OH) C14:1	systolic_pressure	84	42	0.00163533	-0.00283578	0.0061005	0.00227711	0.0946723	0.646333	0.475582	0.985956	0.00614235	0.163667	SM
ADMA	systolic_pressure	84	42	0.00211916	-0.00378672	0.00802504	0.00305244	0.02059	0.02059	0.489535	0.985956	0.00614235	0.212141	Biogenic Amines
Arg	systolic_pressure	84	42	0.00158247	-0.00303854	0.00613689	0.00233481	0.00538879	0.638478	0.50071	0.985956	0.00614235	0.158372	Aminoacids
lysoPC a C26:0	systolic_pressure	84	42	-0.00204892	-0.00798617	0.00388834	0.00306866	0.0105273	0.0105273	0.506253	0.985956	0.00614235	-0.204682	lysoPC
Orn	systolic_pressure	84	42	0.00167095	-0.00336838	0.00659055	0.00253707	0.0397384	0.543227	0.512614	0.985956	0.00614235	0.167235	Aminoacids
lysoPC a C20:4	systolic_pressure	84	42	-0.00152284	-0.00617932	0.0029933	0.00233246	0.146266	0.613936	0.51632	0.985956	0.00614235	-0.152168	lysoPC
SM C26:0	systolic_pressure	84	42	0.00190439	-0.00384177	0.00779655	0.00298386	0.0274529	0.187187	0.525231	0.985956	0.00614235	0.19062	SM
SM C18:1	systolic_pressure	84	42	0.00160094	-0.00335562	0.00680762	0.00257129	0.0199525	0.526351	0.535843	0.985956	0.00614235	0.160222	SM
PC ae C34:3	systolic_pressure	84	42	-0.00139871	-0.00578003	0.00311074	0.00225656	0.0257333	0.665904	0.537927	0.985956	0.00614235	-0.139773	PC ae
PC aa C24:0	systolic_pressure	84	42	-0.00141799	-0.00586983	0.00328698	0.00230814	0.0667346	0.644857	0.541457	0.985956	0.00614235	-0.141699	PC aa
PC aa C34:3	systolic_pressure	84	42	0.0017849	-0.00389584	0.00764599	0.00295217	0.0367655	0.21976	0.54725	0.985956	0.00614235	0.17865	PC aa
PC aa C36:1	systolic_pressure	84	42	0.0017711	-0.00393464	0.00772063	0.00296847	0.0268407	0.209624	0.55253	0.985956	0.00614235	0.177267	PC aa
PC ae C36:0	systolic_pressure	84	42	0.00149357	-0.00338015	0.00663017	0.002529	0.0280121	0.5435	0.556996	0.985956	0.00614235	0.149469	PC ae
PC ae C36:4	systolic_pressure	84	42	0.00139846	-0.00320675	0.00622196	0.00238562	0.0547739	0.603486	0.56	0.985956	0.00614235	0.139944	PC ae
H1	systolic_pressure	84	42	-0.00167992	-0.00744832	0.00402158	0.00294403	0.012258	0.262075	0.57	0.985956	0.00614235	-0.167851	Sugars
PC aa C40:5	systolic_pressure	84	42	0.00168115	-0.00401626	0.00775441	0.00296146	0.00676676	0.241377	0.571978	0.985956	0.00614235	0.168256	PC aa
Met	systolic_pressure	84	42	0.00119829	-0.00297095	0.00541199	0.00213061	0.0186353	0.707946	0.576207	0.985956	0.00614235	0.119901	Aminoacids
lysoPC a C16:0	systolic_pressure	84	42	0.00120933	-0.00318114	0.00542914	0.00217884	0.0336673	0.691658	0.581177	0.985956	0.00614235	0.121006	lysoPC
PC aa C42:6	systolic_pressure	84	42	-0.00117581	-0.00532915	0.00301697	0.00212122	0.0312897	0.713308	0.581709	0.985956	0.00614235	-0.117512	PC aa
SM C26:1	systolic_pressure	84	42	0.00164752	-0.00415833	0.00754387	0.00300553	0.00353419	0.195043	0.585196	0.985956	0.00614235	0.164887	SM
PC aa C32:3	systolic_pressure	84	42	0.00167175	-0.00426637	0.00760987	0.0030691	0.0102497	0.0102497	0.587473	0.985956	0.00614235	0.167315	PC aa
lysoPC a C24:0	systolic_pressure	84	42	-0.00153293	-0.00697248	0.0040204	0.00281528	0.077093	0.345455	0.587781	0.985956	0.00614235	-0.153176	lysoPC
Taurine	systolic_pressure	84	42	0.00159781	-0.00422279	0.0076896	0.0030291	0.00466454	0.151868	0.599375	0.985956	0.00614235	0.159909	Biogenic Amines
C18:1	systolic_pressure	84	42	0.0014401	-0.00387235	0.00700013	0.00276088	0.0756001	0.384927	0.603593	0.985956	0.00614235	0.144113	Acylcarnitines
SM (OH) C24:1	systolic_pressure	84	42	0.00155215	-0.00425349	0.00739301	0.0030019	0.0429834	0.11066	0.606564	0.985956	0.00614235	0.155336	SM
PC ae C44:5	systolic_pressure	84	42	-0.00119174	-0.00574194	0.00342934	0.0023352	0.0605307	0.630107	0.611773	0.985956	0.00614235	-0.119103	PC ae
SM (OH) C16:1	systolic_pressure	84	42	0.00107523	-0.00307831	0.00537572	0.00214165	0.0462843	0.701402	0.617687	0.985956	0.00614235	0.107581	SM
Ala	systolic_pressure	84	42	0.00123026	-0.00360457	0.00617952	0.00249048	0.002384	0.569916	0.623149	0.985956	0.00614235	0.123102	Aminoacids
PC ae C32:1	systolic_pressure	84	42	-0.00120574	-0.00613441	0.00406561	0.00256052	0.0178428	0.538854	0.639408	0.985956	0.00614235	-0.120501	PC ae
Glu	systolic_pressure	84	42	0.000592695	-0.0019087	0.00317733	0.00128315	0.0914769	0.903065	0.646384	0.985956	0.00614235	0.0592871	Aminoacids
PC ae C42:1	systolic_pressure	84	42	-0.000991955	-0.00545771	0.00354199	0.0022896	0.0296221	0.653631	0.666515	0.985956	0.00614235	-0.0991463	PC ae
Asp	systolic_pressure	84	42	-0.000755716	-0.00418701	0.00268863	0.00174346	0.023883	0.815277	0.666614	0.985956	0.00614235	-0.075543	Aminoacids
PC aa C36:6	systolic_pressure	84	42	0.00124992	-0.00438708	0.00690962	0.00290217	0.0453831	0.274687	0.667951	0.985956	0.00614235	0.12507	PC aa
PC ae C38:0	systolic_pressure	84	42	0.00112504	-0.00409974	0.00648025	0.00270211	0.0678184	0.432989	0.67847	0.985956	0.00614235	0.112568	PC ae
PC aa C38:3	systolic_pressure	84	42	0.00124521	-0.0045707	0.00726319	0.00302591	0.015048	0.136438	0.681829	0.985956	0.00614235	0.124598	PC aa
PC aa C36:2	systolic_pressure	84	42	0.00121847	-0.00454623	0.00708783	0.00298763	0.0225495	0.191684	0.684537	0.985956	0.00614235	0.121921	PC aa
PC ae C38:6	systolic_pressure	84	42	-0.000818245	-0.0047097	0.0032073	0.00200442	0.0676871	0.743251	0.684793	0.985956	0.00614235	-0.081791	PC ae
lysoPC a C18:0	systolic_pressure	84	42	0.00101184	-0.00402068	0.00584957	0.00250378	0.0250226	0.563415	0.687564	0.985956	0.00614235	0.101236	lysoPC
t4-OH-Pro	systolic_pressure	84	42	0.000869253	-0.00400999	0.00548942	0.00240288	0.316118	0.51509	0.7186	0.985956	0.00614235	0.0869631	Biogenic Amines
PC ae C36:5	systolic_pressure	84	42	-0.000965353	-0.00637692	0.00465651	0.00280982	0.0503138	0.367238	0.732204	0.985956	0.00614235	-0.0964888	PC ae
SM (OH) C22:1	systolic_pressure	84	42	0.000982207	-0.00483217	0.00682923	0.00300685	0.0429955	0.0941702	0.74479	0.985956	0.00614235	0.0982689	SM
PC ae C30:2	systolic_pressure	84	42	0.00090161	-0.00449254	0.00634581	0.00277433	0.020926	0.407688	0.746202	0.985956	0.00614235	0.0902016	PC ae
C0	systolic_pressure	84	42	-0.000728603	-0.00524822	0.0036267	0.00224867	0.0345055	0.66276	0.747152	0.985956	0.00614235	-0.0728338	Acylcarnitines
PC ae C42:3	systolic_pressure	84	42	-0.000751571	-0.00538117	0.00390961	0.00236665	0.0206956	0.624265	0.751977	0.985956	0.00614235	-0.0751289	PC ae
lysoPC a C28:1	systolic_pressure	84	42	-0.000966763	-0.00692735	0.00499382	0.00308071	0.00301836	0.00301836	0.754481	0.985956	0.00614235	-0.0966296	lysoPC
PC aa C36:4	systolic_pressure	84	42	0.000698315	-0.00364772	0.00519183	0.002243	0.104685	0.661511	0.756695	0.985956	0.00614235	0.0698559	PC aa
SM C24:0	systolic_pressure	84	42	0.00091659	-0.00493556	0.00677283	0.0030177	0.0304657	0.113331	0.762131	0.985956	0.00614235	0.091701	SM
PC ae C36:3	systolic_pressure	84	42	0.000896439	-0.00481059	0.00669758	0.00295703	0.0469414	0.198516	0.762593	0.985956	0.00614235	0.0896841	PC ae
Thr	systolic_pressure	84	42	0.000782903	-0.00508994	0.00610114	0.00275478	0.00874752	0.430359	0.777161	0.985956	0.00614235	0.0783209	Aminoacids
PC aa C36:3	systolic_pressure	84	42	0.000847949	-0.00491521	0.00673158	0.00299195	0.038776	0.150327	0.777615	0.985956	0.00614235	0.0848309	PC aa
lysoPC a C17:0	systolic_pressure	84	42	-0.000652212	-0.00542325	0.00393303	0.00237047	0.00683355	0.619962	0.784209	0.985956	0.00614235	-0.0652	lysoPC
C14:1	systolic_pressure	84	42	-0.00063022	-0.005246	0.00434983	0.00239759	0.0349603	0.609031	0.793604	0.985956	0.00614235	-0.0630022	Acylcarnitines
Asn	systolic_pressure	84	42	0.000689082	-0.00459247	0.00582945	0.00265909	0.0792415	0.461523	0.796328	0.985956	0.00614235	0.068932	Aminoacids
PC ae C40:6	systolic_pressure	84	42	-0.000714624	-0.00613846	0.00482201	0.00280497	0.053015	0.36543	0.799645	0.985956	0.00614235	-0.0714369	PC ae
PC ae C40:1	systolic_pressure	84	42	-0.000677423	-0.00585219	0.00455477	0.00265832	0.00537418	0.486534	0.799681	0.985956	0.00614235	-0.0677193	PC ae
PC aa C40:3	systolic_pressure	84	42	-0.000384722	-0.00339526	0.00263598	0.00152748	0.0216331	0.861963	0.802259	0.985956	0.00614235	-0.0384648	PC aa
PC aa C42:4	systolic_pressure	84	42	-0.000407258	-0.00361601	0.00283961	0.00163537	0.0342932	0.839831	0.804415	0.985956	0.00614235	-0.0407175	PC aa
PC aa C42:5	systolic_pressure	84	42	-0.000484593	-0.00431613	0.00335384	0.00194724	0.0098056	0.762897	0.804481	0.985956	0.00614235	-0.0484475	PC aa
lysoPC a C18:2	systolic_pressure	84	42	-0.00070306	-0.00641871	0.00479074	0.00285564	0.0625986	0.308402	0.806219	0.985956	0.00614235	-0.0702813	lysoPC
PC ae C44:6	systolic_pressure	84	42	-0.000714595	-0.00637508	0.00513576	0.0029414	0.0329967	0.242454	0.808715	0.985956	0.00614235	-0.071434	PC ae
PC ae C36:1	systolic_pressure	84	42	0.000438845	-0.00319322	0.00407536	0.00184412	0.015489	0.791656	0.812893	0.985956	0.00614235	0.0438942	PC ae
PC ae C30:0	systolic_pressure	84	42	0.000611596	-0.00511415	0.00666157	0.00297834	0.00297536	0.23248	0.837863	0.985956	0.00614235	0.0611783	PC ae
SM C22:3	systolic_pressure	84	42	0.000531169	-0.00457474	0.0056853	0.00262482	0.0959457	0.476167	0.840253	0.985956	0.00614235	0.053131	SM
PC ae C38:5	systolic_pressure	84	42	0.000545886	-0.00499887	0.00627322	0.00288072	0.0679513	0.276257	0.850219	0.985956	0.00614235	0.0546035	PC ae
PC ae C40:3	systolic_pressure	84	42	0.000384075	-0.00383008	0.00463484	0.00215256	0.0461519	0.699513	0.859059	0.985956	0.00614235	0.0384148	PC ae
PC aa C38:0	systolic_pressure	84	42	0.000493401	-0.00500783	0.00611893	0.00284537	0.00972003	0.357294	0.862839	0.985956	0.00614235	0.0493523	PC aa
PC aa C36:0	systolic_pressure	84	42	-0.000367505	-0.00476916	0.00403311	0.00223993	0.0122612	0.671299	0.870283	0.985956	0.00614235	-0.0367437	PC aa
PC ae C42:5	systolic_pressure	84	42	0.000380382	-0.00431483	0.00520405	0.00242085	0.0416909	0.596068	0.875685	0.985956	0.00614235	0.0380454	PC ae
PC aa C38:4	systolic_pressure	84	42	0.000431471	-0.00525288	0.00623112	0.00294891	0.0553099	0.197092	0.884055	0.985956	0.00614235	0.0431564	PC aa
PC aa C40:4	systolic_pressure	84	42	0.000409644	-0.00503674	0.00599599	0.00281901	0.0225299	0.373036	0.884887	0.985956	0.00614235	0.0409728	PC aa
SM C24:1	systolic_pressure	84	42	0.000434718	-0.00540974	0.00630795	0.00302616	0.0355649	0.0532529	0.886137	0.985956	0.00614235	0.0434812	SM
PC ae C38:1	systolic_pressure	84	42	0.000297336	-0.0037771	0.00439688	0.00207748	0.0425483	0.724355	0.886741	0.985956	0.00614235	0.029738	PC ae
PC ae C38:4	systolic_pressure	84	42	0.000393404	-0.00520503	0.00610134	0.00290099	0.0631068	0.254807	0.892492	0.985956	0.00614235	0.0393482	PC ae
PC ae C36:2	systolic_pressure	84	42	0.000381278	-0.00521673	0.00598055	0.00287216	0.0179531	0.329826	0.894768	0.985956	0.00614235	0.0381351	PC ae
PC aa C36:5	systolic_pressure	84	42	0.000352709	-0.00512707	0.0058518	0.00281742	0.0677861	0.341123	0.900724	0.985956	0.00614235	0.0352772	PC aa
PC aa C42:1	systolic_pressure	84	42	-0.000313865	-0.00545463	0.00484106	0.00263053	0.012221	0.499793	0.905406	0.985956	0.00614235	-0.0313816	PC aa
PC ae C40:2	systolic_pressure	84	42	0.000272775	-0.00425217	0.00488454	0.00232361	0.00626292	0.641246	0.90697	0.985956	0.00614235	0.0272812	PC ae
PC ae C38:2	systolic_pressure	84	42	0.000248852	-0.00423996	0.00469802	0.00227455	0.0162575	0.658192	0.913276	0.985956	0.00614235	0.0248883	PC ae
PC ae C32:2	systolic_pressure	84	42	0.000274517	-0.00493604	0.00575798	0.00270593	0.00873603	0.455918	0.919508	0.985956	0.00614235	0.0274555	PC ae
lysoPC a C20:3	systolic_pressure	84	42	0.000293102	-0.00548814	0.00613372	0.00298533	0.00340555	0.225586	0.922052	0.985956	0.00614235	0.0293145	lysoPC
PC aa C40:2	systolic_pressure	84	42	0.000180529	-0.00345144	0.0038256	0.00184645	0.0328213	0.790379	0.92251	0.985956	0.00614235	0.0180546	PC aa
PC aa C38:5	systolic_pressure	84	42	0.000269129	-0.00537888	0.00605317	0.00293227	0.0622122	0.212061	0.927111	0.985956	0.00614235	0.0269165	PC aa
PC ae C40:5	systolic_pressure	84	42	-0.000193901	-0.00489366	0.00454005	0.0024046	0.0366976	0.603939	0.936007	0.985956	0.00614235	-0.0193882	PC ae
PC aa C42:2	systolic_pressure	84	42	-0.000173248	-0.00458789	0.00424297	0.0022475	0.0266937	0.669135	0.938837	0.985956	0.00614235	-0.0173233	PC aa
PC aa C40:6	systolic_pressure	84	42	0.000175451	-0.0048776	0.00545252	0.00261972	0.0140629	0.503571	0.946817	0.985956	0.00614235	0.0175466	PC aa
PC ae C44:4	systolic_pressure	84	42	-0.000187466	-0.00596357	0.00560314	0.00297331	0.0145851	0.225462	0.949895	0.985956	0.00614235	-0.0187448	PC ae
lysoPC a C18:1	systolic_pressure	84	42	-0.000138179	-0.00485785	0.00441406	0.00235199	0.0490742	0.622924	0.953355	0.985956	0.00614235	-0.013817	lysoPC
PC ae C42:2	systolic_pressure	84	42	0.00011422	-0.00414944	0.00439998	0.00217426	0.02622	0.694936	0.9583	0.985956	0.00614235	0.0114226	PC ae
PC aa C40:1	systolic_pressure	84	42	-0.000112472	-0.00442718	0.00413693	0.00217662	0.0324481	0.694438	0.958981	0.985956	0.00614235	-0.0112465	PC aa
PC ae C38:3	systolic_pressure	84	42	-0.000110952	-0.00452827	0.00433183	0.00225495	0.0248386	0.664729	0.960935	0.985956	0.00614235	-0.0110945	PC ae
PC ae C40:4	systolic_pressure	84	42	0.000110225	-0.00434135	0.00457359	0.00226936	0.0245719	0.659594	0.961436	0.985956	0.00614235	0.0110231	PC ae
Creatinine	systolic_pressure	84	42	-9.89225e-05	-0.00529196	0.00523697	0.0026843	0.0202934	0.466405	0.970717	0.985956	0.00614235	-0.00989176	Biogenic Amines
SM (OH) C22:2	systolic_pressure	84	42	8.32829e-05	-0.00583691	0.00607265	0.0030702	0.00579982	0.0471555	0.978427	0.985956	0.00614235	0.00832863	SM
PC aa C38:6	systolic_pressure	84	42	-7.74414e-05	-0.00562573	0.00562629	0.00287673	0.032377	0.316434	0.978598	0.985956	0.00614235	-0.00774384	PC aa
PC ae C42:4	systolic_pressure	84	42	-3.41977e-05	-0.00487206	0.00485213	0.00247937	0.0190357	0.575749	0.989042	0.989042	0.00478543	-0.00341971	PC ae
