# Supplementary material for: A Metabolomics-Based Investigation of the Effects of a Short-Term Body Weight Reduction Program in a Cohort of Adolescents with Obesity: A Prospective Interventional Clinical Study
Source: Nutrients. 2023 Jan 19;15(3):529. doi: 10.3390/nu15030529 (PMC9921209; doi:10.3390/nu15030529)
Supplement: Supplementary file 1 [file nutrients-15-00529-s001.zip › 2022-07-12_PRG_Supplementary_material_GF/S11_PRG_lmer_diastolic_pressure.xlsx]

## Sheet: S08_PRG_lmer_diastolic_pressure
Dependent	Independent	N_observations	N_groups	beta	beta_confint2.5	beta_confint97.5	SE	adj_R_sqrd_marginal	adj_R_sqrd_conditional	Pvalue	FDR_Pvalue	negative_log10fdr	variation_perc	Category
t4-OH-Pro	(Intercept)	84	42	5.99361	2.87165	9.12171	1.62495	0.350901	0.534726	0.000493174	0.0660853	1.1799	39986.1	Biogenic Amines
C0	(Intercept)	84	42	-3.06927	-7.04336	0.905521	2.06322	0.038155	0.678618	0.142551	0.636879	0.195943	-95.3545	Acylcarnitines
C14:1	(Intercept)	84	42	-2.89278	-6.83185	1.04083	2.04182	0.0418702	0.601314	0.161992	0.636879	0.195943	-94.4578	Acylcarnitines
Asn	(Intercept)	84	42	-2.69078	-6.52877	1.13608	1.98925	0.0804909	0.46768	0.181343	0.636879	0.195943	-93.2172	Aminoacids
Cit	(Intercept)	84	42	-3.48924	-7.3056	0.344735	1.98487	0.0545259	0.328842	0.0839734	0.636879	0.195943	-96.9476	Aminoacids
Gln	(Intercept)	84	42	3.26186	-0.42887	6.94795	1.91335	0.169716	0.820968	0.0942579	0.636879	0.195943	2509.81	Aminoacids
ADMA	(Intercept)	84	42	2.92465	-0.681932	6.53124	1.86406	0.0383771	0.0383771	0.120601	0.636879	0.195943	1762.78	Biogenic Amines
lysoPC a C16:1	(Intercept)	84	42	-4.04142	-7.67528	-0.38433	1.89035	0.0892882	0.212718	0.0367654	0.636879	0.195943	-98.2428	lysoPC
lysoPC a C18:2	(Intercept)	84	42	-3.63926	-7.41185	0.130614	1.96197	0.0644379	0.315365	0.0686102	0.636879	0.195943	-97.3728	lysoPC
lysoPC a C20:4	(Intercept)	84	42	-3.26999	-6.98962	0.444875	1.92948	0.148267	0.628319	0.0955363	0.636879	0.195943	-96.1993	lysoPC
PC aa C26:0	(Intercept)	84	42	-3.93239	-7.76321	-0.0499241	1.97714	0.0512249	0.272581	0.0514899	0.636879	0.195943	-98.0403	PC aa
PC aa C28:1	(Intercept)	84	42	-3.97687	-7.60304	-0.356055	1.8858	0.0924115	0.229781	0.0392676	0.636879	0.195943	-98.1256	PC aa
PC aa C30:0	(Intercept)	84	42	-3.08656	-6.96858	0.784032	2.01051	0.054689	0.488866	0.130113	0.636879	0.195943	-95.4341	PC aa
PC aa C32:0	(Intercept)	84	42	-2.90081	-6.85697	1.04301	2.04394	0.0292957	0.571356	0.161291	0.636879	0.195943	-94.5021	PC aa
PC aa C34:1	(Intercept)	84	42	-3.45856	-7.32043	0.377079	1.99047	0.0435872	0.340594	0.087541	0.636879	0.195943	-96.8525	PC aa
PC aa C34:4	(Intercept)	84	42	-3.16246	-7.05115	0.695532	1.99721	0.0441826	0.375679	0.118708	0.636879	0.195943	-95.7678	PC aa
PC aa C36:4	(Intercept)	84	42	-3.80034	-7.64109	0.0371089	1.99125	0.103667	0.668627	0.0614645	0.636879	0.195943	-97.7637	PC aa
PC aa C36:5	(Intercept)	84	42	-2.64823	-6.45571	1.13926	1.96795	0.070032	0.3527	0.183562	0.636879	0.195943	-92.9224	PC aa
PC aa C36:6	(Intercept)	84	42	-3.24999	-7.0467	0.521243	1.95895	0.0501774	0.266794	0.102458	0.636879	0.195943	-96.1225	PC aa
PC aa C38:5	(Intercept)	84	42	-2.52601	-6.28185	1.19547	1.92979	0.0645564	0.230945	0.195722	0.636879	0.195943	-92.0022	PC aa
PC aa C40:5	(Intercept)	84	42	-2.75469	-6.57846	1.05173	1.98024	0.0332974	0.263313	0.169444	0.636879	0.195943	-93.6372	PC aa
PC ae C32:1	(Intercept)	84	42	-2.69706	-6.6443	1.24109	2.04532	0.0311252	0.526471	0.192464	0.636879	0.195943	-93.2597	PC ae
PC ae C34:0	(Intercept)	84	42	-3.92644	-7.63292	-0.245696	1.91188	0.082773	0.27674	0.0444895	0.636879	0.195943	-98.0286	PC ae
PC ae C34:1	(Intercept)	84	42	-3.08225	-6.91049	0.724484	1.97823	0.0468091	0.314182	0.124585	0.636879	0.195943	-95.4144	PC ae
PC ae C34:2	(Intercept)	84	42	-2.77929	-6.55029	0.963998	1.94006	0.0870351	0.377908	0.157282	0.636879	0.195943	-93.7918	PC ae
PC ae C36:0	(Intercept)	84	42	-3.15278	-7.05752	0.741607	2.02091	0.0491326	0.549095	0.1242	0.636879	0.195943	-95.7267	PC ae
PC ae C36:3	(Intercept)	84	42	-2.51325	-6.18893	1.1469	1.90568	0.0718335	0.211208	0.192397	0.636879	0.195943	-91.8996	PC ae
PC ae C36:4	(Intercept)	84	42	-4.07363	-7.968	-0.193026	2.00489	0.063052	0.598188	0.0468511	0.636879	0.195943	-98.2985	PC ae
PC ae C38:4	(Intercept)	84	42	-2.83106	-6.594	0.906699	1.942	0.0628707	0.259819	0.15025	0.636879	0.195943	-94.105	PC ae
PC ae C38:5	(Intercept)	84	42	-2.65718	-6.48695	1.12715	1.95409	0.0695212	0.299557	0.179173	0.636879	0.195943	-92.9854	PC ae
PC ae C38:6	(Intercept)	84	42	-3.34021	-7.22692	0.549913	2.0118	0.0677581	0.739677	0.102694	0.636879	0.195943	-96.4571	PC ae
PC ae C44:5	(Intercept)	84	42	-3.35479	-7.26602	0.55347	2.02982	0.059683	0.626194	0.103902	0.636879	0.195943	-96.5083	PC ae
PC ae C44:6	(Intercept)	84	42	-3.99022	-7.74966	-0.235681	1.95475	0.0533292	0.259071	0.0457225	0.636879	0.195943	-98.1504	PC ae
SM (OH) C14:1	(Intercept)	84	42	-3.99644	-7.77397	-0.221906	1.95958	0.113091	0.654062	0.0460796	0.636879	0.195943	-98.1619	SM
SM (OH) C22:1	(Intercept)	84	42	-2.91718	-6.56745	0.710311	1.888	0.0431185	0.0918022	0.12785	0.636879	0.195943	-94.5914	SM
SM (OH) C24:1	(Intercept)	84	42	-3.34305	-7.0174	0.29542	1.88727	0.0453932	0.0980348	0.0818697	0.636879	0.195943	-96.4671	SM
SM C16:0	(Intercept)	84	42	-4.34005	-8.18464	-0.498596	1.99648	0.081292	0.583885	0.0338282	0.636879	0.195943	-98.6964	SM
SM C18:0	(Intercept)	84	42	-3.01701	-6.97013	0.92051	2.04223	0.0344007	0.524267	0.145051	0.636879	0.195943	-95.1052	SM
SM C20:2	(Intercept)	84	42	-2.33067	-5.81732	1.15598	1.80207	0.0992218	0.0992218	0.199619	0.636879	0.195943	-90.277	SM
SM C22:3	(Intercept)	84	42	-3.98552	-7.79183	-0.193519	1.9699	0.0954941	0.477311	0.047616	0.636879	0.195943	-98.1417	SM
SM C24:0	(Intercept)	84	42	-2.65807	-6.36477	1.02422	1.91564	0.0312907	0.10922	0.17064	0.636879	0.195943	-92.9917	SM
SM C26:0	(Intercept)	84	42	-3.36019	-7.11383	0.371775	1.94157	0.0384134	0.186147	0.0888254	0.636879	0.195943	-96.5271	SM
PC aa C24:0	(Intercept)	84	42	2.60497	-1.31377	6.51962	2.03091	0.0645714	0.636641	0.204841	0.638342	0.194947	1253.08	PC aa
H1	(Intercept)	84	42	-2.51843	-6.41896	1.41076	2.02392	0.0261274	0.312417	0.218342	0.664952	0.17721	-91.9414	Sugars
PC aa C32:2	(Intercept)	84	42	-2.31786	-6.07431	1.42165	1.94669	0.0364771	0.190796	0.238616	0.672195	0.172505	-90.1516	PC aa
PC aa C38:1	(Intercept)	84	42	2.43983	-1.52935	6.42566	2.0585	0.0230404	0.518158	0.240808	0.672195	0.172505	1047.11	PC aa
PC aa C38:4	(Intercept)	84	42	-2.29768	-6.05277	1.42565	1.93249	0.057336	0.214622	0.239304	0.672195	0.172505	-89.9509	PC aa
SM C16:1	(Intercept)	84	42	-2.45356	-6.38886	1.47944	2.04175	0.0420644	0.645238	0.234523	0.672195	0.172505	-91.4013	SM
SM C18:1	(Intercept)	84	42	-2.41216	-6.39223	1.55314	2.05715	0.0217477	0.52018	0.245803	0.672195	0.172505	-91.0378	SM
PC aa C36:1	(Intercept)	84	42	-2.24125	-6.07665	1.55931	1.9704	0.0257344	0.208967	0.260023	0.683197	0.165454	-89.3675	PC aa
PC ae C40:6	(Intercept)	84	42	-2.28485	-6.16496	1.56985	1.99936	0.0548689	0.378207	0.257764	0.683197	0.165454	-89.8211	PC ae
PC aa C36:3	(Intercept)	84	42	-2.04724	-5.79779	1.67415	1.93342	0.0386813	0.162137	0.294073	0.729736	0.136834	-87.091	PC aa
PC ae C38:0	(Intercept)	84	42	-2.13134	-6.05435	1.75797	2.00673	0.069948	0.461271	0.292591	0.729736	0.136834	-88.1322	PC ae
SM (OH) C16:1	(Intercept)	84	42	-2.19303	-6.123	1.73682	2.03842	0.0471822	0.699108	0.28673	0.729736	0.136834	-88.8421	SM
PC aa C30:2	(Intercept)	84	42	-1.8128	-5.33649	1.7109	1.82121	0.0806189	0.0806189	0.322554	0.767526	0.114907	-83.6803	PC aa
PC aa C34:2	(Intercept)	84	42	-2.03228	-5.9553	1.8548	2.00704	0.0560301	0.441841	0.31548	0.767526	0.114907	-86.8963	PC aa
SM C24:1	(Intercept)	84	42	-1.86479	-5.51298	1.70562	1.88401	0.0372322	0.0675988	0.326485	0.767526	0.114907	-84.5071	SM
PC ae C36:5	(Intercept)	84	42	-1.86858	-5.80305	2.0274	2.01323	0.0548557	0.394471	0.357175	0.825197	0.0834426	-84.5658	PC ae
Taurine	(Intercept)	84	42	-1.54657	-5.34957	2.24368	1.97396	0.00968551	0.162371	0.436516	0.860194	0.0654037	-78.7024	Biogenic Amines
lysoPC a C16:0	(Intercept)	84	42	-1.69271	-5.66233	2.27689	2.062	0.0333424	0.69056	0.415248	0.860194	0.0654037	-81.598	lysoPC
lysoPC a C17:0	(Intercept)	84	42	-1.694	-5.71869	2.33093	2.09115	0.00961795	0.630291	0.421307	0.860194	0.0654037	-81.6216	lysoPC
PC aa C34:3	(Intercept)	84	42	-1.56564	-5.45728	2.27555	1.98033	0.0349432	0.247107	0.432422	0.860194	0.0654037	-79.1046	PC aa
PC aa C36:0	(Intercept)	84	42	1.80809	-2.20871	5.82471	2.08591	0.0133829	0.674635	0.38979	0.860194	0.0654037	509.878	PC aa
PC aa C36:2	(Intercept)	84	42	-1.5531	-5.40859	2.26483	1.97815	0.021113	0.202661	0.43558	0.860194	0.0654037	-78.841	PC aa
PC aa C38:3	(Intercept)	84	42	-1.54583	-5.34613	2.22645	1.96032	0.0131047	0.142703	0.433592	0.860194	0.0654037	-78.6866	PC aa
PC ae C30:0	(Intercept)	84	42	-1.61762	-5.43956	2.19876	1.98674	0.0360976	0.272172	0.418808	0.860194	0.0654037	-80.163	PC ae
PC ae C30:1	(Intercept)	84	42	-1.62684	-5.28977	2.03609	1.89318	0.00918081	0.00918081	0.392734	0.860194	0.0654037	-80.345	PC ae
PC ae C44:4	(Intercept)	84	42	-1.6633	-5.49982	2.1875	1.99705	0.0255172	0.254893	0.408296	0.860194	0.0654037	-81.0487	PC ae
Orn	(Intercept)	84	42	-1.54702	-5.53033	2.42182	2.05587	0.0376526	0.545616	0.454822	0.874177	0.0584005	-78.7118	Aminoacids
PC aa C38:6	(Intercept)	84	42	-1.50974	-5.427	2.37694	2.01477	0.0363158	0.339009	0.45666	0.874177	0.0584005	-77.9032	PC aa
C2	(Intercept)	84	42	-1.3958	-5.35364	2.55943	2.05738	0.00817675	0.390671	0.500147	0.903364	0.0441374	-75.2364	Acylcarnitines
Gly	(Intercept)	84	42	1.28643	-2.56987	5.15723	2.00385	0.0476265	0.433471	0.523382	0.903364	0.0441374	261.985	Aminoacids
Leu	(Intercept)	84	42	-1.27711	-5.14447	2.56333	1.99241	0.0444314	0.328137	0.524027	0.903364	0.0441374	-72.1157	Aminoacids
lysoPC a C26:1	(Intercept)	84	42	-1.42522	-5.36937	2.52647	2.05002	0.0490228	0.514737	0.489679	0.903364	0.0441374	-75.9545	lysoPC
PC aa C40:6	(Intercept)	84	42	-1.36581	-5.38423	2.63707	2.07492	0.0140631	0.508165	0.512985	0.903364	0.0441374	-74.4827	PC aa
PC aa C42:4	(Intercept)	84	42	1.30488	-2.63103	5.24985	2.04245	0.0341292	0.839584	0.525839	0.903364	0.0441374	268.725	PC aa
PC aa C42:5	(Intercept)	84	42	-1.36386	-5.37053	2.64497	2.0803	0.0131361	0.76987	0.514957	0.903364	0.0441374	-74.4327	PC aa
PC ae C42:2	(Intercept)	84	42	1.39929	-2.59863	5.39802	2.0742	0.0262142	0.695733	0.502753	0.903364	0.0441374	305.234	PC ae
lysoPC a C24:0	(Intercept)	84	42	1.14222	-2.62552	4.92321	1.96027	0.0905889	0.377695	0.562336	0.941912	0.0259897	213.371	lysoPC
PC aa C42:2	(Intercept)	84	42	1.22928	-2.76585	5.2242	2.07502	0.027013	0.671539	0.555977	0.941912	0.0259897	241.878	PC aa
Thr	(Intercept)	84	42	0.951572	-2.94063	4.85938	2.02209	0.0338594	0.419592	0.639676	0.943686	0.0251725	158.978	Aminoacids
Trp	(Intercept)	84	42	-0.994695	-4.9747	2.95913	2.04706	0.0213091	0.416236	0.628843	0.943686	0.0251725	-63.0164	Aminoacids
Tyr	(Intercept)	84	42	-0.965135	-4.78514	2.83626	1.97786	0.0231491	0.216231	0.627394	0.943686	0.0251725	-61.9068	Aminoacids
Val	(Intercept)	84	42	-0.985128	-4.95944	2.94315	2.02593	0.00709652	0.288818	0.628613	0.943686	0.0251725	-62.6609	Aminoacids
lysoPC a C18:1	(Intercept)	84	42	-1.1443	-5.07834	2.7864	2.03991	0.0558237	0.637202	0.577046	0.943686	0.0251725	-68.1552	lysoPC
PC aa C32:1	(Intercept)	84	42	-1.03676	-5.01828	2.92125	2.04849	0.0157021	0.466105	0.614694	0.943686	0.0251725	-64.5398	PC aa
PC aa C40:1	(Intercept)	84	42	1.02204	-2.96964	5.01365	2.07326	0.0408508	0.713231	0.624027	0.943686	0.0251725	177.887	PC aa
PC aa C40:2	(Intercept)	84	42	1.10378	-2.85658	5.06763	2.05596	0.0332271	0.792101	0.593663	0.943686	0.0251725	201.556	PC aa
PC aa C42:0	(Intercept)	84	42	-0.931188	-4.75546	2.92566	1.98563	0.00590114	0.173071	0.640861	0.943686	0.0251725	-60.5915	PC aa
PC ae C30:2	(Intercept)	84	42	1.01771	-2.9301	4.97468	2.05324	0.0216119	0.417085	0.62198	0.943686	0.0251725	176.686	PC ae
PC ae C42:1	(Intercept)	84	42	1.07889	-2.90885	5.06607	2.07123	0.0294316	0.653897	0.604494	0.943686	0.0251725	194.142	PC ae
Asp	(Intercept)	84	42	0.876922	-3.09279	4.84485	2.05962	0.023089	0.815618	0.672084	0.952175	0.0212833	140.349	Aminoacids
PC ae C36:1	(Intercept)	84	42	0.898827	-3.09644	4.89946	2.07368	0.0160942	0.793154	0.666504	0.952175	0.0212833	145.672	PC ae
PC ae C36:2	(Intercept)	84	42	-0.895271	-4.83994	3.02481	2.03427	0.0211964	0.346833	0.661484	0.952175	0.0212833	-59.1503	PC ae
PC ae C38:1	(Intercept)	84	42	0.865158	-3.08776	4.81919	2.05249	0.0428831	0.726169	0.675049	0.952175	0.0212833	137.538	PC ae
C18:1	(Intercept)	84	42	0.502459	-3.33774	4.32352	1.98507	0.0813667	0.423514	0.801063	0.955242	0.0198865	65.2781	Acylcarnitines
Glu	(Intercept)	84	42	-0.567672	-4.32283	3.20238	1.94822	0.0969769	0.909307	0.772052	0.955242	0.0198865	-43.3157	Aminoacids
Met	(Intercept)	84	42	-0.636545	-4.66159	3.39034	2.08737	0.0195671	0.71865	0.76158	0.955242	0.0198865	-47.0882	Aminoacids
Ser	(Intercept)	84	42	-0.736446	-4.76452	3.29106	2.08991	0.0079386	0.695292	0.72591	0.955242	0.0198865	-52.1187	Aminoacids
Creatinine	(Intercept)	84	42	-0.51061	-4.51326	3.47182	2.06464	0.0205768	0.472804	0.80554	0.955242	0.0198865	-39.9871	Biogenic Amines
Kynurenine	(Intercept)	84	42	0.584039	-3.22438	4.39892	1.98273	0.0354576	0.267595	0.769365	0.955242	0.0198865	79.3267	Biogenic Amines
lysoPC a C18:0	(Intercept)	84	42	-0.695741	-4.6803	3.28818	2.07071	0.0268655	0.566941	0.738101	0.955242	0.0198865	-50.1295	lysoPC
lysoPC a C20:3	(Intercept)	84	42	-0.718438	-4.57696	3.14744	2.00889	0.0178466	0.256599	0.721903	0.955242	0.0198865	-51.2487	lysoPC
PC aa C32:3	(Intercept)	84	42	0.539754	-3.12449	4.204	1.89386	0.00849491	0.00849491	0.776379	0.955242	0.0198865	71.5584	PC aa
PC aa C38:0	(Intercept)	84	42	-0.596673	-4.58255	3.36318	2.05308	0.0104274	0.368788	0.772365	0.955242	0.0198865	-44.9359	PC aa
PC aa C40:3	(Intercept)	84	42	0.807209	-3.14532	4.77019	2.05106	0.0219986	0.863174	0.695634	0.955242	0.0198865	124.164	PC aa
PC aa C42:6	(Intercept)	84	42	0.566689	-3.42715	4.56067	2.07419	0.0409512	0.732961	0.785741	0.955242	0.0198865	76.2421	PC aa
PC ae C32:2	(Intercept)	84	42	0.545225	-3.44788	4.52171	2.06377	0.0111118	0.452398	0.792563	0.955242	0.0198865	72.4996	PC ae
PC ae C34:3	(Intercept)	84	42	-0.647527	-4.62679	3.32691	2.05802	0.0263131	0.65246	0.754221	0.955242	0.0198865	-47.6661	PC ae
PC ae C38:2	(Intercept)	84	42	-0.772596	-4.78341	3.23828	2.08367	0.017765	0.66434	0.71221	0.955242	0.0198865	-53.8187	PC ae
PC ae C40:1	(Intercept)	84	42	0.803251	-3.20353	4.80945	2.08274	0.00481096	0.486377	0.701139	0.955242	0.0198865	123.279	PC ae
PC ae C40:3	(Intercept)	84	42	0.565234	-3.38215	4.51283	2.05012	0.0469685	0.702903	0.78381	0.955242	0.0198865	75.9859	PC ae
PC ae C44:3	(Intercept)	84	42	0.608432	-3.27342	4.51532	2.01326	0.0691092	0.426981	0.763565	0.955242	0.0198865	83.7548	PC ae
Ile	(Intercept)	84	42	-0.445275	-4.3189	3.40522	1.98936	0.100819	0.554141	0.823685	0.963428	0.0161808	-35.9352	Aminoacids
PC aa C40:4	(Intercept)	84	42	-0.40632	-4.31699	3.50394	2.03375	0.031336	0.390326	0.842332	0.963428	0.0161808	-33.3903	PC aa
PC ae C42:3	(Intercept)	84	42	0.432179	-3.57027	4.43479	2.07958	0.0280578	0.638561	0.83612	0.963428	0.0161808	54.0612	PC ae
PC ae C42:4	(Intercept)	84	42	0.40135	-3.59578	4.39543	2.07526	0.0239513	0.582603	0.847331	0.963428	0.0161808	49.3839	PC ae
SM (OH) C22:2	(Intercept)	84	42	-0.370752	-4.15518	3.36522	1.93046	0.00764593	0.0670088	0.848392	0.963428	0.0161808	-30.9785	SM
SM C26:1	(Intercept)	84	42	-0.349833	-4.23179	3.50112	1.99934	0.000953964	0.191627	0.861709	0.970328	0.0130816	-29.5194	SM
Arg	(Intercept)	84	42	-0.291164	-4.34687	3.76605	2.10605	0.00721202	0.649379	0.890542	0.978932	0.00924755	-25.2607	Aminoacids
His	(Intercept)	84	42	-0.244495	-4.25007	3.7662	2.08261	0.00274684	0.485836	0.906947	0.978932	0.00924755	-21.69	Aminoacids
Phe	(Intercept)	84	42	0.243125	-3.73734	4.21171	2.06325	0.00557719	0.396169	0.906598	0.978932	0.00924755	27.5228	Aminoacids
PC aa C42:1	(Intercept)	84	42	-0.285984	-4.27031	3.69846	2.07114	0.0190088	0.509586	0.890652	0.978932	0.00924755	-24.8725	PC aa
PC ae C38:3	(Intercept)	84	42	0.210223	-3.77884	4.19871	2.07101	0.0253319	0.666131	0.919512	0.978932	0.00924755	23.3954	PC ae
PC ae C40:2	(Intercept)	84	42	0.237981	-3.79509	4.26984	2.09356	0.00641183	0.642895	0.909903	0.978932	0.00924755	26.8686	PC ae
PC ae C40:5	(Intercept)	84	42	0.206293	-3.75878	4.16798	2.05754	0.0381759	0.608414	0.920488	0.978932	0.00924755	22.9114	PC ae
Ala	(Intercept)	84	42	-0.0606931	-4.13279	3.99512	2.09499	0.000534735	0.570716	0.97699	0.985601	0.00629874	-5.8888	Aminoacids
Lys	(Intercept)	84	42	0.125277	-3.87197	4.10152	2.06024	0.0230811	0.455942	0.95172	0.985601	0.00629874	13.3463	Aminoacids
Pro	(Intercept)	84	42	-0.0822896	-4.0854	3.90855	2.07141	0.0252663	0.515976	0.968448	0.985601	0.00629874	-7.89948	Aminoacids
lysoPC a C26:0	(Intercept)	84	42	0.0345165	-3.59096	3.73022	1.90401	0.0109742	0.0307555	0.985601	0.985601	0.00629874	3.51191	lysoPC
lysoPC a C28:0	(Intercept)	84	42	0.0389721	-3.84741	3.97581	2.00873	0.00195895	0.210149	0.984589	0.985601	0.00629874	3.97415	lysoPC
lysoPC a C28:1	(Intercept)	84	42	0.0800921	-3.5939	3.75408	1.89889	0.00340493	0.00340493	0.966462	0.985601	0.00629874	8.33868	lysoPC
PC ae C40:4	(Intercept)	84	42	0.0940402	-3.89744	4.08479	2.07219	0.0245368	0.660423	0.963965	0.985601	0.00629874	9.86039	PC ae
PC ae C42:5	(Intercept)	84	42	-0.165833	-4.11166	3.77792	2.04929	0.0440398	0.600296	0.935786	0.985601	0.00629874	-15.2813	PC ae
t4-OH-Pro	age	84	42	-0.256588	-0.407594	-0.105354	0.0785903	0.350901	0.534726	0.00228724	0.30649	0.513584	-22.6313	Biogenic Amines
Asn	age	84	42	0.205385	0.0138028	0.396919	0.0995534	0.0804909	0.46768	0.0458378	0.60444	0.218647	22.7997	Aminoacids
lysoPC a C18:2	age	84	42	0.187216	0.00541224	0.368944	0.0945576	0.0644379	0.315365	0.0548137	0.60444	0.218647	20.5888	lysoPC
lysoPC a C20:4	age	84	42	0.256457	0.0628522	0.449798	0.100433	0.148267	0.628319	0.0146823	0.60444	0.218647	29.2343	lysoPC
lysoPC a C24:0	age	84	42	-0.171099	-0.355166	0.0124746	0.0955457	0.0905889	0.377695	0.0811934	0.60444	0.218647	-15.7262	lysoPC
PC aa C36:4	age	84	42	0.255581	0.0519811	0.459595	0.105745	0.103667	0.668627	0.0204617	0.60444	0.218647	29.1212	PC aa
PC aa C36:5	age	84	42	0.20144	0.0172644	0.385217	0.0956495	0.070032	0.3527	0.0417403	0.60444	0.218647	22.3162	PC aa
PC aa C38:4	age	84	42	0.17618	0.0012858	0.350967	0.0910355	0.057336	0.214622	0.0603782	0.60444	0.218647	19.2652	PC aa
PC aa C38:5	age	84	42	0.192961	0.0178724	0.367924	0.0911272	0.0645564	0.230945	0.0407969	0.60444	0.218647	21.2835	PC aa
PC ae C38:0	age	84	42	0.187831	-0.00559182	0.380862	0.10042	0.069948	0.461271	0.0691564	0.60444	0.218647	20.663	PC ae
PC ae C38:4	age	84	42	0.179286	0.00164966	0.356652	0.0923621	0.0628707	0.259819	0.0595841	0.60444	0.218647	19.6363	PC ae
PC ae C38:5	age	84	42	0.198452	0.0183815	0.378467	0.0937217	0.0695212	0.299557	0.0409052	0.60444	0.218647	21.9513	PC ae
PC ae C38:6	age	84	42	0.201857	-0.010685	0.413695	0.109988	0.0677581	0.739677	0.0741077	0.60444	0.218647	22.3673	PC ae
PC ae C40:6	age	84	42	0.180264	-0.00846666	0.36877	0.0980791	0.0548689	0.378207	0.0738103	0.60444	0.218647	19.7533	PC ae
PC ae C44:5	age	84	42	0.193319	-0.0126365	0.399225	0.106881	0.059683	0.626194	0.0781925	0.60444	0.218647	21.327	PC ae
SM (OH) C22:1	age	84	42	0.156583	-0.0101407	0.323136	0.0868053	0.0431185	0.0918022	0.079079	0.60444	0.218647	16.9508	SM
SM (OH) C24:1	age	84	42	0.156241	-0.0105642	0.322847	0.0868467	0.0453932	0.0980348	0.0799312	0.60444	0.218647	16.9108	SM
SM C22:3	age	84	42	0.244737	0.0550162	0.434492	0.0986116	0.0954941	0.477311	0.0175253	0.60444	0.218647	27.7285	SM
PC ae C36:4	age	84	42	0.182376	-0.0195145	0.383602	0.104589	0.063052	0.598188	0.0891915	0.613248	0.212364	20.0065	PC ae
PC ae C36:5	age	84	42	0.171753	-0.01887	0.362509	0.0991809	0.0548557	0.394471	0.0915296	0.613248	0.212364	18.7385	PC ae
SM C24:1	age	84	42	0.146132	-0.0181672	0.310391	0.0862867	0.0372322	0.0675988	0.0984727	0.628349	0.201799	15.7349	SM
PC aa C36:3	age	84	42	0.15046	-0.0230712	0.323849	0.0903305	0.0386813	0.162137	0.103931	0.633037	0.198571	16.2368	PC aa
Cit	age	84	42	0.146742	-0.0382826	0.331476	0.0961553	0.0545259	0.328842	0.135163	0.661072	0.179751	15.8055	Aminoacids
PC aa C24:0	age	84	42	-0.15826	-0.36524	0.0481587	0.107233	0.0645714	0.636641	0.148001	0.661072	0.179751	-14.6372	PC aa
PC aa C26:0	age	84	42	0.142011	-0.0397224	0.323447	0.0945257	0.0512249	0.272581	0.141492	0.661072	0.179751	15.2589	PC aa
PC aa C36:6	age	84	42	0.147181	-0.0327529	0.326835	0.0935445	0.0501774	0.266794	0.123809	0.661072	0.179751	15.8564	PC aa
PC ae C44:3	age	84	42	-0.158086	-0.350232	0.0337596	0.0998103	0.0691092	0.426981	0.121495	0.661072	0.179751	-14.6224	PC ae
PC ae C44:6	age	84	42	0.143874	-0.0353204	0.322716	0.0931179	0.0533292	0.259071	0.13043	0.661072	0.179751	15.4739	PC ae
SM (OH) C14:1	age	84	42	0.153779	-0.0458444	0.352851	0.103417	0.113091	0.654062	0.145031	0.661072	0.179751	16.6234	SM
SM C24:0	age	84	42	0.132774	-0.0374583	0.302811	0.0886082	0.0312907	0.10922	0.142171	0.661072	0.179751	14.1992	SM
PC aa C34:1	age	84	42	0.13683	-0.0494619	0.32309	0.0968972	0.0435872	0.340594	0.165983	0.67399	0.171346	14.6633	PC aa
PC aa C34:3	age	84	42	0.135938	-0.0454825	0.317149	0.0943903	0.0349432	0.247107	0.158121	0.67399	0.171346	14.5611	PC aa
PC aa C38:6	age	84	42	0.139853	-0.0488451	0.328559	0.0981638	0.0363158	0.339009	0.162381	0.67399	0.171346	15.0105	PC aa
SM C16:0	age	84	42	0.139176	-0.0601324	0.338278	0.103424	0.081292	0.583885	0.186151	0.733654	0.134509	14.9327	SM
SM C26:0	age	84	42	0.119906	-0.0553333	0.295014	0.0912018	0.0384134	0.186147	0.196361	0.751782	0.123908	12.7391	SM
C0	age	84	42	0.139828	-0.0741778	0.353147	0.110796	0.038155	0.678618	0.214456	0.770685	0.113123	15.0076	Acylcarnitines
lysoPC a C18:1	age	84	42	0.129852	-0.0783124	0.337461	0.107846	0.0558237	0.637202	0.235807	0.770685	0.113123	13.866	lysoPC
PC aa C34:4	age	84	42	0.1211	-0.0677296	0.309588	0.0980874	0.0441826	0.375679	0.224507	0.770685	0.113123	12.8738	PC aa
PC aa C36:2	age	84	42	0.113236	-0.0665659	0.292877	0.0935668	0.021113	0.202661	0.233662	0.770685	0.113123	11.9896	PC aa
PC aa C40:1	age	84	42	-0.135858	-0.353885	0.0809453	0.112609	0.0408508	0.713231	0.234899	0.770685	0.113123	-12.7034	PC aa
SM C18:0	age	84	42	0.132793	-0.0683764	0.33459	0.104609	0.0344007	0.524267	0.211986	0.770685	0.113123	14.2014	SM
Orn	age	84	42	0.123383	-0.080776	0.327181	0.105917	0.0376526	0.545616	0.251209	0.801475	0.0961101	13.1317	Aminoacids
C14:1	age	84	42	0.117419	-0.0886213	0.323322	0.106917	0.0418702	0.601314	0.278851	0.826604	0.0827026	12.459	Acylcarnitines
PC aa C28:1	age	84	42	0.0992973	-0.0710074	0.269284	0.0885384	0.0924115	0.229781	0.268956	0.826604	0.0827026	10.4395	PC aa
PC aa C34:2	age	84	42	0.111565	-0.0809641	0.304159	0.100122	0.0560301	0.441841	0.27223	0.826604	0.0827026	11.8027	PC aa
PC aa C36:1	age	84	42	0.0975171	-0.0817408	0.276557	0.0932538	0.0257344	0.208967	0.302266	0.826604	0.0827026	10.243	PC aa
PC aa C38:1	age	84	42	-0.112976	-0.316511	0.0897399	0.105426	0.0230404	0.518158	0.290668	0.826604	0.0827026	-10.6828	PC aa
PC aa C42:6	age	84	42	-0.119938	-0.339676	0.0984686	0.11343	0.0409512	0.732961	0.296833	0.826604	0.0827026	-11.3024	PC aa
SM C20:2	age	84	42	0.0877737	-0.070923	0.24647	0.082022	0.0992218	0.0992218	0.287782	0.826604	0.0827026	9.1741	SM
PC aa C30:2	age	84	42	-0.0775012	-0.237884	0.0828815	0.0828935	0.0806189	0.0806189	0.352628	0.82938	0.0812465	-7.45741	PC aa
PC aa C32:0	age	84	42	0.101986	-0.102419	0.306819	0.10623	0.0292957	0.571356	0.343066	0.82938	0.0812465	10.7368	PC aa
PC aa C38:3	age	84	42	0.0892556	-0.0868908	0.26516	0.0916438	0.0131047	0.142703	0.336174	0.82938	0.0812465	9.33601	PC aa
PC ae C30:2	age	84	42	-0.0962187	-0.293316	0.100473	0.102308	0.0216119	0.417085	0.352796	0.82938	0.0812465	-9.17347	PC ae
PC ae C34:1	age	84	42	0.0952465	-0.0886218	0.27898	0.0956161	0.0468091	0.314182	0.325392	0.82938	0.0812465	9.99299	PC ae
PC ae C36:2	age	84	42	0.100615	-0.0909739	0.291958	0.0995618	0.0211964	0.346833	0.318528	0.82938	0.0812465	10.5851	PC ae
SM (OH) C16:1	age	84	42	0.109229	-0.102863	0.321745	0.110111	0.0471822	0.699108	0.327343	0.82938	0.0812465	11.5418	SM
SM C18:1	age	84	42	0.100454	-0.10231	0.303886	0.105437	0.0217477	0.52018	0.346721	0.82938	0.0812465	10.5673	SM
PC aa C40:6	age	84	42	0.0928472	-0.111592	0.296981	0.106101	0.0140631	0.508165	0.386939	0.832484	0.079624	9.7294	PC aa
PC aa C42:2	age	84	42	-0.0968727	-0.312236	0.117394	0.111307	0.027013	0.671539	0.38943	0.832484	0.079624	-9.23285	PC aa
PC aa C42:4	age	84	42	-0.101627	-0.326683	0.122323	0.116217	0.0341292	0.839584	0.387139	0.832484	0.079624	-9.66334	PC aa
PC ae C36:0	age	84	42	0.0901879	-0.110286	0.290465	0.104055	0.0491326	0.549095	0.391419	0.832484	0.079624	9.43799	PC ae
PC ae C42:1	age	84	42	-0.0975796	-0.310996	0.115019	0.11044	0.0294316	0.653897	0.382326	0.832484	0.079624	-9.29699	PC ae
PC ae C42:2	age	84	42	-0.0959292	-0.31322	0.120019	0.112165	0.0262142	0.695733	0.397604	0.832484	0.079624	-9.14716	PC ae
PC ae C42:3	age	84	42	-0.0967104	-0.309957	0.115711	0.110361	0.0280578	0.638561	0.386217	0.832484	0.079624	-9.21812	PC ae
Asp	age	84	42	-0.0701962	-0.294707	0.153892	0.116219	0.023089	0.815618	0.5493	0.846048	0.072605	-6.77891	Aminoacids
Gly	age	84	42	0.0616289	-0.130531	0.253746	0.0998704	0.0476265	0.433471	0.540791	0.846048	0.072605	6.35675	Aminoacids
Ile	age	84	42	0.0681891	-0.127856	0.264094	0.101811	0.100819	0.554141	0.507059	0.846048	0.072605	7.05677	Aminoacids
Leu	age	84	42	0.0612629	-0.124791	0.246998	0.0966757	0.0444314	0.328137	0.530031	0.846048	0.072605	6.31784	Aminoacids
Met	age	84	42	0.0847535	-0.134664	0.3043	0.113826	0.0195671	0.71865	0.460992	0.846048	0.072605	8.84488	Aminoacids
ADMA	age	84	42	-0.0684168	-0.232572	0.0957388	0.0848434	0.0383771	0.0383771	0.42241	0.846048	0.072605	-6.61288	Biogenic Amines
lysoPC a C16:0	age	84	42	0.0724918	-0.142655	0.286629	0.111229	0.0333424	0.69056	0.518387	0.846048	0.072605	7.5184	lysoPC
lysoPC a C26:0	age	84	42	-0.0565211	-0.22279	0.110437	0.0870035	0.0109742	0.0307555	0.519892	0.846048	0.072605	-5.49535	lysoPC
PC aa C32:3	age	84	42	-0.0640083	-0.230788	0.102772	0.0861998	0.00849491	0.00849491	0.459925	0.846048	0.072605	-6.20028	PC aa
PC aa C36:0	age	84	42	-0.0877427	-0.30399	0.128473	0.11217	0.0133829	0.674635	0.438775	0.846048	0.072605	-8.40034	PC aa
PC aa C40:2	age	84	42	-0.0930782	-0.315562	0.1283	0.114919	0.0332271	0.792101	0.422831	0.846048	0.072605	-8.88778	PC aa
PC aa C40:3	age	84	42	-0.0787286	-0.307267	0.148404	0.117867	0.0219986	0.863174	0.508029	0.846048	0.072605	-7.57092	PC aa
PC ae C30:1	age	84	42	0.059159	-0.107561	0.225879	0.0861689	0.00918081	0.00918081	0.494353	0.846048	0.072605	6.0944	PC ae
PC ae C32:1	age	84	42	0.0837636	-0.118219	0.285662	0.104882	0.0311252	0.526471	0.429349	0.846048	0.072605	8.73719	PC ae
PC ae C32:2	age	84	42	-0.0708591	-0.271016	0.129153	0.103969	0.0111118	0.452398	0.499594	0.846048	0.072605	-6.84068	PC ae
PC ae C34:0	age	84	42	0.0728007	-0.10215	0.247464	0.090956	0.082773	0.27674	0.428393	0.846048	0.072605	7.55162	PC ae
PC ae C36:1	age	84	42	-0.0819802	-0.306908	0.141683	0.116109	0.0160942	0.793154	0.484297	0.846048	0.072605	-7.87098	PC ae
PC ae C38:1	age	84	42	-0.0782079	-0.294815	0.137379	0.111957	0.0428831	0.726169	0.488944	0.846048	0.072605	-7.52279	PC ae
PC ae C40:3	age	84	42	-0.0676545	-0.282102	0.145849	0.110889	0.0469685	0.702903	0.545306	0.846048	0.072605	-6.54167	PC ae
PC ae C42:4	age	84	42	-0.0801497	-0.289536	0.128233	0.108299	0.0239513	0.582603	0.463672	0.846048	0.072605	-7.70218	PC ae
SM (OH) C22:2	age	84	42	0.0550785	-0.11553	0.225653	0.0889182	0.00764593	0.0670088	0.539383	0.846048	0.072605	5.66236	SM
SM C16:1	age	84	42	0.0827359	-0.126241	0.291581	0.108405	0.0420644	0.645238	0.44992	0.846048	0.072605	8.62549	SM
H1	age	84	42	0.062235	-0.126433	0.250829	0.0981364	0.0261274	0.312417	0.52975	0.846048	0.072605	6.42124	Sugars
PC aa C38:0	age	84	42	0.0590636	-0.135737	0.253617	0.101215	0.0104274	0.368788	0.562938	0.84757	0.0718246	6.08427	PC aa
PC aa C42:0	age	84	42	0.0550834	-0.124693	0.234702	0.0935653	0.00590114	0.173071	0.559532	0.84757	0.0718246	5.66287	PC aa
lysoPC a C17:0	age	84	42	0.0633944	-0.150902	0.276908	0.110926	0.00961795	0.630291	0.570933	0.850056	0.0705525	6.5447	lysoPC
Pro	age	84	42	0.0514837	-0.152524	0.255571	0.105988	0.0252663	0.515976	0.629888	0.862504	0.0642391	5.2832	Aminoacids
Thr	age	84	42	0.0548547	-0.138672	0.24852	0.100627	0.0338594	0.419592	0.588792	0.862504	0.0642391	5.63871	Aminoacids
Trp	age	84	42	0.0528318	-0.143693	0.248862	0.101982	0.0213091	0.416236	0.607394	0.862504	0.0642391	5.42523	Aminoacids
PC aa C30:0	age	84	42	0.0513216	-0.14467	0.246785	0.10164	0.054689	0.488866	0.616451	0.862504	0.0642391	5.26613	PC aa
PC aa C40:4	age	84	42	-0.0486744	-0.242414	0.144449	0.100475	0.031336	0.390326	0.630786	0.862504	0.0642391	-4.75088	PC aa
PC aa C40:5	age	84	42	0.0460131	-0.136348	0.22805	0.0947739	0.0332974	0.263313	0.630052	0.862504	0.0642391	4.70881	PC aa
PC ae C34:2	age	84	42	0.0497131	-0.132531	0.231519	0.0946266	0.0870351	0.377908	0.602351	0.862504	0.0642391	5.09695	PC ae
PC ae C36:3	age	84	42	0.0479742	-0.124081	0.219704	0.0894491	0.0718335	0.211208	0.594796	0.862504	0.0642391	4.91436	PC ae
Tyr	age	84	42	-0.04205	-0.222601	0.138088	0.0938054	0.0231491	0.216231	0.656456	0.866777	0.0620926	-4.11781	Aminoacids
lysoPC a C16:1	age	84	42	0.0388679	-0.131016	0.208683	0.0884518	0.0892882	0.212718	0.662817	0.866777	0.0620926	3.96331	lysoPC
lysoPC a C20:3	age	84	42	-0.0418357	-0.227216	0.143053	0.0962586	0.0178466	0.256599	0.666254	0.866777	0.0620926	-4.09727	lysoPC
PC aa C42:1	age	84	42	-0.0463459	-0.250364	0.157384	0.105876	0.0190088	0.509586	0.663987	0.866777	0.0620926	-4.52883	PC aa
PC ae C40:1	age	84	42	-0.0476954	-0.251961	0.156225	0.105995	0.00481096	0.486377	0.655215	0.866777	0.0620926	-4.65759	PC ae
C2	age	84	42	0.0345256	-0.161672	0.230923	0.102029	0.00817675	0.390671	0.736885	0.8686	0.0611804	3.51285	Acylcarnitines
C18:1	age	84	42	0.029862	-0.158692	0.218891	0.0981154	0.0813667	0.423514	0.762505	0.8686	0.0611804	3.03124	Acylcarnitines
Arg	age	84	42	-0.0325725	-0.249863	0.183804	0.112418	0.00721202	0.649379	0.773556	0.8686	0.0611804	-3.20477	Aminoacids
Gln	age	84	42	-0.0303741	-0.236343	0.177285	0.106926	0.169716	0.820968	0.77785	0.8686	0.0611804	-2.99175	Aminoacids
Glu	age	84	42	-0.0349575	-0.255507	0.184186	0.113697	0.0969769	0.909307	0.760082	0.8686	0.0611804	-3.43535	Aminoacids
Lys	age	84	42	0.036183	-0.163707	0.235581	0.103704	0.0230811	0.455942	0.729058	0.8686	0.0611804	3.68455	Aminoacids
Phe	age	84	42	-0.0294398	-0.227042	0.167613	0.102506	0.00557719	0.396169	0.775481	0.8686	0.0611804	-2.90106	Aminoacids
Ser	age	84	42	0.0410374	-0.177272	0.259261	0.11321	0.0079386	0.695292	0.718939	0.8686	0.0611804	4.18911	Aminoacids
Val	age	84	42	0.0326932	-0.155863	0.220894	0.097996	0.00709652	0.288818	0.740516	0.8686	0.0611804	3.32335	Aminoacids
Creatinine	age	84	42	0.041089	-0.159794	0.242228	0.104444	0.0205768	0.472804	0.696207	0.8686	0.0611804	4.19448	Biogenic Amines
Taurine	age	84	42	0.0307414	-0.147451	0.208807	0.0927341	0.00968551	0.162371	0.742052	0.8686	0.0611804	3.12187	Biogenic Amines
lysoPC a C26:1	age	84	42	-0.0363045	-0.237703	0.164716	0.104497	0.0490228	0.514737	0.730153	0.8686	0.0611804	-3.56534	lysoPC
lysoPC a C28:1	age	84	42	-0.0332067	-0.20043	0.134017	0.086429	0.00340493	0.00340493	0.701844	0.8686	0.0611804	-3.26614	lysoPC
PC aa C42:5	age	84	42	0.0384381	-0.185474	0.260963	0.115538	0.0131361	0.76987	0.74114	0.8686	0.0611804	3.91864	PC aa
PC ae C30:0	age	84	42	-0.0327088	-0.216179	0.150237	0.0952371	0.0360976	0.272172	0.733114	0.8686	0.0611804	-3.21797	PC ae
PC ae C42:5	age	84	42	-0.0340859	-0.241065	0.172318	0.107244	0.0440398	0.600296	0.7523	0.8686	0.0611804	-3.35115	PC ae
PC ae C44:4	age	84	42	0.0312441	-0.152555	0.214703	0.0955227	0.0255172	0.254893	0.745371	0.8686	0.0611804	3.17373	PC ae
His	age	84	42	0.0266475	-0.177677	0.230558	0.106004	0.00274684	0.485836	0.802842	0.88181	0.054625	2.70057	Aminoacids
PC ae C40:2	age	84	42	-0.0289573	-0.244655	0.185725	0.111533	0.00641183	0.642895	0.796509	0.88181	0.054625	-2.8542	PC ae
PC aa C32:2	age	84	42	0.0204338	-0.155587	0.196252	0.0915713	0.0364771	0.190796	0.824595	0.89834	0.0465595	2.0644	PC aa
PC aa C32:1	age	84	42	-0.0215865	-0.220938	0.177498	0.103512	0.0157021	0.466105	0.835912	0.903324	0.0441564	-2.13552	PC aa
lysoPC a C28:0	age	84	42	-0.0117121	-0.195447	0.171565	0.0955025	0.00195895	0.210149	0.903059	0.960396	0.0175497	-1.16438	lysoPC
PC ae C38:2	age	84	42	0.0138275	-0.202182	0.228691	0.111624	0.017765	0.66434	0.90205	0.960396	0.0175497	1.39235	PC ae
PC ae C40:4	age	84	42	-0.0105782	-0.224872	0.202677	0.110786	0.0245368	0.660423	0.924417	0.970953	0.0128016	-1.05224	PC ae
PC ae C40:5	age	84	42	0.00989619	-0.198497	0.217859	0.108029	0.0381759	0.608414	0.927478	0.970953	0.0128016	0.994531	PC ae
PC ae C34:3	age	84	42	0.00879811	-0.202578	0.220317	0.109725	0.0263131	0.65246	0.936507	0.972806	0.0119739	0.883693	PC ae
Ala	age	84	42	-0.00156269	-0.212166	0.20875	0.109268	0.000534735	0.570716	0.988664	0.997601	0.00104308	-0.156147	Aminoacids
Kynurenine	age	84	42	0.000287327	-0.182385	0.182677	0.0949524	0.0354576	0.267595	0.997601	0.997601	0.00104308	0.0287368	Biogenic Amines
lysoPC a C18:0	age	84	42	-0.00307549	-0.21112	0.203786	0.107515	0.0268655	0.566941	0.977326	0.997601	0.00104308	-0.307077	lysoPC
PC ae C38:3	age	84	42	-0.00186197	-0.216137	0.21169	0.110917	0.0253319	0.666131	0.986692	0.997601	0.00104308	-0.186024	PC ae
SM C26:1	age	84	42	0.000505939	-0.181374	0.182354	0.0946816	0.000953964	0.191627	0.995764	0.997601	0.00104308	0.0506067	SM
Gln	diastolic_pressure	84	42	-0.0340424	-0.053748	-0.0137726	0.0101392	0.169716	0.820968	0.00145729	0.195277	0.709348	-3.34695	Aminoacids
lysoPC a C16:1	diastolic_pressure	84	42	0.0453454	0.0133042	0.0762552	0.0160996	0.0892882	0.212718	0.00611172	0.409485	0.387762	4.63893	lysoPC
PC aa C30:2	diastolic_pressure	84	42	0.0405722	0.00942354	0.0717208	0.0160991	0.0806189	0.0806189	0.01372	0.612827	0.212662	4.14065	PC aa
PC ae C34:0	diastolic_pressure	84	42	0.0373408	0.00684068	0.0689348	0.0158832	0.082773	0.27674	0.0211973	0.710108	0.148675	3.80468	PC ae
t4-OH-Pro	diastolic_pressure	84	42	-0.0279801	-0.0535725	-0.00256679	0.0131416	0.350901	0.534726	0.0363782	0.736776	0.132664	-2.75923	Biogenic Amines
PC aa C28:1	diastolic_pressure	84	42	0.0327691	0.00183377	0.0636792	0.0159821	0.0924115	0.229781	0.0436045	0.736776	0.132664	3.33119	PC aa
PC aa C30:0	diastolic_pressure	84	42	0.0306721	0.00187352	0.0601894	0.0149233	0.054689	0.488866	0.0434692	0.736776	0.132664	3.11473	PC aa
SM C16:0	diastolic_pressure	84	42	0.0286882	0.00155286	0.0561637	0.0139767	0.081292	0.583885	0.0439866	0.736776	0.132664	2.91037	SM
Gly	diastolic_pressure	84	42	-0.0304677	-0.0611381	-0.000992194	0.015328	0.0476265	0.433471	0.0505182	0.75216	0.12369	-3.00082	Aminoacids
Glu	diastolic_pressure	84	42	0.0127316	-0.00194724	0.0274441	0.00744602	0.0969769	0.909307	0.0939377	0.811216	0.0908634	1.2813	Aminoacids
lysoPC a C26:1	diastolic_pressure	84	42	0.0255472	-0.00434884	0.0542997	0.0149337	0.0490228	0.514737	0.0915287	0.811216	0.0908634	2.58763	lysoPC
PC aa C32:2	diastolic_pressure	84	42	0.0268583	-0.0047606	0.0591226	0.0164522	0.0364771	0.190796	0.106504	0.811216	0.0908634	2.72223	PC aa
PC aa C40:5	diastolic_pressure	84	42	0.0265719	-0.00477372	0.0585998	0.0162957	0.0332974	0.263313	0.106938	0.811216	0.0908634	2.6928	PC aa
PC ae C30:0	diastolic_pressure	84	42	0.0282091	-0.00347184	0.0597566	0.0163071	0.0360976	0.272172	0.087547	0.811216	0.0908634	2.86108	PC ae
PC ae C34:2	diastolic_pressure	84	42	0.0278442	-0.00186296	0.058946	0.0154608	0.0870351	0.377908	0.0755985	0.811216	0.0908634	2.82354	PC ae
PC ae C36:0	diastolic_pressure	84	42	0.0233339	-0.00433062	0.0522155	0.0143686	0.0491326	0.549095	0.108969	0.811216	0.0908634	2.36083	PC ae
PC ae C44:3	diastolic_pressure	84	42	0.0252736	-0.00671101	0.0552298	0.0155629	0.0691092	0.426981	0.108568	0.811216	0.0908634	2.55957	PC ae
SM (OH) C14:1	diastolic_pressure	84	42	0.0218322	-0.00343704	0.0475736	0.0130235	0.113091	0.654062	0.0985441	0.811216	0.0908634	2.20722	SM
Thr	diastolic_pressure	84	42	-0.0247032	-0.0556655	0.00513779	0.0155147	0.0338594	0.419592	0.11555	0.814933	0.0888782	-2.44006	Aminoacids
PC ae C36:3	diastolic_pressure	84	42	0.0245711	-0.00651374	0.056115	0.0161567	0.0718335	0.211208	0.132254	0.886099	0.0525178	2.48755	PC ae
C0	diastolic_pressure	84	42	0.010336	-0.0159877	0.0353213	0.0129633	0.038155	0.678618	0.428385	0.938288	0.0276639	1.03896	Acylcarnitines
C2	diastolic_pressure	84	42	0.0108209	-0.0199254	0.0419355	0.0158944	0.00817675	0.390671	0.498087	0.938288	0.0276639	1.08796	Acylcarnitines
C14:1	diastolic_pressure	84	42	0.0123417	-0.0144369	0.0401509	0.0138826	0.0418702	0.601314	0.377258	0.938288	0.0276639	1.24182	Acylcarnitines
C18:1	diastolic_pressure	84	42	-0.0150345	-0.0447142	0.0163833	0.0154354	0.0813667	0.423514	0.333146	0.938288	0.0276639	-1.4922	Acylcarnitines
Arg	diastolic_pressure	84	42	0.010984	-0.0165457	0.036992	0.0135048	0.00721202	0.649379	0.419162	0.938288	0.0276639	1.10446	Aminoacids
Asn	diastolic_pressure	84	42	-0.00744555	-0.0365013	0.0225227	0.0150882	0.0804909	0.46768	0.623147	0.938288	0.0276639	-0.74179	Aminoacids
Cit	diastolic_pressure	84	42	0.0140161	-0.0180289	0.0447675	0.0160075	0.0545259	0.328842	0.383929	0.938288	0.0276639	1.41148	Aminoacids
Ile	diastolic_pressure	84	42	-0.0109196	-0.038579	0.0190553	0.0143559	0.100819	0.554141	0.449449	0.938288	0.0276639	-1.08602	Aminoacids
Lys	diastolic_pressure	84	42	-0.00836819	-0.0380481	0.0228038	0.015437	0.0230811	0.455942	0.589416	0.938288	0.0276639	-0.833327	Aminoacids
Met	diastolic_pressure	84	42	-0.00914194	-0.0330172	0.0161108	0.0123837	0.0195671	0.71865	0.463382	0.938288	0.0276639	-0.910028	Aminoacids
Orn	diastolic_pressure	84	42	-0.0066824	-0.0347584	0.0229866	0.0145961	0.0376526	0.545616	0.64853	0.938288	0.0276639	-0.666013	Aminoacids
Pro	diastolic_pressure	84	42	-0.0108651	-0.0396321	0.0193821	0.0149551	0.0252663	0.515976	0.469953	0.938288	0.0276639	-1.08063	Aminoacids
Tyr	diastolic_pressure	84	42	0.0216218	-0.0101337	0.053984	0.01651	0.0231491	0.216231	0.194082	0.938288	0.0276639	2.18573	Aminoacids
ADMA	diastolic_pressure	84	42	-0.02345	-0.0553314	0.00843131	0.0164778	0.0383771	0.0383771	0.158587	0.938288	0.0276639	-2.31772	Biogenic Amines
Kynurenine	diastolic_pressure	84	42	-0.00913443	-0.0411091	0.0222379	0.0162998	0.0354576	0.267595	0.576786	0.938288	0.0276639	-0.909284	Biogenic Amines
Taurine	diastolic_pressure	84	42	0.0139315	-0.0182214	0.0465871	0.0167144	0.00968551	0.162371	0.407043	0.938288	0.0276639	1.4029	Biogenic Amines
lysoPC a C16:0	diastolic_pressure	84	42	0.0057625	-0.0197518	0.0304341	0.0127507	0.0333424	0.69056	0.652953	0.938288	0.0276639	0.577914	lysoPC
lysoPC a C17:0	diastolic_pressure	84	42	0.00878936	-0.0184098	0.0352791	0.0136814	0.00961795	0.630291	0.522926	0.938288	0.0276639	0.88281	lysoPC
lysoPC a C18:0	diastolic_pressure	84	42	0.00870095	-0.0199523	0.0365337	0.0144095	0.0268655	0.566941	0.547989	0.938288	0.0276639	0.873891	lysoPC
lysoPC a C18:1	diastolic_pressure	84	42	-0.0136774	-0.0397948	0.0130877	0.0134851	0.0558237	0.637202	0.3143	0.938288	0.0276639	-1.35843	lysoPC
lysoPC a C18:2	diastolic_pressure	84	42	0.00760635	-0.0233034	0.0386114	0.0159615	0.0644379	0.315365	0.635006	0.938288	0.0276639	0.763535	lysoPC
lysoPC a C20:3	diastolic_pressure	84	42	0.0185913	-0.0139552	0.0503084	0.0165001	0.0178466	0.256599	0.263251	0.938288	0.0276639	1.87652	lysoPC
lysoPC a C20:4	diastolic_pressure	84	42	-0.0129076	-0.0387026	0.0135351	0.0133368	0.148267	0.628319	0.336631	0.938288	0.0276639	-1.28247	lysoPC
lysoPC a C24:0	diastolic_pressure	84	42	0.0201755	-0.0111263	0.0502276	0.0156413	0.0905889	0.377695	0.20092	0.938288	0.0276639	2.03804	lysoPC
lysoPC a C26:0	diastolic_pressure	84	42	0.011572	-0.0213249	0.0433925	0.016747	0.0109742	0.0307555	0.491607	0.938288	0.0276639	1.16393	lysoPC
PC aa C26:0	diastolic_pressure	84	42	0.0218004	-0.0126562	0.0535026	0.0162978	0.0512249	0.272581	0.18484	0.938288	0.0276639	2.20397	PC aa
PC aa C32:0	diastolic_pressure	84	42	0.0163411	-0.0109623	0.0457988	0.0141855	0.0292957	0.571356	0.253461	0.938288	0.0276639	1.64754	PC aa
PC aa C32:1	diastolic_pressure	84	42	0.0184652	-0.0108116	0.0496675	0.0152205	0.0157021	0.466105	0.229027	0.938288	0.0276639	1.86367	PC aa
PC aa C32:3	diastolic_pressure	84	42	0.00646907	-0.025922	0.0388601	0.0167412	0.00849491	0.00849491	0.700215	0.938288	0.0276639	0.649004	PC aa
PC aa C34:1	diastolic_pressure	84	42	0.0168797	-0.0137134	0.049053	0.0159173	0.0435872	0.340594	0.292215	0.938288	0.0276639	1.7023	PC aa
PC aa C34:3	diastolic_pressure	84	42	-0.00790845	-0.0396451	0.0261448	0.0164034	0.0349432	0.247107	0.631043	0.938288	0.0276639	-0.787726	PC aa
PC aa C34:4	diastolic_pressure	84	42	0.0167141	-0.013511	0.0486912	0.0157181	0.0441826	0.375679	0.290954	0.938288	0.0276639	1.68546	PC aa
PC aa C36:0	diastolic_pressure	84	42	-0.00530107	-0.0306537	0.0205097	0.0130423	0.0133829	0.674635	0.685848	0.938288	0.0276639	-0.528704	PC aa
PC aa C36:1	diastolic_pressure	84	42	0.00818419	-0.0235365	0.0414312	0.0165012	0.0257344	0.208967	0.621274	0.938288	0.0276639	0.821777	PC aa
PC aa C36:5	diastolic_pressure	84	42	-0.0082969	-0.0386381	0.0229662	0.0157809	0.070032	0.3527	0.600549	0.938288	0.0276639	-0.826258	PC aa
PC aa C36:6	diastolic_pressure	84	42	0.0123162	-0.018754	0.0445128	0.0161786	0.0501774	0.266794	0.448753	0.938288	0.0276639	1.23923	PC aa
PC aa C38:1	diastolic_pressure	84	42	-0.00820834	-0.0392287	0.0203671	0.0148286	0.0230404	0.518158	0.58167	0.938288	0.0276639	-0.817475	PC aa
PC aa C38:4	diastolic_pressure	84	42	-0.00773031	-0.0390496	0.0250103	0.0162972	0.057336	0.214622	0.636554	0.938288	0.0276639	-0.770051	PC aa
PC aa C38:5	diastolic_pressure	84	42	-0.00809849	-0.039283	0.0246342	0.016216	0.0645564	0.230945	0.61886	0.938288	0.0276639	-0.806579	PC aa
PC aa C38:6	diastolic_pressure	84	42	-0.0100953	-0.0410471	0.02272	0.0160872	0.0363158	0.339009	0.532147	0.938288	0.0276639	-1.00446	PC aa
PC aa C40:1	diastolic_pressure	84	42	0.0150837	-0.0100785	0.0392273	0.0124943	0.0408508	0.713231	0.232211	0.938288	0.0276639	1.5198	PC aa
PC aa C40:2	diastolic_pressure	84	42	0.00422026	-0.0173343	0.0254847	0.0108829	0.0332271	0.792101	0.699716	0.938288	0.0276639	0.422918	PC aa
PC aa C40:3	diastolic_pressure	84	42	0.00532536	-0.012604	0.0231371	0.00906567	0.0219986	0.863174	0.559623	0.938288	0.0276639	0.533957	PC aa
PC aa C40:4	diastolic_pressure	84	42	0.0147489	-0.0162962	0.0453198	0.015828	0.031336	0.390326	0.354382	0.938288	0.0276639	1.48582	PC aa
PC aa C42:1	diastolic_pressure	84	42	0.0129861	-0.0163674	0.0420953	0.0149863	0.0190088	0.509586	0.389153	0.938288	0.0276639	1.30708	PC aa
PC aa C42:5	diastolic_pressure	84	42	0.00919426	-0.013557	0.0312862	0.0113774	0.0131361	0.76987	0.422544	0.938288	0.0276639	0.923665	PC aa
PC aa C42:6	diastolic_pressure	84	42	0.0175186	-0.00698684	0.041035	0.0121635	0.0409512	0.732961	0.155259	0.938288	0.0276639	1.76729	PC aa
PC ae C30:1	diastolic_pressure	84	42	0.00900635	-0.0233731	0.0413858	0.0167352	0.00918081	0.00918081	0.591956	0.938288	0.0276639	0.904703	PC ae
PC ae C30:2	diastolic_pressure	84	42	0.00653357	-0.024769	0.0367669	0.0157134	0.0216119	0.417085	0.678754	0.938288	0.0276639	0.655496	PC ae
PC ae C32:1	diastolic_pressure	84	42	0.0183881	-0.0099137	0.0477495	0.0146893	0.0311252	0.526471	0.214841	0.938288	0.0276639	1.85582	PC ae
PC ae C32:2	diastolic_pressure	84	42	0.00774596	-0.0219359	0.0388241	0.0154356	0.0111118	0.452398	0.617308	0.938288	0.0276639	0.777604	PC ae
PC ae C34:1	diastolic_pressure	84	42	0.0213237	-0.00944421	0.0532455	0.016016	0.0468091	0.314182	0.186909	0.938288	0.0276639	2.15527	PC ae
PC ae C34:3	diastolic_pressure	84	42	0.00784737	-0.0176485	0.035299	0.0132479	0.0263131	0.65246	0.555789	0.938288	0.0276639	0.787824	PC ae
PC ae C36:1	diastolic_pressure	84	42	0.00510096	-0.0163603	0.0264189	0.0108761	0.0160942	0.793154	0.640986	0.938288	0.0276639	0.511399	PC ae
PC ae C36:2	diastolic_pressure	84	42	-0.00935854	-0.0403176	0.0230047	0.016112	0.0211964	0.346833	0.563041	0.938288	0.0276639	-0.931489	PC ae
PC ae C36:4	diastolic_pressure	84	42	0.0148692	-0.0116313	0.0431599	0.0137751	0.063052	0.598188	0.28433	0.938288	0.0276639	1.49803	PC ae
PC ae C36:5	diastolic_pressure	84	42	-0.012262	-0.0427093	0.020749	0.0157526	0.0548557	0.394471	0.43874	0.938288	0.0276639	-1.21872	PC ae
PC ae C38:0	diastolic_pressure	84	42	-0.0111863	-0.0405277	0.0204527	0.0152235	0.069948	0.461271	0.464795	0.938288	0.0276639	-1.11239	PC ae
PC ae C38:2	diastolic_pressure	84	42	0.00632112	-0.0201535	0.0318287	0.013201	0.017765	0.66434	0.633768	0.938288	0.0276639	0.634114	PC ae
PC ae C38:5	diastolic_pressure	84	42	-0.00768129	-0.0386686	0.0256022	0.0160253	0.0695212	0.299557	0.633031	0.938288	0.0276639	-0.765186	PC ae
PC ae C40:3	diastolic_pressure	84	42	0.00547703	-0.019368	0.0298936	0.0125517	0.0469685	0.702903	0.664163	0.938288	0.0276639	0.549205	PC ae
PC ae C40:5	diastolic_pressure	84	42	-0.0062853	-0.0332177	0.0211292	0.0138831	0.0381759	0.608414	0.65225	0.938288	0.0276639	-0.626559	PC ae
PC ae C40:6	diastolic_pressure	84	42	-0.00832047	-0.0386239	0.0234832	0.0157688	0.0548689	0.378207	0.59926	0.938288	0.0276639	-0.828595	PC ae
PC ae C42:1	diastolic_pressure	84	42	0.0056885	-0.0205561	0.0316497	0.0133284	0.0294316	0.653897	0.671007	0.938288	0.0276639	0.570471	PC ae
PC ae C42:3	diastolic_pressure	84	42	0.0144117	-0.0126094	0.040716	0.013587	0.0280578	0.638561	0.292883	0.938288	0.0276639	1.45161	PC ae
PC ae C42:4	diastolic_pressure	84	42	0.0111001	-0.016815	0.0388513	0.0142446	0.0239513	0.582603	0.43861	0.938288	0.0276639	1.1162	PC ae
PC ae C42:5	diastolic_pressure	84	42	0.00797154	-0.0192998	0.0352468	0.0139568	0.0440398	0.600296	0.569843	0.938288	0.0276639	0.80034	PC ae
PC ae C44:4	diastolic_pressure	84	42	0.0162047	-0.0164556	0.0477988	0.0164495	0.0255172	0.254893	0.327559	0.938288	0.0276639	1.63367	PC ae
PC ae C44:6	diastolic_pressure	84	42	0.0221138	-0.00930452	0.0534891	0.0162059	0.0533292	0.259071	0.176239	0.938288	0.0276639	2.23601	PC ae
SM (OH) C16:1	diastolic_pressure	84	42	0.00692941	-0.0172299	0.0325561	0.0125408	0.0471822	0.699108	0.582652	0.938288	0.0276639	0.695348	SM
SM (OH) C22:2	diastolic_pressure	84	42	-0.00663367	-0.0391616	0.0273405	0.0168032	0.00764593	0.0670088	0.694061	0.938288	0.0276639	-0.661172	SM
SM (OH) C24:1	diastolic_pressure	84	42	0.0111435	-0.0204713	0.0438691	0.016448	0.0453932	0.0980348	0.500064	0.938288	0.0276639	1.12058	SM
SM C16:1	diastolic_pressure	84	42	0.0158932	-0.00986512	0.0424638	0.01332	0.0420644	0.645238	0.237287	0.938288	0.0276639	1.60202	SM
SM C18:0	diastolic_pressure	84	42	0.011765	-0.0165478	0.0422931	0.0147062	0.0344007	0.524267	0.426444	0.938288	0.0276639	1.18344	SM
SM C18:1	diastolic_pressure	84	42	0.0107128	-0.0177595	0.0413699	0.0147917	0.0217477	0.52018	0.471356	0.938288	0.0276639	1.07704	SM
SM C20:2	diastolic_pressure	84	42	0.0142036	-0.0166175	0.0450248	0.0159298	0.0992218	0.0992218	0.375262	0.938288	0.0276639	1.4305	SM
SM C24:0	diastolic_pressure	84	42	0.00656563	-0.0252506	0.0392606	0.01658	0.0312907	0.10922	0.693166	0.938288	0.0276639	0.658723	SM
SM C24:1	diastolic_pressure	84	42	-0.00672985	-0.0381161	0.0256946	0.016522	0.0372322	0.0675988	0.684873	0.938288	0.0276639	-0.670725	SM
SM C26:0	diastolic_pressure	84	42	0.0190118	-0.0125562	0.0514986	0.016443	0.0384134	0.186147	0.251031	0.938288	0.0276639	1.91937	SM
H1	diastolic_pressure	84	42	0.0204471	-0.0126343	0.0517861	0.0162969	0.0261274	0.312417	0.21334	0.938288	0.0276639	2.06576	Sugars
Val	diastolic_pressure	84	42	0.00557838	-0.0260403	0.0394751	0.016381	0.00709652	0.288818	0.734361	0.940493	0.0266446	0.559396	Aminoacids
lysoPC a C28:1	diastolic_pressure	84	42	0.00606866	-0.0264085	0.0385458	0.0167858	0.00340493	0.00340493	0.718652	0.940493	0.0266446	0.608711	lysoPC
PC aa C36:4	diastolic_pressure	84	42	-0.00434193	-0.0293369	0.0221343	0.0129824	0.103667	0.668627	0.739162	0.940493	0.0266446	-0.433252	PC aa
PC aa C38:0	diastolic_pressure	84	42	-0.00517328	-0.0360084	0.027267	0.0160432	0.0104274	0.368788	0.747988	0.940493	0.0266446	-0.515993	PC aa
PC aa C42:4	diastolic_pressure	84	42	0.0034258	-0.0156295	0.0226345	0.00971366	0.0341292	0.839584	0.725798	0.940493	0.0266446	0.343168	PC aa
PC ae C38:1	diastolic_pressure	84	42	0.00387809	-0.020124	0.0276153	0.0121627	0.0428831	0.726169	0.75099	0.940493	0.0266446	0.388562	PC ae
SM (OH) C22:1	diastolic_pressure	84	42	0.0055588	-0.0260481	0.0379141	0.0164731	0.0431185	0.0918022	0.736674	0.940493	0.0266446	0.557427	SM
PC aa C34:2	diastolic_pressure	84	42	0.00449446	-0.0251218	0.036756	0.0153238	0.0560301	0.441841	0.770114	0.946758	0.0237609	0.450458	PC aa
PC aa C36:3	diastolic_pressure	84	42	-0.00475117	-0.0364378	0.0281398	0.016502	0.0386813	0.162137	0.774157	0.946758	0.0237609	-0.47399	PC aa
PC aa C42:2	diastolic_pressure	84	42	0.00359131	-0.0223321	0.0290103	0.0130871	0.027013	0.671539	0.784695	0.946758	0.0237609	0.359776	PC aa
PC ae C38:3	diastolic_pressure	84	42	-0.00357594	-0.0292534	0.0221829	0.0131323	0.0253319	0.666131	0.786307	0.946758	0.0237609	-0.356955	PC ae
SM C26:1	diastolic_pressure	84	42	0.004441	-0.0277077	0.0380922	0.0167279	0.000953964	0.191627	0.79132	0.946758	0.0237609	0.445087	SM
Asp	diastolic_pressure	84	42	0.00244845	-0.0182297	0.0225451	0.0103339	0.023089	0.815618	0.813643	0.955111	0.019946	0.245145	Aminoacids
Phe	diastolic_pressure	84	42	0.00352383	-0.0271583	0.0347093	0.0158828	0.00557719	0.396169	0.825022	0.955111	0.019946	0.353004	Aminoacids
PC aa C36:2	diastolic_pressure	84	42	-0.0036396	-0.0355441	0.0299504	0.0165806	0.021113	0.202661	0.826813	0.955111	0.019946	-0.363299	PC aa
PC ae C44:5	diastolic_pressure	84	42	0.00304206	-0.0232269	0.0300549	0.0135814	0.059683	0.626194	0.823476	0.955111	0.019946	0.304669	PC ae
His	diastolic_pressure	84	42	-0.00272488	-0.032975	0.0266275	0.0152224	0.00274684	0.485836	0.858445	0.966652	0.0147299	-0.272118	Aminoacids
Creatinine	diastolic_pressure	84	42	-0.00301426	-0.0324592	0.0284856	0.0153029	0.0205768	0.472804	0.844405	0.966652	0.0147299	-0.300972	Biogenic Amines
PC ae C40:2	diastolic_pressure	84	42	0.00250726	-0.0239703	0.0289219	0.0135107	0.00641183	0.642895	0.853381	0.966652	0.0147299	0.25104	PC ae
Leu	diastolic_pressure	84	42	0.00235471	-0.0284302	0.0345035	0.0160239	0.0444314	0.328137	0.88355	0.969677	0.013373	0.235748	Aminoacids
Ser	diastolic_pressure	84	42	0.00153239	-0.0240816	0.0261158	0.0127239	0.0079386	0.695292	0.904549	0.969677	0.013373	0.153356	Aminoacids
lysoPC a C28:0	diastolic_pressure	84	42	0.0022779	-0.0329642	0.0347768	0.0167046	0.00195895	0.210149	0.891878	0.969677	0.013373	0.228049	lysoPC
PC aa C24:0	diastolic_pressure	84	42	-0.00188764	-0.0279505	0.0249553	0.0134776	0.0645714	0.636641	0.889056	0.969677	0.013373	-0.188586	PC aa
PC aa C40:6	diastolic_pressure	84	42	-0.00186481	-0.0307217	0.028515	0.0150032	0.0140631	0.508165	0.901439	0.969677	0.013373	-0.186307	PC aa
PC ae C38:6	diastolic_pressure	84	42	0.00151846	-0.0212615	0.0255635	0.0118107	0.0677581	0.739677	0.898154	0.969677	0.013373	0.151961	PC ae
Ala	diastolic_pressure	84	42	0.0009696	-0.0267585	0.0310008	0.0144018	0.000534735	0.570716	0.946527	0.975758	0.010658	0.097007	Aminoacids
Trp	diastolic_pressure	84	42	0.000908601	-0.0292175	0.0326783	0.0156717	0.0213091	0.416236	0.953922	0.975758	0.010658	0.0909014	Aminoacids
PC aa C38:3	diastolic_pressure	84	42	0.00127529	-0.0308139	0.0344428	0.016717	0.0131047	0.142703	0.939381	0.975758	0.010658	0.12761	PC aa
PC aa C42:0	diastolic_pressure	84	42	0.000806551	-0.0330752	0.0330153	0.0167382	0.00590114	0.173071	0.961688	0.975758	0.010658	0.0806877	PC aa
PC ae C38:4	diastolic_pressure	84	42	-0.00160136	-0.0325963	0.0304717	0.0161409	0.0628707	0.259819	0.921219	0.975758	0.010658	-0.160008	PC ae
PC ae C40:1	diastolic_pressure	84	42	-0.000710387	-0.0305048	0.0288728	0.0152284	0.00481096	0.486377	0.962924	0.975758	0.010658	-0.0710134	PC ae
PC ae C42:2	diastolic_pressure	84	42	0.0011392	-0.0237869	0.0260398	0.0127101	0.0262142	0.695733	0.928884	0.975758	0.010658	0.113985	PC ae
SM C22:3	diastolic_pressure	84	42	0.000592153	-0.0281237	0.0305417	0.014933	0.0954941	0.477311	0.968476	0.975758	0.010658	0.0592329	SM
PC ae C40:4	diastolic_pressure	84	42	-0.000166635	-0.0261185	0.0256489	0.0132179	0.0245368	0.660423	0.989982	0.989982	0.00437257	-0.0166621	PC ae
t4-OH-Pro	sexM	84	42	0.957249	0.490775	1.42382	0.242675	0.350901	0.534726	0.000322999	0.0432819	1.36369	160.452	Biogenic Amines
Gln	sexM	84	42	-0.819032	-1.45614	-0.180641	0.330483	0.169716	0.820968	0.0176463	0.626978	0.202747	-55.9142	Aminoacids
Ile	sexM	84	42	0.772119	0.167365	1.37749	0.314325	0.100819	0.554141	0.0187158	0.626978	0.202747	116.435	Aminoacids
SM C20:2	sexM	84	42	-0.625223	-1.11548	-0.134966	0.253388	0.0992218	0.0992218	0.0157423	0.626978	0.202747	-46.4858	SM
C18:1	sexM	84	42	0.674222	0.0919444	1.25732	0.302935	0.0813667	0.423514	0.0319952	0.857472	0.0667803	96.2507	Acylcarnitines
C0	sexM	84	42	0.215542	-0.444463	0.874677	0.34215	0.038155	0.678618	0.532418	0.998512	0.00064678	24.0535	Acylcarnitines
C2	sexM	84	42	0.0990026	-0.506898	0.705142	0.315014	0.00817675	0.390671	0.754982	0.998512	0.00064678	10.4069	Acylcarnitines
C14:1	sexM	84	42	0.339278	-0.29654	0.975335	0.330108	0.0418702	0.601314	0.310406	0.998512	0.00064678	40.3934	Acylcarnitines
Ala	sexM	84	42	0.0509604	-0.59852	0.700967	0.337362	0.000534735	0.570716	0.880728	0.998512	0.00064678	5.22812	Aminoacids
Arg	sexM	84	42	-0.0896896	-0.759323	0.578874	0.347137	0.00721202	0.649379	0.797494	0.998512	0.00064678	-8.57851	Aminoacids
Asn	sexM	84	42	-0.109945	-0.701242	0.481601	0.307363	0.0804909	0.46768	0.722499	0.998512	0.00064678	-10.4117	Aminoacids
Asp	sexM	84	42	0.247723	-0.446047	0.941024	0.359353	0.023089	0.815618	0.494679	0.998512	0.00064678	28.1105	Aminoacids
Cit	sexM	84	42	0.343391	-0.227672	0.913893	0.29691	0.0545259	0.328842	0.254568	0.998512	0.00064678	40.972	Aminoacids
Glu	sexM	84	42	0.675088	-0.0065858	1.35582	0.35267	0.0969769	0.909307	0.0629372	0.998512	0.00064678	96.4207	Aminoacids
Gly	sexM	84	42	0.165249	-0.428178	0.758285	0.308345	0.0476265	0.433471	0.595077	0.998512	0.00064678	17.9687	Aminoacids
His	sexM	84	42	0.106535	-0.523778	0.736304	0.327271	0.00274684	0.485836	0.746529	0.998512	0.00064678	11.2416	Aminoacids
Leu	sexM	84	42	0.50274	-0.0709972	1.07668	0.298515	0.0444314	0.328137	0.100236	0.998512	0.00064678	65.3246	Aminoacids
Lys	sexM	84	42	-0.289009	-0.90505	0.327176	0.320174	0.0230811	0.455942	0.372306	0.998512	0.00064678	-25.0994	Aminoacids
Met	sexM	84	42	-0.102319	-0.780033	0.575919	0.351586	0.0195671	0.71865	0.772589	0.998512	0.00064678	-9.72583	Aminoacids
Orn	sexM	84	42	0.346034	-0.283482	0.975814	0.327004	0.0376526	0.545616	0.296549	0.998512	0.00064678	41.3451	Aminoacids
Phe	sexM	84	42	-0.167866	-0.776832	0.440906	0.316485	0.00557719	0.396169	0.598838	0.998512	0.00064678	-15.4533	Aminoacids
Pro	sexM	84	42	0.351268	-0.278463	0.981508	0.327223	0.0252663	0.515976	0.289713	0.998512	0.00064678	42.0868	Aminoacids
Ser	sexM	84	42	-0.148872	-0.823205	0.525075	0.349645	0.0079386	0.695292	0.672616	0.998512	0.00064678	-13.832	Aminoacids
Thr	sexM	84	42	0.190266	-0.407562	0.78784	0.310684	0.0338594	0.419592	0.543842	0.998512	0.00064678	20.9571	Aminoacids
Trp	sexM	84	42	0.342971	-0.26264	0.948765	0.314865	0.0213091	0.416236	0.282816	0.998512	0.00064678	40.9128	Aminoacids
Tyr	sexM	84	42	-0.0111529	-0.567759	0.545364	0.289692	0.0231491	0.216231	0.969487	0.998512	0.00064678	-1.10909	Aminoacids
Val	sexM	84	42	0.166896	-0.41439	0.748615	0.302597	0.00709652	0.288818	0.584506	0.998512	0.00064678	18.1631	Aminoacids
ADMA	sexM	84	42	-0.223501	-0.730622	0.283621	0.262104	0.0383771	0.0383771	0.396363	0.998512	0.00064678	-20.0286	Biogenic Amines
Creatinine	sexM	84	42	0.347269	-0.272927	0.968254	0.322458	0.0205768	0.472804	0.288255	0.998512	0.00064678	41.5197	Biogenic Amines
Kynurenine	sexM	84	42	0.437069	-0.12663	1.00042	0.293216	0.0354576	0.267595	0.14413	0.998512	0.00064678	54.8163	Biogenic Amines
Taurine	sexM	84	42	-0.00452218	-0.554585	0.5456	0.286404	0.00968551	0.162371	0.987483	0.998512	0.00064678	-0.451197	Biogenic Amines
lysoPC a C16:0	sexM	84	42	0.409369	-0.253383	1.0712	0.343507	0.0333424	0.69056	0.240583	0.998512	0.00064678	50.5867	lysoPC
lysoPC a C16:1	sexM	84	42	-0.0768291	-0.601609	0.447599	0.273187	0.0892882	0.212718	0.780037	0.998512	0.00064678	-7.39519	lysoPC
lysoPC a C17:0	sexM	84	42	0.0611976	-0.599266	0.72093	0.342514	0.00961795	0.630291	0.859121	0.998512	0.00064678	6.31089	lysoPC
lysoPC a C18:0	sexM	84	42	0.357246	-0.28268	0.996162	0.331943	0.0268655	0.566941	0.288458	0.998512	0.00064678	42.9387	lysoPC
lysoPC a C18:1	sexM	84	42	0.448354	-0.193388	1.08994	0.332994	0.0558237	0.637202	0.185936	0.998512	0.00064678	56.5733	lysoPC
lysoPC a C18:2	sexM	84	42	0.298822	-0.262448	0.860071	0.291985	0.0644379	0.315365	0.312415	0.998512	0.00064678	34.8269	lysoPC
lysoPC a C20:3	sexM	84	42	-0.0964536	-0.668023	0.474569	0.297248	0.0178466	0.256599	0.747312	0.998512	0.00064678	-9.1948	lysoPC
lysoPC a C20:4	sexM	84	42	0.635097	0.0378343	1.23239	0.310082	0.148267	0.628319	0.0473196	0.998512	0.00064678	88.7205	lysoPC
lysoPC a C24:0	sexM	84	42	0.258614	-0.308999	0.825546	0.295019	0.0905889	0.377695	0.386126	0.998512	0.00064678	29.5133	lysoPC
lysoPC a C26:0	sexM	84	42	-0.0377289	-0.551575	0.477853	0.268768	0.0109742	0.0307555	0.889112	0.998512	0.00064678	-3.7026	lysoPC
lysoPC a C26:1	sexM	84	42	0.285434	-0.335961	0.906233	0.322619	0.0490228	0.514737	0.381746	0.998512	0.00064678	33.034	lysoPC
lysoPC a C28:0	sexM	84	42	-0.103235	-0.670274	0.462754	0.294928	0.00195895	0.210149	0.728294	0.998512	0.00064678	-9.80847	lysoPC
lysoPC a C28:1	sexM	84	42	-0.0408716	-0.55747	0.475727	0.267003	0.00340493	0.00340493	0.878724	0.998512	0.00064678	-4.00476	lysoPC
PC aa C24:0	sexM	84	42	0.280629	-0.357414	0.91856	0.331099	0.0645714	0.636641	0.401854	0.998512	0.00064678	32.3963	PC aa
PC aa C26:0	sexM	84	42	0.0427464	-0.51849	0.603021	0.291901	0.0512249	0.272581	0.884366	0.998512	0.00064678	4.36732	PC aa
PC aa C28:1	sexM	84	42	-0.397596	-0.92292	0.127522	0.273447	0.0924115	0.229781	0.153953	0.998512	0.00064678	-32.8066	PC aa
PC aa C30:0	sexM	84	42	-0.249508	-0.853541	0.354411	0.313799	0.054689	0.488866	0.431363	0.998512	0.00064678	-22.0816	PC aa
PC aa C30:2	sexM	84	42	-0.107656	-0.603122	0.38781	0.25608	0.0806189	0.0806189	0.675321	0.998512	0.00064678	-10.2064	PC aa
PC aa C32:0	sexM	84	42	0.134849	-0.496356	0.766994	0.327978	0.0292957	0.571356	0.68326	0.998512	0.00064678	14.4364	PC aa
PC aa C32:1	sexM	84	42	-0.0781693	-0.692961	0.53704	0.319579	0.0157021	0.466105	0.808071	0.998512	0.00064678	-7.51922	PC aa
PC aa C32:2	sexM	84	42	-0.190617	-0.733791	0.352608	0.28281	0.0364771	0.190796	0.504297	0.998512	0.00064678	-17.3551	PC aa
PC aa C32:3	sexM	84	42	-0.0319933	-0.547222	0.483235	0.266295	0.00849491	0.00849491	0.904672	0.998512	0.00064678	-3.14869	PC aa
PC aa C34:1	sexM	84	42	-0.0324395	-0.607414	0.542978	0.299194	0.0435872	0.340594	0.914224	0.998512	0.00064678	-3.1919	PC aa
PC aa C34:2	sexM	84	42	-0.382685	-0.976868	0.212327	0.309121	0.0560301	0.441841	0.223395	0.998512	0.00064678	-31.7972	PC aa
PC aa C34:3	sexM	84	42	-0.0277754	-0.587402	0.532372	0.291489	0.0349432	0.247107	0.924592	0.998512	0.00064678	-2.73932	PC aa
PC aa C34:4	sexM	84	42	-0.167715	-0.74991	0.414784	0.302856	0.0441826	0.375679	0.582949	0.998512	0.00064678	-15.4405	PC aa
PC aa C36:0	sexM	84	42	-0.0174815	-0.685198	0.650362	0.346399	0.0133829	0.674635	0.960008	0.998512	0.00064678	-1.73296	PC aa
PC aa C36:1	sexM	84	42	0.262566	-0.290455	0.815876	0.287993	0.0257344	0.208967	0.367624	0.998512	0.00064678	30.0262	PC aa
PC aa C36:2	sexM	84	42	0.0834015	-0.471412	0.638584	0.288961	0.021113	0.202661	0.77443	0.998512	0.00064678	8.69781	PC aa
PC aa C36:3	sexM	84	42	0.0148519	-0.520727	0.550668	0.278992	0.0386813	0.162137	0.957821	0.998512	0.00064678	1.49627	PC aa
PC aa C36:4	sexM	84	42	0.193173	-0.435699	0.822779	0.326516	0.103667	0.668627	0.557555	0.998512	0.00064678	21.3092	PC aa
PC aa C36:5	sexM	84	42	0.247237	-0.320562	0.815056	0.295344	0.070032	0.3527	0.407655	0.998512	0.00064678	28.0482	PC aa
PC aa C36:6	sexM	84	42	-0.14956	-0.704544	0.40557	0.288873	0.0501774	0.266794	0.607595	0.998512	0.00064678	-13.8913	PC aa
PC aa C38:0	sexM	84	42	0.190168	-0.410675	0.791334	0.312509	0.0104274	0.368788	0.546418	0.998512	0.00064678	20.9453	PC aa
PC aa C38:1	sexM	84	42	-0.0514865	-0.678784	0.574545	0.325488	0.0230404	0.518158	0.875153	0.998512	0.00064678	-5.01835	PC aa
PC aa C38:3	sexM	84	42	0.0966914	-0.446742	0.640266	0.283047	0.0131047	0.142703	0.734499	0.998512	0.00064678	10.152	PC aa
PC aa C38:4	sexM	84	42	0.289571	-0.250231	0.829698	0.281152	0.057336	0.214622	0.309489	0.998512	0.00064678	33.5854	PC aa
PC aa C38:5	sexM	84	42	0.239677	-0.300669	0.780375	0.28143	0.0645564	0.230945	0.399715	0.998512	0.00064678	27.0839	PC aa
PC aa C38:6	sexM	84	42	0.171233	-0.411194	0.754212	0.303103	0.0363158	0.339009	0.575421	0.998512	0.00064678	18.6768	PC aa
PC aa C40:1	sexM	84	42	0.0202602	-0.650991	0.690395	0.347802	0.0408508	0.713231	0.953847	0.998512	0.00064678	2.04669	PC aa
PC aa C40:2	sexM	84	42	0.266108	-0.419684	0.951081	0.355191	0.0332271	0.792101	0.458228	0.998512	0.00064678	30.4876	PC aa
PC aa C40:3	sexM	84	42	0.196791	-0.508254	0.900862	0.364893	0.0219986	0.863174	0.592733	0.998512	0.00064678	21.749	PC aa
PC aa C40:4	sexM	84	42	0.275376	-0.321647	0.871867	0.31022	0.031336	0.390326	0.380158	0.998512	0.00064678	31.7026	PC aa
PC aa C40:5	sexM	84	42	0.0188029	-0.543625	0.581222	0.292666	0.0332974	0.263313	0.949103	0.998512	0.00064678	1.89808	PC aa
PC aa C40:6	sexM	84	42	0.0997128	-0.530772	0.730474	0.327571	0.0140631	0.508165	0.762457	0.998512	0.00064678	10.4854	PC aa
PC aa C42:0	sexM	84	42	-0.0423497	-0.597615	0.512354	0.288964	0.00590114	0.173071	0.884253	0.998512	0.00064678	-4.14655	PC aa
PC aa C42:1	sexM	84	42	0.175165	-0.454322	0.804391	0.326876	0.0190088	0.509586	0.595083	0.998512	0.00064678	19.1443	PC aa
PC aa C42:2	sexM	84	42	0.193966	-0.469098	0.856162	0.343725	0.027013	0.671539	0.575777	0.998512	0.00064678	21.4055	PC aa
PC aa C42:4	sexM	84	42	0.2482	-0.446137	0.941856	0.359515	0.0341292	0.839584	0.494039	0.998512	0.00064678	28.1716	PC aa
PC aa C42:5	sexM	84	42	0.220382	-0.469025	0.908674	0.357029	0.0131361	0.76987	0.540652	0.998512	0.00064678	24.6553	PC aa
PC aa C42:6	sexM	84	42	0.0888499	-0.587518	0.764039	0.35038	0.0409512	0.732961	0.801157	0.998512	0.00064678	9.29166	PC aa
PC ae C30:0	sexM	84	42	0.00436706	-0.561059	0.569425	0.294093	0.0360976	0.272172	0.988228	0.998512	0.00064678	0.437661	PC ae
PC ae C30:1	sexM	84	42	-0.00575899	-0.520803	0.509285	0.266199	0.00918081	0.00918081	0.982794	0.998512	0.00064678	-0.574243	PC ae
PC ae C30:2	sexM	84	42	0.101562	-0.50647	0.709012	0.315871	0.0216119	0.417085	0.749533	0.998512	0.00064678	10.6899	PC ae
PC ae C32:1	sexM	84	42	-0.150028	-0.773353	0.473573	0.323808	0.0311252	0.526471	0.645716	0.998512	0.00064678	-13.9317	PC ae
PC ae C32:2	sexM	84	42	-0.00192689	-0.619482	0.615963	0.320991	0.0111118	0.452398	0.995241	0.998512	0.00064678	-0.192504	PC ae
PC ae C34:0	sexM	84	42	-0.287396	-0.82698	0.252317	0.280887	0.082773	0.27674	0.312592	0.998512	0.00064678	-24.9785	PC ae
PC ae C34:1	sexM	84	42	-0.237825	-0.805224	0.329824	0.295249	0.0468091	0.314182	0.425452	0.998512	0.00064678	-21.166	PC ae
PC ae C34:2	sexM	84	42	-0.531402	-1.09307	0.0303988	0.29218	0.0870351	0.377908	0.0767323	0.998512	0.00064678	-41.222	PC ae
PC ae C34:3	sexM	84	42	-0.370186	-1.0228	0.283129	0.338817	0.0263131	0.65246	0.281393	0.998512	0.00064678	-30.9394	PC ae
PC ae C36:0	sexM	84	42	-0.242384	-0.860861	0.376347	0.321257	0.0491326	0.549095	0.455115	0.998512	0.00064678	-21.5245	PC ae
PC ae C36:1	sexM	84	42	0.101677	-0.591316	0.793795	0.358891	0.0160942	0.793154	0.778438	0.998512	0.00064678	10.7025	PC ae
PC ae C36:2	sexM	84	42	-0.0110847	-0.602052	0.580143	0.307413	0.0211964	0.346833	0.971422	0.998512	0.00064678	-1.10235	PC ae
PC ae C36:3	sexM	84	42	-0.489624	-1.02026	0.040932	0.27626	0.0718335	0.211208	0.0841757	0.998512	0.00064678	-38.7143	PC ae
PC ae C36:4	sexM	84	42	0.134789	-0.487092	0.756803	0.322915	0.063052	0.598188	0.678701	0.998512	0.00064678	14.4295	PC ae
PC ae C36:5	sexM	84	42	0.227741	-0.360676	0.816996	0.306229	0.0548557	0.394471	0.461679	0.998512	0.00064678	25.576	PC ae
PC ae C38:0	sexM	84	42	-0.0902451	-0.68644	0.506391	0.310038	0.069948	0.461271	0.772577	0.998512	0.00064678	-8.62928	PC ae
PC ae C38:1	sexM	84	42	0.379423	-0.28786	1.04596	0.345813	0.0428831	0.726169	0.279276	0.998512	0.00064678	46.1442	PC ae
PC ae C38:2	sexM	84	42	0.303709	-0.361304	0.967677	0.344699	0.017765	0.66434	0.383689	0.998512	0.00064678	35.4875	PC ae
PC ae C38:3	sexM	84	42	0.380948	-0.279517	1.04097	0.342515	0.0253319	0.666131	0.272842	0.998512	0.00064678	46.3671	PC ae
PC ae C38:4	sexM	84	42	0.369246	-0.178679	0.917305	0.28523	0.0628707	0.259819	0.203156	0.998512	0.00064678	44.6643	PC ae
PC ae C38:5	sexM	84	42	0.289243	-0.266482	0.845587	0.289413	0.0695212	0.299557	0.323976	0.998512	0.00064678	33.5416	PC ae
PC ae C38:6	sexM	84	42	-0.000637777	-0.655838	0.654511	0.339747	0.0677581	0.739677	0.998512	0.998512	0.00064678	-0.0637573	PC ae
PC ae C40:1	sexM	84	42	0.0532753	-0.576862	0.683126	0.327245	0.00481096	0.486377	0.871515	0.998512	0.00064678	5.47199	PC ae
PC ae C40:2	sexM	84	42	0.145136	-0.519006	0.808607	0.344399	0.00641183	0.642895	0.675758	0.998512	0.00064678	15.6197	PC ae
PC ae C40:3	sexM	84	42	0.421646	-0.239055	1.0816	0.342468	0.0469685	0.702903	0.225616	0.998512	0.00064678	52.4468	PC ae
PC ae C40:4	sexM	84	42	0.367969	-0.291826	1.02705	0.342102	0.0245368	0.660423	0.2887	0.998512	0.00064678	44.4797	PC ae
PC ae C40:5	sexM	84	42	0.471338	-0.171348	1.1139	0.333545	0.0381759	0.608414	0.165545	0.998512	0.00064678	60.2136	PC ae
PC ae C40:6	sexM	84	42	0.149572	-0.432594	0.73204	0.302832	0.0548689	0.378207	0.624176	0.998512	0.00064678	16.1337	PC ae
PC ae C42:1	sexM	84	42	0.205095	-0.45253	0.862102	0.341027	0.0294316	0.653897	0.551046	0.998512	0.00064678	22.7641	PC ae
PC ae C42:2	sexM	84	42	0.197604	-0.470766	0.865102	0.346408	0.0262142	0.695733	0.57165	0.998512	0.00064678	21.8479	PC ae
PC ae C42:3	sexM	84	42	0.084611	-0.572514	0.740977	0.340769	0.0280578	0.638561	0.805211	0.998512	0.00064678	8.82936	PC ae
PC ae C42:4	sexM	84	42	0.157502	-0.486997	0.801309	0.334369	0.0239513	0.582603	0.640231	0.998512	0.00064678	17.0583	PC ae
PC ae C42:5	sexM	84	42	0.444952	-0.193143	1.08268	0.331118	0.0440398	0.600296	0.186766	0.998512	0.00064678	56.0415	PC ae
PC ae C44:3	sexM	84	42	0.00352674	-0.589624	0.59588	0.308165	0.0691092	0.426981	0.990929	0.998512	0.00064678	0.353296	PC ae
PC ae C44:4	sexM	84	42	-0.272026	-0.839164	0.294593	0.294979	0.0255172	0.254893	0.362148	0.998512	0.00064678	-23.8165	PC ae
PC ae C44:5	sexM	84	42	0.148231	-0.487511	0.784177	0.330006	0.059683	0.626194	0.655792	0.998512	0.00064678	15.9781	PC ae
PC ae C44:6	sexM	84	42	0.060788	-0.491902	0.613244	0.287561	0.0533292	0.259071	0.833683	0.998512	0.00064678	6.26737	PC ae
SM (OH) C14:1	sexM	84	42	-0.488094	-1.10348	0.127089	0.319314	0.113091	0.654062	0.134434	0.998512	0.00064678	-38.6205	SM
SM (OH) C16:1	sexM	84	42	-0.326307	-0.981547	0.329674	0.34006	0.0471822	0.699108	0.343244	0.998512	0.00064678	-27.8416	SM
SM (OH) C22:1	sexM	84	42	-0.0260895	-0.540672	0.48859	0.268141	0.0431185	0.0918022	0.922992	0.998512	0.00064678	-2.57521	SM
SM (OH) C22:2	sexM	84	42	-0.0261447	-0.552925	0.50112	0.274663	0.00764593	0.0670088	0.924671	0.998512	0.00064678	-2.58059	SM
SM (OH) C24:1	sexM	84	42	0.00682385	-0.507883	0.521743	0.268266	0.0453932	0.0980348	0.979839	0.998512	0.00064678	0.684718	SM
SM C16:0	sexM	84	42	-0.248624	-0.863628	0.366354	0.31931	0.081292	0.583885	0.440888	0.998512	0.00064678	-22.0127	SM
SM C16:1	sexM	84	42	-0.309165	-0.954153	0.335996	0.33473	0.0420644	0.645238	0.361366	0.998512	0.00064678	-26.5941	SM
SM C18:0	sexM	84	42	0.0129827	-0.608276	0.63532	0.322963	0.0344007	0.524267	0.968145	0.998512	0.00064678	1.30673	SM
SM C18:1	sexM	84	42	-0.0221049	-0.648299	0.605185	0.325522	0.0217477	0.52018	0.946215	0.998512	0.00064678	-2.18624	SM
SM C22:3	sexM	84	42	0.127177	-0.458439	0.713191	0.304455	0.0954941	0.477311	0.678461	0.998512	0.00064678	13.5618	SM
SM C24:0	sexM	84	42	0.162741	-0.362591	0.688183	0.273695	0.0312907	0.10922	0.555572	0.998512	0.00064678	17.6732	SM
SM C24:1	sexM	84	42	0.169149	-0.338992	0.676015	0.266548	0.0372322	0.0675988	0.529457	0.998512	0.00064678	18.4296	SM
SM C26:0	sexM	84	42	0.0110235	-0.529861	0.552077	0.281672	0.0384134	0.186147	0.968983	0.998512	0.00064678	1.10845	SM
SM C26:1	sexM	84	42	0.0208876	-0.540582	0.582757	0.292401	0.000953964	0.191627	0.943423	0.998512	0.00064678	2.11073	SM
H1	sexM	84	42	-0.111402	-0.694172	0.470813	0.303026	0.0261274	0.312417	0.715172	0.998512	0.00064678	-10.5421	Sugars
