# Supplementary material for: A Metabolomics-Based Investigation of the Effects of a Short-Term Body Weight Reduction Program in a Cohort of Adolescents with Obesity: A Prospective Interventional Clinical Study
Source: Nutrients. 2023 Jan 19;15(3):529. doi: 10.3390/nu15030529 (PMC9921209; doi:10.3390/nu15030529)
Supplement: Supplementary file 1 [file nutrients-15-00529-s001.zip › 2022-07-12_PRG_Supplementary_material_GF/S12_PRG_lmer_HR.xlsx]

## Sheet: S09_PRG_lmer_HR
Dependent	Independent	N_observations	N_groups	beta	beta_confint2.5	beta_confint97.5	SE	adj_R_sqrd_marginal	adj_R_sqrd_conditional	Pvalue	FDR_Pvalue	negative_log10fdr	variation_perc	Category
Cit	(Intercept)	84	42	-4.12862	-7.5509	-0.705057	1.7865	0.0871035	0.341884	0.0254177	0.239616	0.620485	-98.3895	Aminoacids
Ile	(Intercept)	84	42	-4.5516	-7.58458	-1.53755	1.54319	0.259342	0.434455	0.00520192	0.239616	0.620485	-98.945	Aminoacids
Leu	(Intercept)	84	42	-4.10852	-7.20495	-1.02382	1.59988	0.172816	0.285477	0.0137576	0.239616	0.620485	-98.3568	Aminoacids
Orn	(Intercept)	84	42	-4.17965	-7.7272	-0.637046	1.84181	0.100099	0.526164	0.0279224	0.239616	0.620485	-98.4696	Aminoacids
lysoPC a C18:2	(Intercept)	84	42	-4.23213	-7.63413	-0.832749	1.77442	0.0814961	0.318504	0.0213113	0.239616	0.620485	-98.5479	lysoPC
lysoPC a C20:4	(Intercept)	84	42	-5.0022	-8.5372	-1.46721	1.84179	0.149914	0.623833	0.00918196	0.239616	0.620485	-99.3277	lysoPC
PC aa C34:3	(Intercept)	84	42	-4.3546	-7.58036	-1.13436	1.68046	0.0998616	0.223819	0.0129034	0.239616	0.620485	-98.7152	PC aa
PC aa C36:1	(Intercept)	84	42	-4.242	-7.412	-1.07698	1.65211	0.120208	0.228995	0.0136966	0.239616	0.620485	-98.5621	PC aa
PC aa C36:2	(Intercept)	84	42	-3.77554	-7.05405	-0.50022	1.7106	0.073781	0.20532	0.0325132	0.239616	0.620485	-97.7075	PC aa
PC aa C36:3	(Intercept)	84	42	-4.18934	-7.39299	-0.987589	1.67287	0.0824473	0.170202	0.0160389	0.239616	0.620485	-98.4844	PC aa
PC aa C38:3	(Intercept)	84	42	-3.75119	-6.95066	-0.55314	1.67093	0.0875269	0.177974	0.0298279	0.239616	0.620485	-97.651	PC aa
PC aa C38:4	(Intercept)	84	42	-3.80998	-7.11673	-0.503718	1.72695	0.0668979	0.210447	0.0325655	0.239616	0.620485	-97.7851	PC aa
PC aa C38:5	(Intercept)	84	42	-3.96492	-7.28397	-0.644599	1.73357	0.07136	0.229043	0.0269761	0.239616	0.620485	-98.1031	PC aa
PC ae C36:2	(Intercept)	84	42	-4.02994	-7.39568	-0.668841	1.75317	0.0996911	0.337007	0.0261911	0.239616	0.620485	-98.2225	PC ae
PC ae C38:4	(Intercept)	84	42	-4.90887	-8.13675	-1.68553	1.68244	0.117042	0.263971	0.00550557	0.239616	0.620485	-99.2619	PC ae
PC ae C38:5	(Intercept)	84	42	-3.8742	-7.26746	-0.480174	1.7717	0.0729105	0.28971	0.0339753	0.239616	0.620485	-97.9229	PC ae
SM (OH) C22:1	(Intercept)	84	42	-3.9137	-7.09133	-0.734563	1.66064	0.0703117	0.125955	0.0229748	0.239616	0.620485	-98.0033	SM
SM (OH) C24:1	(Intercept)	84	42	-4.39539	-7.52202	-1.27027	1.6332	0.0913895	0.136466	0.010042	0.239616	0.620485	-98.7666	SM
SM C24:0	(Intercept)	84	42	-3.91943	-7.10971	-0.729867	1.66667	0.0733238	0.141038	0.0232375	0.239616	0.620485	-98.0148	SM
lysoPC a C16:1	(Intercept)	84	42	-3.31595	-6.379	-0.256604	1.59034	0.108406	0.118441	0.0429679	0.254411	0.594464	-96.37	lysoPC
lysoPC a C18:1	(Intercept)	84	42	-3.93363	-7.58564	-0.283122	1.89796	0.0910326	0.623827	0.0436676	0.254411	0.594464	-98.0427	lysoPC
PC aa C40:4	(Intercept)	84	42	-3.32618	-6.32364	-0.336303	1.55608	0.249279	0.397698	0.0380784	0.254411	0.594464	-96.407	PC aa
PC ae C44:6	(Intercept)	84	42	-3.68853	-7.08425	-0.294036	1.77257	0.0596141	0.261656	0.0431583	0.254411	0.594464	-97.4991	PC ae
PC aa C34:1	(Intercept)	84	42	-3.71876	-7.20706	-0.233874	1.81806	0.0651962	0.356317	0.0465867	0.260109	0.584844	-97.5736	PC aa
C18:1	(Intercept)	84	42	-3.06475	-6.22447	0.0782558	1.62292	0.163	0.304687	0.0659195	0.267673	0.572395	-95.3334	Acylcarnitines
t4-OH-Pro	(Intercept)	84	42	2.88237	-0.0121963	5.77584	1.51055	0.32968	0.51054	0.0627074	0.267673	0.572395	1685.65	Biogenic Amines
PC aa C36:4	(Intercept)	84	42	-3.63964	-7.32635	0.0470752	1.91962	0.106243	0.66911	0.0640002	0.267673	0.572395	-97.3738	PC aa
PC aa C38:0	(Intercept)	84	42	-3.42884	-6.84533	-0.0170805	1.779	0.0924151	0.364542	0.0601775	0.267673	0.572395	-96.7576	PC aa
PC aa C42:0	(Intercept)	84	42	-3.28513	-6.49428	-0.0798636	1.674	0.0877748	0.185366	0.0560327	0.267673	0.572395	-96.2564	PC aa
PC ae C36:4	(Intercept)	84	42	-3.93853	-7.69866	-0.178072	1.95821	0.0655163	0.630016	0.0499815	0.267673	0.572395	-98.0523	PC ae
PC ae C44:4	(Intercept)	84	42	-3.15418	-6.35129	0.0377698	1.66577	0.118356	0.24361	0.0648178	0.267673	0.572395	-95.7327	PC ae
SM C24:1	(Intercept)	84	42	-3.26266	-6.43459	-0.0953221	1.64974	0.0463824	0.061043	0.0543218	0.267673	0.572395	-96.1714	SM
SM C26:0	(Intercept)	84	42	-3.44634	-6.87728	-0.0063454	1.78613	0.055724	0.258807	0.0600982	0.267673	0.572395	-96.8138	SM
Lys	(Intercept)	84	42	-3.2603	-6.65282	0.125004	1.76041	0.125799	0.43315	0.0704964	0.277839	0.556207	-96.1623	Aminoacids
SM C22:3	(Intercept)	84	42	-3.35795	-6.88275	0.174228	1.83127	0.100444	0.470139	0.0731962	0.280237	0.552475	-96.5194	SM
lysoPC a C16:0	(Intercept)	84	42	-3.37868	-7.03258	0.275692	1.89204	0.0961644	0.682899	0.0805397	0.299787	0.523188	-96.5908	lysoPC
PC ae C40:6	(Intercept)	84	42	-3.28561	-6.83824	0.271231	1.85251	0.0539676	0.376563	0.082777	0.299787	0.523187	-96.2582	PC ae
Trp	(Intercept)	84	42	-2.97157	-6.4804	0.531527	1.82385	0.0798034	0.415002	0.110081	0.331054	0.480101	-94.8777	Aminoacids
lysoPC a C18:0	(Intercept)	84	42	-2.95261	-6.41255	0.500468	1.78655	0.141952	0.55092	0.105145	0.331054	0.480101	-94.7796	lysoPC
PC aa C34:2	(Intercept)	84	42	-3.05872	-6.57347	0.446438	1.81947	0.0827048	0.422662	0.0996524	0.331054	0.480101	-95.3052	PC aa
PC aa C34:4	(Intercept)	84	42	-3.02569	-6.60184	0.547196	1.86311	0.0502548	0.39655	0.111175	0.331054	0.480101	-95.1476	PC aa
PC aa C36:5	(Intercept)	84	42	-3.05956	-6.52736	0.410352	1.80999	0.068143	0.345744	0.0977869	0.331054	0.480101	-95.3092	PC aa
PC ae C36:5	(Intercept)	84	42	-3.09883	-6.64711	0.44816	1.85097	0.0504037	0.366422	0.100889	0.331054	0.480101	-95.4898	PC ae
PC ae C40:2	(Intercept)	84	42	-2.83759	-6.24791	0.560808	1.74066	0.157706	0.591125	0.110071	0.331054	0.480101	-94.1433	PC ae
PC ae C44:5	(Intercept)	84	42	-3.20936	-6.99129	0.57443	1.96242	0.0588461	0.632786	0.108639	0.331054	0.480101	-95.9617	PC ae
Asn	(Intercept)	84	42	-2.98128	-6.55246	0.596442	1.85712	0.0797396	0.458882	0.115265	0.335772	0.473955	-94.9272	Aminoacids
Arg	(Intercept)	84	42	-2.81365	-6.24634	0.614181	1.77204	0.161196	0.626748	0.119093	0.337325	0.471951	-94.0014	Aminoacids
PC ae C30:0	(Intercept)	84	42	-2.6628	-5.88856	0.561734	1.68396	0.144556	0.317598	0.120833	0.337325	0.471951	-93.0248	PC ae
C14:1	(Intercept)	84	42	-2.97996	-6.71462	0.749119	1.9291	0.0510714	0.585731	0.129217	0.351819	0.45368	-94.9205	Acylcarnitines
Ser	(Intercept)	84	42	-2.85802	-6.48853	0.768792	1.87096	0.0810081	0.659581	0.133486	0.351819	0.45368	-94.2618	Aminoacids
PC ae C38:3	(Intercept)	84	42	-2.74949	-6.26393	0.75898	1.80817	0.128227	0.633482	0.13521	0.351819	0.45368	-93.6039	PC ae
PC ae C40:4	(Intercept)	84	42	-2.71303	-6.20791	0.773672	1.79006	0.135584	0.621113	0.136527	0.351819	0.45368	-93.3665	PC ae
PC aa C32:2	(Intercept)	84	42	-2.54204	-5.81765	0.731508	1.70993	0.0787699	0.213201	0.144159	0.354196	0.450757	-92.1295	PC aa
PC ae C38:0	(Intercept)	84	42	-2.78192	-6.36249	0.798184	1.8674	0.0663393	0.441301	0.143038	0.354196	0.450757	-93.808	PC ae
PC ae C38:6	(Intercept)	84	42	-2.90137	-6.67828	0.872683	1.95939	0.0689751	0.737172	0.145379	0.354196	0.450757	-94.5052	PC ae
PC aa C42:1	(Intercept)	84	42	-2.52155	-5.85797	0.806916	1.72812	0.160899	0.485692	0.151378	0.357959	0.446167	-91.9665	PC aa
PC ae C34:1	(Intercept)	84	42	-2.66659	-6.17784	0.842855	1.83164	0.0479584	0.33109	0.152266	0.357959	0.446167	-93.0511	PC ae
Thr	(Intercept)	84	42	-2.64548	-6.22382	0.927807	1.86183	0.0483355	0.40771	0.162101	0.360771	0.442768	-92.9029	Aminoacids
PC aa C32:0	(Intercept)	84	42	-2.78397	-6.53638	0.965611	1.95002	0.036028	0.57337	0.160017	0.360771	0.442768	-93.8207	PC aa
PC ae C32:1	(Intercept)	84	42	-2.75434	-6.49521	0.986895	1.94951	0.046255	0.550093	0.164232	0.360771	0.442768	-93.6349	PC ae
PC ae C40:5	(Intercept)	84	42	-2.62182	-6.15126	0.900609	1.8223	0.115704	0.575612	0.156982	0.360771	0.442768	-92.7329	PC ae
lysoPC a C17:0	(Intercept)	84	42	-2.739	-6.53027	1.05212	1.97281	0.046915	0.640059	0.171452	0.370557	0.431145	-93.5365	lysoPC
His	(Intercept)	84	42	-2.45422	-6.06372	1.14812	1.87015	0.0580652	0.468849	0.195904	0.394586	0.403858	-91.407	Aminoacids
Pro	(Intercept)	84	42	-2.46893	-6.08994	1.14445	1.87647	0.0551133	0.472783	0.194816	0.394586	0.403858	-91.5325	Aminoacids
PC ae C36:3	(Intercept)	84	42	-2.29308	-5.6262	1.04454	1.74007	0.0845555	0.259892	0.194322	0.394586	0.403858	-89.9045	PC ae
PC ae C42:5	(Intercept)	84	42	-2.33745	-5.75423	1.06893	1.75563	0.153785	0.557018	0.189714	0.394586	0.403858	-90.3426	PC ae
H1	(Intercept)	84	42	-2.381	-5.86688	1.10467	1.81966	0.0371773	0.282493	0.197293	0.394586	0.403858	-90.7542	Sugars
PC aa C36:6	(Intercept)	84	42	-2.35001	-5.81745	1.11426	1.80814	0.0432494	0.280949	0.200283	0.394675	0.40376	-90.4632	PC aa
SM C16:0	(Intercept)	84	42	-2.50961	-6.25495	1.23581	1.95159	0.0471809	0.56751	0.204699	0.397532	0.400628	-91.87	SM
C0	(Intercept)	84	42	-2.46104	-6.29742	1.37579	1.99622	0.0341844	0.668698	0.223643	0.402211	0.395547	-91.4654	Acylcarnitines
Creatinine	(Intercept)	84	42	-2.2918	-5.87706	1.2836	1.85525	0.0552874	0.432369	0.223116	0.402211	0.395547	-89.8916	Biogenic Amines
lysoPC a C20:3	(Intercept)	84	42	-2.16545	-5.48489	1.15566	1.7334	0.116997	0.31907	0.21804	0.402211	0.395547	-88.5301	lysoPC
lysoPC a C26:1	(Intercept)	84	42	-2.18749	-5.59563	1.21249	1.7654	0.126678	0.450764	0.221646	0.402211	0.395547	-88.7802	lysoPC
SM (OH) C14:1	(Intercept)	84	42	-2.3663	-6.07743	1.34775	1.92463	0.0905382	0.648766	0.225118	0.402211	0.395547	-90.6172	SM
SM C26:1	(Intercept)	84	42	2.11711	-1.15554	5.39608	1.70746	0.0640433	0.183328	0.221576	0.402211	0.395547	730.706	SM
Phe	(Intercept)	84	42	-2.11507	-5.535	1.29699	1.77401	0.100689	0.387187	0.239349	0.404086	0.393526	-87.9376	Aminoacids
PC aa C30:0	(Intercept)	84	42	-2.34131	-6.06661	1.3856	1.94177	0.0502143	0.516522	0.23396	0.404086	0.393526	-90.3798	PC aa
PC ae C38:2	(Intercept)	84	42	-2.26297	-5.9605	1.43238	1.9066	0.0701431	0.641133	0.241245	0.404086	0.393526	-89.5959	PC ae
PC ae C42:4	(Intercept)	84	42	-2.08898	-5.44559	1.25769	1.72531	0.174519	0.547318	0.232226	0.404086	0.393526	-87.6186	PC ae
SM C18:0	(Intercept)	84	42	-2.34569	-6.12706	1.42995	1.96108	0.0288415	0.536036	0.237776	0.404086	0.393526	-90.4219	SM
PC ae C30:2	(Intercept)	84	42	-1.99757	-5.24992	1.2517	1.69481	0.191145	0.459464	0.244606	0.404657	0.392913	-86.4335	PC ae
PC aa C32:1	(Intercept)	84	42	-2.16163	-5.72209	1.39627	1.85416	0.0915532	0.501368	0.249586	0.40786	0.389489	-88.4863	PC aa
PC ae C34:2	(Intercept)	84	42	-2.10516	-5.6375	1.42855	1.84301	0.0826047	0.421236	0.259249	0.418547	0.378256	-87.8174	PC ae
Gly	(Intercept)	84	42	-2.14475	-5.81461	1.52126	1.91046	0.0242991	0.426224	0.26737	0.419849	0.376906	-88.2903	Aminoacids
PC aa C38:6	(Intercept)	84	42	-2.07468	-5.61856	1.47351	1.84844	0.0329178	0.321311	0.26757	0.419849	0.376906	-87.4403	PC aa
PC aa C40:5	(Intercept)	84	42	-2.03851	-5.5545	1.4778	1.8355	0.0277001	0.282679	0.272589	0.419849	0.376906	-86.9778	PC aa
PC ae C34:0	(Intercept)	84	42	-2.04152	-5.55368	1.47354	1.8333	0.0359694	0.296363	0.27134	0.419849	0.376906	-87.0169	PC ae
Gln	(Intercept)	84	42	1.97859	-1.61497	5.56578	1.8494	0.152057	0.759527	0.290132	0.441792	0.354782	623.256	Aminoacids
Val	(Intercept)	84	42	-1.90283	-5.41002	1.59509	1.81863	0.0310755	0.281558	0.30103	0.448476	0.348261	-85.0853	Aminoacids
PC ae C40:1	(Intercept)	84	42	-1.8826	-5.36059	1.58698	1.80038	0.101871	0.461414	0.301215	0.448476	0.348261	-84.7807	PC ae
PC aa C26:0	(Intercept)	84	42	-1.78923	-5.16692	1.60279	1.75158	0.0357973	0.182378	0.312783	0.455575	0.34144	-83.2911	PC aa
PC ae C38:1	(Intercept)	84	42	-1.83447	-5.29181	1.62379	1.78642	0.170266	0.723211	0.309727	0.455575	0.34144	-84.0302	PC ae
SM C20:2	(Intercept)	84	42	-1.60448	-4.69416	1.48521	1.5969	0.0924026	0.0924026	0.318048	0.458263	0.338886	-79.9005	SM
PC aa C42:5	(Intercept)	84	42	-1.91834	-5.75248	1.92435	1.97422	0.0317065	0.748586	0.336227	0.469317	0.328534	-85.3149	PC aa
PC ae C42:1	(Intercept)	84	42	-1.7059	-5.10546	1.68803	1.75232	0.175762	0.634172	0.335359	0.469317	0.328534	-81.8391	PC ae
SM (OH) C22:2	(Intercept)	84	42	-1.67361	-4.94423	1.60121	1.70856	0.0146908	0.0695995	0.332705	0.469317	0.328534	-81.2431	SM
Ala	(Intercept)	84	42	-1.82163	-5.53623	1.89035	1.93073	0.0470255	0.56747	0.350232	0.478042	0.320534	-83.8239	Aminoacids
Taurine	(Intercept)	84	42	-1.66558	-5.065	1.73325	1.77526	0.0211581	0.178113	0.353181	0.478042	0.320534	-81.0919	Biogenic Amines
PC ae C40:3	(Intercept)	84	42	-1.6843	-5.16789	1.79352	1.78489	0.149175	0.66482	0.350316	0.478042	0.320534	-81.4426	PC ae
PC aa C28:1	(Intercept)	84	42	-1.54741	-4.90636	1.82061	1.75015	0.0464696	0.198625	0.38147	0.511169	0.291435	-78.7201	PC aa
PC aa C40:6	(Intercept)	84	42	-1.65589	-5.44406	2.13519	1.9725	0.0142044	0.513066	0.405449	0.537922	0.26928	-80.9079	PC aa
Tyr	(Intercept)	84	42	-1.41784	-4.76651	1.92715	1.74631	0.0653423	0.2359	0.421141	0.553264	0.257067	-75.7763	Aminoacids
PC ae C32:2	(Intercept)	84	42	-1.37783	-4.81733	2.05	1.77494	0.0993584	0.412214	0.44168	0.574612	0.240625	-74.7874	PC ae
Met	(Intercept)	84	42	-1.55676	-5.52549	2.40877	2.04098	0.01709	0.716107	0.449516	0.579185	0.237183	-78.9183	Aminoacids
PC ae C44:3	(Intercept)	84	42	1.30342	-2.18674	4.7836	1.80673	0.0647828	0.34122	0.474382	0.605401	0.217957	268.186	PC ae
PC ae C30:1	(Intercept)	84	42	-1.13054	-4.36877	2.10769	1.67367	0.00624434	0.00624434	0.501315	0.633738	0.19809	-67.7142	PC ae
PC ae C42:3	(Intercept)	84	42	-1.17634	-4.69603	2.33559	1.80949	0.122899	0.591001	0.518871	0.649801	0.18722	-69.1593	PC ae
PC aa C42:2	(Intercept)	84	42	-1.1365	-4.68308	2.40501	1.82215	0.123364	0.641201	0.535883	0.664892	0.177249	-67.9061	PC aa
SM C18:1	(Intercept)	84	42	-1.20552	-5.01829	2.60608	1.98607	0.0185416	0.544121	0.54677	0.672175	0.172517	-70.0465	SM
Asp	(Intercept)	84	42	-1.1003	-4.69723	2.50514	1.85314	0.0912874	0.790006	0.55564	0.67687	0.169495	-66.723	Aminoacids
PC ae C42:2	(Intercept)	84	42	-1.01066	-4.59303	2.56573	1.82965	0.111825	0.655741	0.58339	0.697985	0.156154	-63.6022	PC ae
SM C16:1	(Intercept)	84	42	-1.10509	-4.94648	2.73666	1.99638	0.0306424	0.646439	0.582493	0.697985	0.156154	-66.8819	SM
PC aa C36:0	(Intercept)	84	42	-1.01552	-4.66224	2.63119	1.89629	0.0925045	0.675233	0.594779	0.705313	0.151618	-63.7787	PC aa
lysoPC a C24:0	(Intercept)	84	42	-0.858664	-3.97928	2.26367	1.62906	0.245526	0.456685	0.600698	0.706083	0.151144	-57.6272	lysoPC
SM (OH) C16:1	(Intercept)	84	42	-1.03255	-4.86475	2.7991	1.99392	0.0491406	0.708175	0.606944	0.707222	0.150445	-64.3903	SM
PC aa C24:0	(Intercept)	84	42	-0.847682	-4.11832	2.41605	1.68834	0.223157	0.61786	0.618004	0.71059	0.148381	-57.1593	PC aa
PC aa C32:3	(Intercept)	84	42	-0.803845	-3.95955	2.35186	1.63102	0.0545404	0.0545404	0.62347	0.71059	0.148381	-55.2395	PC aa
PC ae C36:1	(Intercept)	84	42	-0.9187	-4.56609	2.73585	1.87084	0.0824433	0.765382	0.625744	0.71059	0.148381	-60.0963	PC ae
PC aa C40:2	(Intercept)	84	42	-0.857599	-4.44572	2.73566	1.8393	0.107123	0.762197	0.643261	0.724345	0.140055	-57.5821	PC aa
lysoPC a C26:0	(Intercept)	84	42	-0.714182	-3.88868	2.46389	1.64565	0.0427499	0.0478174	0.666463	0.744217	0.128301	-51.0407	lysoPC
PC aa C30:2	(Intercept)	84	42	-0.623784	-3.76652	2.51896	1.62432	0.062031	0.062031	0.701976	0.771023	0.112933	-46.4087	PC aa
PC aa C42:6	(Intercept)	84	42	-0.70472	-4.25698	2.83869	1.80301	0.1239	0.660364	0.697761	0.771023	0.112933	-50.5753	PC aa
Kynurenine	(Intercept)	84	42	-0.659232	-4.14777	2.82965	1.82123	0.0359079	0.281157	0.719055	0.78336	0.106038	-48.2752	Biogenic Amines
PC aa C42:4	(Intercept)	84	42	-0.568011	-4.14972	3.02738	1.84079	0.0989713	0.817431	0.759082	0.820298	0.0860284	-43.3349	PC aa
lysoPC a C28:1	(Intercept)	84	42	-0.314534	-3.5426	2.91353	1.66842	0.012251	0.012251	0.850944	0.912212	0.039904	-26.9871	lysoPC
Glu	(Intercept)	84	42	-0.334229	-3.99893	3.36641	1.87714	0.103769	0.892565	0.859527	0.9141	0.0390065	-28.411	Aminoacids
PC ae C34:3	(Intercept)	84	42	-0.314989	-4.17438	3.5446	2.00893	0.0244268	0.662197	0.876066	0.924353	0.0341621	-27.0203	PC ae
PC aa C38:1	(Intercept)	84	42	-0.272339	-3.89777	3.34863	1.88148	0.078701	0.530377	0.88553	0.927039	0.0329018	-23.8404	PC aa
PC aa C40:3	(Intercept)	84	42	-0.216531	-3.95106	3.54039	1.91224	0.0486375	0.840265	0.910364	0.938376	0.0276233	-19.4692	PC aa
PC ae C36:0	(Intercept)	84	42	-0.232733	-3.92812	3.47013	1.9158	0.0427331	0.526563	0.903841	0.938376	0.0276233	-20.7635	PC ae
C2	(Intercept)	84	42	0.138222	-3.54396	3.82212	1.92065	0.00989987	0.395262	0.942938	0.957225	0.0189861	14.823	Acylcarnitines
ADMA	(Intercept)	84	42	-0.128252	-3.31349	3.05698	1.64628	0.0373816	0.0373816	0.938099	0.957225	0.0189861	-12.0368	Biogenic Amines
PC aa C40:1	(Intercept)	84	42	-0.106676	-3.72209	3.50317	1.84672	0.103731	0.656338	0.954188	0.961363	0.0171128	-10.1184	PC aa
lysoPC a C28:0	(Intercept)	84	42	0.065875	-3.44214	3.58148	1.82903	0.00205496	0.214907	0.971432	0.971432	0.0125877	6.80932	lysoPC
Asn	age	84	42	0.203285	0.0125362	0.394148	0.0995194	0.0797396	0.458882	0.0480115	0.518633	0.285139	22.5422	Aminoacids
Cit	age	84	42	0.162804	-0.0182885	0.343825	0.0944955	0.0871035	0.341884	0.0928896	0.518633	0.285139	17.6807	Aminoacids
t4-OH-Pro	age	84	42	-0.244935	-0.397866	-0.0919289	0.0798348	0.32968	0.51054	0.00392412	0.518633	0.285139	-21.7245	Biogenic Amines
lysoPC a C18:2	age	84	42	0.198323	0.018832	0.377774	0.0936859	0.0814961	0.318504	0.0407433	0.518633	0.285139	21.9357	lysoPC
lysoPC a C20:4	age	84	42	0.265875	0.0728732	0.458831	0.100513	0.149914	0.623833	0.0116921	0.518633	0.285139	30.4572	lysoPC
PC aa C34:3	age	84	42	0.158435	-0.0098588	0.326687	0.0878969	0.0998616	0.223819	0.0793042	0.518633	0.285139	17.1676	PC aa
PC aa C36:3	age	84	42	0.168363	0.00136183	0.335343	0.0872449	0.0824473	0.170202	0.0610015	0.518633	0.285139	18.3366	PC aa
PC aa C36:4	age	84	42	0.251001	0.0475465	0.454707	0.105937	0.106243	0.66911	0.0228325	0.518633	0.285139	28.5311	PC aa
PC aa C36:5	age	84	42	0.199975	0.016171	0.383696	0.0958988	0.068143	0.345744	0.043698	0.518633	0.285139	22.1372	PC aa
PC aa C38:4	age	84	42	0.185795	0.0126513	0.358926	0.0904336	0.0668979	0.210447	0.0467249	0.518633	0.285139	20.4176	PC aa
PC aa C38:5	age	84	42	0.201608	0.0275881	0.375621	0.0908875	0.07136	0.229043	0.0324806	0.518633	0.285139	22.3369	PC aa
PC ae C36:4	age	84	42	0.189937	-0.0169591	0.396546	0.107618	0.0655163	0.630016	0.0854168	0.518633	0.285139	20.9174	PC ae
PC ae C36:5	age	84	42	0.17551	-0.0130318	0.364102	0.098389	0.0504037	0.366422	0.0822708	0.518633	0.285139	19.1854	PC ae
PC ae C38:0	age	84	42	0.187051	-0.00468359	0.378685	0.0999576	0.0663393	0.441301	0.0688291	0.518633	0.285139	20.5689	PC ae
PC ae C38:4	age	84	42	0.199108	0.0301934	0.367957	0.0881842	0.117042	0.263971	0.0296859	0.518633	0.285139	22.0314	PC ae
PC ae C38:5	age	84	42	0.205246	0.026448	0.384056	0.0933533	0.0729105	0.28971	0.0339415	0.518633	0.285139	22.7828	PC ae
PC ae C38:6	age	84	42	0.198104	-0.0132551	0.409316	0.109896	0.0689751	0.737172	0.0793263	0.518633	0.285139	21.9089	PC ae
PC ae C40:6	age	84	42	0.184623	-0.00423015	0.373481	0.0985491	0.0539676	0.376563	0.0685985	0.518633	0.285139	20.2765	PC ae
PC ae C44:5	age	84	42	0.193798	-0.0134243	0.401211	0.107947	0.0588461	0.632786	0.0804785	0.518633	0.285139	21.3851	PC ae
SM (OH) C22:1	age	84	42	0.170061	0.00470366	0.3354	0.0864034	0.0703117	0.125955	0.0562665	0.518633	0.285139	18.5377	SM
SM (OH) C24:1	age	84	42	0.174239	0.0116949	0.336754	0.0849205	0.0913895	0.136466	0.0470186	0.518633	0.285139	19.034	SM
SM C22:3	age	84	42	0.238773	0.0507127	0.426978	0.0981232	0.100444	0.470139	0.01975	0.518633	0.285139	26.969	SM
SM C24:0	age	84	42	0.149694	-0.0164405	0.3158	0.0867919	0.0733238	0.141038	0.0925698	0.518633	0.285139	16.1479	SM
SM C24:1	age	84	42	0.155098	-0.00922111	0.319397	0.085599	0.0463824	0.061043	0.0777925	0.518633	0.285139	16.7773	SM
PC ae C44:6	age	84	42	0.156067	-0.0226565	0.334688	0.0932555	0.0596141	0.261656	0.102281	0.548229	0.261038	16.8904	PC ae
Orn	age	84	42	0.146333	-0.0444628	0.336953	0.0994026	0.100099	0.526164	0.149112	0.598033	0.223275	15.7582	Aminoacids
lysoPC a C18:1	age	84	42	0.150562	-0.0493575	0.350228	0.104017	0.0910326	0.623827	0.155775	0.598033	0.223275	16.2487	lysoPC
lysoPC a C24:0	age	84	42	-0.136708	-0.301898	0.0283759	0.0861737	0.245526	0.456685	0.120807	0.598033	0.223275	-12.7775	lysoPC
PC aa C26:0	age	84	42	0.136966	-0.038417	0.312358	0.0917111	0.0357973	0.182378	0.14386	0.598033	0.223275	14.679	PC aa
PC aa C34:1	age	84	42	0.150923	-0.0339055	0.335712	0.0964456	0.0651962	0.356317	0.125753	0.598033	0.223275	16.2907	PC aa
PC aa C36:1	age	84	42	0.123292	-0.0420083	0.288544	0.0863281	0.120208	0.228995	0.161299	0.598033	0.223275	13.1214	PC aa
PC aa C36:2	age	84	42	0.132817	-0.0385471	0.304149	0.0895011	0.073781	0.20532	0.145931	0.598033	0.223275	14.2041	PC aa
PC aa C36:6	age	84	42	0.146438	-0.0364006	0.329168	0.0953891	0.0432494	0.280949	0.132867	0.598033	0.223275	15.7703	PC aa
PC aa C38:6	age	84	42	0.138563	-0.0490656	0.326257	0.0979386	0.0329178	0.321311	0.165129	0.598033	0.223275	14.8623	PC aa
PC ae C44:3	age	84	42	-0.14668	-0.330239	0.0366857	0.0957058	0.0647828	0.34122	0.13364	0.598033	0.223275	-13.643	PC ae
SM (OH) C14:1	age	84	42	0.150962	-0.0524837	0.354275	0.105936	0.0905382	0.648766	0.162415	0.598033	0.223275	16.2952	SM
SM C26:0	age	84	42	0.133387	-0.0464918	0.313289	0.093971	0.055724	0.258807	0.163941	0.598033	0.223275	14.2692	SM
C0	age	84	42	0.140411	-0.0726855	0.353017	0.11068	0.0341844	0.668698	0.212039	0.637589	0.195459	15.0747	Acylcarnitines
Ile	age	84	42	0.101815	-0.0538139	0.257324	0.0813301	0.259342	0.434455	0.218874	0.637589	0.195459	10.7179	Aminoacids
PC aa C24:0	age	84	42	-0.122185	-0.297965	0.0533099	0.0915184	0.223157	0.61786	0.189841	0.637589	0.195459	-11.5016	PC aa
PC aa C34:2	age	84	42	0.124735	-0.0613121	0.310699	0.0970769	0.0827048	0.422662	0.206663	0.637589	0.195459	13.2849	PC aa
PC aa C34:4	age	84	42	0.130855	-0.0597264	0.321277	0.0993446	0.0502548	0.39655	0.195493	0.637589	0.195459	13.9802	PC aa
PC aa C38:3	age	84	42	0.112078	-0.0547986	0.278919	0.0871644	0.0875269	0.177974	0.206156	0.637589	0.195459	11.86	PC aa
PC ae C36:2	age	84	42	0.125881	-0.0515692	0.303263	0.0926079	0.0996911	0.337007	0.181939	0.637589	0.195459	13.4147	PC ae
SM C16:0	age	84	42	0.139423	-0.0648025	0.343498	0.106333	0.0471809	0.56751	0.197442	0.637589	0.195459	14.9611	SM
SM C18:0	age	84	42	0.134198	-0.0700445	0.338552	0.106502	0.0288415	0.536036	0.2154	0.637589	0.195459	14.3619	SM
C14:1	age	84	42	0.126638	-0.075801	0.328764	0.105368	0.0510714	0.585731	0.236895	0.675403	0.170437	13.5006	Acylcarnitines
Leu	age	84	42	0.0922934	-0.0679416	0.252444	0.083673	0.172816	0.285477	0.277036	0.754927	0.122095	9.66865	Aminoacids
PC aa C40:1	age	84	42	-0.10979	-0.305965	0.0854877	0.101693	0.103731	0.656338	0.287323	0.754927	0.122095	-10.3978	PC aa
PC ae C34:1	age	84	42	0.105563	-0.0804223	0.291487	0.0970416	0.0479584	0.33109	0.283386	0.754927	0.122095	11.1336	PC ae
SM C20:2	age	84	42	0.0904888	-0.0696757	0.250653	0.0827806	0.0924026	0.0924026	0.277624	0.754927	0.122095	9.47092	SM
PC aa C28:1	age	84	42	0.0977451	-0.0777248	0.273178	0.0916873	0.0464696	0.198625	0.293192	0.755532	0.121747	10.2682	PC aa
PC aa C32:0	age	84	42	0.111662	-0.0925619	0.31595	0.106418	0.036028	0.57337	0.30061	0.760033	0.119168	11.8135	PC aa
C18:1	age	84	42	0.051444	-0.111201	0.214076	0.0850827	0.163	0.304687	0.549234	0.808762	0.0921794	5.27902	Acylcarnitines
Gly	age	84	42	0.0756173	-0.120699	0.271894	0.102378	0.0242991	0.426224	0.464599	0.808762	0.0921794	7.85497	Aminoacids
Lys	age	84	42	0.0658272	-0.11399	0.245475	0.0937465	0.125799	0.43315	0.486804	0.808762	0.0921794	6.80421	Aminoacids
Met	age	84	42	0.088906	-0.130636	0.309149	0.114321	0.01709	0.716107	0.441661	0.808762	0.0921794	9.29779	Aminoacids
Pro	age	84	42	0.0680606	-0.125404	0.261457	0.100896	0.0551133	0.472783	0.504052	0.808762	0.0921794	7.04302	Aminoacids
Ser	age	84	42	0.0648967	-0.133536	0.263017	0.103248	0.0810081	0.659581	0.533487	0.808762	0.0921794	6.70488	Aminoacids
Thr	age	84	42	0.0741374	-0.116391	0.264673	0.0994082	0.0483355	0.40771	0.460333	0.808762	0.0921794	7.69547	Aminoacids
Trp	age	84	42	0.073948	-0.112648	0.26035	0.0972482	0.0798034	0.415002	0.451628	0.808762	0.0921794	7.67508	Aminoacids
ADMA	age	84	42	-0.0548471	-0.219965	0.110271	0.0853407	0.0373816	0.0373816	0.522267	0.808762	0.0921794	-5.33701	Biogenic Amines
lysoPC a C16:0	age	84	42	0.0956845	-0.1062	0.296905	0.10476	0.0961644	0.682899	0.366698	0.808762	0.0921794	10.0412	lysoPC
lysoPC a C16:1	age	84	42	0.0634972	-0.095123	0.222253	0.0824961	0.108406	0.118441	0.446166	0.808762	0.0921794	6.55565	lysoPC
lysoPC a C17:0	age	84	42	0.0804071	-0.128858	0.289224	0.108739	0.046915	0.640059	0.464035	0.808762	0.0921794	8.37282	lysoPC
PC aa C30:0	age	84	42	0.0636296	-0.138036	0.265076	0.105025	0.0502143	0.516522	0.548149	0.808762	0.0921794	6.56976	PC aa
PC aa C30:2	age	84	42	-0.0611252	-0.22404	0.10179	0.0842021	0.062031	0.062031	0.469998	0.808762	0.0921794	-5.92945	PC aa
PC aa C38:0	age	84	42	0.0842214	-0.0964635	0.264828	0.0942735	0.0924151	0.364542	0.377188	0.808762	0.0921794	8.78697	PC aa
PC aa C38:1	age	84	42	-0.0901975	-0.285858	0.105048	0.101755	0.078701	0.530377	0.380858	0.808762	0.0921794	-8.62493	PC aa
PC aa C40:2	age	84	42	-0.0657002	-0.265469	0.133118	0.103502	0.107123	0.762197	0.5295	0.808762	0.0921794	-6.35884	PC aa
PC aa C40:6	age	84	42	0.094519	-0.110581	0.299616	0.106893	0.0142044	0.513066	0.38203	0.808762	0.0921794	9.913	PC aa
PC aa C42:0	age	84	42	0.079198	-0.0880746	0.246434	0.0873711	0.0877748	0.185366	0.370322	0.808762	0.0921794	8.24186	PC aa
PC aa C42:2	age	84	42	-0.0666121	-0.259128	0.125222	0.0999322	0.123364	0.641201	0.509118	0.808762	0.0921794	-6.4442	PC aa
PC aa C42:4	age	84	42	-0.0752082	-0.278217	0.126803	0.105108	0.0989713	0.817431	0.478783	0.808762	0.0921794	-7.24496	PC aa
PC aa C42:6	age	84	42	-0.089301	-0.280753	0.101196	0.0992188	0.1239	0.660364	0.37408	0.808762	0.0921794	-8.54297	PC aa
PC ae C30:1	age	84	42	0.0605318	-0.107333	0.228397	0.0867605	0.00624434	0.00624434	0.487395	0.808762	0.0921794	6.24014	PC ae
PC ae C30:2	age	84	42	-0.0604981	-0.233244	0.112128	0.0900791	0.191145	0.459464	0.505809	0.808762	0.0921794	-5.87044	PC ae
PC ae C32:1	age	84	42	0.0966371	-0.106751	0.300006	0.105959	0.046255	0.550093	0.367347	0.808762	0.0921794	10.1461	PC ae
PC ae C34:0	age	84	42	0.0788074	-0.106872	0.264402	0.0968951	0.0359694	0.296363	0.421027	0.808762	0.0921794	8.19959	PC ae
PC ae C34:2	age	84	42	0.0609268	-0.127675	0.24937	0.0983176	0.0826047	0.421236	0.539091	0.808762	0.0921794	6.28211	PC ae
PC ae C36:0	age	84	42	0.0760341	-0.123024	0.275154	0.103812	0.0427331	0.526563	0.468461	0.808762	0.0921794	7.89993	PC ae
PC ae C36:3	age	84	42	0.0619527	-0.113052	0.236894	0.0913785	0.0845555	0.259892	0.501865	0.808762	0.0921794	6.3912	PC ae
PC ae C42:1	age	84	42	-0.0622149	-0.246129	0.121236	0.0956121	0.175762	0.634172	0.519174	0.808762	0.0921794	-6.03191	PC ae
PC ae C42:2	age	84	42	-0.0658198	-0.260012	0.127505	0.100685	0.111825	0.655741	0.517355	0.808762	0.0921794	-6.37004	PC ae
PC ae C42:3	age	84	42	-0.0675569	-0.256921	0.121276	0.0984216	0.122899	0.591001	0.496678	0.808762	0.0921794	-6.53255	PC ae
PC ae C44:4	age	84	42	0.0583443	-0.10862	0.225232	0.0871557	0.118356	0.24361	0.507211	0.808762	0.0921794	6.00799	PC ae
SM (OH) C16:1	age	84	42	0.101346	-0.112538	0.315467	0.11129	0.0491406	0.708175	0.368025	0.808762	0.0921794	10.6659	SM
SM (OH) C22:2	age	84	42	0.0632419	-0.106812	0.233309	0.0888736	0.0146908	0.0695995	0.481008	0.808762	0.0921794	6.52845	SM
SM C16:1	age	84	42	0.0788796	-0.132943	0.290738	0.110275	0.0306424	0.646439	0.478716	0.808762	0.0921794	8.20741	SM
SM C18:1	age	84	42	0.0959753	-0.111348	0.30355	0.108053	0.0185416	0.544121	0.379895	0.808762	0.0921794	10.0732	SM
H1	age	84	42	0.0750139	-0.108995	0.258991	0.0960479	0.0371773	0.282493	0.43954	0.808762	0.0921794	7.78991	Sugars
PC aa C36:0	age	84	42	-0.0611775	-0.26266	0.140302	0.104868	0.0925045	0.675233	0.56301	0.811219	0.090862	-5.93437	PC aa
PC aa C40:5	age	84	42	0.0567036	-0.129108	0.242415	0.0969457	0.0277001	0.282679	0.562007	0.811219	0.090862	5.8342	PC aa
Creatinine	age	84	42	0.0562897	-0.133957	0.246501	0.0992815	0.0552874	0.432369	0.574117	0.818422	0.0870228	5.79041	Biogenic Amines
PC aa C32:3	age	84	42	-0.0464685	-0.210055	0.117118	0.0845495	0.0545404	0.0545404	0.584124	0.820428	0.0859595	-4.54054	PC aa
PC aa C40:3	age	84	42	-0.0602598	-0.273674	0.151596	0.110179	0.0486375	0.840265	0.587769	0.820428	0.0859595	-5.84801	PC aa
His	age	84	42	0.0479979	-0.144918	0.240657	0.100488	0.0580652	0.468849	0.635616	0.832432	0.0796514	4.91684	Aminoacids
Val	age	84	42	0.0459142	-0.13818	0.229854	0.0960237	0.0310755	0.281558	0.635265	0.832432	0.0796514	4.69846	Aminoacids
Taurine	age	84	42	0.0414285	-0.136667	0.219493	0.0930078	0.0211581	0.178113	0.658491	0.832432	0.0796514	4.22986	Biogenic Amines
lysoPC a C26:0	age	84	42	-0.0410241	-0.205614	0.123694	0.0853349	0.0427499	0.0478174	0.633434	0.832432	0.0796514	-4.0194	lysoPC
PC aa C32:2	age	84	42	0.0411932	-0.13019	0.212526	0.0894909	0.0787699	0.213201	0.647874	0.832432	0.0796514	4.20534	PC aa
PC aa C42:5	age	84	42	0.0524839	-0.162644	0.266381	0.111253	0.0317065	0.748586	0.63979	0.832432	0.0796514	5.38856	PC aa
PC ae C32:2	age	84	42	-0.0459856	-0.227094	0.134969	0.094481	0.0993584	0.412214	0.629298	0.832432	0.0796514	-4.49443	PC ae
PC ae C36:1	age	84	42	-0.0554097	-0.259214	0.147335	0.105517	0.0824433	0.765382	0.602621	0.832432	0.0796514	-5.39026	PC ae
PC ae C38:1	age	84	42	-0.0445046	-0.235679	0.146048	0.0992149	0.170266	0.723211	0.65627	0.832432	0.0796514	-4.35288	PC ae
PC ae C42:4	age	84	42	-0.043286	-0.221892	0.134867	0.0928721	0.174519	0.547318	0.643848	0.832432	0.0796514	-4.23625	PC ae
Asp	age	84	42	-0.0450222	-0.247518	0.156905	0.105095	0.0912874	0.790006	0.670848	0.838424	0.0765364	-4.40237	Aminoacids
Gln	age	84	42	-0.0437068	-0.243183	0.157039	0.103699	0.152057	0.759527	0.675745	0.838424	0.0765364	-4.27654	Aminoacids
PC ae C40:3	age	84	42	-0.0372872	-0.226263	0.151025	0.0981229	0.149175	0.66482	0.706114	0.868067	0.0614469	-3.66006	PC ae
PC ae C40:5	age	84	42	0.0358872	-0.154139	0.225617	0.0989364	0.115704	0.575612	0.71883	0.875665	0.0576619	3.65389	PC ae
PC ae C38:2	age	84	42	0.0358818	-0.166446	0.237442	0.104948	0.0701431	0.641133	0.734299	0.886452	0.052345	3.65334	PC ae
lysoPC a C18:0	age	84	42	0.0291911	-0.156501	0.214347	0.0964578	0.141952	0.55092	0.763808	0.908431	0.041708	2.96214	lysoPC
lysoPC a C28:1	age	84	42	-0.025183	-0.192521	0.142155	0.0864882	0.012251	0.012251	0.771673	0.908431	0.041708	-2.48685	lysoPC
PC ae C38:3	age	84	42	0.0287843	-0.161615	0.218712	0.0989981	0.128227	0.633482	0.772844	0.908431	0.041708	2.92026	PC ae
C2	age	84	42	0.0264582	-0.170366	0.223363	0.102673	0.00989987	0.395262	0.798	0.922182	0.0351835	2.68114	Acylcarnitines
Glu	age	84	42	-0.028234	-0.24144	0.182873	0.109685	0.103769	0.892565	0.798307	0.922182	0.0351835	-2.78392	Aminoacids
Tyr	age	84	42	-0.0224966	-0.198152	0.153046	0.0916431	0.0653423	0.2359	0.807382	0.924694	0.0340021	-2.22454	Aminoacids
PC ae C40:4	age	84	42	0.021941	-0.166241	0.209502	0.097749	0.135584	0.621113	0.823631	0.92745	0.0327096	2.21835	PC ae
SM C26:1	age	84	42	-0.0206328	-0.19143	0.150185	0.089244	0.0640433	0.183328	0.818393	0.92745	0.0327096	-2.04214	SM
PC ae C40:1	age	84	42	-0.0200581	-0.204932	0.164613	0.0963571	0.101871	0.461414	0.836211	0.933769	0.0297605	-1.98583	PC ae
Ala	age	84	42	0.0175	-0.184526	0.219364	0.105197	0.0470255	0.56747	0.868742	0.959887	0.0177799	1.7654	Aminoacids
lysoPC a C20:3	age	84	42	-0.0144971	-0.189472	0.16037	0.091298	0.116997	0.31907	0.874665	0.959887	0.0177799	-1.43925	lysoPC
PC aa C42:1	age	84	42	-0.0139089	-0.19108	0.163087	0.0923599	0.160899	0.485692	0.88109	0.959887	0.0177799	-1.38126	PC aa
lysoPC a C26:1	age	84	42	-0.00966724	-0.190419	0.170868	0.0941968	0.126678	0.450764	0.918795	0.978342	0.00950935	-0.962066	lysoPC
lysoPC a C28:0	age	84	42	-0.0105203	-0.194762	0.173652	0.0962143	0.00205496	0.214907	0.913509	0.978342	0.00950935	-1.04652	lysoPC
PC ae C34:3	age	84	42	0.0105152	-0.203396	0.224469	0.111321	0.0244268	0.662197	0.925226	0.978342	0.00950935	1.05707	PC ae
PC ae C40:2	age	84	42	0.00868403	-0.172987	0.189801	0.0944351	0.157706	0.591125	0.927234	0.978342	0.00950935	0.872184	PC ae
Arg	age	84	42	0.00417175	-0.181843	0.189693	0.096672	0.161196	0.626748	0.965804	0.982776	0.00754537	0.418046	Aminoacids
Phe	age	84	42	-0.00204631	-0.18273	0.178431	0.0941716	0.100689	0.387187	0.982776	0.982776	0.00754537	-0.204422	Aminoacids
Kynurenine	age	84	42	0.00618642	-0.178013	0.190314	0.0961273	0.0359079	0.281157	0.949017	0.982776	0.00754537	0.62056	Biogenic Amines
PC aa C32:1	age	84	42	0.00235457	-0.189167	0.193748	0.0998021	0.0915532	0.501368	0.981298	0.982776	0.00754537	0.235735	PC aa
PC aa C40:4	age	84	42	-0.00623078	-0.162976	0.150388	0.0817558	0.249279	0.397698	0.939647	0.982776	0.00754537	-0.621141	PC aa
PC ae C30:0	age	84	42	-0.00213235	-0.171799	0.167414	0.088506	0.144556	0.317598	0.980903	0.982776	0.00754537	-0.213007	PC ae
PC ae C42:5	age	84	42	-0.00446481	-0.186567	0.177261	0.0947868	0.153785	0.557018	0.962682	0.982776	0.00754537	-0.445486	PC ae
PC aa C40:4	HR	84	42	0.0426091	0.025625	0.0599301	0.00885589	0.249279	0.397698	9.18927e-06	0.00123136	2.90961	4.35299	PC aa
lysoPC a C24:0	HR	84	42	0.0377862	0.0200771	0.0552051	0.0090921	0.245526	0.456685	9.12246e-05	0.00391579	2.40718	3.85092	lysoPC
PC aa C24:0	HR	84	42	0.0347052	0.0178558	0.0525183	0.00870012	0.223157	0.61786	0.000147908	0.00391579	2.40718	3.53145	PC aa
PC ae C30:2	HR	84	42	0.0373072	0.019424	0.0553421	0.00932494	0.191145	0.459464	0.000151942	0.00391579	2.40718	3.80118	PC ae
Ile	HR	84	42	0.034843	0.0172049	0.0535346	0.00870586	0.259342	0.434455	0.000162778	0.00391579	2.40718	3.54571	Aminoacids
Arg	HR	84	42	0.0351053	0.0179122	0.0532131	0.00891549	0.161196	0.626748	0.000175334	0.00391579	2.40718	3.57287	Aminoacids
PC ae C42:1	HR	84	42	0.033636	0.0165839	0.0517359	0.00881075	0.175762	0.634172	0.000265262	0.00450787	2.34603	3.4208	PC ae
PC ae C42:4	HR	84	42	0.0347832	0.0171046	0.0534199	0.00911158	0.174519	0.547318	0.000272005	0.00450787	2.34603	3.53953	PC ae
PC ae C40:2	HR	84	42	0.0338105	0.0161832	0.0528759	0.00894205	0.157706	0.591125	0.000302767	0.00450787	2.34603	3.43886	PC ae
PC ae C38:1	HR	84	42	0.0311536	0.0150993	0.0482124	0.00833317	0.170266	0.723211	0.000348741	0.00467314	2.33039	3.1644	PC ae
PC aa C42:1	HR	84	42	0.0342633	0.0162564	0.0529538	0.00934476	0.160899	0.485692	0.000460475	0.00560943	2.25108	3.4857	PC aa
PC ae C30:0	HR	84	42	0.0341319	0.0156785	0.0524765	0.00957407	0.144556	0.317598	0.000683352	0.00763076	2.11743	3.47211	PC ae
Leu	HR	84	42	0.0319145	0.0140345	0.0503514	0.00922034	0.172816	0.285477	0.000976541	0.0100659	1.99715	3.24292	Aminoacids
lysoPC a C18:0	HR	84	42	0.0304509	0.0124967	0.0490991	0.0093377	0.141952	0.55092	0.00165053	0.0157979	1.8014	3.09193	lysoPC
PC ae C40:4	HR	84	42	0.0288762	0.0113323	0.0478109	0.00897284	0.135584	0.621113	0.00186623	0.0166717	1.77802	2.92972	PC ae
PC ae C42:5	HR	84	42	0.0292083	0.0113064	0.0482574	0.00917651	0.153785	0.557018	0.00209982	0.0167731	1.77539	2.9639	PC ae
PC ae C40:3	HR	84	42	0.0276491	0.0106179	0.046171	0.00870832	0.149175	0.66482	0.00212793	0.0167731	1.77539	2.80349	PC ae
PC ae C38:3	HR	84	42	0.0279258	0.0104718	0.0466819	0.00896996	0.128227	0.633482	0.00256776	0.0182573	1.73856	2.83194	PC ae
lysoPC a C20:3	HR	84	42	0.0306649	0.0116111	0.049429	0.00979629	0.116997	0.31907	0.00258873	0.0182573	1.73856	3.11399	lysoPC
lysoPC a C16:1	HR	84	42	0.0292962	0.0112504	0.0473614	0.00936408	0.108406	0.118441	0.00274235	0.0183316	1.7368	2.97296	lysoPC
PC ae C42:3	HR	84	42	0.0283303	0.0104491	0.0473712	0.00920765	0.122899	0.591001	0.00287287	0.0183316	1.7368	2.87354	PC ae
PC aa C42:6	HR	84	42	0.0267233	0.00934795	0.0459934	0.00875998	0.1239	0.660364	0.00309769	0.0183531	1.73629	2.70836	PC aa
PC aa C42:2	HR	84	42	0.0273376	0.00991072	0.0460174	0.00897801	0.123364	0.641201	0.00315016	0.0183531	1.73629	2.77147	PC aa
PC ae C44:4	HR	84	42	0.0289783	0.0106225	0.0475134	0.0095892	0.118356	0.24361	0.00362293	0.0190507	1.72009	2.94023	PC ae
Lys	HR	84	42	0.0289433	0.0104506	0.0479687	0.00962844	0.125799	0.43315	0.00363642	0.0190507	1.72009	2.93663	Aminoacids
lysoPC a C26:1	HR	84	42	0.028783	0.0103188	0.0478749	0.00959666	0.126678	0.450764	0.0036964	0.0190507	1.72009	2.92013	lysoPC
PC aa C42:4	HR	84	42	0.0216967	0.0072957	0.038126	0.00736105	0.0989713	0.817431	0.00436976	0.0216869	1.6638	2.19338	PC aa
PC aa C36:1	HR	84	42	0.0280284	0.009759	0.0465038	0.00954408	0.120208	0.228995	0.00463943	0.0218218	1.66111	2.84249	PC aa
PC aa C40:2	HR	84	42	0.023389	0.00766149	0.041019	0.00803142	0.107123	0.762197	0.00472263	0.0218218	1.66111	2.36647	PC aa
Asp	HR	84	42	0.02234	0.00721033	0.0394158	0.00773848	0.0912874	0.790006	0.00513243	0.0222406	1.65285	2.25915	Aminoacids
PC ae C42:2	HR	84	42	0.0255739	0.00815391	0.0445968	0.00888899	0.111825	0.655741	0.00514521	0.0222406	1.65285	2.59037	PC ae
PC ae C40:1	HR	84	42	0.0278134	0.00912609	0.0472491	0.00969153	0.101871	0.461414	0.00534215	0.0223702	1.65033	2.82038	PC ae
C18:1	HR	84	42	0.0265016	0.00790257	0.0460099	0.00929184	0.163	0.304687	0.00587852	0.0235985	1.62712	2.68559	Acylcarnitines
Phe	HR	84	42	0.0277645	0.00895909	0.0470525	0.00979777	0.100689	0.387187	0.00598767	0.0235985	1.62712	2.81536	Aminoacids
PC aa C36:0	HR	84	42	0.025374	0.0080542	0.0433457	0.00901877	0.0925045	0.675233	0.00617165	0.0236286	1.62656	2.56986	PC aa
PC ae C36:1	HR	84	42	0.0225711	0.00682088	0.0401673	0.00806696	0.0824433	0.765382	0.00654482	0.0243613	1.6133	2.28278	PC ae
PC aa C32:1	HR	84	42	0.0271428	0.00834891	0.0461941	0.009794	0.0915532	0.501368	0.00700102	0.0253551	1.59594	2.75146	PC aa
PC ae C32:2	HR	84	42	0.0268037	0.00789321	0.0466178	0.00972038	0.0993584	0.412214	0.00738083	0.0260271	1.58457	2.71662	PC ae
PC aa C42:0	HR	84	42	0.0257717	0.00720542	0.044486	0.00970038	0.0877748	0.185366	0.0100249	0.0332247	1.47854	2.61067	PC aa
PC ae C40:5	HR	84	42	0.0246031	0.00651941	0.043749	0.00933635	0.115704	0.575612	0.0101207	0.0332247	1.47854	2.49083	PC ae
PC aa C40:1	HR	84	42	0.0235055	0.005984	0.0426365	0.00894654	0.103731	0.656338	0.0103133	0.0332247	1.47854	2.3784	PC aa
Ser	HR	84	42	0.0235658	0.00604018	0.0426382	0.00898136	0.0810081	0.659581	0.0104137	0.0332247	1.47854	2.38457	Aminoacids
PC aa C38:0	HR	84	42	0.0258944	0.00697146	0.0451337	0.00987653	0.0924151	0.364542	0.0107188	0.033352	1.47688	2.62326	PC aa
PC ae C36:2	HR	84	42	0.0256982	0.00687738	0.0447998	0.00982546	0.0996911	0.337007	0.0109514	0.033352	1.47688	2.60312	PC ae
PC aa C38:3	HR	84	42	0.0245971	0.00599786	0.0431959	0.00969635	0.0875269	0.177974	0.0137387	0.0409109	1.38816	2.49021	PC aa
lysoPC a C16:0	HR	84	42	0.0222264	0.00503345	0.0401714	0.00894998	0.0961644	0.682899	0.015118	0.0440393	1.35616	2.24753	lysoPC
PC aa C32:2	HR	84	42	0.0244042	0.00554318	0.043298	0.00983598	0.0787699	0.213201	0.0157587	0.044929	1.34747	2.47044	PC aa
PC aa C34:3	HR	84	42	0.023262	0.00472038	0.0420645	0.00968194	0.0998616	0.223819	0.0192373	0.0537041	1.26999	2.35347	PC aa
Orn	HR	84	42	0.0223588	0.00384699	0.0414977	0.00963956	0.100099	0.526164	0.0230055	0.062913	1.20126	2.26106	Aminoacids
SM C26:1	HR	84	42	-0.0227767	-0.0420205	-0.0038736	0.00985677	0.0640433	0.183328	0.0241608	0.064751	1.18875	-2.25193	SM
Tyr	HR	84	42	0.0225261	0.00340921	0.0417033	0.00997094	0.0653423	0.2359	0.0272334	0.0712282	1.14735	2.27818	Aminoacids
PC aa C38:1	HR	84	42	0.0219392	0.00318929	0.0411472	0.0097752	0.078701	0.530377	0.0276408	0.0712282	1.14735	2.21817	PC aa
PC ae C38:2	HR	84	42	0.0205086	0.00267767	0.0393665	0.00925241	0.0701431	0.641133	0.0294935	0.0745684	1.12745	2.07204	PC ae
Trp	HR	84	42	0.0216884	0.00264249	0.0411258	0.00993605	0.0798034	0.415002	0.0322659	0.0800673	1.09654	2.19253	Aminoacids
PC ae C38:4	HR	84	42	0.0208257	0.00237349	0.0394597	0.00963828	0.117042	0.263971	0.0344507	0.0839344	1.07606	2.1044	PC ae
PC aa C30:2	HR	84	42	0.0205057	0.00196926	0.0390421	0.00958052	0.062031	0.062031	0.035372	0.0846402	1.07242	2.07174	PC aa
His	HR	84	42	0.0211105	0.0019994	0.0409258	0.00993658	0.0580652	0.468849	0.0368773	0.0852703	1.0692	2.13349	Aminoacids
SM (OH) C24:1	HR	84	42	0.0204033	0.00207718	0.0387277	0.00955818	0.0913895	0.136466	0.036908	0.0852703	1.0692	2.06128	SM
PC aa C36:2	HR	84	42	0.0207561	0.00190294	0.039749	0.00984737	0.073781	0.20532	0.0390182	0.0886176	1.05248	2.0973	PC aa
PC aa C32:3	HR	84	42	0.0197101	0.00109716	0.038323	0.00962005	0.0545404	0.0545404	0.0437548	0.097719	1.01002	1.99056	PC aa
PC aa C40:3	HR	84	42	0.0143514	0.000245102	0.030932	0.00716518	0.0486375	0.840265	0.0494218	0.108194	0.965795	1.44548	PC aa
Ala	HR	84	42	0.0194214	0.000689408	0.0387349	0.00976084	0.0470255	0.56747	0.0500601	0.108194	0.965795	1.96113	Aminoacids
PC aa C36:3	HR	84	42	0.0190102	0.000403281	0.0376772	0.00971363	0.0824473	0.170202	0.0548883	0.116747	0.932756	1.91921	PC aa
SM C24:0	HR	84	42	0.0188839	0.000232514	0.0374998	0.00971585	0.0733238	0.141038	0.0565929	0.118097	0.927761	1.90634	SM
lysoPC a C18:1	HR	84	42	0.0180895	8.79459e-05	0.0366098	0.00937791	0.0910326	0.623827	0.0572858	0.118097	0.927761	1.82541	lysoPC
lysoPC a C17:0	HR	84	42	0.0182496	-0.000145477	0.0367193	0.00951911	0.046915	0.640059	0.0587923	0.119366	0.923119	1.84172	lysoPC
Cit	HR	84	42	0.0183076	-0.00100794	0.0374143	0.00997284	0.0871035	0.341884	0.0706903	0.141381	0.84961	1.84762	Aminoacids
PC ae C36:3	HR	84	42	0.0179447	-0.00149785	0.0369775	0.00991616	0.0845555	0.259892	0.0749663	0.147728	0.830538	1.81067	PC ae
lysoPC a C26:0	HR	84	42	0.0174656	-0.00130454	0.0361641	0.00969859	0.0427499	0.0478174	0.0769415	0.149005	0.826799	1.7619	lysoPC
Thr	HR	84	42	0.0180611	-0.00132796	0.0380052	0.0100994	0.0483355	0.40771	0.0778385	0.149005	0.826799	1.82252	Aminoacids
PC aa C30:0	HR	84	42	0.0174711	-0.00239035	0.0368174	0.0100853	0.0502143	0.516522	0.0871634	0.164506	0.783819	1.76246	PC aa
Creatinine	HR	84	42	0.0166429	-0.00277983	0.037068	0.00999099	0.0552874	0.432369	0.0999697	0.183203	0.737068	1.67821	Biogenic Amines
Pro	HR	84	42	0.0165174	-0.00271002	0.0366583	0.0099474	0.0551133	0.472783	0.100929	0.183203	0.737068	1.66546	Aminoacids
Gln	HR	84	42	-0.0136557	-0.0303997	0.00217158	0.00823057	0.152057	0.759527	0.101172	0.183203	0.737068	-1.35629	Aminoacids
PC aa C34:1	HR	84	42	0.0166404	-0.00263706	0.0361781	0.0100612	0.0651962	0.356317	0.102579	0.183275	0.736898	1.67796	PC aa
SM C26:0	HR	84	42	0.016601	-0.00352978	0.0361391	0.0101262	0.055724	0.258807	0.10589	0.186701	0.728855	1.67396	SM
PC ae C32:1	HR	84	42	0.0157588	-0.00351373	0.0349187	0.0099475	0.046255	0.550093	0.117138	0.201732	0.695225	1.58836	PC ae
PC ae C34:2	HR	84	42	0.0158827	-0.0036657	0.0350961	0.0100249	0.0826047	0.421236	0.117426	0.201732	0.695225	1.60095	PC ae
SM (OH) C22:1	HR	84	42	0.0152535	-0.00344738	0.0338192	0.00970229	0.0703117	0.125955	0.121173	0.205534	0.687117	1.53705	SM
PC aa C42:5	HR	84	42	0.0130076	-0.00350291	0.0308708	0.00855331	0.0317065	0.748586	0.132528	0.221984	0.653679	1.30925	PC aa
H1	HR	84	42	0.0152803	-0.00437544	0.0349052	0.0102203	0.0371773	0.282493	0.139507	0.230179	0.637934	1.53976	Sugars
PC aa C34:2	HR	84	42	0.0146745	-0.00448921	0.0346988	0.00989213	0.0827048	0.422662	0.142259	0.230179	0.637934	1.47826	PC aa
PC ae C44:6	HR	84	42	0.0149125	-0.00443084	0.0341836	0.0100497	0.0596141	0.261656	0.142574	0.230179	0.637934	1.50243	PC ae
Val	HR	84	42	0.0143223	-0.00529445	0.0344648	0.0102052	0.0310755	0.281558	0.165032	0.263265	0.579607	1.44254	Aminoacids
ADMA	HR	84	42	0.0135155	-0.00527155	0.0323026	0.00971007	0.0373816	0.0373816	0.167807	0.264543	0.577503	1.36073	Biogenic Amines
PC aa C40:5	HR	84	42	0.0142324	-0.00565647	0.0339505	0.0102903	0.0277001	0.282679	0.171132	0.266648	0.574062	1.43342	PC aa
PC ae C44:3	HR	84	42	0.0131077	-0.00623418	0.0330677	0.010042	0.0647828	0.34122	0.196087	0.30202	0.519965	1.3194	PC ae
PC ae C34:1	HR	84	42	0.0130885	-0.0064427	0.0326977	0.0101755	0.0479584	0.33109	0.20258	0.308474	0.510782	1.31745	PC ae
Glu	HR	84	42	0.00788631	-0.00432572	0.0225678	0.00620835	0.103769	0.892565	0.209167	0.314217	0.50277	0.791748	Aminoacids
lysoPC a C18:2	HR	84	42	0.0125729	-0.0065108	0.0318081	0.00995829	0.0814961	0.318504	0.211041	0.314217	0.50277	1.26523	lysoPC
PC aa C32:0	HR	84	42	0.0122326	-0.0066141	0.0319393	0.00979793	0.036028	0.57337	0.215509	0.315343	0.501217	1.23077	PC aa
Taurine	HR	84	42	0.0127097	-0.00684445	0.0322449	0.0101825	0.0211581	0.178113	0.216504	0.315343	0.501217	1.27909	Biogenic Amines
t4-OH-Pro	HR	84	42	0.0102973	-0.00589375	0.0266862	0.00845248	0.32968	0.51054	0.227287	0.325911	0.486902	1.03505	Biogenic Amines
PC aa C34:4	HR	84	42	0.0123214	-0.00714956	0.0319605	0.0101488	0.0502548	0.39655	0.228624	0.325911	0.486902	1.23976	PC aa
PC ae C36:0	HR	84	42	-0.0118171	-0.0321867	0.00737693	0.00988461	0.0427331	0.526563	0.235493	0.332168	0.478642	-1.17476	PC ae
PC ae C36:4	HR	84	42	0.0110198	-0.0078657	0.0293874	0.00956635	0.0655163	0.630016	0.252779	0.35213	0.453297	1.10808	PC ae
C14:1	HR	84	42	0.0110782	-0.00762806	0.0309712	0.00966023	0.0510714	0.585731	0.2549	0.35213	0.453297	1.11398	Acylcarnitines
Gly	HR	84	42	0.0114975	-0.00813989	0.0315734	0.0102421	0.0242991	0.426224	0.265194	0.362612	0.440558	1.15638	Aminoacids
PC ae C34:0	HR	84	42	0.0106753	-0.00933661	0.0303311	0.0102577	0.0359694	0.296363	0.301658	0.408304	0.389016	1.07324	PC ae
PC aa C38:4	HR	84	42	0.0098359	-0.0091974	0.0288743	0.00991836	0.0668979	0.210447	0.325097	0.43563	0.360882	0.988443	PC aa
SM C24:1	HR	84	42	0.00947511	-0.00918866	0.0282015	0.00970772	0.0463824	0.061043	0.333071	0.441896	0.35468	0.952014	SM
lysoPC a C28:1	HR	84	42	0.00920592	-0.00983379	0.0282456	0.00984063	0.012251	0.012251	0.352346	0.462885	0.334526	0.924842	lysoPC
PC aa C38:5	HR	84	42	0.0087472	-0.0103654	0.0277603	0.00992433	0.07136	0.229043	0.381382	0.496167	0.304372	0.878557	PC aa
SM (OH) C22:2	HR	84	42	0.00852348	-0.0107812	0.0276393	0.00998916	0.0146908	0.0695995	0.396913	0.511407	0.291233	0.855991	SM
lysoPC a C20:4	HR	84	42	0.00769847	-0.0102068	0.0255615	0.00925376	0.149914	0.623833	0.407935	0.520603	0.283493	0.772818	lysoPC
C2	HR	84	42	-0.00745976	-0.0275071	0.0124779	0.0103784	0.00989987	0.395262	0.474534	0.597784	0.223456	-0.7432	Acylcarnitines
SM (OH) C16:1	HR	84	42	-0.0064854	-0.024122	0.011134	0.00908273	0.0491406	0.708175	0.477335	0.597784	0.223456	-0.646442	SM
PC ae C38:5	HR	84	42	0.00670564	-0.0125302	0.0258991	0.0100011	0.0729105	0.28971	0.50484	0.626375	0.203166	0.672817	PC ae
SM C22:3	HR	84	42	-0.00619058	-0.0258314	0.0127234	0.00982086	0.100444	0.470139	0.530383	0.652031	0.185732	-0.617146	SM
PC aa C36:4	HR	84	42	-0.00527715	-0.0230749	0.0126187	0.00921358	0.106243	0.66911	0.568418	0.689125	0.161702	-0.526325	PC aa
Kynurenine	HR	84	42	0.00582679	-0.0139158	0.0254354	0.0102302	0.0359079	0.281157	0.570842	0.689125	0.161702	0.58438	Biogenic Amines
PC aa C26:0	HR	84	42	-0.00527718	-0.0258782	0.0145194	0.0100634	0.0357973	0.182378	0.601865	0.720088	0.142614	-0.526328	PC aa
SM C16:0	HR	84	42	0.00423468	-0.0149264	0.0232256	0.00986651	0.0471809	0.56751	0.66894	0.793257	0.100586	0.424366	SM
SM C18:1	HR	84	42	-0.00413523	-0.0235085	0.0157797	0.0100968	0.0185416	0.544121	0.683233	0.79632	0.0989124	-0.412669	SM
SM C20:2	HR	84	42	0.00385516	-0.0143684	0.0220787	0.00941878	0.0924026	0.0924026	0.683409	0.79632	0.0989124	0.38626	SM
PC ae C38:6	HR	84	42	-0.00335331	-0.0214012	0.0134422	0.00870815	0.0689751	0.737172	0.701248	0.809397	0.0918382	-0.33477	PC ae
PC ae C40:6	HR	84	42	0.00383994	-0.0160524	0.0233249	0.0101647	0.0539676	0.376563	0.706713	0.809397	0.0918382	0.384732	PC ae
PC ae C34:3	HR	84	42	0.00295907	-0.0152786	0.0214898	0.00946867	0.0244268	0.662197	0.755472	0.850916	0.0701134	0.296345	PC ae
Asn	HR	84	42	-0.00302916	-0.0228425	0.0161153	0.00995585	0.0797396	0.458882	0.761772	0.850916	0.0701134	-0.302458	Aminoacids
PC ae C36:5	HR	84	42	0.00309494	-0.0164251	0.0228049	0.010181	0.0504037	0.366422	0.762014	0.850916	0.0701134	0.309973	PC ae
SM C18:0	HR	84	42	0.00247853	-0.0169737	0.0231016	0.0100366	0.0288415	0.536036	0.805589	0.879618	0.0557057	0.24816	SM
PC aa C36:5	HR	84	42	-0.00244054	-0.0219981	0.0168206	0.0100538	0.068143	0.345744	0.808911	0.879618	0.0557057	-0.243756	PC aa
PC ae C38:0	HR	84	42	-0.00231424	-0.021696	0.0170122	0.0100478	0.0663393	0.441301	0.81847	0.879618	0.0557057	-0.231157	PC ae
Met	HR	84	42	0.00206839	-0.0175674	0.0198646	0.00913285	0.01709	0.716107	0.821431	0.879618	0.0557057	0.207053	Aminoacids
C0	HR	84	42	0.00207632	-0.0161101	0.0202696	0.00938442	0.0341844	0.668698	0.825465	0.879618	0.0557057	0.207848	Acylcarnitines
PC aa C38:6	HR	84	42	-0.00225079	-0.0222141	0.0174178	0.0102665	0.0329178	0.321311	0.827104	0.879618	0.0557057	-0.224826	PC aa
PC ae C30:1	HR	84	42	0.00206035	-0.0170393	0.02116	0.00987162	0.00624434	0.00624434	0.835202	0.881236	0.0549075	0.206247	PC ae
lysoPC a C28:0	HR	84	42	0.00160237	-0.019052	0.0216327	0.0103735	0.00205496	0.214907	0.877714	0.912989	0.0395343	0.160366	lysoPC
PC aa C40:6	HR	84	42	0.00155495	-0.0185549	0.0210777	0.0101742	0.0142044	0.513066	0.878922	0.912989	0.0395343	0.155616	PC aa
SM C16:1	HR	84	42	-0.00108872	-0.0202388	0.0172469	0.00954371	0.0306424	0.646439	0.909464	0.937047	0.0282385	-0.108812	SM
PC ae C44:5	HR	84	42	0.000975343	-0.0183622	0.0193556	0.00955052	0.0588461	0.632786	0.918913	0.937047	0.0282385	0.0975818	PC ae
PC aa C28:1	HR	84	42	0.000905466	-0.0191601	0.0203563	0.0100401	0.0464696	0.198625	0.928425	0.937047	0.0282385	0.0905876	PC aa
SM (OH) C14:1	HR	84	42	0.000822557	-0.0187108	0.018965	0.00934156	0.0905382	0.648766	0.930054	0.937047	0.0282385	0.0822895	SM
PC aa C36:6	HR	84	42	0.000540094	-0.0189657	0.0201385	0.0101714	0.0432494	0.280949	0.957809	0.957809	0.0187212	0.054024	PC aa
t4-OH-Pro	sexM	84	42	0.940925	0.471191	1.41068	0.245215	0.32968	0.51054	0.000450547	0.0603733	1.21915	156.235	Biogenic Amines
Ile	sexM	84	42	0.813935	0.336223	1.29141	0.249785	0.259342	0.434455	0.00249493	0.16716	0.776867	125.677	Aminoacids
C18:1	sexM	84	42	0.695375	0.195849	1.19478	0.261265	0.163	0.304687	0.0115905	0.388282	0.410853	100.446	Acylcarnitines
Gln	sexM	84	42	-0.881625	-1.49531	-0.266876	0.319352	0.152057	0.759527	0.00882115	0.388282	0.410853	-58.5891	Aminoacids
SM C20:2	sexM	84	42	-0.602698	-1.09434	-0.111051	0.254106	0.0924026	0.0924026	0.020103	0.538761	0.268604	-45.2667	SM
Glu	sexM	84	42	0.702276	0.047357	1.35518	0.339262	0.103769	0.892565	0.0457899	0.793762	0.10031	101.834	Aminoacids
Leu	sexM	84	42	0.556056	0.0644164	1.04758	0.256916	0.172816	0.285477	0.0368955	0.793762	0.10031	74.3781	Aminoacids
lysoPC a C20:4	sexM	84	42	0.632982	0.0394955	1.22645	0.309104	0.149914	0.623833	0.0473888	0.793762	0.10031	88.3218	lysoPC
Cit	sexM	84	42	0.388101	-0.167973	0.944156	0.290254	0.0871035	0.341884	0.189033	0.973515	0.0116575	47.4178	Aminoacids
Orn	sexM	84	42	0.374137	-0.21209	0.960119	0.30555	0.100099	0.526164	0.228268	0.973515	0.0116575	45.3736	Aminoacids
Pro	sexM	84	42	0.364654	-0.229964	0.959049	0.310097	0.0551133	0.472783	0.247011	0.973515	0.0116575	44.0015	Aminoacids
Trp	sexM	84	42	0.378389	-0.194441	0.951021	0.298792	0.0798034	0.415002	0.213	0.973515	0.0116575	45.9931	Aminoacids
Creatinine	sexM	84	42	0.36934	-0.215345	0.953816	0.305079	0.0552874	0.432369	0.233671	0.973515	0.0116575	44.6779	Biogenic Amines
Kynurenine	sexM	84	42	0.435446	-0.130126	1.00099	0.295245	0.0359079	0.281157	0.148372	0.973515	0.0116575	54.5652	Biogenic Amines
lysoPC a C16:0	sexM	84	42	0.452473	-0.16735	1.07168	0.322387	0.0961644	0.682899	0.168514	0.973515	0.0116575	57.2195	lysoPC
lysoPC a C18:0	sexM	84	42	0.417584	-0.151462	0.986136	0.296502	0.141952	0.55092	0.167146	0.973515	0.0116575	51.8289	lysoPC
lysoPC a C18:1	sexM	84	42	0.46251	-0.152042	1.07678	0.319942	0.0910326	0.623827	0.156367	0.973515	0.0116575	58.8055	lysoPC
lysoPC a C24:0	sexM	84	42	0.341154	-0.165924	0.848204	0.264693	0.245526	0.456685	0.205162	0.973515	0.0116575	40.657	lysoPC
lysoPC a C26:1	sexM	84	42	0.360837	-0.193997	0.915414	0.289424	0.126678	0.450764	0.22013	0.973515	0.0116575	43.4529	lysoPC
PC aa C24:0	sexM	84	42	0.334747	-0.205169	0.874271	0.281364	0.223157	0.61786	0.241641	0.973515	0.0116575	39.7587	PC aa
PC aa C28:1	sexM	84	42	-0.358296	-0.896979	0.180433	0.281539	0.0464696	0.198625	0.211001	0.973515	0.0116575	-30.1133	PC aa
PC aa C34:2	sexM	84	42	-0.354768	-0.926369	0.216623	0.298273	0.0827048	0.422662	0.241766	0.973515	0.0116575	-29.8664	PC aa
PC aa C36:1	sexM	84	42	0.315802	-0.191581	0.823131	0.265061	0.120208	0.228995	0.240805	0.973515	0.0116575	37.1359	PC aa
PC aa C40:4	sexM	84	42	0.36117	-0.119625	0.841836	0.251067	0.249279	0.397698	0.158432	0.973515	0.0116575	43.5007	PC aa
PC ae C34:2	sexM	84	42	-0.475486	-1.05456	0.103536	0.302083	0.0826047	0.421236	0.123673	0.973515	0.0116575	-37.8417	PC ae
PC ae C36:3	sexM	84	42	-0.433898	-0.971105	0.103316	0.280613	0.0845555	0.259892	0.130316	0.973515	0.0116575	-35.2022	PC ae
PC ae C38:1	sexM	84	42	0.435553	-0.151621	1.02207	0.305372	0.170266	0.723211	0.161967	0.973515	0.0116575	54.5817	PC ae
PC ae C38:3	sexM	84	42	0.423055	-0.161657	1.00716	0.30449	0.128227	0.633482	0.173008	0.973515	0.0116575	52.6619	PC ae
PC ae C38:4	sexM	84	42	0.399988	-0.118489	0.918399	0.270787	0.117042	0.263971	0.147789	0.973515	0.0116575	49.1807	PC ae
PC ae C40:3	sexM	84	42	0.474201	-0.105649	1.05327	0.301855	0.149175	0.66482	0.12479	0.973515	0.0116575	60.673	PC ae
PC ae C40:4	sexM	84	42	0.416289	-0.160895	0.992756	0.300613	0.135584	0.621113	0.174475	0.973515	0.0116575	51.6324	PC ae
PC ae C40:5	sexM	84	42	0.504018	-0.0797547	1.08737	0.304189	0.115704	0.575612	0.105894	0.973515	0.0116575	65.5358	PC ae
PC ae C42:5	sexM	84	42	0.501526	-0.0573728	1.05994	0.291366	0.153785	0.557018	0.0935657	0.973515	0.0116575	65.124	PC ae
SM (OH) C14:1	sexM	84	42	-0.462842	-1.08842	0.162961	0.32591	0.0905382	0.648766	0.163902	0.973515	0.0116575	-37.0508	SM
C14:1	sexM	84	42	0.370657	-0.251486	0.992332	0.324047	0.0510714	0.585731	0.259951	0.977435	0.009912	44.8686	Acylcarnitines
lysoPC a C18:2	sexM	84	42	0.327145	-0.224092	0.878333	0.28775	0.0814961	0.318504	0.262595	0.977435	0.009912	38.7003	lysoPC
C0	sexM	84	42	0.230343	-0.424512	0.884869	0.340628	0.0341844	0.668698	0.502898	0.998322	0.000729404	25.9032	Acylcarnitines
C2	sexM	84	42	0.0997004	-0.505147	0.704622	0.315488	0.00989987	0.395262	0.753687	0.998322	0.000729404	10.484	Acylcarnitines
Ala	sexM	84	42	0.0829625	-0.538101	0.703792	0.323486	0.0470255	0.56747	0.79896	0.998322	0.000729404	8.65011	Aminoacids
Arg	sexM	84	42	-0.0192733	-0.590157	0.551083	0.297288	0.161196	0.626748	0.948651	0.998322	0.000729404	-1.90888	Aminoacids
Asn	sexM	84	42	-0.123153	-0.709357	0.463252	0.305826	0.0797396	0.458882	0.689429	0.998322	0.000729404	-11.5872	Aminoacids
Asp	sexM	84	42	0.288216	-0.335231	0.910815	0.323908	0.0912874	0.790006	0.379409	0.998322	0.000729404	33.4046	Aminoacids
Gly	sexM	84	42	0.148578	-0.45471	0.751757	0.314609	0.0242991	0.426224	0.639411	0.998322	0.000729404	16.0183	Aminoacids
His	sexM	84	42	0.137177	-0.455177	0.729223	0.308834	0.0580652	0.468849	0.659433	0.998322	0.000729404	14.7031	Aminoacids
Lys	sexM	84	42	-0.252332	-0.804406	0.299535	0.288021	0.125799	0.43315	0.386467	0.998322	0.000729404	-22.3014	Aminoacids
Met	sexM	84	42	-0.108675	-0.784885	0.568441	0.35204	0.01709	0.716107	0.759289	0.998322	0.000729404	-10.2978	Aminoacids
Phe	sexM	84	42	-0.119454	-0.673878	0.434754	0.289295	0.100689	0.387187	0.681981	0.998322	0.000729404	-11.2595	Aminoacids
Ser	sexM	84	42	-0.109146	-0.71939	0.500537	0.317681	0.0810081	0.659581	0.733125	0.998322	0.000729404	-10.34	Aminoacids
Thr	sexM	84	42	0.190216	-0.395279	0.775618	0.305444	0.0483355	0.40771	0.537149	0.998322	0.000729404	20.9511	Aminoacids
Tyr	sexM	84	42	0.048989	-0.489925	0.587819	0.281419	0.0653423	0.2359	0.862716	0.998322	0.000729404	5.02088	Aminoacids
Val	sexM	84	42	0.195811	-0.369139	0.76058	0.29493	0.0310755	0.281558	0.510748	0.998322	0.000729404	21.6297	Aminoacids
ADMA	sexM	84	42	-0.230061	-0.736912	0.27679	0.261965	0.0373816	0.0373816	0.382459	0.998322	0.000729404	-20.5515	Biogenic Amines
Taurine	sexM	84	42	0.031274	-0.515527	0.578056	0.285595	0.0211581	0.178113	0.91337	0.998322	0.000729404	3.17682	Biogenic Amines
lysoPC a C16:1	sexM	84	42	0.0215998	-0.465461	0.508766	0.253238	0.108406	0.118441	0.93247	0.998322	0.000729404	2.18347	lysoPC
lysoPC a C17:0	sexM	84	42	0.100171	-0.54276	0.742786	0.334555	0.046915	0.640059	0.766218	0.998322	0.000729404	10.536	lysoPC
lysoPC a C20:3	sexM	84	42	-0.0271658	-0.564155	0.50979	0.280393	0.116997	0.31907	0.923323	0.998322	0.000729404	-2.68001	lysoPC
lysoPC a C26:0	sexM	84	42	0.00287036	-0.50255	0.508304	0.261949	0.0427499	0.0478174	0.991314	0.998322	0.000729404	0.287449	lysoPC
lysoPC a C28:0	sexM	84	42	-0.0981939	-0.663782	0.467429	0.295479	0.00205496	0.214907	0.741492	0.998322	0.000729404	-9.35269	lysoPC
lysoPC a C28:1	sexM	84	42	-0.0196019	-0.533268	0.494064	0.265487	0.012251	0.012251	0.941327	0.998322	0.000729404	-1.9411	lysoPC
PC aa C26:0	sexM	84	42	0.0606827	-0.477846	0.599311	0.281607	0.0357973	0.182378	0.830585	0.998322	0.000729404	6.25618	PC aa
PC aa C30:0	sexM	84	42	-0.187965	-0.807415	0.431442	0.322861	0.0502143	0.516522	0.563842	0.998322	0.000729404	-17.1356	PC aa
PC aa C30:2	sexM	84	42	-0.0286867	-0.528776	0.471402	0.25847	0.062031	0.062031	0.911905	0.998322	0.000729404	-2.82791	PC aa
PC aa C32:0	sexM	84	42	0.172439	-0.45579	0.800525	0.327265	0.036028	0.57337	0.601314	0.998322	0.000729404	18.82	PC aa
PC aa C32:1	sexM	84	42	-0.0145872	-0.603042	0.573731	0.306746	0.0915532	0.501368	0.962316	0.998322	0.000729404	-1.44813	PC aa
PC aa C32:2	sexM	84	42	-0.121601	-0.647681	0.404441	0.274786	0.0787699	0.213201	0.660582	0.998322	0.000729404	-11.4498	PC aa
PC aa C32:3	sexM	84	42	0.00592737	-0.496225	0.508079	0.259536	0.0545404	0.0545404	0.981836	0.998322	0.000729404	0.594497	PC aa
PC aa C34:1	sexM	84	42	0.012855	-0.55489	0.580532	0.296273	0.0651962	0.356317	0.965616	0.998322	0.000729404	1.2938	PC aa
PC aa C34:3	sexM	84	42	-0.000571341	-0.51721	0.51601	0.269887	0.0998616	0.223819	0.998322	0.998322	0.000729404	-0.0571178	PC aa
PC aa C34:4	sexM	84	42	-0.12954	-0.71473	0.455514	0.305234	0.0502548	0.39655	0.673633	0.998322	0.000729404	-12.15	PC aa
PC aa C36:0	sexM	84	42	0.0174897	-0.602618	0.637444	0.3227	0.0925045	0.675233	0.957058	0.998322	0.000729404	1.76435	PC aa
PC aa C36:2	sexM	84	42	0.11147	-0.414639	0.637543	0.274815	0.073781	0.20532	0.68727	0.998322	0.000729404	11.7921	PC aa
PC aa C36:3	sexM	84	42	0.0388344	-0.473842	0.551491	0.26786	0.0824473	0.170202	0.885483	0.998322	0.000729404	3.95983	PC aa
PC aa C36:4	sexM	84	42	0.179954	-0.44626	0.806314	0.325955	0.106243	0.66911	0.584054	0.998322	0.000729404	19.7162	PC aa
PC aa C36:5	sexM	84	42	0.233975	-0.330427	0.798368	0.294581	0.068143	0.345744	0.431919	0.998322	0.000729404	26.3613	PC aa
PC aa C36:6	sexM	84	42	-0.134699	-0.695943	0.426458	0.292973	0.0432494	0.280949	0.648265	0.998322	0.000729404	-12.6021	PC aa
PC aa C38:0	sexM	84	42	0.224892	-0.330009	0.77969	0.28959	0.0924151	0.364542	0.442158	0.998322	0.000729404	25.2187	PC aa
PC aa C38:1	sexM	84	42	-0.0257321	-0.626119	0.574285	0.312807	0.078701	0.530377	0.934865	0.998322	0.000729404	-2.54038	PC aa
PC aa C38:3	sexM	84	42	0.136434	-0.375788	0.64863	0.267615	0.0875269	0.177974	0.613094	0.998322	0.000729404	14.6179	PC aa
PC aa C38:4	sexM	84	42	0.295862	-0.235775	0.827489	0.277686	0.0668979	0.210447	0.293302	0.998322	0.000729404	34.4285	PC aa
PC aa C38:5	sexM	84	42	0.243861	-0.290493	0.778222	0.27909	0.07136	0.229043	0.387659	0.998322	0.000729404	27.6168	PC aa
PC aa C38:6	sexM	84	42	0.156103	-0.420272	0.732567	0.300847	0.0329178	0.321311	0.60682	0.998322	0.000729404	16.8946	PC aa
PC aa C40:1	sexM	84	42	0.0776462	-0.523515	0.677847	0.312864	0.103731	0.656338	0.805387	0.998322	0.000729404	8.07402	PC aa
PC aa C40:2	sexM	84	42	0.31115	-0.302353	0.923565	0.31882	0.107123	0.762197	0.335545	0.998322	0.000729404	36.4994	PC aa
PC aa C40:3	sexM	84	42	0.228789	-0.426859	0.882797	0.340089	0.0486375	0.840265	0.505457	0.998322	0.000729404	25.7077	PC aa
PC aa C40:5	sexM	84	42	0.07127	-0.499157	0.641653	0.297766	0.0277001	0.282679	0.812104	0.998322	0.000729404	7.38711	PC aa
PC aa C40:6	sexM	84	42	0.100031	-0.53048	0.730661	0.328629	0.0142044	0.513066	0.762475	0.998322	0.000729404	10.5205	PC aa
PC aa C42:0	sexM	84	42	-0.00121744	-0.514676	0.512201	0.268254	0.0877748	0.185366	0.996402	0.998322	0.000729404	-0.12167	PC aa
PC aa C42:1	sexM	84	42	0.244425	-0.299639	0.788247	0.283797	0.160899	0.485692	0.394515	0.998322	0.000729404	27.6887	PC aa
PC aa C42:2	sexM	84	42	0.243885	-0.346597	0.833634	0.307386	0.123364	0.641201	0.432566	0.998322	0.000729404	27.6198	PC aa
PC aa C42:4	sexM	84	42	0.290049	-0.334308	0.913246	0.324136	0.0989713	0.817431	0.376772	0.998322	0.000729404	33.6493	PC aa
PC aa C42:5	sexM	84	42	0.252915	-0.406928	0.911607	0.342727	0.0317065	0.748586	0.465125	0.998322	0.000729404	28.7774	PC aa
PC aa C42:6	sexM	84	42	0.155177	-0.431195	0.74049	0.305241	0.1239	0.660364	0.614323	0.998322	0.000729404	16.7865	PC aa
PC ae C30:0	sexM	84	42	0.0906252	-0.429899	0.611083	0.271799	0.144556	0.317598	0.740621	0.998322	0.000729404	9.48586	PC ae
PC ae C30:1	sexM	84	42	0.0079322	-0.507352	0.523216	0.266323	0.00624434	0.00624434	0.976313	0.998322	0.000729404	0.796375	PC ae
PC ae C30:2	sexM	84	42	0.168082	-0.362339	0.698396	0.276734	0.191145	0.459464	0.547159	0.998322	0.000729404	18.3033	PC ae
PC ae C32:1	sexM	84	42	-0.104546	-0.729893	0.520812	0.325797	0.046255	0.550093	0.750015	0.998322	0.000729404	-9.92663	PC ae
PC ae C32:2	sexM	84	42	0.0490302	-0.507126	0.604927	0.290273	0.0993584	0.412214	0.866783	0.998322	0.000729404	5.02521	PC ae
PC ae C34:0	sexM	84	42	-0.228384	-0.798473	0.341701	0.297617	0.0359694	0.296363	0.447561	0.998322	0.000729404	-20.4181	PC ae
PC ae C34:1	sexM	84	42	-0.193009	-0.764209	0.378136	0.298091	0.0479584	0.33109	0.52115	0.998322	0.000729404	-17.5526	PC ae
PC ae C34:3	sexM	84	42	-0.356807	-1.01524	0.301584	0.342592	0.0244268	0.662197	0.30409	0.998322	0.000729404	-30.0092	PC ae
PC ae C36:0	sexM	84	42	-0.234708	-0.846668	0.377537	0.319156	0.0427331	0.526563	0.466701	0.998322	0.000729404	-20.9198	PC ae
PC ae C36:1	sexM	84	42	0.146477	-0.479236	0.771039	0.325076	0.0824433	0.765382	0.654944	0.998322	0.000729404	15.7748	PC ae
PC ae C36:2	sexM	84	42	0.018484	-0.52643	0.563311	0.284443	0.0996911	0.337007	0.948524	0.998322	0.000729404	1.86559	PC ae
PC ae C36:4	sexM	84	42	0.168091	-0.467802	0.803908	0.331058	0.0655163	0.630016	0.614528	0.998322	0.000729404	18.3044	PC ae
PC ae C36:5	sexM	84	42	0.218362	-0.360921	0.797649	0.302265	0.0504037	0.366422	0.474392	0.998322	0.000729404	24.4038	PC ae
PC ae C38:0	sexM	84	42	-0.106423	-0.695423	0.482519	0.30716	0.0663393	0.441301	0.730862	0.998322	0.000729404	-10.0956	PC ae
PC ae C38:2	sexM	84	42	0.345108	-0.275399	0.964872	0.322872	0.0701431	0.641133	0.291899	0.998322	0.000729404	41.2143	PC ae
PC ae C38:5	sexM	84	42	0.290784	-0.258358	0.83994	0.286709	0.0729105	0.28971	0.316799	0.998322	0.000729404	33.7476	PC ae
PC ae C38:6	sexM	84	42	-0.00443022	-0.655038	0.646378	0.338441	0.0689751	0.737172	0.989625	0.998322	0.000729404	-0.442042	PC ae
PC ae C40:1	sexM	84	42	0.0967962	-0.470899	0.664218	0.296095	0.101871	0.461414	0.74554	0.998322	0.000729404	10.1636	PC ae
PC ae C40:2	sexM	84	42	0.204686	-0.3524	0.761101	0.290341	0.157706	0.591125	0.485331	0.998322	0.000729404	22.714	PC ae
PC ae C40:6	sexM	84	42	0.146035	-0.434147	0.726289	0.302765	0.0539676	0.376563	0.632305	0.998322	0.000729404	15.7237	PC ae
PC ae C42:1	sexM	84	42	0.266847	-0.297725	0.830882	0.294031	0.175762	0.634172	0.369915	0.998322	0.000729404	30.5841	PC ae
PC ae C42:2	sexM	84	42	0.242784	-0.352353	0.836983	0.309753	0.111825	0.655741	0.43822	0.998322	0.000729404	27.4793	PC ae
PC ae C42:3	sexM	84	42	0.147792	-0.43315	0.728133	0.30263	0.122899	0.591001	0.628161	0.998322	0.000729404	15.9272	PC ae
PC ae C42:4	sexM	84	42	0.227826	-0.319732	0.774893	0.285447	0.174519	0.547318	0.429844	0.998322	0.000729404	25.5866	PC ae
PC ae C44:3	sexM	84	42	0.0538105	-0.509449	0.616844	0.293986	0.0647828	0.34122	0.855746	0.998322	0.000729404	5.52846	PC ae
PC ae C44:4	sexM	84	42	-0.20738	-0.719722	0.30489	0.267614	0.118356	0.24361	0.44313	0.998322	0.000729404	-18.7289	PC ae
PC ae C44:5	sexM	84	42	0.153133	-0.484455	0.791065	0.332088	0.0588461	0.632786	0.647338	0.998322	0.000729404	16.548	PC ae
PC ae C44:6	sexM	84	42	0.109505	-0.43901	0.657961	0.286394	0.0596141	0.261656	0.704296	0.998322	0.000729404	11.5726	PC ae
SM (OH) C16:1	sexM	84	42	-0.329239	-0.987973	0.329659	0.342634	0.0491406	0.708175	0.342532	0.998322	0.000729404	-28.0529	SM
SM (OH) C22:1	sexM	84	42	0.00386011	-0.503718	0.511436	0.265257	0.0703117	0.125955	0.988465	0.998322	0.000729404	0.386757	SM
SM (OH) C22:2	sexM	84	42	-0.0207228	-0.542775	0.501353	0.272838	0.0146908	0.0695995	0.939852	0.998322	0.000729404	-2.05096	SM
SM (OH) C24:1	sexM	84	42	0.0513265	-0.447539	0.550172	0.260699	0.0913895	0.136466	0.844958	0.998322	0.000729404	5.26665	SM
SM C16:0	sexM	84	42	-0.209888	-0.837644	0.417803	0.326981	0.0471809	0.56751	0.524718	0.998322	0.000729404	-18.9325	SM
SM C16:1	sexM	84	42	-0.293557	-0.945324	0.358421	0.339317	0.0306424	0.646439	0.392346	0.998322	0.000729404	-25.4393	SM
SM C18:0	sexM	84	42	0.0304141	-0.597799	0.658457	0.327454	0.0288415	0.536036	0.926495	0.998322	0.000729404	3.08814	SM
SM C18:1	sexM	84	42	-0.0160506	-0.653721	0.621673	0.332249	0.0185416	0.544121	0.96172	0.998322	0.000729404	-1.59225	SM
SM C22:3	sexM	84	42	0.118132	-0.459794	0.696291	0.301534	0.100444	0.470139	0.697422	0.998322	0.000729404	12.5393	SM
SM C24:0	sexM	84	42	0.199588	-0.310345	0.709505	0.266457	0.0733238	0.141038	0.458386	0.998322	0.000729404	22.09	SM
SM C24:1	sexM	84	42	0.175882	-0.328463	0.680273	0.262765	0.0463824	0.061043	0.507275	0.998322	0.000729404	19.2297	SM
SM C26:0	sexM	84	42	0.0584533	-0.493966	0.610968	0.288592	0.055724	0.258807	0.840578	0.998322	0.000729404	6.01955	SM
SM C26:1	sexM	84	42	-0.00915287	-0.53357	0.515314	0.274017	0.0640433	0.183328	0.973528	0.998322	0.000729404	-0.911111	SM
H1	sexM	84	42	-0.0639615	-0.629074	0.501133	0.295002	0.0371773	0.282493	0.829493	0.998322	0.000729404	-6.19589	Sugars
