# Supplementary material for: A Metabolomics-Based Investigation of the Effects of a Short-Term Body Weight Reduction Program in a Cohort of Adolescents with Obesity: A Prospective Interventional Clinical Study
Source: Nutrients. 2023 Jan 19;15(3):529. doi: 10.3390/nu15030529 (PMC9921209; doi:10.3390/nu15030529)
Supplement: Supplementary file 1 [file nutrients-15-00529-s001.zip › 2022-07-12_PRG_Supplementary_material_GF/S13_PRG_lmer_REE.xlsx]

## Sheet: S10_PRG_lmer_REE
Dependent	Independent	N_observations	N_groups	beta	beta_confint2.5	beta_confint97.5	SE	adj_R_sqrd_marginal	adj_R_sqrd_conditional	Pvalue	FDR_Pvalue	negative_log10fdr	variation_perc	Category
SM C22:3	(Intercept)	83	42	-5.60438	-8.79586	-2.4122	1.66153	0.158517	0.480431	0.00152954	0.204958	0.688334	-99.6318	SM
t4-OH-Pro	(Intercept)	83	42	4.04715	1.26325	6.83132	1.45056	0.318263	0.505433	0.00770967	0.231638	0.63519	5623.43	Biogenic Amines
lysoPC a C24:0	(Intercept)	83	42	4.44391	1.42405	7.46677	1.57107	0.144113	0.297852	0.00706537	0.231638	0.63519	8410.73	lysoPC
PC aa C36:4	(Intercept)	83	42	-5.11829	-8.5509	-1.68307	1.78575	0.126725	0.658635	0.00627456	0.231638	0.63519	-99.4014	PC aa
PC aa C36:5	(Intercept)	83	42	-4.55336	-7.74138	-1.36609	1.65827	0.104148	0.339874	0.00864321	0.231638	0.63519	-98.9468	PC aa
PC aa C24:0	(Intercept)	83	42	4.17241	0.899243	7.44097	1.6877	0.138404	0.577984	0.0175599	0.235303	0.628373	6387.15	PC aa
PC aa C26:0	(Intercept)	83	42	-4.0344	-7.04364	-1.03107	1.55445	0.0967017	0.161954	0.0129163	0.235303	0.628373	-98.2304	PC aa
PC aa C38:5	(Intercept)	83	42	-4.06855	-7.2054	-0.931561	1.63642	0.0804585	0.23289	0.016712	0.235303	0.628373	-98.2898	PC aa
PC ae C38:6	(Intercept)	83	42	-4.44483	-7.91344	-0.961544	1.79875	0.104963	0.72562	0.0173827	0.235303	0.628373	-98.8261	PC ae
PC ae C44:3	(Intercept)	83	42	4.17057	0.996057	7.34642	1.6513	0.101178	0.336711	0.0152089	0.235303	0.628373	6375.21	PC ae
Asn	(Intercept)	83	42	-3.835	-7.19524	-0.474972	1.73252	0.086847	0.433749	0.0322124	0.287764	0.540963	-97.8399	Aminoacids
PC aa C38:4	(Intercept)	83	42	-3.66942	-6.81645	-0.522233	1.64185	0.0681295	0.212994	0.0304729	0.287764	0.540963	-97.4509	PC aa
PC ae C38:0	(Intercept)	83	42	-3.86665	-7.20801	-0.524601	1.73987	0.0846009	0.438006	0.0312523	0.287764	0.540963	-97.9072	PC ae
PC ae C38:5	(Intercept)	83	42	-3.77212	-6.99897	-0.544971	1.68253	0.0733986	0.288537	0.0299324	0.287764	0.540963	-97.6997	PC ae
PC ae C40:6	(Intercept)	83	42	-3.91909	-7.23183	-0.606299	1.72626	0.0744784	0.374389	0.0279723	0.287764	0.540963	-98.0141	PC ae
PC aa C38:6	(Intercept)	83	42	-3.61965	-6.8728	-0.366864	1.69521	0.0721752	0.318193	0.0382094	0.320004	0.494845	-97.3208	PC aa
PC ae C32:2	(Intercept)	83	42	3.4613	0.288258	6.63549	1.64093	0.12645	0.421214	0.0408052	0.321641	0.492628	3085.85	PC ae
lysoPC a C20:4	(Intercept)	83	42	-3.39837	-6.69031	-0.110046	1.70995	0.163592	0.602308	0.0529501	0.354766	0.450059	-96.6572	lysoPC
PC aa C40:1	(Intercept)	83	42	3.63478	0.142849	7.1186	1.81178	0.0796151	0.686706	0.0512195	0.354766	0.450059	3689.34	PC aa
PC ae C36:5	(Intercept)	83	42	-3.47971	-6.8301	-0.129346	1.74601	0.0592521	0.367183	0.0522824	0.354766	0.450059	-96.9184	PC ae
PC aa C42:6	(Intercept)	83	42	3.43027	-0.0189468	6.87068	1.78826	0.0841327	0.682474	0.0618177	0.394456	0.404002	2988.5	PC aa
PC aa C32:3	(Intercept)	83	42	2.73657	-0.24021	5.71335	1.53879	0.0698019	0.0698019	0.0791874	0.40812	0.389212	1443.4	PC aa
PC ae C30:2	(Intercept)	83	42	3.15104	-0.0849626	6.38997	1.67614	0.0816713	0.34418	0.0670099	0.40812	0.389212	2236.04	PC ae
PC ae C42:1	(Intercept)	83	42	3.19689	-0.197617	6.58459	1.75909	0.0955584	0.615459	0.0761389	0.40812	0.389212	2345.64	PC ae
PC ae C42:3	(Intercept)	83	42	3.21089	-0.203401	6.61957	1.77097	0.0836355	0.593497	0.0767207	0.40812	0.389212	2380.11	PC ae
PC ae C42:4	(Intercept)	83	42	3.11255	-0.218933	6.44082	1.72954	0.0996746	0.53887	0.0789169	0.40812	0.389212	2147.82	PC ae
PC ae C36:4	(Intercept)	83	42	-3.21369	-6.78424	0.363305	1.85533	0.0537716	0.603614	0.0899994	0.446664	0.350019	-95.9792	PC ae
PC aa C36:3	(Intercept)	83	42	-2.63305	-5.79884	0.533596	1.65168	0.0386043	0.163044	0.117995	0.450292	0.346506	-92.8141	PC aa
PC aa C36:6	(Intercept)	83	42	-2.67976	-5.93923	0.579214	1.69834	0.048359	0.284122	0.121577	0.450292	0.346506	-93.1421	PC aa
PC aa C38:1	(Intercept)	83	42	2.9971	-0.515905	6.50971	1.82886	0.049718	0.531379	0.108171	0.450292	0.346506	1902.73	PC aa
PC aa C40:6	(Intercept)	83	42	-2.93979	-6.36356	0.487116	1.77681	0.0604043	0.482283	0.104976	0.450292	0.346506	-94.7123	PC aa
PC aa C42:1	(Intercept)	83	42	2.71871	-0.587225	6.02271	1.71651	0.0994647	0.483615	0.120379	0.450292	0.346506	1416.08	PC aa
PC ae C38:4	(Intercept)	83	42	-2.61265	-5.81278	0.588951	1.6676	0.0644676	0.251053	0.124334	0.450292	0.346506	-92.666	PC ae
PC ae C44:5	(Intercept)	83	42	-2.98788	-6.5627	0.590244	1.85955	0.058123	0.626024	0.115001	0.450292	0.346506	-94.9606	PC ae
SM (OH) C22:1	(Intercept)	83	42	-2.74654	-5.823	0.330419	1.60589	0.0429432	0.107245	0.0942501	0.450292	0.346506	-93.5851	SM
SM C24:1	(Intercept)	83	42	-2.57985	-5.60437	0.460467	1.58662	0.0361508	0.0623094	0.111111	0.450292	0.346506	-92.4215	SM
SM C26:0	(Intercept)	83	42	-2.78935	-6.12804	0.554252	1.72656	0.0386262	0.264878	0.11357	0.450292	0.346506	-93.8539	SM
PC aa C42:2	(Intercept)	83	42	2.80209	-0.695319	6.2923	1.81428	0.0661876	0.639203	0.129766	0.457597	0.339517	1547.9	PC aa
PC aa C36:0	(Intercept)	83	42	2.7273	-0.805795	6.24914	1.82448	0.0526277	0.63888	0.142112	0.488284	0.311328	1429.15	PC aa
PC ae C42:2	(Intercept)	83	42	2.6969	-0.818234	6.20339	1.8224	0.061463	0.662429	0.146261	0.489975	0.309826	1383.37	PC ae
PC aa C40:4	(Intercept)	83	42	2.43998	-0.761558	5.64343	1.66467	0.0880164	0.333147	0.150005	0.49026	0.309574	1047.28	PC aa
PC ae C30:0	(Intercept)	83	42	2.36271	-0.763595	5.49143	1.62973	0.071627	0.231585	0.154501	0.492931	0.307214	961.97	PC ae
SM (OH) C14:1	(Intercept)	83	42	-2.57839	-6.0509	0.903821	1.80059	0.0973697	0.635576	0.159061	0.495677	0.304801	-92.4104	SM
lysoPC a C26:1	(Intercept)	83	42	2.34695	-0.897406	5.59288	1.67858	0.0970245	0.406554	0.169323	0.515666	0.287632	945.363	lysoPC
PC aa C40:2	(Intercept)	83	42	2.51331	-1.04957	6.06478	1.84615	0.0618989	0.768344	0.180588	0.526657	0.278472	1134.57	PC aa
PC aa C42:4	(Intercept)	83	42	2.52395	-1.05909	6.09184	1.85413	0.057034	0.820448	0.180793	0.526657	0.278472	1147.78	PC aa
Met	(Intercept)	83	42	-2.42229	-6.00324	1.17477	1.85457	0.0405268	0.693855	0.198553	0.547722	0.26144	-91.1281	Aminoacids
PC ae C40:1	(Intercept)	83	42	2.31203	-1.08796	5.7101	1.76592	0.0588944	0.458828	0.197244	0.547722	0.26144	909.488	PC ae
SM C24:0	(Intercept)	83	42	-2.12701	-5.26145	1.00807	1.63592	0.0287881	0.118416	0.200287	0.547722	0.26144	-88.0807	SM
PC ae C36:1	(Intercept)	83	42	2.35497	-1.25175	5.94953	1.86851	0.0411354	0.773026	0.214483	0.574815	0.240472	953.784	PC ae
C0	(Intercept)	83	42	-2.30922	-5.96599	1.35199	1.90154	0.0344106	0.662496	0.230848	0.58294	0.234376	-90.0662	Acylcarnitines
C18:1	(Intercept)	83	42	1.77475	-1.10159	4.65642	1.48331	0.211225	0.33091	0.238152	0.58294	0.234376	489.881	Acylcarnitines
Asp	(Intercept)	83	42	2.19003	-1.36611	5.73592	1.84272	0.0569635	0.799903	0.241151	0.58294	0.234376	793.552	Aminoacids
lysoPC a C20:3	(Intercept)	83	42	1.977	-1.26004	5.21437	1.68873	0.0377958	0.227153	0.247967	0.58294	0.234376	622.103	lysoPC
PC aa C40:3	(Intercept)	83	42	2.20625	-1.41047	5.81472	1.87465	0.0434205	0.85345	0.245928	0.58294	0.234376	808.16	PC aa
SM (OH) C24:1	(Intercept)	83	42	-1.9793	-5.04527	1.08827	1.59995	0.0461073	0.104138	0.222638	0.58294	0.234376	-86.1834	SM
SM C20:2	(Intercept)	83	42	-1.79413	-4.70896	1.1207	1.50677	0.101695	0.101695	0.237331	0.58294	0.234376	-83.3728	SM
PC ae C40:3	(Intercept)	83	42	2.09452	-1.40553	5.58657	1.81538	0.0768718	0.670706	0.254933	0.588983	0.229897	712.158	PC ae
PC aa C28:1	(Intercept)	83	42	-1.69186	-4.86292	1.47709	1.64965	0.0499912	0.197689	0.310631	0.667374	0.175631	-81.5824	PC aa
PC aa C30:2	(Intercept)	83	42	1.59278	-1.47809	4.66365	1.58743	0.0122497	0.0122497	0.318746	0.667374	0.175631	391.74	PC aa
PC aa C34:3	(Intercept)	83	42	-1.76948	-5.01823	1.48038	1.69348	0.0351228	0.225331	0.301724	0.667374	0.175631	-82.9578	PC aa
PC aa C34:4	(Intercept)	83	42	-1.85599	-5.30211	1.59041	1.79531	0.0313863	0.392815	0.306676	0.667374	0.175631	-84.3703	PC aa
PC aa C36:2	(Intercept)	83	42	-1.71445	-4.9719	1.54439	1.69791	0.0205681	0.195235	0.318084	0.667374	0.175631	-81.9937	PC aa
SM C16:0	(Intercept)	83	42	-1.8984	-5.45529	1.66358	1.8485	0.0461353	0.560631	0.309856	0.667374	0.175631	-85.0192	SM
PC ae C38:1	(Intercept)	83	42	1.85166	-1.74675	5.43914	1.86419	0.0543001	0.701681	0.326176	0.672424	0.172357	537.036	PC ae
Arg	(Intercept)	83	42	1.67074	-1.9083	5.24786	1.86135	0.032354	0.616384	0.374176	0.672739	0.172153	431.612	Aminoacids
Cit	(Intercept)	83	42	-1.52948	-4.75153	1.69352	1.67873	0.0698292	0.292483	0.367144	0.672739	0.172153	-78.3353	Aminoacids
Phe	(Intercept)	83	42	1.68737	-1.7227	5.09718	1.77664	0.0359561	0.385558	0.34729	0.672739	0.172153	440.523	Aminoacids
Kynurenine	(Intercept)	83	42	-1.44685	-4.62701	1.73076	1.65043	0.0731571	0.258491	0.385415	0.672739	0.172153	-76.4691	Biogenic Amines
lysoPC a C16:1	(Intercept)	83	42	1.33911	-1.6148	4.29302	1.52697	0.0835737	0.0835737	0.383162	0.672739	0.172153	281.564	lysoPC
lysoPC a C18:0	(Intercept)	83	42	1.54854	-1.78659	4.88192	1.72814	0.0842747	0.499453	0.375316	0.672739	0.172153	370.458	lysoPC
lysoPC a C18:2	(Intercept)	83	42	-1.54283	-4.6795	1.5946	1.63475	0.11171	0.313186	0.350341	0.672739	0.172153	-78.6225	lysoPC
lysoPC a C26:0	(Intercept)	83	42	1.42993	-1.59105	4.45092	1.56164	0.00997663	0.00997663	0.362632	0.672739	0.172153	317.842	lysoPC
PC aa C38:3	(Intercept)	83	42	-1.45434	-4.67565	1.76742	1.68093	0.012605	0.150176	0.391593	0.672739	0.172153	-76.6446	PC aa
PC ae C30:1	(Intercept)	83	42	-1.37634	-4.4366	1.68392	1.58195	0.0110514	0.0110514	0.386921	0.672739	0.172153	-74.7499	PC ae
PC ae C36:0	(Intercept)	83	42	-1.67077	-5.22362	1.88887	1.82499	0.0312751	0.539825	0.365108	0.672739	0.172153	-81.1897	PC ae
PC ae C42:5	(Intercept)	83	42	1.63695	-1.79785	5.06663	1.77925	0.075585	0.557118	0.362641	0.672739	0.172153	413.945	PC ae
PC ae C44:6	(Intercept)	83	42	-1.44662	-4.66906	1.77615	1.68082	0.0464341	0.235701	0.394017	0.672739	0.172153	-76.4635	PC ae
SM (OH) C16:1	(Intercept)	83	42	-1.63013	-5.29379	2.04162	1.90448	0.0452532	0.70043	0.396615	0.672739	0.172153	-80.4096	SM
PC ae C44:4	(Intercept)	83	42	1.33665	-1.75223	4.42781	1.60979	0.0810214	0.214059	0.410891	0.679745	0.167654	280.627	PC ae
SM C18:0	(Intercept)	83	42	-1.56868	-5.20026	2.06699	1.88891	0.0353522	0.562922	0.410673	0.679745	0.167654	-79.168	SM
PC aa C40:5	(Intercept)	83	42	-1.40234	-4.73791	1.93186	1.73327	0.0148345	0.251297	0.422753	0.69084	0.160623	-75.3979	PC aa
Creatinine	(Intercept)	83	42	1.31877	-1.90669	4.54342	1.672	0.120471	0.441774	0.434447	0.693047	0.159238	273.881	Biogenic Amines
PC ae C40:2	(Intercept)	83	42	1.47396	-2.11343	5.053	1.8592	0.029086	0.620023	0.432292	0.693047	0.159238	336.648	PC ae
PC aa C34:1	(Intercept)	83	42	-1.37007	-4.75437	2.01459	1.76002	0.0404195	0.371654	0.440395	0.69427	0.158472	-74.5912	PC aa
SM (OH) C22:2	(Intercept)	83	42	-1.19064	-4.3062	1.92596	1.62618	0.00799265	0.0571778	0.467945	0.729124	0.137199	-69.5972	SM
Tyr	(Intercept)	83	42	1.11084	-2.2276	4.4478	1.73569	0.00729289	0.222728	0.525432	0.809286	0.0918981	203.692	Aminoacids
PC aa C32:1	(Intercept)	83	42	1.15871	-2.4381	4.75813	1.87137	0.0122558	0.498621	0.538865	0.811325	0.090805	218.584	PC aa
PC aa C34:2	(Intercept)	83	42	-1.11203	-4.5314	2.30637	1.77975	0.0619029	0.446659	0.535196	0.811325	0.090805	-67.111	PC aa
PC ae C40:4	(Intercept)	83	42	1.09663	-2.43919	4.62426	1.83202	0.0493619	0.625396	0.552596	0.822755	0.0847297	199.407	PC ae
Orn	(Intercept)	83	42	-1.01986	-4.50314	2.46142	1.81197	0.0702335	0.569098	0.576314	0.848638	0.0712773	-63.9354	Aminoacids
PC aa C36:1	(Intercept)	83	42	-0.928425	-4.17658	2.3203	1.69418	0.0312125	0.218162	0.58642	0.854134	0.068474	-60.4824	PC aa
SM C16:1	(Intercept)	83	42	-1.02041	-4.67789	2.64352	1.90139	0.031817	0.645606	0.59412	0.856043	0.0675043	-63.9553	SM
SM C18:1	(Intercept)	83	42	-0.983832	-4.61729	2.65115	1.89122	0.0254237	0.552496	0.605441	0.863075	0.0639512	-62.6124	SM
lysoPC a C28:0	(Intercept)	83	42	-0.805668	-3.93049	2.31503	1.61645	0.035709	0.175976	0.620691	0.873166	0.0589029	-55.3211	lysoPC
PC ae C38:3	(Intercept)	83	42	0.904058	-2.64642	4.4459	1.8394	0.0482624	0.633015	0.625552	0.873166	0.0589029	146.961	PC ae
PC ae C34:3	(Intercept)	83	42	0.901146	-2.72586	4.52285	1.88324	0.0425048	0.656731	0.634586	0.876645	0.0571763	146.242	PC ae
SM C26:1	(Intercept)	83	42	-0.769188	-4.04811	2.509	1.70948	0.0120105	0.196572	0.654913	0.895493	0.0479379	-53.6611	SM
Glu	(Intercept)	83	42	0.81521	-2.76853	4.40521	1.8601	0.0979002	0.898623	0.663448	0.898	0.0467236	125.965	Aminoacids
PC aa C30:0	(Intercept)	83	42	-0.76119	-4.31355	2.7948	1.84562	0.0155058	0.477037	0.681955	0.904772	0.0434609	-53.289	PC aa
PC ae C34:0	(Intercept)	83	42	-0.718301	-4.05331	2.616	1.73477	0.0245124	0.282607	0.680793	0.904772	0.0434609	-51.242	PC ae
Thr	(Intercept)	83	42	-0.721974	-4.27025	2.82621	1.84788	0.0133032	0.465084	0.697839	0.916769	0.0377399	-51.4208	Aminoacids
PC aa C42:0	(Intercept)	83	42	0.611072	-2.5564	3.77864	1.65276	0.0498939	0.199044	0.713345	0.924925	0.0338935	84.2406	PC aa
PC ae C36:2	(Intercept)	83	42	-0.625957	-3.94429	2.69454	1.72117	0.0377079	0.298856	0.717852	0.924925	0.0338935	-46.525	PC ae
Val	(Intercept)	83	42	-0.608281	-4.02442	2.80789	1.78048	0.00495735	0.313077	0.734205	0.928146	0.0323835	-45.5714	Aminoacids
ADMA	(Intercept)	83	42	0.541908	-2.50395	3.58776	1.5745	0.0193353	0.0193353	0.731627	0.928146	0.0323835	71.9284	Biogenic Amines
Trp	(Intercept)	83	42	-0.566911	-4.0338	2.8991	1.80375	0.024683	0.40343	0.754758	0.945211	0.0244714	-43.2725	Aminoacids
C2	(Intercept)	83	42	-0.241048	-3.77448	3.29369	1.83683	0.00493381	0.398548	0.896183	0.946215	0.0240103	-21.4196	Acylcarnitines
C14:1	(Intercept)	83	42	-0.311242	-3.73428	3.10627	1.77573	0.0898409	0.59479	0.861654	0.946215	0.0240103	-26.7463	Acylcarnitines
Ala	(Intercept)	83	42	0.473782	-3.24057	4.19622	1.92927	0.00661059	0.602067	0.807124	0.946215	0.0240103	60.6057	Aminoacids
Gln	(Intercept)	83	42	-0.253348	-3.63084	3.13106	1.75692	0.145221	0.754669	0.886025	0.946215	0.0240103	-22.3803	Aminoacids
His	(Intercept)	83	42	0.494687	-3.03678	4.02524	1.83834	0.0237839	0.481714	0.789069	0.946215	0.0240103	63.9985	Aminoacids
Ile	(Intercept)	83	42	-0.280306	-3.61007	3.04687	1.72942	0.119	0.517132	0.871969	0.946215	0.0240103	-24.4448	Aminoacids
Leu	(Intercept)	83	42	-0.348459	-3.65784	2.96116	1.72469	0.0534292	0.32778	0.840799	0.946215	0.0240103	-29.4225	Aminoacids
Lys	(Intercept)	83	42	0.482721	-2.94588	3.91032	1.78432	0.0449997	0.434352	0.787981	0.946215	0.0240103	62.0478	Aminoacids
Pro	(Intercept)	83	42	0.249069	-3.30376	3.80288	1.84971	0.0509897	0.532622	0.89348	0.946215	0.0240103	28.2831	Aminoacids
Ser	(Intercept)	83	42	0.229531	-3.41213	3.86504	1.89016	0.0257015	0.687821	0.903888	0.946215	0.0240103	25.8009	Aminoacids
Taurine	(Intercept)	83	42	-0.395929	-3.65823	2.86629	1.70184	0.00125041	0.162678	0.817097	0.946215	0.0240103	-32.6945	Biogenic Amines
lysoPC a C16:0	(Intercept)	83	42	-0.205379	-3.72662	3.30719	1.82478	0.0578826	0.654207	0.910908	0.946215	0.0240103	-18.5661	lysoPC
lysoPC a C17:0	(Intercept)	83	42	0.442294	-3.08625	3.96738	1.83415	0.0510559	0.617298	0.810543	0.946215	0.0240103	55.6274	lysoPC
lysoPC a C18:1	(Intercept)	83	42	-0.368241	-3.64599	2.90435	1.69361	0.130261	0.578141	0.828893	0.946215	0.0240103	-30.8049	lysoPC
lysoPC a C28:1	(Intercept)	83	42	-0.344641	-3.38372	2.69444	1.571	0.0233662	0.0233662	0.826922	0.946215	0.0240103	-29.1525	lysoPC
PC aa C32:0	(Intercept)	83	42	-0.400535	-4.01558	3.2146	1.8806	0.0470096	0.612657	0.832286	0.946215	0.0240103	-33.0039	PC aa
PC aa C32:2	(Intercept)	83	42	-0.285636	-3.57164	3.00026	1.71398	0.0062881	0.191144	0.868395	0.946215	0.0240103	-24.8464	PC aa
PC ae C32:1	(Intercept)	83	42	0.322879	-3.19882	3.84595	1.83284	0.0672579	0.567456	0.860941	0.946215	0.0240103	38.1098	PC ae
PC ae C34:2	(Intercept)	83	42	0.437304	-2.85074	3.72527	1.71349	0.0775534	0.38903	0.799714	0.946215	0.0240103	54.8526	PC ae
PC ae C36:3	(Intercept)	83	42	0.193736	-2.95638	3.34388	1.6435	0.0603222	0.21337	0.906692	0.946215	0.0240103	21.3776	PC ae
PC ae C38:2	(Intercept)	83	42	0.319493	-3.32427	3.9601	1.89424	0.0243412	0.644219	0.866826	0.946215	0.0240103	37.643	PC ae
PC ae C40:5	(Intercept)	83	42	0.466096	-3.06644	3.99174	1.82875	0.0507226	0.57474	0.800019	0.946215	0.0240103	59.376	PC ae
H1	(Intercept)	83	42	-0.168241	-3.52123	3.18429	1.74683	0.0205694	0.277398	0.9237	0.952122	0.0213076	-15.485	Sugars
Gly	(Intercept)	83	42	0.0775674	-3.4053	3.56014	1.81377	0.0423756	0.466159	0.966075	0.967027	0.0145615	8.0655	Aminoacids
PC aa C38:0	(Intercept)	83	42	-0.0923623	-3.48592	3.30135	1.76484	0.0256398	0.341245	0.958495	0.967027	0.0145615	-8.82253	PC aa
PC aa C42:5	(Intercept)	83	42	-0.122738	-3.85281	3.60696	1.9379	0.0145532	0.757606	0.949786	0.967027	0.0145615	-11.5505	PC aa
PC ae C34:1	(Intercept)	83	42	-0.0711988	-3.35849	3.21611	1.71291	0.0623212	0.358218	0.967027	0.967027	0.0145615	-6.87232	PC ae
t4-OH-Pro	age	83	42	-0.25797	-0.415023	-0.100744	0.08189	0.318263	0.505433	0.00312267	0.351115	0.45455	-22.7381	Biogenic Amines
SM C22:3	age	83	42	0.279646	0.0979802	0.461214	0.0945988	0.158517	0.480431	0.00524053	0.351115	0.45455	32.2662	SM
Asn	age	83	42	0.218907	0.0292397	0.408059	0.0986185	0.086847	0.433749	0.0326448	0.415025	0.381925	24.4715	Aminoacids
lysoPC a C20:4	age	83	42	0.240387	0.0509394	0.430003	0.0986157	0.163592	0.602308	0.0194212	0.415025	0.381925	27.1741	lysoPC
lysoPC a C24:0	age	83	42	-0.208497	-0.377263	-0.0396945	0.0881027	0.144113	0.297852	0.0231934	0.415025	0.381925	-18.8196	lysoPC
PC aa C26:0	age	83	42	0.18122	0.0149714	0.34721	0.0865784	0.0967017	0.161954	0.0431457	0.415025	0.381925	19.8679	PC aa
PC aa C36:4	age	83	42	0.277294	0.0775018	0.477192	0.103897	0.126725	0.658635	0.0109761	0.415025	0.381925	31.9555	PC aa
PC aa C36:5	age	83	42	0.228024	0.0483164	0.407458	0.0935377	0.104148	0.339874	0.0193954	0.415025	0.381925	25.6116	PC aa
PC aa C38:4	age	83	42	0.193543	0.0173167	0.36975	0.091925	0.0681295	0.212994	0.0416855	0.415025	0.381925	21.3541	PC aa
PC aa C38:5	age	83	42	0.212518	0.0367407	0.388276	0.0916829	0.0804585	0.23289	0.0257303	0.415025	0.381925	23.6788	PC aa
PC ae C38:0	age	83	42	0.205989	0.015596	0.396185	0.0990879	0.0846009	0.438006	0.0441408	0.415025	0.381925	22.874	PC ae
PC ae C38:5	age	83	42	0.210439	0.0288349	0.392082	0.0946953	0.0733986	0.288537	0.0320579	0.415025	0.381925	23.422	PC ae
PC ae C38:6	age	83	42	0.228144	0.024052	0.43137	0.105684	0.104963	0.72562	0.0370923	0.415025	0.381925	25.6266	PC ae
PC ae C40:6	age	83	42	0.201071	0.0132658	0.388772	0.0978216	0.0744784	0.374389	0.0464581	0.415025	0.381925	22.2711	PC ae
PC ae C44:3	age	83	42	-0.195111	-0.373668	-0.0164711	0.0931374	0.101178	0.336711	0.0428132	0.415025	0.381925	-17.7257	PC ae
PC aa C24:0	age	83	42	-0.193227	-0.379648	-0.006385	0.0971963	0.138404	0.577984	0.0544749	0.456227	0.340819	-17.5705	PC aa
PC ae C36:5	age	83	42	0.187752	-0.00215245	0.377753	0.0989664	0.0592521	0.367183	0.0651094	0.513216	0.2897	20.6534	PC ae
lysoPC a C18:2	age	83	42	0.154757	-0.0215964	0.331169	0.0919714	0.11171	0.313186	0.100369	0.544609	0.263915	16.7374	lysoPC
PC aa C36:3	age	83	42	0.154771	-0.0221635	0.331707	0.09232	0.0386043	0.163044	0.101606	0.544609	0.263915	16.739	PC aa
PC aa C38:6	age	83	42	0.168164	-0.0153185	0.351598	0.0956357	0.0721752	0.318193	0.0864458	0.544609	0.263915	18.313	PC aa
PC ae C36:4	age	83	42	0.186058	-0.0214714	0.392906	0.10762	0.0537716	0.603614	0.0915994	0.544609	0.263915	20.4493	PC ae
PC ae C38:4	age	83	42	0.171953	-0.00752756	0.351454	0.0936417	0.0644676	0.251053	0.0740244	0.544609	0.263915	18.7622	PC ae
PC ae C44:5	age	83	42	0.188873	-0.0191737	0.396765	0.108118	0.058123	0.626024	0.0883705	0.544609	0.263915	20.7887	PC ae
SM (OH) C22:1	age	83	42	0.160349	-0.0109848	0.331645	0.0894162	0.0429432	0.107245	0.0806611	0.544609	0.263915	17.392	SM
SM C24:1	age	83	42	0.15085	-0.0175371	0.318839	0.0881357	0.0361508	0.0623094	0.0948901	0.544609	0.263915	16.2822	SM
SM (OH) C24:1	age	83	42	0.145178	-0.0254134	0.315761	0.0890516	0.0461073	0.104138	0.111109	0.572637	0.242121	15.6245	SM
PC aa C36:6	age	83	42	0.150906	-0.0328107	0.334436	0.0956913	0.048359	0.284122	0.122764	0.587516	0.230981	16.2888	PC aa
PC aa C40:1	age	83	42	-0.168903	-0.37295	0.034825	0.106018	0.0796151	0.686706	0.119652	0.587516	0.230981	-15.5409	PC aa
Cit	age	83	42	0.129523	-0.0517403	0.310794	0.0945295	0.0698292	0.292483	0.178469	0.676407	0.169792	13.8286	Aminoacids
PC aa C34:3	age	83	42	0.127103	-0.055162	0.309408	0.09508	0.0351228	0.225331	0.189025	0.676407	0.169792	13.5534	PC aa
PC aa C38:1	age	83	42	-0.138425	-0.341014	0.0638049	0.105292	0.049718	0.531379	0.196231	0.676407	0.169792	-12.9272	PC aa
PC aa C42:6	age	83	42	-0.15282	-0.35401	0.048113	0.104564	0.0841327	0.682474	0.152358	0.676407	0.169792	-14.1716	PC aa
PC ae C30:2	age	83	42	-0.129897	-0.311312	0.0517132	0.0947048	0.0816713	0.34418	0.178549	0.676407	0.169792	-12.1814	PC ae
PC ae C32:2	age	83	42	-0.122082	-0.300505	0.0566783	0.093084	0.12645	0.421214	0.197792	0.676407	0.169792	-11.4925	PC ae
PC ae C42:1	age	83	42	-0.132728	-0.328598	0.0631986	0.10197	0.0955584	0.615459	0.201087	0.676407	0.169792	-12.4297	PC ae
PC ae C42:3	age	83	42	-0.133087	-0.329935	0.0637536	0.102463	0.0836355	0.593497	0.201912	0.676407	0.169792	-12.4611	PC ae
PC ae C44:6	age	83	42	0.12367	-0.0573642	0.304601	0.0943779	0.0464341	0.235701	0.197688	0.676407	0.169792	13.1642	PC ae
SM (OH) C14:1	age	83	42	0.154955	-0.0469182	0.356023	0.104614	0.0973697	0.635576	0.146564	0.676407	0.169792	16.7605	SM
SM C24:0	age	83	42	0.131184	-0.0436416	0.305968	0.0912271	0.0287881	0.118416	0.158394	0.676407	0.169792	14.0177	SM
SM C26:0	age	83	42	0.138021	-0.0482071	0.324536	0.0971953	0.0386262	0.264878	0.163964	0.676407	0.169792	14.8	SM
C0	age	83	42	0.139944	-0.0744029	0.353679	0.111151	0.0344106	0.662496	0.215322	0.680881	0.166929	15.021	Acylcarnitines
PC aa C32:3	age	83	42	-0.100317	-0.265419	0.0647856	0.0853466	0.0698019	0.0698019	0.243364	0.680881	0.166929	-9.54491	PC aa
PC aa C34:1	age	83	42	0.115906	-0.0759544	0.307557	0.0999014	0.0404195	0.371654	0.253029	0.680881	0.166929	12.289	PC aa
PC aa C34:4	age	83	42	0.118204	-0.0780409	0.314233	0.102136	0.0313863	0.392815	0.25406	0.680881	0.166929	12.5474	PC aa
PC aa C36:2	age	83	42	0.110685	-0.0718061	0.293228	0.0952076	0.0205681	0.195235	0.252058	0.680881	0.166929	11.7043	PC aa
PC aa C40:6	age	83	42	0.123021	-0.0727405	0.318349	0.101746	0.0604043	0.482283	0.233914	0.680881	0.166929	13.0908	PC aa
PC aa C42:2	age	83	42	-0.12375	-0.32683	0.0791839	0.10561	0.0661876	0.639203	0.248706	0.680881	0.166929	-11.6399	PC aa
PC ae C42:4	age	83	42	-0.119116	-0.309949	0.0716405	0.0993937	0.0996746	0.53887	0.238366	0.680881	0.166929	-11.2295	PC ae
SM C16:0	age	83	42	0.129503	-0.0760719	0.334612	0.106764	0.0461353	0.560631	0.23235	0.680881	0.166929	13.8263	SM
SM C20:2	age	83	42	0.0962012	-0.0654648	0.257867	0.0835703	0.101695	0.101695	0.253146	0.680881	0.166929	10.0981	SM
PC ae C42:2	age	83	42	-0.12036	-0.325022	0.0840991	0.106401	0.061463	0.662429	0.265272	0.69699	0.156773	-11.3399	PC ae
SM C18:0	age	83	42	0.121624	-0.0881813	0.331484	0.109181	0.0353522	0.562922	0.272141	0.701287	0.154104	12.9329	SM
PC aa C42:4	age	83	42	-0.121966	-0.335201	0.0911029	0.110642	0.057034	0.820448	0.277391	0.701328	0.154079	-11.4821	PC aa
PC aa C28:1	age	83	42	0.0992659	-0.0781375	0.276408	0.0923619	0.0499912	0.197689	0.289058	0.704251	0.152273	10.436	PC aa
PC aa C36:0	age	83	42	-0.115525	-0.319688	0.089273	0.106265	0.0526277	0.63888	0.28381	0.704251	0.152273	-10.9101	PC aa
PC aa C40:2	age	83	42	-0.115873	-0.326436	0.0944533	0.109301	0.0618989	0.768344	0.295869	0.707973	0.149984	-10.9411	PC aa
Met	age	83	42	0.110752	-0.0989369	0.319804	0.108797	0.0405268	0.693855	0.315322	0.736593	0.132772	11.7118	Aminoacids
Orn	age	83	42	0.105229	-0.0958772	0.306304	0.104625	0.0702335	0.569098	0.320676	0.736593	0.132772	11.0964	Aminoacids
lysoPC a C18:1	age	83	42	0.0933607	-0.0939215	0.281034	0.0975822	0.130261	0.578141	0.344857	0.736593	0.132772	9.78576	lysoPC
PC aa C30:2	age	83	42	-0.0858917	-0.256212	0.084429	0.0880442	0.0122497	0.0122497	0.332264	0.736593	0.132772	-8.23064	PC aa
PC aa C34:2	age	83	42	0.0979954	-0.0969886	0.293164	0.101567	0.0619029	0.446659	0.340471	0.736593	0.132772	10.2958	PC aa
PC aa C38:3	age	83	42	0.088595	-0.0916298	0.268758	0.0940147	0.012605	0.150176	0.351806	0.736593	0.132772	9.26381	PC aa
PC ae C36:1	age	83	42	-0.104978	-0.318433	0.108187	0.110777	0.0411354	0.773026	0.349404	0.736593	0.132772	-9.96553	PC ae
SM (OH) C16:1	age	83	42	0.106843	-0.108356	0.321969	0.111797	0.0452532	0.70043	0.345111	0.736593	0.132772	11.276	SM
Asp	age	83	42	-0.0938152	-0.305047	0.11733	0.109619	0.0569635	0.799903	0.397371	0.739014	0.131348	-8.9549	Aminoacids
lysoPC a C26:0	age	83	42	-0.0722881	-0.239842	0.0952658	0.0866139	0.00997663	0.00997663	0.406459	0.739014	0.131348	-6.97372	lysoPC
lysoPC a C26:1	age	83	42	-0.075994	-0.258536	0.106792	0.0952602	0.0970245	0.406554	0.430172	0.739014	0.131348	-7.31783	lysoPC
PC aa C36:1	age	83	42	0.081674	-0.100653	0.263966	0.095092	0.0312125	0.218162	0.395631	0.739014	0.131348	8.5102	PC aa
PC aa C40:3	age	83	42	-0.100802	-0.318041	0.115808	0.112491	0.0434205	0.85345	0.375847	0.739014	0.131348	-9.58882	PC aa
PC aa C40:4	age	83	42	-0.0851894	-0.265198	0.0948353	0.0939377	0.0880164	0.333147	0.370311	0.739014	0.131348	-8.16617	PC aa
PC aa C42:1	age	83	42	-0.0907032	-0.278925	0.0976725	0.0980974	0.0994647	0.483615	0.360998	0.739014	0.131348	-8.67113	PC aa
PC ae C30:0	age	83	42	-0.07423	-0.249187	0.100666	0.0913479	0.071627	0.231585	0.421651	0.739014	0.131348	-7.15419	PC ae
PC ae C36:0	age	83	42	0.0910096	-0.112041	0.293099	0.105255	0.0312751	0.539825	0.392899	0.739014	0.131348	9.52795	PC ae
PC ae C36:2	age	83	42	0.0796521	-0.106555	0.266091	0.0971443	0.0377079	0.298856	0.41738	0.739014	0.131348	8.29103	PC ae
PC ae C38:1	age	83	42	-0.0926457	-0.303146	0.117762	0.10941	0.0543001	0.701681	0.402535	0.739014	0.131348	-8.84836	PC ae
PC ae C40:1	age	83	42	-0.0805728	-0.274184	0.113178	0.100907	0.0588944	0.458828	0.429557	0.739014	0.131348	-7.74123	PC ae
PC ae C40:3	age	83	42	-0.0905793	-0.294521	0.113239	0.106027	0.0768718	0.670706	0.398358	0.739014	0.131348	-8.65981	PC ae
SM C18:1	age	83	42	0.0879189	-0.121987	0.298062	0.109247	0.0254237	0.552496	0.425775	0.739014	0.131348	9.18996	SM
C14:1	age	83	42	0.0801583	-0.117174	0.277747	0.102721	0.0898409	0.59479	0.43993	0.74621	0.127139	8.34586	Acylcarnitines
PC ae C30:1	age	83	42	0.065601	-0.104132	0.235333	0.0877401	0.0110514	0.0110514	0.456877	0.765269	0.116186	6.78005	PC ae
lysoPC a C20:3	age	83	42	-0.0702198	-0.252106	0.111518	0.0948107	0.0377958	0.227153	0.463363	0.76655	0.115459	-6.78111	lysoPC
PC aa C32:0	age	83	42	0.0731491	-0.136851	0.283363	0.109231	0.0470096	0.612657	0.506926	0.808668	0.0922296	7.58909	PC aa
SM (OH) C22:2	age	83	42	0.0617802	-0.111492	0.235086	0.0904512	0.00799265	0.0571778	0.49861	0.808668	0.0922296	6.37285	SM
SM C16:1	age	83	42	0.0749377	-0.13874	0.288229	0.110932	0.031817	0.645606	0.503262	0.808668	0.0922296	7.7817	SM
ADMA	age	83	42	-0.0527018	-0.221635	0.116232	0.087327	0.0193353	0.0193353	0.547905	0.8439	0.0737089	-5.13372	Biogenic Amines
PC ae C34:0	age	83	42	0.059342	-0.128734	0.247099	0.0978631	0.0245124	0.282607	0.547742	0.8439	0.0737089	6.11381	PC ae
PC ae C34:1	age	83	42	0.0606133	-0.125622	0.246727	0.0970014	0.0623212	0.358218	0.535636	0.8439	0.0737089	6.2488	PC ae
PC aa C40:5	age	83	42	0.0567883	-0.130806	0.244044	0.0976053	0.0148345	0.251297	0.564025	0.853988	0.0685483	5.84317	PC aa
PC ae C42:5	age	83	42	-0.0592166	-0.256132	0.137879	0.102576	0.075585	0.557118	0.567201	0.853988	0.0685483	-5.74974	PC ae
Phe	age	83	42	-0.0537996	-0.247729	0.139983	0.100987	0.0359561	0.385558	0.597218	0.870188	0.0603871	-5.2378	Aminoacids
Thr	age	83	42	0.0563803	-0.146996	0.259865	0.105901	0.0133032	0.465084	0.597442	0.870188	0.0603871	5.8	Aminoacids
Tyr	age	83	42	-0.0521495	-0.239753	0.135095	0.0975833	0.00729289	0.222728	0.59607	0.870188	0.0603871	-5.08131	Aminoacids
Arg	age	83	42	-0.0554116	-0.263826	0.152594	0.10823	0.032354	0.616384	0.611542	0.881017	0.0550159	-5.39043	Aminoacids
Ile	age	83	42	0.0476498	-0.1425	0.238053	0.0990578	0.119	0.517132	0.633196	0.881017	0.0550159	4.88032	Aminoacids
Leu	age	83	42	0.0441818	-0.142821	0.23115	0.0974769	0.0534292	0.32778	0.652875	0.881017	0.0550159	4.51724	Aminoacids
Trp	age	83	42	0.045763	-0.151436	0.242964	0.102746	0.024683	0.40343	0.65851	0.881017	0.0550159	4.68263	Aminoacids
lysoPC a C16:0	age	83	42	0.0504742	-0.154215	0.255116	0.106451	0.0578826	0.654207	0.638139	0.881017	0.0550159	5.17697	lysoPC
PC aa C30:0	age	83	42	0.0463635	-0.157598	0.249734	0.105877	0.0155058	0.477037	0.663839	0.881017	0.0550159	4.7455	PC aa
PC ae C32:1	age	83	42	0.0463077	-0.157228	0.249681	0.105826	0.0672579	0.567456	0.66405	0.881017	0.0550159	4.73967	PC ae
PC ae C40:2	age	83	42	-0.0516023	-0.259474	0.15623	0.108165	0.029086	0.620023	0.636139	0.881017	0.0550159	-5.02935	PC ae
H1	age	83	42	0.043148	-0.145952	0.232108	0.0985268	0.0205694	0.277398	0.663829	0.881017	0.0550159	4.40924	Sugars
Glu	age	83	42	-0.0481332	-0.265928	0.168219	0.112343	0.0979002	0.898623	0.670681	0.881091	0.0549792	-4.69931	Aminoacids
Gly	age	83	42	0.0432429	-0.156119	0.242644	0.103802	0.0423756	0.466159	0.679226	0.883653	0.0537181	4.41915	Aminoacids
PC aa C38:0	age	83	42	0.039831	-0.151992	0.231798	0.100007	0.0256398	0.341245	0.692602	0.89239	0.0494451	4.06349	PC aa
PC aa C32:1	age	83	42	-0.0417746	-0.248764	0.164881	0.107591	0.0122558	0.498621	0.699886	0.893187	0.0490574	-4.09141	PC aa
lysoPC a C18:0	age	83	42	-0.034844	-0.224731	0.155035	0.0989978	0.0842747	0.499453	0.726917	0.918933	0.0367162	-3.4244	lysoPC
C2	age	83	42	0.0262676	-0.174787	0.227148	0.104694	0.00493381	0.398548	0.803223	0.931249	0.0309341	2.66156	Acylcarnitines
C18:1	age	83	42	-0.020499	-0.17977	0.139129	0.0830285	0.211225	0.33091	0.806352	0.931249	0.0309341	-2.02903	Acylcarnitines
Lys	age	83	42	0.0179156	-0.17754	0.213379	0.101806	0.0449997	0.434352	0.861219	0.931249	0.0309341	1.8077	Aminoacids
Pro	age	83	42	0.0286175	-0.17602	0.233282	0.106499	0.0509897	0.532622	0.789553	0.931249	0.0309341	2.90309	Aminoacids
Ser	age	83	42	0.0243181	-0.189023	0.237752	0.110867	0.0257015	0.687821	0.827512	0.931249	0.0309341	2.46162	Aminoacids
Val	age	83	42	0.0305567	-0.16287	0.223907	0.100782	0.00495735	0.313077	0.763335	0.931249	0.0309341	3.10284	Aminoacids
Kynurenine	age	83	42	0.0273198	-0.150728	0.205069	0.0926806	0.0731571	0.258491	0.769742	0.931249	0.0309341	2.76964	Biogenic Amines
Taurine	age	83	42	0.0265008	-0.156267	0.209225	0.0953223	0.00125041	0.162678	0.782456	0.931249	0.0309341	2.68551	Biogenic Amines
lysoPC a C17:0	age	83	42	0.0307976	-0.174253	0.235623	0.106569	0.0510559	0.617298	0.774121	0.931249	0.0309341	3.12767	lysoPC
lysoPC a C28:1	age	83	42	-0.0174704	-0.186028	0.151087	0.0871328	0.0233662	0.0233662	0.841602	0.931249	0.0309341	-1.73187	lysoPC
PC aa C32:2	age	83	42	0.0173687	-0.167075	0.201715	0.0961586	0.0062881	0.191144	0.857587	0.931249	0.0309341	1.75204	PC aa
PC aa C42:0	age	83	42	0.022145	-0.155282	0.199505	0.0925448	0.0498939	0.199044	0.812133	0.931249	0.0309341	2.23921	PC aa
PC aa C42:5	age	83	42	0.0254368	-0.196149	0.246205	0.114748	0.0145532	0.757606	0.82572	0.931249	0.0309341	2.57631	PC aa
PC ae C34:2	age	83	42	0.0213846	-0.165268	0.207888	0.097202	0.0775534	0.38903	0.827005	0.931249	0.0309341	2.16149	PC ae
PC ae C36:3	age	83	42	0.0261615	-0.150426	0.202625	0.0920619	0.0603222	0.21337	0.777773	0.931249	0.0309341	2.65067	PC ae
PC ae C38:3	age	83	42	-0.0208594	-0.226639	0.185048	0.107081	0.0482624	0.633015	0.846599	0.931249	0.0309341	-2.06434	PC ae
PC ae C40:4	age	83	42	-0.0309603	-0.235731	0.173795	0.106552	0.0493619	0.625396	0.773008	0.931249	0.0309341	-3.0486	PC ae
SM C26:1	age	83	42	0.0168118	-0.167129	0.200683	0.0959108	0.0120105	0.196572	0.861753	0.931249	0.0309341	1.69539	SM
PC ae C34:3	age	83	42	-0.0126385	-0.224113	0.199128	0.109968	0.0425048	0.656731	0.909081	0.974535	0.0112027	-1.2559	PC ae
Ala	age	83	42	-0.00970554	-0.225761	0.205781	0.112129	0.00661059	0.602067	0.931464	0.976706	0.0102363	-0.96586	Aminoacids
Gln	age	83	42	-0.00861972	-0.207524	0.190966	0.103478	0.145221	0.754669	0.93406	0.976706	0.0102363	-0.858267	Aminoacids
His	age	83	42	0.00795377	-0.194719	0.210515	0.105462	0.0237839	0.481714	0.940261	0.976706	0.0102363	0.798549	Aminoacids
PC ae C44:4	age	83	42	-0.00781508	-0.180362	0.164738	0.0900674	0.0810214	0.214059	0.931308	0.976706	0.0102363	-0.778463	PC ae
lysoPC a C16:1	age	83	42	-0.0034738	-0.167308	0.16036	0.0846909	0.0835737	0.0835737	0.967385	0.982043	0.00786957	-0.346778	lysoPC
lysoPC a C28:0	age	83	42	0.00499499	-0.168895	0.178537	0.090444	0.035709	0.175976	0.956244	0.982043	0.00786957	0.500749	lysoPC
PC ae C40:5	age	83	42	-0.004422	-0.207495	0.198963	0.105759	0.0507226	0.57474	0.966869	0.982043	0.00786957	-0.441224	PC ae
Creatinine	age	83	42	-0.00143202	-0.183829	0.181358	0.0950597	0.120471	0.441774	0.988059	0.994454	0.00241516	-0.143099	Biogenic Amines
PC ae C38:2	age	83	42	0.000773248	-0.212151	0.213218	0.110533	0.0243412	0.644219	0.994454	0.994454	0.00241516	0.0773547	PC ae
C18:1	REE	83	42	-0.000881654	-0.00138379	-0.000407593	0.000241312	0.211225	0.33091	0.000486973	0.0652544	1.18539	-0.0881265	Acylcarnitines
PC ae C32:2	REE	83	42	-0.000817341	-0.00134832	-0.000326762	0.000249558	0.12645	0.421214	0.00157519	0.105538	0.976593	-0.0817007	PC ae
Creatinine	REE	83	42	-0.000756386	-0.00126762	-0.000271761	0.000251127	0.120471	0.441774	0.00348959	0.140518	0.852267	-0.07561	Biogenic Amines
PC aa C42:1	REE	83	42	-0.000711538	-0.00122906	-0.000227435	0.000250099	0.0994647	0.483615	0.00565346	0.140518	0.852267	-0.0711284	PC aa
lysoPC a C18:1	REE	83	42	-0.000665398	-0.00117389	-0.000206069	0.000234088	0.130261	0.578141	0.00571669	0.140518	0.852267	-0.0665177	lysoPC
PC ae C42:4	REE	83	42	-0.00067796	-0.00120126	-0.000201961	0.000243275	0.0996746	0.53887	0.00667652	0.140518	0.852267	-0.067773	PC ae
lysoPC a C16:1	REE	83	42	-0.000696563	-0.00119705	-0.000196072	0.00025872	0.0835737	0.0835737	0.00865937	0.140518	0.852267	-0.069632	lysoPC
PC aa C24:0	REE	83	42	-0.000626091	-0.00115457	-0.000159636	0.00023401	0.138404	0.577984	0.00909681	0.140518	0.852267	-0.0625895	PC aa
PC ae C42:1	REE	83	42	-0.000611934	-0.00111971	-0.000156721	0.000232736	0.0955584	0.615459	0.0103694	0.140518	0.852267	-0.0611747	PC ae
lysoPC a C26:1	REE	83	42	-0.000655318	-0.0012052	-0.000151149	0.000254687	0.0970245	0.406554	0.0119709	0.140518	0.852267	-0.0655103	lysoPC
PC ae C42:3	REE	83	42	-0.000599836	-0.00111074	-0.000136575	0.000237681	0.0836355	0.593497	0.0136954	0.140518	0.852267	-0.0599656	PC ae
lysoPC a C24:0	REE	83	42	-0.00063977	-0.00115934	-0.000146458	0.000253381	0.144113	0.297852	0.0137299	0.140518	0.852267	-0.0639566	lysoPC
PC aa C42:6	REE	83	42	-0.000547615	-0.00104041	-0.000115461	0.000220304	0.0841327	0.682474	0.0153087	0.140518	0.852267	-0.0547465	PC aa
SM C22:3	REE	83	42	0.000603036	0.000127965	0.00109214	0.000247537	0.158517	0.480431	0.0170993	0.140518	0.852267	0.0603217	SM
PC ae C30:0	REE	83	42	-0.000637543	-0.0011755	-0.000126037	0.000263454	0.071627	0.231585	0.0180142	0.140518	0.852267	-0.063734	PC ae
PC aa C40:4	REE	83	42	-0.000622477	-0.00116465	-0.000114058	0.000260304	0.0880164	0.333147	0.0192447	0.140518	0.852267	-0.0622283	PC aa
C14:1	REE	83	42	-0.000568864	-0.00105983	-0.00010914	0.000238608	0.0898409	0.59479	0.0196038	0.140518	0.852267	-0.0568703	Acylcarnitines
PC ae C44:4	REE	83	42	-0.000620859	-0.00114668	-0.000114668	0.000262439	0.0810214	0.214059	0.0206806	0.140518	0.852267	-0.0620666	PC ae
lysoPC a C18:0	REE	83	42	-0.000585107	-0.00113793	-9.0976e-05	0.000248105	0.0842747	0.499453	0.0208378	0.140518	0.852267	-0.0584935	lysoPC
PC aa C32:3	REE	83	42	-0.000614162	-0.00111853	-0.000109795	0.000260723	0.0698019	0.0698019	0.0209729	0.140518	0.852267	-0.0613973	PC aa
PC aa C26:0	REE	83	42	0.000605693	0.000101905	0.0011289	0.000258653	0.0967017	0.161954	0.0220894	0.140952	0.85093	0.0605876	PC aa
PC ae C30:2	REE	83	42	-0.000600018	-0.00115605	-8.55121e-05	0.000260387	0.0816713	0.34418	0.0239034	0.145594	0.836858	-0.0599838	PC ae
PC aa C40:1	REE	83	42	-0.0005068	-0.000995751	-7.41755e-05	0.00022173	0.0796151	0.686706	0.0253113	0.147466	0.831309	-0.0506672	PC aa
PC ae C32:1	REE	83	42	-0.00055719	-0.00104001	-7.09673e-05	0.000249636	0.0672579	0.567456	0.0285151	0.157123	0.803761	-0.0557035	PC ae
PC ae C44:3	REE	83	42	-0.000571238	-0.00109524	-7.12952e-05	0.000258867	0.101178	0.336711	0.0303379	0.157123	0.803761	-0.0571074	PC ae
Asp	REE	83	42	-0.000415808	-0.000817818	-5.28229e-05	0.000188196	0.0569635	0.799903	0.0309989	0.157123	0.803761	-0.0415722	Aminoacids
PC ae C40:1	REE	83	42	-0.000563336	-0.00109489	-6.52936e-05	0.000257519	0.0588944	0.458828	0.0316591	0.157123	0.803761	-0.0563177	PC ae
lysoPC a C17:0	REE	83	42	-0.000512962	-0.00100081	-5.44439e-05	0.000238324	0.0510559	0.617298	0.0346069	0.165619	0.78089	-0.0512831	lysoPC
lysoPC a C18:2	REE	83	42	-0.000546231	-0.00105451	-4.85708e-05	0.000259542	0.11171	0.313186	0.0386552	0.178614	0.748085	-0.0546082	lysoPC
PC ae C38:6	REE	83	42	0.000436592	2.85258e-05	0.000878128	0.000211843	0.104963	0.72562	0.043129	0.179221	0.74661	0.0436687	PC ae
PC aa C40:3	REE	83	42	-0.000346221	-0.000720167	-2.1897e-05	0.000167371	0.0434205	0.85345	0.0434725	0.179221	0.74661	-0.0346162	PC aa
PC aa C36:0	REE	83	42	-0.000475948	-0.000974158	-2.45017e-05	0.000232467	0.0526277	0.63888	0.044218	0.179221	0.74661	-0.0475835	PC aa
PC aa C40:6	REE	83	42	0.000520741	2.83661e-05	0.00104004	0.000255727	0.0604043	0.482283	0.0450747	0.179221	0.74661	0.0520876	PC aa
PC aa C42:2	REE	83	42	-0.000472656	-0.000977234	-1.99575e-05	0.000232263	0.0661876	0.639203	0.0454741	0.179221	0.74661	-0.0472544	PC aa
PC aa C40:2	REE	83	42	-0.000394648	-0.000838799	-5.37017e-06	0.000200224	0.0618989	0.768344	0.0531793	0.202924	0.692667	-0.039457	PC aa
PC ae C42:2	REE	83	42	-0.000444713	-0.000950531	1.10263e-06	0.000227486	0.061463	0.662429	0.0545169	0.202924	0.692667	-0.0444614	PC ae
PC aa C42:0	REE	83	42	-0.000514334	-0.00103448	5.30265e-07	0.000268448	0.0498939	0.199044	0.0592896	0.210238	0.67729	-0.0514202	PC aa
Kynurenine	REE	83	42	0.000502318	-5.91987e-06	0.0010279	0.000264428	0.0731571	0.258491	0.0613533	0.210238	0.67729	0.0502444	Biogenic Amines
PC ae C36:1	REE	83	42	-0.000378976	-0.000826701	9.46045e-06	0.000199316	0.0411354	0.773026	0.0619758	0.210238	0.67729	-0.0378904	PC ae
PC aa C42:4	REE	83	42	-0.000344058	-0.000758785	9.49693e-06	0.000181223	0.057034	0.820448	0.0627575	0.210238	0.67729	-0.0343998	PC aa
PC aa C38:6	REE	83	42	0.000489567	-1.95878e-05	0.00100832	0.000265442	0.0721752	0.318193	0.0689968	0.225502	0.64685	0.0489686	PC aa
PC aa C36:5	REE	83	42	0.000469599	-2.87608e-05	0.000979108	0.000259854	0.104148	0.339874	0.0746643	0.233488	0.631736	0.0469709	PC aa
PC ae C40:3	REE	83	42	-0.000408359	-0.000897304	3.07737e-05	0.000225942	0.0768718	0.670706	0.0749252	0.233488	0.631736	-0.0408275	PC ae
PC ae C42:5	REE	83	42	-0.000435208	-0.000963019	4.36478e-05	0.000244939	0.075585	0.557118	0.0795282	0.239125	0.621374	-0.0435113	PC ae
PC aa C32:0	REE	83	42	-0.000434404	-0.000907185	4.70326e-05	0.000245016	0.0470096	0.612657	0.0803033	0.239125	0.621374	-0.043431	PC aa
Arg	REE	83	42	-0.000422664	-0.000911246	3.95651e-05	0.000240431	0.032354	0.616384	0.0828818	0.241438	0.617194	-0.0422575	Aminoacids
PC ae C34:1	REE	83	42	-0.000447736	-0.000953889	6.16575e-05	0.000262937	0.0623212	0.358218	0.0925877	0.258104	0.588206	-0.0447636	PC ae
Gly	REE	83	42	-0.000445952	-0.000953916	6.03877e-05	0.00026199	0.0423756	0.466159	0.0926592	0.258104	0.588206	-0.0445852	Aminoacids
Orn	REE	83	42	-0.000417882	-0.000907522	5.63106e-05	0.000246744	0.0702335	0.569098	0.0943811	0.258104	0.588206	-0.0417794	Aminoacids
Pro	REE	83	42	-0.000431473	-0.00092602	7.28388e-05	0.000256927	0.0509897	0.532622	0.0970864	0.259923	0.585156	-0.043138	Aminoacids
lysoPC a C20:3	REE	83	42	-0.000452583	-0.000984638	6.67568e-05	0.000270847	0.0377958	0.227153	0.0989258	0.259923	0.585156	-0.0452481	lysoPC
lysoPC a C16:0	REE	83	42	-0.000378731	-0.000881134	6.92107e-05	0.000229428	0.0578826	0.654207	0.103145	0.265405	0.576091	-0.0378659	lysoPC
PC aa C38:1	REE	83	42	-0.000415321	-0.000921073	7.28057e-05	0.00025414	0.049718	0.531379	0.106244	0.265405	0.576091	-0.0415235	PC aa
Met	REE	83	42	0.000361266	-7.34439e-05	0.000859804	0.000221674	0.0405268	0.693855	0.107773	0.265405	0.576091	0.0361331	Aminoacids
lysoPC a C28:0	REE	83	42	0.000427605	-8.1253e-05	0.000956992	0.00026347	0.035709	0.175976	0.108946	0.265405	0.576091	0.0427696	lysoPC
Phe	REE	83	42	-0.000430746	-0.00095985	8.19981e-05	0.000267172	0.0359561	0.385558	0.110915	0.265405	0.576091	-0.0430653	Aminoacids
PC ae C40:4	REE	83	42	-0.000374245	-0.000895392	8.85701e-05	0.000236147	0.0493619	0.625396	0.117305	0.27577	0.559454	-0.0374175	PC ae
Gln	REE	83	42	0.000317921	-7.60827e-05	0.000768249	0.000201873	0.145221	0.754669	0.1201	0.277473	0.55678	0.0317972	Aminoacids
PC ae C40:2	REE	83	42	-0.000367688	-0.000895511	0.000100611	0.00023908	0.029086	0.620023	0.128372	0.289822	0.537868	-0.036762	PC ae
PC ae C38:3	REE	83	42	-0.000360561	-0.000869226	9.74091e-05	0.000235313	0.0482624	0.633015	0.129771	0.289822	0.537868	-0.0360496	PC ae
PC aa C36:4	REE	83	42	0.000347858	-9.34437e-05	0.000807369	0.000229542	0.126725	0.658635	0.13392	0.294185	0.53138	0.0347919	PC aa
Lys	REE	83	42	-0.000386468	-0.00091078	0.000117763	0.000262546	0.0449997	0.434352	0.144995	0.313376	0.503935	-0.0386393	Aminoacids
Ile	REE	83	42	-0.000358806	-0.000861116	0.000119109	0.000248497	0.119	0.517132	0.152728	0.322682	0.491225	-0.0358741	Aminoacids
Ser	REE	83	42	-0.000326032	-0.000784928	0.000109112	0.000226276	0.0257015	0.687821	0.154117	0.322682	0.491225	-0.0325979	Aminoacids
PC ae C34:3	REE	83	42	-0.000333287	-0.000800604	0.000118793	0.000234808	0.0425048	0.656731	0.160088	0.330028	0.481449	-0.0333231	PC ae
PC ae C40:6	REE	83	42	0.000370428	-0.000138338	0.000881434	0.000264046	0.0744784	0.374389	0.164615	0.334217	0.475971	0.0370496	PC ae
lysoPC a C20:4	REE	83	42	-0.000323707	-0.000798281	0.000127666	0.000234817	0.163592	0.602308	0.172002	0.344004	0.463436	-0.0323654	lysoPC
His	REE	83	42	-0.000355769	-0.000872302	0.000146618	0.000261533	0.0237839	0.481714	0.177614	0.350004	0.455926	-0.0355705	Aminoacids
PC ae C34:2	REE	83	42	-0.00034896	-0.000861328	0.000150999	0.000260568	0.0775534	0.38903	0.18437	0.358053	0.446053	-0.0348899	PC ae
lysoPC a C28:1	REE	83	42	0.000352993	-0.000161929	0.000867915	0.00026618	0.0233662	0.0233662	0.188613	0.361059	0.442422	0.0353055	lysoPC
Cit	REE	83	42	-0.000347933	-0.000874872	0.000161794	0.000265349	0.0698292	0.292483	0.193738	0.365646	0.43694	-0.0347872	Aminoacids
PC ae C38:0	REE	83	42	0.00033324	-0.000164397	0.000837734	0.000258769	0.0846009	0.438006	0.201583	0.372536	0.428832	0.0333296	PC ae
PC ae C36:2	REE	83	42	-0.000345132	-0.00090039	0.000178191	0.000268874	0.0377079	0.298856	0.203143	0.372536	0.428832	-0.0345072	PC ae
PC aa C38:5	REE	83	42	0.000338424	-0.000173451	0.000847657	0.000265075	0.0804585	0.23289	0.205729	0.372536	0.428832	0.0338482	PC aa
PC aa C38:0	REE	83	42	-0.000317199	-0.000859796	0.000202361	0.000269963	0.0256398	0.341245	0.243578	0.435193	0.361318	-0.0317149	PC aa
SM C26:0	REE	83	42	0.000309728	-0.000268114	0.000848904	0.0002733	0.0386262	0.264878	0.260684	0.455197	0.341801	0.0309776	SM
PC ae C38:1	REE	83	42	-0.000250984	-0.000743114	0.00018222	0.000221887	0.0543001	0.701681	0.26197	0.455197	0.341801	-0.0250953	PC ae
PC ae C40:5	REE	83	42	-0.000276525	-0.000803488	0.00020289	0.000246243	0.0507226	0.57474	0.264965	0.455197	0.341801	-0.0276487	PC ae
PC ae C44:6	REE	83	42	-0.000296236	-0.000822827	0.000220287	0.00026943	0.0464341	0.235701	0.275093	0.466613	0.331044	-0.0296192	PC ae
PC aa C38:4	REE	83	42	0.000276694	-0.000238604	0.000789073	0.000266802	0.0681295	0.212994	0.303123	0.50773	0.294367	0.0276733	PC aa
PC ae C36:3	REE	83	42	-0.000264472	-0.000782745	0.000246318	0.000266461	0.0603222	0.21337	0.324204	0.529689	0.275979	-0.0264437	PC ae
PC aa C40:5	REE	83	42	0.000269191	-0.000256139	0.000807933	0.000273906	0.0148345	0.251297	0.328836	0.529689	0.275979	0.0269228	PC aa
H1	REE	83	42	-0.000268555	-0.000793934	0.000265125	0.000273825	0.0205694	0.277398	0.329804	0.529689	0.275979	-0.0268519	Sugars
SM C26:1	REE	83	42	0.000267293	-0.000260459	0.000800753	0.00027507	0.0120105	0.196572	0.334346	0.529689	0.275979	0.0267328	SM
PC aa C32:1	REE	83	42	-0.000254087	-0.000759105	0.000261116	0.000262471	0.0122558	0.498621	0.335997	0.529689	0.275979	-0.0254055	PC aa
Leu	REE	83	42	-0.000256145	-0.000784174	0.00025705	0.000267511	0.0534292	0.32778	0.341295	0.531785	0.274264	-0.0256112	Aminoacids
PC aa C34:1	REE	83	42	-0.000250802	-0.000763313	0.000281987	0.000266762	0.0404195	0.371654	0.350017	0.539107	0.268325	-0.0250771	PC aa
PC ae C38:2	REE	83	42	-0.000220314	-0.000712345	0.000237284	0.000237612	0.0243412	0.644219	0.356914	0.543482	0.264815	-0.0220289	PC ae
SM C18:1	REE	83	42	-0.000231357	-0.000724613	0.000282155	0.000256749	0.0254237	0.552496	0.370345	0.557598	0.253679	-0.023133	SM
SM C20:2	REE	83	42	0.000226804	-0.000267065	0.000720673	0.000255297	0.101695	0.101695	0.377026	0.561349	0.250767	0.022683	SM
PC aa C36:1	REE	83	42	-0.000237741	-0.000769134	0.000283779	0.000272062	0.0312125	0.218162	0.385016	0.564814	0.248094	-0.0237713	PC aa
PC ae C36:5	REE	83	42	0.000230096	-0.000284592	0.000745291	0.000266696	0.0592521	0.367183	0.390908	0.564814	0.248094	0.0230123	PC ae
PC aa C42:5	REE	83	42	-0.000180876	-0.000615313	0.000222914	0.000209853	0.0145532	0.757606	0.391998	0.564814	0.248094	-0.0180859	PC aa
SM C18:0	REE	83	42	-0.000211069	-0.000703162	0.00031461	0.000255305	0.0353522	0.562922	0.410952	0.585825	0.232232	-0.0211047	SM
Glu	REE	83	42	-0.000117815	-0.000432908	0.000162396	0.000145319	0.0979002	0.898623	0.42139	0.594381	0.225935	-0.0117808	Aminoacids
Asn	REE	83	42	0.000196477	-0.000313334	0.000752903	0.000258441	0.086847	0.433749	0.449379	0.623754	0.204987	0.0196497	Aminoacids
Ala	REE	83	42	-0.000189291	-0.00067003	0.000317425	0.000250101	0.00661059	0.602067	0.451523	0.623754	0.204987	-0.0189274	Aminoacids
PC aa C34:2	REE	83	42	-0.000194466	-0.000705824	0.000308347	0.000261547	0.0619029	0.446659	0.459372	0.628121	0.201957	-0.0194447	PC aa
ADMA	REE	83	42	0.000189465	-0.000326606	0.000705535	0.000266773	0.0193353	0.0193353	0.479666	0.643992	0.191119	0.0189483	Biogenic Amines
SM (OH) C24:1	REE	83	42	-0.00018937	-0.000711862	0.000322534	0.000267022	0.0461073	0.104138	0.480591	0.643992	0.191119	-0.0189352	SM
PC ae C38:5	REE	83	42	0.000185769	-0.000330635	0.000698003	0.000266627	0.0733986	0.288537	0.488102	0.644139	0.19102	0.0185786	PC ae
PC ae C30:1	REE	83	42	0.00018576	-0.000332752	0.000704271	0.000268035	0.0110514	0.0110514	0.490315	0.644139	0.19102	0.0185777	PC ae
PC aa C36:6	REE	83	42	0.000174739	-0.000339776	0.000692803	0.000267643	0.048359	0.284122	0.5158	0.67104	0.173251	0.0174754	PC aa
PC ae C36:0	REE	83	42	0.000159126	-0.000339222	0.000723149	0.000250538	0.0312751	0.539825	0.527215	0.679296	0.167941	0.0159139	PC ae
Tyr	REE	83	42	-0.000155039	-0.000685225	0.000384167	0.000276499	0.00729289	0.222728	0.576657	0.735924	0.133167	-0.0155026	Aminoacids
SM (OH) C14:1	REE	83	42	0.000124055	-0.000326171	0.000602155	0.000234052	0.0973697	0.635576	0.597663	0.755537	0.121744	0.0124063	SM
Trp	REE	83	42	-0.000135547	-0.000677964	0.0003805	0.000267975	0.024683	0.40343	0.614394	0.759061	0.119723	-0.0135538	Aminoacids
Thr	REE	83	42	-0.000132438	-0.000643065	0.000382181	0.000264617	0.0133032	0.465084	0.618125	0.759061	0.119723	-0.013243	Aminoacids
lysoPC a C26:0	REE	83	42	-0.000131347	-0.000643203	0.000380509	0.000264595	0.00997663	0.00997663	0.620985	0.759061	0.119723	-0.0131338	lysoPC
PC aa C34:3	REE	83	42	-0.000134026	-0.000667939	0.000386809	0.00027158	0.0351228	0.225331	0.62311	0.759061	0.119723	-0.0134017	PC aa
PC ae C36:4	REE	83	42	0.000112835	-0.00035736	0.000595503	0.000244236	0.0537716	0.603614	0.645417	0.779153	0.108377	0.0112841	PC ae
PC ae C38:4	REE	83	42	-0.000119895	-0.000651721	0.000393881	0.000267226	0.0644676	0.251053	0.654976	0.783632	0.105888	-0.0119888	PC ae
SM (OH) C22:2	REE	83	42	0.000116195	-0.000409562	0.00063794	0.000272189	0.00799265	0.0571778	0.670792	0.786706	0.104188	0.0116202	SM
PC aa C28:1	REE	83	42	0.000113009	-0.000400794	0.000634931	0.000268068	0.0499912	0.197689	0.674581	0.786706	0.104188	0.0113015	PC aa
PC aa C30:2	REE	83	42	-0.000113138	-0.000633446	0.000407171	0.000268964	0.0122497	0.0122497	0.675158	0.786706	0.104188	-0.0113131	PC aa
C2	REE	83	42	-0.00010995	-0.000633943	0.00044231	0.000271923	0.00493381	0.398548	0.687053	0.790913	0.101871	-0.0109944	Acylcarnitines
SM (OH) C22:1	REE	83	42	0.000106958	-0.000411645	0.0006196	0.000267568	0.0429432	0.107245	0.690573	0.790913	0.101871	0.0106964	SM
t4-OH-Pro	REE	83	42	-8.19273e-05	-0.000521522	0.000352746	0.000226328	0.318263	0.505433	0.718357	0.815761	0.088437	-0.00819239	Biogenic Amines
PC aa C36:3	REE	83	42	8.83372e-05	-0.0004376	0.000606723	0.000270491	0.0386043	0.163044	0.744933	0.838832	0.0763248	0.00883411	PC aa
PC ae C34:0	REE	83	42	-8.35769e-05	-0.000604715	0.000447426	0.000271694	0.0245124	0.282607	0.759211	0.847786	0.071714	-0.00835734	PC ae
SM C24:1	REE	83	42	7.10998e-05	-0.000445277	0.00058231	0.00026707	0.0361508	0.0623094	0.790876	0.875846	0.057572	0.00711023	SM
SM C16:0	REE	83	42	-5.91697e-05	-0.000541778	0.000442918	0.00025121	0.0461353	0.560631	0.814416	0.894522	0.0484087	-0.00591679	SM
SM C16:1	REE	83	42	-5.35131e-05	-0.000512909	0.000424105	0.000238829	0.031817	0.645606	0.823337	0.896969	0.0472227	-0.00535116	SM
Val	REE	83	42	5.19636e-05	-0.00048448	0.000577634	0.000273975	0.00495735	0.313077	0.850066	0.916606	0.0378174	0.00519649	Aminoacids
PC aa C30:0	REE	83	42	4.81343e-05	-0.000456347	0.000566595	0.000262614	0.0155058	0.477037	0.855043	0.916606	0.0378174	0.00481355	PC aa
PC aa C36:2	REE	83	42	-3.84884e-05	-0.000577092	0.000486941	0.000273951	0.0205681	0.195235	0.888653	0.945075	0.0245336	-0.00384876	PC aa
PC ae C44:5	REE	83	42	-3.03991e-05	-0.000493235	0.00044504	0.000240327	0.058123	0.626024	0.899685	0.949274	0.0226084	-0.00303986	PC ae
PC aa C32:2	REE	83	42	3.0512e-05	-0.000503132	0.000560246	0.000275864	0.0062881	0.191144	0.912228	0.954989	0.0200016	0.00305125	PC aa
Taurine	REE	83	42	-1.1294e-05	-0.000543518	0.000519429	0.000276026	0.00125041	0.162678	0.967474	0.98959	0.00454483	-0.00112939	Biogenic Amines
PC aa C38:3	REE	83	42	1.05841e-05	-0.000523506	0.000536597	0.000274482	0.012605	0.150176	0.969347	0.98959	0.00454483	0.00105842	PC aa
C0	REE	83	42	8.03254e-06	-0.000450473	0.000464572	0.000234946	0.0344106	0.662496	0.972822	0.98959	0.00454483	0.000803257	Acylcarnitines
PC aa C34:4	REE	83	42	3.96961e-06	-0.000516331	0.000522256	0.000268666	0.0313863	0.392815	0.988249	0.98959	0.00454483	0.000396962	PC aa
SM (OH) C16:1	REE	83	42	3.05701e-06	-0.000432491	0.000472087	0.000226235	0.0452532	0.70043	0.989258	0.98959	0.00454483	0.000305702	SM
SM C24:0	REE	83	42	-3.54512e-06	-0.000529731	0.000515177	0.000270741	0.0287881	0.118416	0.98959	0.98959	0.00454483	-0.000354511	SM
t4-OH-Pro	sexM	83	42	0.951373	0.459648	1.44287	0.256282	0.318263	0.505433	0.000624594	0.0836956	1.0773	158.926	Biogenic Amines
C18:1	sexM	83	42	0.897848	0.397539	1.39733	0.26024	0.211225	0.33091	0.00138588	0.0928538	1.0322	145.432	Acylcarnitines
Gln	sexM	83	42	-0.927763	-1.54672	-0.304645	0.321813	0.145221	0.754669	0.00647453	0.289196	0.538808	-60.4563	Aminoacids
Ile	sexM	83	42	0.848144	0.253027	1.44193	0.309257	0.119	0.517132	0.00909765	0.295141	0.529971	133.531	Aminoacids
SM C20:2	sexM	83	42	-0.683161	-1.19074	-0.175588	0.262381	0.101695	0.101695	0.0110127	0.295141	0.529971	-49.4982	SM
lysoPC a C20:4	sexM	83	42	0.708228	0.116125	1.29899	0.307546	0.163592	0.602308	0.0265606	0.593186	0.226809	103.039	lysoPC
C14:1	sexM	83	42	0.488521	-0.128517	1.1037	0.320204	0.0898409	0.59479	0.13505	0.795193	0.0995273	62.9904	Acylcarnitines
Cit	sexM	83	42	0.463937	-0.104445	1.03163	0.295972	0.0698292	0.292483	0.124891	0.795193	0.0995273	59.0323	Aminoacids
Glu	sexM	83	42	0.723296	0.0469435	1.39611	0.349323	0.0979002	0.898623	0.0451656	0.795193	0.0995273	106.122	Aminoacids
Leu	sexM	83	42	0.562608	-0.0233019	1.14774	0.305002	0.0534292	0.32778	0.0725135	0.795193	0.0995273	75.5244	Aminoacids
Orn	sexM	83	42	0.473411	-0.154057	1.10011	0.326227	0.0702335	0.569098	0.154498	0.795193	0.0995273	60.546	Aminoacids
Creatinine	sexM	83	42	0.549265	-0.0222166	1.11957	0.297138	0.120471	0.441774	0.0720236	0.795193	0.0995273	73.1979	Biogenic Amines
lysoPC a C16:0	sexM	83	42	0.508534	-0.132101	1.14573	0.331438	0.0578826	0.654207	0.133187	0.795193	0.0995273	66.2852	lysoPC
lysoPC a C18:0	sexM	83	42	0.513696	-0.0841246	1.10837	0.309063	0.0842747	0.499453	0.104971	0.795193	0.0995273	67.1458	lysoPC
lysoPC a C18:1	sexM	83	42	0.598925	0.0115366	1.18378	0.304367	0.130261	0.578141	0.0563865	0.795193	0.0995273	82.0162	lysoPC
lysoPC a C18:2	sexM	83	42	0.447376	-0.105293	0.999654	0.288008	0.11171	0.313186	0.12817	0.795193	0.0995273	56.4203	lysoPC
lysoPC a C24:0	sexM	83	42	0.441449	-0.0895622	0.971477	0.276052	0.144113	0.297852	0.11793	0.795193	0.0995273	55.4959	lysoPC
lysoPC a C26:1	sexM	83	42	0.47853	-0.0961809	1.05115	0.297857	0.0970245	0.406554	0.116545	0.795193	0.0995273	61.3701	lysoPC
PC aa C24:0	sexM	83	42	0.437695	-0.148574	1.02073	0.303185	0.138404	0.577984	0.157296	0.795193	0.0995273	54.9133	PC aa
PC aa C28:1	sexM	83	42	-0.406748	-0.961574	0.148201	0.289481	0.0499912	0.197689	0.167691	0.795193	0.0995273	-33.4188	PC aa
PC aa C40:4	sexM	83	42	0.44676	-0.119657	1.01164	0.294009	0.0880164	0.333147	0.136871	0.795193	0.0995273	56.3238	PC aa
PC ae C34:2	sexM	83	42	-0.432112	-1.01604	0.151133	0.303949	0.0775534	0.38903	0.162805	0.795193	0.0995273	-35.0863	PC ae
PC ae C36:3	sexM	83	42	-0.412034	-0.965497	0.141063	0.288515	0.0603222	0.21337	0.160995	0.795193	0.0995273	-33.7698	PC ae
PC ae C38:3	sexM	83	42	0.471572	-0.172666	1.11261	0.333493	0.0482624	0.633015	0.16543	0.795193	0.0995273	60.2512	PC ae
PC ae C40:3	sexM	83	42	0.533827	-0.10411	1.16838	0.330068	0.0768718	0.670706	0.114032	0.795193	0.0995273	70.5447	PC ae
PC ae C40:4	sexM	83	42	0.461968	-0.179797	1.10008	0.331889	0.0493619	0.625396	0.172094	0.795193	0.0995273	58.7195	PC ae
PC ae C40:5	sexM	83	42	0.537353	-0.0989285	1.17089	0.329686	0.0507226	0.57474	0.111278	0.795193	0.0995273	71.147	PC ae
PC ae C42:5	sexM	83	42	0.566207	-0.0514257	1.18106	0.319914	0.075585	0.557118	0.0847189	0.795193	0.0995273	76.1573	PC ae
SM (OH) C14:1	sexM	83	42	-0.511815	-1.13808	0.115798	0.3259	0.0973697	0.635576	0.124205	0.795193	0.0995273	-40.0593	SM
Pro	sexM	83	42	0.455233	-0.182867	1.09411	0.332216	0.0509897	0.532622	0.178178	0.795863	0.0991614	57.6541	Aminoacids
PC ae C38:4	sexM	83	42	0.395775	-0.167645	0.958446	0.293337	0.0644676	0.251053	0.184944	0.799435	0.0972167	48.5536	PC ae
PC ae C38:1	sexM	83	42	0.446472	-0.212001	1.10099	0.340394	0.0543001	0.701681	0.197557	0.827269	0.0823531	56.2789	PC ae
C0	sexM	83	42	0.229953	-0.4361	0.895459	0.345982	0.0344106	0.662496	0.510037	0.944163	0.0249532	25.8541	Acylcarnitines
Asn	sexM	83	42	-0.1633	-0.755393	0.430832	0.3082	0.086847	0.433749	0.599302	0.944163	0.0249532	-15.0664	Aminoacids
Asp	sexM	83	42	0.370191	-0.288162	1.02562	0.340633	0.0569635	0.799903	0.283835	0.944163	0.0249532	44.8012	Aminoacids
Gly	sexM	83	42	0.266247	-0.356219	0.888765	0.324112	0.0423756	0.466159	0.416184	0.944163	0.0249532	30.5057	Aminoacids
His	sexM	83	42	0.202262	-0.430709	0.834383	0.329167	0.0237839	0.481714	0.542343	0.944163	0.0249532	22.4169	Aminoacids
Lys	sexM	83	42	-0.186166	-0.797606	0.424304	0.318038	0.0449997	0.434352	0.561587	0.944163	0.0249532	-16.9865	Aminoacids
Met	sexM	83	42	-0.18707	-0.837813	0.467432	0.338506	0.0405268	0.693855	0.583792	0.944163	0.0249532	-17.0614	Aminoacids
Thr	sexM	83	42	0.22507	-0.409732	0.860335	0.330591	0.0133032	0.465084	0.499877	0.944163	0.0249532	25.2411	Aminoacids
Trp	sexM	83	42	0.381873	-0.235968	0.998278	0.32106	0.024683	0.40343	0.24135	0.944163	0.0249532	46.5025	Aminoacids
ADMA	sexM	83	42	-0.285767	-0.816158	0.244624	0.274176	0.0193353	0.0193353	0.300464	0.944163	0.0249532	-24.8562	Biogenic Amines
Kynurenine	sexM	83	42	0.282897	-0.273658	0.839903	0.290324	0.0731571	0.258491	0.335758	0.944163	0.0249532	32.6968	Biogenic Amines
lysoPC a C16:1	sexM	83	42	0.155975	-0.358404	0.670355	0.265899	0.0835737	0.0835737	0.559148	0.944163	0.0249532	16.8797	lysoPC
lysoPC a C17:0	sexM	83	42	0.192254	-0.447869	0.830275	0.331988	0.0510559	0.617298	0.565793	0.944163	0.0249532	21.1978	lysoPC
lysoPC a C28:0	sexM	83	42	-0.24938	-0.792902	0.294683	0.283503	0.035709	0.175976	0.384403	0.944163	0.0249532	-22.0717	lysoPC
lysoPC a C28:1	sexM	83	42	-0.142716	-0.671927	0.386495	0.273566	0.0233662	0.0233662	0.603347	0.944163	0.0249532	-13.3	lysoPC
PC aa C30:0	sexM	83	42	-0.246075	-0.880722	0.389011	0.330464	0.0155058	0.477037	0.460792	0.944163	0.0249532	-21.8136	PC aa
PC aa C32:0	sexM	83	42	0.256675	-0.397488	0.911558	0.340295	0.0470096	0.612657	0.455034	0.944163	0.0249532	29.2625	PC aa
PC aa C32:2	sexM	83	42	-0.178691	-0.756485	0.398882	0.30127	0.0062881	0.191144	0.55641	0.944163	0.0249532	-16.3635	PC aa
PC aa C34:2	sexM	83	42	-0.335379	-0.944818	0.273737	0.317279	0.0619029	0.446659	0.296739	0.944163	0.0249532	-28.4933	PC aa
PC aa C36:1	sexM	83	42	0.327462	-0.24417	0.898639	0.297904	0.0312125	0.218162	0.278237	0.944163	0.0249532	38.7442	PC aa
PC aa C36:6	sexM	83	42	-0.20279	-0.777374	0.371825	0.299577	0.048359	0.284122	0.502308	0.944163	0.0249532	-18.355	PC aa
PC aa C38:0	sexM	83	42	0.259405	-0.34187	0.859637	0.312778	0.0256398	0.341245	0.411846	0.944163	0.0249532	29.6159	PC aa
PC aa C38:4	sexM	83	42	0.21227	-0.340116	0.76451	0.288112	0.0681295	0.212994	0.465539	0.944163	0.0249532	23.6482	PC aa
PC aa C40:2	sexM	83	42	0.370504	-0.286915	1.02396	0.339756	0.0618989	0.768344	0.282381	0.944163	0.0249532	44.8465	PC aa
PC aa C40:3	sexM	83	42	0.282625	-0.394106	0.955355	0.349523	0.0434205	0.85345	0.423801	0.944163	0.0249532	32.6607	PC aa
PC aa C42:1	sexM	83	42	0.363208	-0.227022	0.951611	0.30637	0.0994647	0.483615	0.242999	0.944163	0.0249532	43.7935	PC aa
PC aa C42:2	sexM	83	42	0.315483	-0.320275	0.947825	0.328915	0.0661876	0.639203	0.34352	0.944163	0.0249532	37.0921	PC aa
PC aa C42:4	sexM	83	42	0.336753	-0.328924	0.998093	0.343768	0.057034	0.820448	0.333596	0.944163	0.0249532	40.0394	PC aa
PC aa C42:5	sexM	83	42	0.269896	-0.419117	0.956109	0.356683	0.0145532	0.757606	0.453734	0.944163	0.0249532	30.9828	PC aa
PC aa C42:6	sexM	83	42	0.240498	-0.389406	0.866385	0.325465	0.0841327	0.682474	0.464546	0.944163	0.0249532	27.1882	PC aa
PC ae C30:0	sexM	83	42	0.184288	-0.366512	0.733995	0.286246	0.071627	0.231585	0.523581	0.944163	0.0249532	20.2362	PC ae
PC ae C30:2	sexM	83	42	0.263822	-0.30762	0.833478	0.296344	0.0816713	0.34418	0.379005	0.944163	0.0249532	30.1896	PC ae
PC ae C32:2	sexM	83	42	0.20328	-0.357778	0.762525	0.291073	0.12645	0.421214	0.489214	0.944163	0.0249532	22.5415	PC ae
PC ae C34:0	sexM	83	42	-0.243913	-0.831387	0.3438	0.306311	0.0245124	0.282607	0.430524	0.944163	0.0249532	-21.6444	PC ae
PC ae C34:3	sexM	83	42	-0.277718	-0.936944	0.380577	0.342346	0.0425048	0.656731	0.421992	0.944163	0.0249532	-24.249	PC ae
PC ae C36:0	sexM	83	42	-0.283702	-0.914411	0.350045	0.328249	0.0312751	0.539825	0.392968	0.944163	0.0249532	-24.7009	PC ae
PC ae C36:1	sexM	83	42	0.196954	-0.469533	0.859195	0.344307	0.0411354	0.773026	0.570701	0.944163	0.0249532	21.7688	PC ae
PC ae C36:5	sexM	83	42	0.161974	-0.431979	0.755979	0.309509	0.0592521	0.367183	0.603592	0.944163	0.0249532	17.583	PC ae
PC ae C38:0	sexM	83	42	-0.201454	-0.795825	0.393175	0.309641	0.0846009	0.438006	0.518964	0.944163	0.0249532	-18.2459	PC ae
PC ae C38:2	sexM	83	42	0.366196	-0.298007	1.02772	0.344135	0.0243412	0.644219	0.293765	0.944163	0.0249532	44.2238	PC ae
PC ae C38:5	sexM	83	42	0.235001	-0.333787	0.803621	0.296517	0.0733986	0.288537	0.432672	0.944163	0.0249532	26.491	PC ae
PC ae C40:1	sexM	83	42	0.193913	-0.413191	0.799155	0.315152	0.0588944	0.458828	0.54194	0.944163	0.0249532	21.3991	PC ae
PC ae C40:2	sexM	83	42	0.23212	-0.419428	0.879859	0.336899	0.029086	0.620023	0.495071	0.944163	0.0249532	26.1271	PC ae
PC ae C42:1	sexM	83	42	0.365867	-0.24824	0.97673	0.317766	0.0955584	0.615459	0.256809	0.944163	0.0249532	44.1764	PC ae
PC ae C42:2	sexM	83	42	0.308964	-0.331942	0.945929	0.331247	0.061463	0.662429	0.35691	0.944163	0.0249532	36.2013	PC ae
PC ae C42:3	sexM	83	42	0.247549	-0.369293	0.861458	0.31939	0.0836355	0.593497	0.443054	0.944163	0.0249532	28.0882	PC ae
PC ae C42:4	sexM	83	42	0.339577	-0.259441	0.935797	0.310142	0.0996746	0.53887	0.280462	0.944163	0.0249532	40.4353	PC ae
PC ae C44:3	sexM	83	42	0.166089	-0.394375	0.725548	0.291529	0.101178	0.336711	0.572099	0.944163	0.0249532	18.0679	PC ae
PC ae C44:6	sexM	83	42	0.155612	-0.411742	0.722509	0.295646	0.0464341	0.235701	0.601542	0.944163	0.0249532	16.8373	PC ae
SM (OH) C16:1	sexM	83	42	-0.326892	-0.995688	0.344165	0.347812	0.0452532	0.70043	0.352987	0.944163	0.0249532	-27.8839	SM
SM C16:0	sexM	83	42	-0.213134	-0.852649	0.427371	0.332884	0.0461353	0.560631	0.525623	0.944163	0.0249532	-19.1953	SM
SM C16:1	sexM	83	42	-0.28823	-0.952302	0.376858	0.345386	0.031817	0.645606	0.408903	0.944163	0.0249532	-25.041	SM
SM C24:0	sexM	83	42	0.167748	-0.380849	0.716073	0.286133	0.0287881	0.118416	0.560998	0.944163	0.0249532	18.2638	SM
SM C24:1	sexM	83	42	0.14384	-0.383554	0.672547	0.276635	0.0361508	0.0623094	0.605955	0.944163	0.0249532	15.47	SM
PC aa C32:3	sexM	83	42	0.132559	-0.385803	0.650922	0.267958	0.0698019	0.0698019	0.622184	0.948594	0.0229195	14.1747	PC aa
PC aa C34:4	sexM	83	42	-0.154934	-0.767915	0.457773	0.319222	0.0313863	0.392815	0.630036	0.948594	0.0229195	-14.3528	PC aa
PC aa C38:5	sexM	83	42	0.140023	-0.410865	0.690784	0.287317	0.0804585	0.23289	0.628652	0.948594	0.0229195	15.0301	PC aa
Val	sexM	83	42	0.141084	-0.464344	0.745919	0.315261	0.00495735	0.313077	0.656896	0.964727	0.0155954	15.1522	Aminoacids
PC aa C40:1	sexM	83	42	0.151822	-0.486571	0.786276	0.329959	0.0796151	0.686706	0.648079	0.964727	0.0155954	16.3953	PC aa
PC ae C44:5	sexM	83	42	0.148148	-0.499283	0.796348	0.336782	0.058123	0.626024	0.66235	0.964727	0.0155954	15.9685	PC ae
C2	sexM	83	42	0.135846	-0.492156	0.765322	0.327114	0.00493381	0.398548	0.680179	0.969617	0.0133998	14.5505	Acylcarnitines
PC ae C34:1	sexM	83	42	-0.126296	-0.708485	0.455979	0.303412	0.0623212	0.358218	0.679417	0.969617	0.0133998	-11.8646	PC ae
Ala	sexM	83	42	0.118465	-0.552799	0.791164	0.349293	0.00661059	0.602067	0.736266	0.971346	0.0126261	12.5768	Aminoacids
Arg	sexM	83	42	0.0415472	-0.608412	0.689487	0.337127	0.032354	0.616384	0.902536	0.971346	0.0126261	4.24224	Aminoacids
Phe	sexM	83	42	-0.0508381	-0.657666	0.55503	0.315676	0.0359561	0.385558	0.872865	0.971346	0.0126261	-4.95674	Aminoacids
Ser	sexM	83	42	-0.0468387	-0.711794	0.616543	0.344953	0.0257015	0.687821	0.892672	0.971346	0.0126261	-4.57587	Aminoacids
Tyr	sexM	83	42	0.0575745	-0.528393	0.643674	0.305618	0.00729289	0.222728	0.851521	0.971346	0.0126261	5.92642	Aminoacids
lysoPC a C20:3	sexM	83	42	0.0344588	-0.535772	0.604059	0.297009	0.0377958	0.227153	0.90822	0.971346	0.0126261	3.50594	lysoPC
lysoPC a C26:0	sexM	83	42	-0.0222139	-0.548274	0.503846	0.271937	0.00997663	0.00997663	0.935102	0.971346	0.0126261	-2.1969	lysoPC
PC aa C26:0	sexM	83	42	-0.0739029	-0.594866	0.447617	0.271613	0.0967017	0.161954	0.78701	0.971346	0.0126261	-7.12381	PC aa
PC aa C30:2	sexM	83	42	-0.0294186	-0.564165	0.505328	0.276427	0.0122497	0.0122497	0.915516	0.971346	0.0126261	-2.899	PC aa
PC aa C34:1	sexM	83	42	0.030589	-0.568816	0.630956	0.312358	0.0404195	0.371654	0.922479	0.971346	0.0126261	3.10616	PC aa
PC aa C36:0	sexM	83	42	0.096138	-0.542332	0.732091	0.330929	0.0526277	0.63888	0.772973	0.971346	0.0126261	10.0911	PC aa
PC aa C36:2	sexM	83	42	0.0865425	-0.485913	0.658516	0.298318	0.0205681	0.195235	0.773238	0.971346	0.0126261	9.03977	PC aa
PC aa C36:4	sexM	83	42	0.103836	-0.518181	0.727107	0.323604	0.126725	0.658635	0.749961	0.971346	0.0126261	10.9419	PC aa
PC aa C36:5	sexM	83	42	0.107903	-0.453604	0.669741	0.292778	0.104148	0.339874	0.714393	0.971346	0.0126261	11.394	PC aa
PC aa C38:1	sexM	83	42	0.0362304	-0.596017	0.667123	0.328455	0.049718	0.531379	0.912715	0.971346	0.0126261	3.68947	PC aa
PC aa C38:3	sexM	83	42	0.0908631	-0.474398	0.655764	0.294717	0.012605	0.150176	0.759451	0.971346	0.0126261	9.51191	PC aa
PC aa C38:6	sexM	83	42	0.0295628	-0.544562	0.604098	0.299337	0.0721752	0.318193	0.921817	0.971346	0.0126261	3.00041	PC aa
PC aa C40:5	sexM	83	42	-0.0319446	-0.617928	0.554378	0.305599	0.0148345	0.251297	0.917269	0.971346	0.0126261	-3.14397	PC aa
PC aa C40:6	sexM	83	42	-0.0411544	-0.651052	0.569991	0.317661	0.0604043	0.482283	0.897571	0.971346	0.0126261	-4.03191	PC aa
PC aa C42:0	sexM	83	42	0.0782558	-0.477969	0.634182	0.290049	0.0498939	0.199044	0.788702	0.971346	0.0126261	8.13992	PC aa
PC ae C30:1	sexM	83	42	-0.0587465	-0.591646	0.474153	0.275473	0.0110514	0.0110514	0.831676	0.971346	0.0126261	-5.70542	PC ae
PC ae C36:2	sexM	83	42	0.0579683	-0.527004	0.641649	0.304034	0.0377079	0.298856	0.849782	0.971346	0.0126261	5.96814	PC ae
PC ae C36:4	sexM	83	42	0.119729	-0.52493	0.764733	0.335341	0.0537716	0.603614	0.722917	0.971346	0.0126261	12.7191	PC ae
PC ae C38:6	sexM	83	42	-0.112549	-0.744735	0.521403	0.32876	0.104963	0.72562	0.733907	0.971346	0.0126261	-10.6446	PC ae
PC ae C40:6	sexM	83	42	0.0373526	-0.549749	0.624492	0.305943	0.0744784	0.374389	0.90343	0.971346	0.0126261	3.8059	PC ae
PC ae C44:4	sexM	83	42	-0.106583	-0.648938	0.43505	0.282325	0.0810214	0.214059	0.707829	0.971346	0.0126261	-10.1099	PC ae
SM (OH) C22:1	sexM	83	42	-0.0552418	-0.592945	0.482257	0.280531	0.0429432	0.107245	0.844889	0.971346	0.0126261	-5.37436	SM
SM (OH) C22:2	sexM	83	42	-0.0656175	-0.609424	0.478108	0.283834	0.00799265	0.0571778	0.81835	0.971346	0.0126261	-6.3511	SM
SM (OH) C24:1	sexM	83	42	0.0712951	-0.464435	0.606731	0.279407	0.0461073	0.104138	0.799909	0.971346	0.0126261	7.3898	SM
SM C18:0	sexM	83	42	0.0882473	-0.565732	0.744303	0.34038	0.0353522	0.562922	0.796775	0.971346	0.0126261	9.22582	SM
SM C18:1	sexM	83	42	0.056589	-0.59781	0.712397	0.340618	0.0254237	0.552496	0.86888	0.971346	0.0126261	5.82208	SM
SM C22:3	sexM	83	42	-0.0281242	-0.595517	0.539985	0.295627	0.158517	0.480431	0.924679	0.971346	0.0126261	-2.77324	SM
SM C26:0	sexM	83	42	-0.038101	-0.62382	0.546256	0.304333	0.0386262	0.264878	0.90103	0.971346	0.0126261	-3.73843	SM
SM C26:1	sexM	83	42	-0.0383362	-0.614408	0.53789	0.300491	0.0120105	0.196572	0.899117	0.971346	0.0126261	-3.76106	SM
H1	sexM	83	42	-0.0270861	-0.618553	0.564726	0.308398	0.0205694	0.277398	0.930448	0.971346	0.0126261	-2.67226	Sugars
PC aa C36:3	sexM	83	42	-0.0181103	-0.573121	0.536627	0.289438	0.0386043	0.163044	0.950419	0.979663	0.00892332	-1.79473	PC aa
Taurine	sexM	83	42	0.00371357	-0.568995	0.576369	0.298737	0.00125041	0.162678	0.990143	0.992451	0.00329113	0.372048	Biogenic Amines
PC aa C32:1	sexM	83	42	-0.00488668	-0.649745	0.640372	0.335696	0.0122558	0.498621	0.988457	0.992451	0.00329113	-0.487476	PC aa
PC aa C34:3	sexM	83	42	-0.00983708	-0.581501	0.561295	0.297851	0.0351228	0.225331	0.973818	0.992451	0.00329113	-0.978885	PC aa
PC ae C32:1	sexM	83	42	0.00314145	-0.631093	0.637465	0.329976	0.0672579	0.567456	0.992451	0.992451	0.00329113	0.314638	PC ae
