# Supplementary material for: A Metabolomics-Based Investigation of the Effects of a Short-Term Body Weight Reduction Program in a Cohort of Adolescents with Obesity: A Prospective Interventional Clinical Study
Source: Nutrients. 2023 Jan 19;15(3):529. doi: 10.3390/nu15030529 (PMC9921209; doi:10.3390/nu15030529)
Supplement: Supplementary file 1 [file nutrients-15-00529-s001.zip › 2022-07-12_PRG_Supplementary_material_GF/S14_PRG_lmer_glycemia_mgdL.xlsx]

## Sheet: S11_PRG_lmer_glycemia_mgdL
Dependent	Independent	N_observations	N_groups	beta	beta_confint2.5	beta_confint97.5	SE	adj_R_sqrd_marginal	adj_R_sqrd_conditional	Pvalue	FDR_Pvalue	negative_log10fdr	variation_perc	Category
Asn	(Intercept)	84	42	-5.1742	-9.01946	-1.34197	1.9966	0.10756	0.453908	0.0124612	0.439244	0.357294	-99.4339	Aminoacids
t4-OH-Pro	(Intercept)	84	42	5.11805	1.89156	8.34924	1.68394	0.328534	0.516597	0.0037834	0.439244	0.357294	16600.9	Biogenic Amines
PC aa C26:0	(Intercept)	84	42	-5.08778	-8.90107	-1.24382	1.97382	0.0904811	0.311212	0.0131118	0.439244	0.357294	-99.3828	PC aa
H1	(Intercept)	84	42	-5.16351	-8.77743	-1.54649	1.88676	0.14273	0.334896	0.0086356	0.439244	0.357294	-99.4278	Sugars
PC ae C38:6	(Intercept)	84	42	-5.04392	-9.05062	-1.03934	2.08263	0.0937656	0.749003	0.0188867	0.506162	0.29571	-99.3552	PC ae
PC ae C36:4	(Intercept)	84	42	-4.94821	-9.04918	-0.835472	2.1314	0.0807406	0.652126	0.0241708	0.539815	0.267755	-99.2904	PC ae
Cit	(Intercept)	84	42	-3.77547	-7.75722	0.248246	2.04798	0.059309	0.362917	0.0714758	0.859509	0.0657495	-97.7074	Aminoacids
Kynurenine	(Intercept)	84	42	-3.077	-6.863	0.721825	1.97425	0.0969317	0.342152	0.125531	0.859509	0.0657495	-95.3903	Biogenic Amines
lysoPC a C24:0	(Intercept)	84	42	3.25614	-0.618312	7.18331	1.9759	0.0769859	0.320216	0.106259	0.859509	0.0657495	2494.92	lysoPC
PC aa C28:1	(Intercept)	84	42	-3.50459	-7.29923	0.321271	1.96411	0.0771673	0.273238	0.0808442	0.859509	0.0657495	-96.9941	PC aa
PC aa C30:0	(Intercept)	84	42	-3.35077	-7.43978	0.752197	2.12814	0.064321	0.537417	0.12148	0.859509	0.0657495	-96.4943	PC aa
PC aa C30:2	(Intercept)	84	42	3.64632	0.108012	7.18463	1.82877	0.0529507	0.0529507	0.049574	0.859509	0.0657495	3733.34	PC aa
PC aa C32:3	(Intercept)	84	42	3.39154	-0.153654	6.93673	1.83232	0.0493903	0.0493903	0.0678677	0.859509	0.0657495	2871.16	PC aa
PC aa C34:1	(Intercept)	84	42	-2.95296	-6.91193	0.998349	2.06136	0.0357744	0.356904	0.158209	0.859509	0.0657495	-94.7815	PC aa
PC aa C34:4	(Intercept)	84	42	-3.37389	-7.40899	0.682744	2.09716	0.0478531	0.43343	0.113931	0.859509	0.0657495	-96.5744	PC aa
PC aa C36:0	(Intercept)	84	42	3.2087	-0.902581	7.33029	2.13572	0.0371351	0.664717	0.138959	0.859509	0.0657495	2374.68	PC aa
PC aa C36:4	(Intercept)	84	42	-3.27723	-7.28656	0.728246	2.0852	0.107129	0.673461	0.121978	0.859509	0.0657495	-96.2267	PC aa
PC aa C36:5	(Intercept)	84	42	-3.00553	-6.85324	0.842001	2.0074	0.0679054	0.347478	0.140663	0.859509	0.0657495	-95.0488	PC aa
PC aa C36:6	(Intercept)	84	42	-3.35842	-7.18403	0.460864	1.99368	0.051909	0.280989	0.0984473	0.859509	0.0657495	-96.521	PC aa
PC aa C40:5	(Intercept)	84	42	-3.68137	-7.60862	0.270045	2.04019	0.0684549	0.358737	0.0773312	0.859509	0.0657495	-97.4812	PC aa
PC ae C30:2	(Intercept)	84	42	2.92205	-1.07333	6.96485	2.04881	0.0355774	0.367755	0.160356	0.859509	0.0657495	1757.93	PC ae
PC ae C36:0	(Intercept)	84	42	-3.24318	-7.32474	0.838136	2.12606	0.0517273	0.566811	0.133148	0.859509	0.0657495	-96.0961	PC ae
PC ae C36:3	(Intercept)	84	42	-2.83482	-6.65271	1.01604	1.97418	0.0818582	0.294727	0.157637	0.859509	0.0657495	-94.1271	PC ae
SM (OH) C14:1	(Intercept)	84	42	-3.08322	-7.09574	0.933089	2.08931	0.0951782	0.65383	0.145949	0.859509	0.0657495	-95.4189	SM
SM C22:3	(Intercept)	84	42	-3.98813	-7.95538	-0.0504795	2.03673	0.0952935	0.481271	0.0558042	0.859509	0.0657495	-98.1466	SM
C18:1	(Intercept)	84	42	2.74493	-1.03643	6.51464	1.96493	0.155909	0.475609	0.168554	0.868703	0.0611285	1456.35	Acylcarnitines
C0	(Intercept)	84	42	-2.4719	-6.65427	1.72858	2.1656	0.0338134	0.672458	0.258933	0.885411	0.0528552	-91.5576	Acylcarnitines
Ala	(Intercept)	84	42	-1.64423	-5.79679	2.48002	2.13088	0.020867	0.549336	0.44388	0.885411	0.0528552	-80.684	Aminoacids
Gln	(Intercept)	84	42	1.96901	-2.20837	6.11273	2.11874	0.12794	0.810529	0.357456	0.885411	0.0528552	616.355	Aminoacids
Lys	(Intercept)	84	42	-1.19698	-5.27194	2.87028	2.12033	0.0237186	0.446685	0.574856	0.885411	0.0528552	-69.7895	Aminoacids
Met	(Intercept)	84	42	-2.9014	-7.02903	1.21201	2.13071	0.0353675	0.693088	0.179145	0.885411	0.0528552	-94.5054	Aminoacids
Orn	(Intercept)	84	42	-2.36057	-6.468	1.73778	2.13445	0.0369174	0.538711	0.273823	0.885411	0.0528552	-90.5633	Aminoacids
Thr	(Intercept)	84	42	-1.39735	-5.5021	2.69081	2.12804	0.00947967	0.420428	0.514386	0.885411	0.0528552	-75.2748	Aminoacids
Trp	(Intercept)	84	42	-1.38413	-5.4656	2.7179	2.12208	0.0226768	0.432308	0.517204	0.885411	0.0528552	-74.9457	Aminoacids
Tyr	(Intercept)	84	42	-2.29116	-6.06418	1.48752	1.97	0.0704254	0.275037	0.250507	0.885411	0.0528552	-89.8851	Aminoacids
ADMA	(Intercept)	84	42	1.63367	-1.97392	5.24127	1.86458	0.0168293	0.0168293	0.383565	0.885411	0.0528552	412.266	Biogenic Amines
Creatinine	(Intercept)	84	42	1.95556	-2.02146	5.93347	2.07312	0.0734867	0.494416	0.349925	0.885411	0.0528552	606.79	Biogenic Amines
lysoPC a C16:1	(Intercept)	84	42	1.18668	-2.4258	4.80745	1.871	0.0265659	0.047535	0.529105	0.885411	0.0528552	227.62	lysoPC
lysoPC a C18:2	(Intercept)	84	42	-1.82461	-5.62445	2.0176	1.94676	0.0741576	0.277402	0.353507	0.885411	0.0528552	-83.8719	lysoPC
lysoPC a C20:4	(Intercept)	84	42	-1.39914	-5.00865	2.24012	1.8642	0.212601	0.581391	0.456448	0.885411	0.0528552	-75.319	lysoPC
lysoPC a C26:1	(Intercept)	84	42	1.37211	-2.74747	5.55393	2.09518	0.0281454	0.440716	0.515709	0.885411	0.0528552	294.366	lysoPC
lysoPC a C28:0	(Intercept)	84	42	-1.66068	-5.64301	2.35887	2.05623	0.0282984	0.287246	0.423354	0.885411	0.0528552	-80.9991	lysoPC
PC aa C24:0	(Intercept)	84	42	2.64298	-1.4841	6.80631	2.12156	0.0648551	0.634002	0.218581	0.885411	0.0528552	1305.51	PC aa
PC aa C32:1	(Intercept)	84	42	-1.80802	-5.92861	2.32151	2.14668	0.0362112	0.520178	0.403515	0.885411	0.0528552	-83.6022	PC aa
PC aa C32:2	(Intercept)	84	42	-2.13426	-6.00791	1.76185	2.01425	0.0322469	0.244623	0.294657	0.885411	0.0528552	-88.1668	PC aa
PC aa C34:2	(Intercept)	84	42	-1.62943	-5.63318	2.36726	2.08389	0.054702	0.455612	0.437866	0.885411	0.0528552	-80.3959	PC aa
PC aa C38:0	(Intercept)	84	42	1.50009	-2.40738	5.40909	2.03851	0.0559741	0.374808	0.465232	0.885411	0.0528552	348.21	PC aa
PC aa C38:1	(Intercept)	84	42	1.85788	-2.36352	6.13374	2.1608	0.0200093	0.533121	0.394094	0.885411	0.0528552	541.013	PC aa
PC aa C38:5	(Intercept)	84	42	-1.83792	-5.53102	1.85016	1.92606	0.0748154	0.230374	0.344741	0.885411	0.0528552	-84.0852	PC aa
PC aa C40:1	(Intercept)	84	42	2.40892	-1.7818	6.61816	2.16919	0.0329574	0.69351	0.271952	0.885411	0.0528552	1012.2	PC aa
PC aa C40:2	(Intercept)	84	42	2.03721	-2.0949	6.17416	2.13995	0.0362166	0.784499	0.345581	0.885411	0.0528552	666.921	PC aa
PC aa C40:6	(Intercept)	84	42	-1.27879	-5.44708	2.87444	2.16006	0.0142063	0.512977	0.556412	0.885411	0.0528552	-72.1625	PC aa
PC aa C42:0	(Intercept)	84	42	1.14435	-2.54569	4.85505	1.91995	0.037302	0.141373	0.554048	0.885411	0.0528552	214.039	PC aa
PC aa C42:1	(Intercept)	84	42	2.51363	-1.52008	6.56984	2.09448	0.0368893	0.478862	0.23567	0.885411	0.0528552	1134.97	PC aa
PC aa C42:2	(Intercept)	84	42	1.24086	-3.01516	5.53004	2.18954	0.0268673	0.680338	0.573419	0.885411	0.0528552	245.86	PC aa
PC aa C42:4	(Intercept)	84	42	1.3075	-2.85617	5.46708	2.15357	0.0337735	0.844127	0.546518	0.885411	0.0528552	269.693	PC aa
PC ae C30:1	(Intercept)	84	42	-1.20101	-4.82868	2.42666	1.87495	0.00625147	0.00625147	0.523642	0.885411	0.0528552	-69.911	PC ae
PC ae C32:2	(Intercept)	84	42	2.60539	-1.44452	6.68501	2.09645	0.0250814	0.435027	0.219759	0.885411	0.0528552	1253.65	PC ae
PC ae C34:0	(Intercept)	84	42	-2.00686	-5.939	1.94541	2.04661	0.0290849	0.297797	0.331655	0.885411	0.0528552	-86.559	PC ae
PC ae C34:1	(Intercept)	84	42	-1.61582	-5.56459	2.33668	2.06063	0.0271357	0.327983	0.436674	0.885411	0.0528552	-80.1272	PC ae
PC ae C34:2	(Intercept)	84	42	-2.14276	-6.09418	1.82367	2.05846	0.06922	0.422569	0.302889	0.885411	0.0528552	-88.267	PC ae
PC ae C34:3	(Intercept)	84	42	1.27797	-2.87588	5.43223	2.16209	0.0354698	0.667558	0.556968	0.885411	0.0528552	258.936	PC ae
PC ae C36:1	(Intercept)	84	42	1.5062	-2.69158	5.70726	2.17436	0.015788	0.790554	0.491637	0.885411	0.0528552	350.955	PC ae
PC ae C36:2	(Intercept)	84	42	1.37183	-2.41166	5.15954	1.97473	0.0854113	0.344656	0.490502	0.885411	0.0528552	294.254	PC ae
PC ae C38:0	(Intercept)	84	42	-2.14437	-6.08972	1.79547	2.05467	0.0707502	0.445357	0.301568	0.885411	0.0528552	-88.2858	PC ae
PC ae C38:1	(Intercept)	84	42	1.35846	-2.7985	5.52769	2.15359	0.0428363	0.724201	0.530954	0.885411	0.0528552	289.02	PC ae
PC ae C38:3	(Intercept)	84	42	1.52481	-2.55785	5.62166	2.11961	0.0444188	0.650377	0.475116	0.885411	0.0528552	359.426	PC ae
PC ae C38:5	(Intercept)	84	42	-1.50927	-5.27556	2.24628	1.95932	0.089453	0.311338	0.444831	0.885411	0.0528552	-77.8928	PC ae
PC ae C40:1	(Intercept)	84	42	1.98885	-2.11413	6.1303	2.11472	0.0166535	0.458953	0.351536	0.885411	0.0528552	630.711	PC ae
PC ae C40:2	(Intercept)	84	42	2.04373	-2.07219	6.17648	2.13679	0.0260755	0.622975	0.343289	0.885411	0.0528552	671.933	PC ae
PC ae C40:3	(Intercept)	84	42	1.40912	-2.72778	5.56353	2.14136	0.0476562	0.695357	0.51343	0.885411	0.0528552	309.237	PC ae
PC ae C40:4	(Intercept)	84	42	1.26773	-2.8461	5.40451	2.12936	0.0358957	0.641318	0.55422	0.885411	0.0528552	255.279	PC ae
PC ae C40:5	(Intercept)	84	42	1.91395	-2.08791	5.9249	2.08333	0.0731724	0.59936	0.362466	0.885411	0.0528552	577.981	PC ae
PC ae C40:6	(Intercept)	84	42	-1.69281	-5.59573	2.20488	2.0336	0.0632423	0.377517	0.40912	0.885411	0.0528552	-81.5998	PC ae
PC ae C42:1	(Intercept)	84	42	1.8377	-2.3711	6.08493	2.16221	0.0292901	0.646291	0.3994	0.885411	0.0528552	528.21	PC ae
PC ae C42:2	(Intercept)	84	42	1.35019	-2.88279	5.60538	2.18629	0.0261913	0.701669	0.539611	0.885411	0.0528552	285.816	PC ae
PC ae C42:3	(Intercept)	84	42	1.86303	-2.34438	6.10168	2.17117	0.0208101	0.61955	0.394878	0.885411	0.0528552	544.323	PC ae
PC ae C42:4	(Intercept)	84	42	1.29494	-2.92512	5.55445	2.17394	0.0190368	0.579842	0.554086	0.885411	0.0528552	265.076	PC ae
PC ae C42:5	(Intercept)	84	42	1.47144	-2.60821	5.57721	2.11172	0.0500121	0.581932	0.489087	0.885411	0.0528552	335.549	PC ae
PC ae C44:3	(Intercept)	84	42	2.42559	-1.52214	6.37766	2.0598	0.0436414	0.367046	0.244526	0.885411	0.0528552	1030.89	PC ae
PC ae C44:5	(Intercept)	84	42	-2.58138	-6.66172	1.50206	2.12484	0.060525	0.629493	0.229808	0.885411	0.0528552	-92.433	PC ae
PC ae C44:6	(Intercept)	84	42	-1.9599	-5.79367	1.89545	1.99464	0.0332622	0.238012	0.330776	0.885411	0.0528552	-85.9128	PC ae
SM (OH) C22:1	(Intercept)	84	42	-1.39044	-4.96569	2.18772	1.86825	0.0510655	0.0983726	0.460468	0.885411	0.0528552	-75.1035	SM
SM C16:0	(Intercept)	84	42	-2.46177	-6.56115	1.62629	2.12734	0.0461726	0.562362	0.252442	0.885411	0.0528552	-91.4716	SM
SM C18:1	(Intercept)	84	42	1.86937	-2.41189	6.11756	2.18685	0.0957426	0.66063	0.396654	0.885411	0.0528552	548.419	SM
SM C24:0	(Intercept)	84	42	-1.08428	-4.72718	2.56286	1.9034	0.0381641	0.115314	0.571632	0.885411	0.0528552	-66.1854	SM
SM C26:0	(Intercept)	84	42	-2.27746	-6.18634	1.67576	2.00086	0.0236988	0.214395	0.260956	0.885411	0.0528552	-89.7456	SM
Val	(Intercept)	84	42	-1.12475	-5.10763	2.85301	2.07584	0.00817863	0.305092	0.590357	0.898953	0.046263	-67.5267	Aminoacids
Gly	(Intercept)	84	42	-1.12038	-5.27115	3.00442	2.13873	0.00804662	0.434955	0.602677	0.906853	0.0424633	-67.3844	Aminoacids
PC aa C38:4	(Intercept)	84	42	-0.963503	-4.62098	2.68925	1.90776	0.0830072	0.223394	0.615848	0.906853	0.0424633	-61.8446	PC aa
PC aa C40:3	(Intercept)	84	42	1.09252	-3.06528	5.24385	2.1535	0.0211854	0.864376	0.614196	0.906853	0.0424633	198.177	PC aa
Asp	(Intercept)	84	42	0.774812	-3.42821	4.97707	2.17075	0.0231089	0.819871	0.722625	0.918086	0.0371167	117.018	Aminoacids
Phe	(Intercept)	84	42	0.821779	-3.25667	4.916	2.12429	0.00578203	0.397478	0.7005	0.918086	0.0371167	127.454	Aminoacids
Taurine	(Intercept)	84	42	-0.675632	-4.51805	3.17768	2.00558	0.00171637	0.171827	0.737684	0.918086	0.0371167	-49.1165	Biogenic Amines
lysoPC a C16:0	(Intercept)	84	42	-0.838651	-5.00501	3.35444	2.14918	0.033393	0.67948	0.698005	0.918086	0.0371167	-56.7707	lysoPC
lysoPC a C17:0	(Intercept)	84	42	0.828775	-3.24892	4.93989	2.10406	0.0328804	0.587378	0.695318	0.918086	0.0371167	129.051	lysoPC
lysoPC a C28:1	(Intercept)	84	42	0.691631	-2.94408	4.32734	1.87911	0.00200251	0.00200251	0.713798	0.918086	0.0371167	99.697	lysoPC
PC aa C34:3	(Intercept)	84	42	-0.685418	-4.47225	3.09739	1.97519	0.0491325	0.241693	0.730083	0.918086	0.0371167	-49.6121	PC aa
PC aa C36:3	(Intercept)	84	42	-0.806818	-4.4648	2.84955	1.90982	0.0573685	0.167387	0.674601	0.918086	0.0371167	-55.3724	PC aa
PC aa C38:3	(Intercept)	84	42	-0.670121	-4.4197	3.08613	1.95855	0.0176238	0.143806	0.733749	0.918086	0.0371167	-48.8353	PC aa
PC aa C38:6	(Intercept)	84	42	-0.87653	-4.85106	3.07744	2.05625	0.0464444	0.354609	0.671758	0.918086	0.0371167	-58.3775	PC aa
PC aa C42:6	(Intercept)	84	42	1.03281	-3.27685	5.37168	2.21429	0.0340005	0.739796	0.642952	0.918086	0.0371167	180.894	PC aa
PC ae C30:0	(Intercept)	84	42	0.68336	-3.28553	4.69197	2.04654	0.00267826	0.240121	0.73995	0.918086	0.0371167	98.0521	PC ae
PC ae C38:2	(Intercept)	84	42	0.978554	-3.14327	5.12873	2.12966	0.0289563	0.634621	0.647844	0.918086	0.0371167	166.06	PC ae
PC ae C38:4	(Intercept)	84	42	-0.770432	-4.37793	2.85249	1.8807	0.100471	0.237666	0.683911	0.918086	0.0371167	-53.7187	PC ae
SM (OH) C24:1	(Intercept)	84	42	-0.639827	-4.1763	2.90283	1.84798	0.0664529	0.107951	0.730735	0.918086	0.0371167	-47.2616	SM
SM C16:1	(Intercept)	84	42	-0.73794	-4.93896	3.44965	2.17221	0.0316062	0.653871	0.735418	0.918086	0.0371167	-52.1902	SM
SM C18:0	(Intercept)	84	42	0.91524	-3.40235	5.1923	2.19413	0.0875743	0.655002	0.678355	0.918086	0.0371167	149.737	SM
C14:1	(Intercept)	84	42	-0.573122	-4.72058	3.56494	2.15238	0.0465051	0.622795	0.791065	0.957141	0.0190243	-43.6237	Acylcarnitines
Glu	(Intercept)	84	42	-0.578644	-4.60062	3.4311	2.08084	0.0926454	0.916066	0.782165	0.957141	0.0190243	-43.9342	Aminoacids
Ser	(Intercept)	84	42	0.492424	-3.68435	4.67607	2.17085	0.0163391	0.689879	0.821427	0.957141	0.0190243	63.6278	Aminoacids
lysoPC a C18:1	(Intercept)	84	42	-0.471136	-4.47176	3.54783	2.0761	0.0724518	0.606748	0.821368	0.957141	0.0190243	-37.5707	lysoPC
PC aa C32:0	(Intercept)	84	42	-0.518133	-4.72543	3.67815	2.18255	0.0254574	0.606369	0.813271	0.957141	0.0190243	-40.4368	PC aa
PC aa C40:4	(Intercept)	84	42	-0.517323	-4.75835	3.80122	2.14425	0.0334377	0.446191	0.810422	0.957141	0.0190243	-40.3886	PC aa
PC ae C32:1	(Intercept)	84	42	-0.52676	-4.65355	3.61752	2.14483	0.0201869	0.523478	0.806969	0.957141	0.0190243	-40.9485	PC ae
C2	(Intercept)	84	42	-0.424548	-4.57243	3.69336	2.13232	0.00331621	0.398739	0.842996	0.957397	0.0189077	-34.5935	Acylcarnitines
Arg	(Intercept)	84	42	-0.259904	-4.52883	4.02304	2.21598	0.00704381	0.653176	0.907084	0.957397	0.0189077	-22.8874	Aminoacids
Ile	(Intercept)	84	42	0.255971	-3.62821	4.14527	2.02469	0.11507	0.53508	0.899885	0.957397	0.0189077	29.1716	Aminoacids
Leu	(Intercept)	84	42	-0.247385	-4.12279	3.64304	2.01985	0.0496852	0.324606	0.903021	0.957397	0.0189077	-21.916	Aminoacids
Pro	(Intercept)	84	42	-0.363597	-4.53321	3.78652	2.15569	0.0226367	0.513962	0.866718	0.957397	0.0189077	-30.4829	Aminoacids
lysoPC a C26:0	(Intercept)	84	42	0.297021	-3.23433	4.01705	1.8984	0.00829783	0.0387273	0.876415	0.957397	0.0189077	34.5844	lysoPC
PC aa C36:1	(Intercept)	84	42	-0.267089	-4.06676	3.53338	1.98371	0.0363429	0.225818	0.893454	0.957397	0.0189077	-23.4395	PC aa
PC aa C42:5	(Intercept)	84	42	-0.411343	-4.61751	3.80317	2.17788	0.00989015	0.760908	0.850941	0.957397	0.0189077	-33.7241	PC aa
PC ae C36:5	(Intercept)	84	42	-0.237536	-4.16211	3.66798	2.03145	0.0962113	0.430102	0.907384	0.957397	0.0189077	-21.1431	PC ae
PC ae C44:4	(Intercept)	84	42	0.368058	-3.48966	4.25852	1.99511	0.0195041	0.208356	0.854438	0.957397	0.0189077	44.4926	PC ae
SM (OH) C22:2	(Intercept)	84	42	-0.236013	-3.93662	3.44791	1.91991	0.00891913	0.0683792	0.902695	0.957397	0.0189077	-21.0229	SM
SM C20:2	(Intercept)	84	42	0.326281	-3.11106	3.77833	1.77621	0.109573	0.115002	0.855074	0.957397	0.0189077	38.5804	SM
His	(Intercept)	84	42	0.197438	-3.94152	4.34441	2.15702	0.00552464	0.486955	0.927423	0.96337	0.016207	21.8277	Aminoacids
lysoPC a C18:0	(Intercept)	84	42	-0.212231	-4.45598	4.09209	2.16942	0.0238703	0.5703	0.922473	0.96337	0.016207	-19.1222	lysoPC
SM (OH) C16:1	(Intercept)	84	42	0.157649	-4.09208	4.39252	2.18354	0.0628999	0.746302	0.942723	0.964312	0.0157826	17.0755	SM
SM C24:1	(Intercept)	84	42	0.144848	-3.40097	3.673	1.83728	0.0839338	0.129606	0.937503	0.964312	0.0157826	15.5863	SM
PC aa C36:2	(Intercept)	84	42	-0.118813	-3.89611	3.65286	1.96954	0.0426521	0.216172	0.952146	0.966572	0.0147656	-11.2026	PC aa
SM C26:1	(Intercept)	84	42	0.0686922	-3.85352	3.97024	2.02994	0.000163233	0.205414	0.973146	0.980463	0.00856899	7.11064	SM
lysoPC a C20:3	(Intercept)	84	42	0.0477384	-3.9401	4.07226	2.06014	0.00666683	0.259175	0.981611	0.981611	0.00806064	4.88962	lysoPC
t4-OH-Pro	age	84	42	-0.256168	-0.409369	-0.102871	0.0799556	0.328534	0.516597	0.00271721	0.364107	0.438771	-22.5988	Biogenic Amines
lysoPC a C20:4	age	84	42	0.253368	0.0784207	0.428201	0.091211	0.212601	0.581391	0.00854034	0.572203	0.24245	28.8358	lysoPC
Asn	age	84	42	0.209338	0.0246584	0.394051	0.0963307	0.10756	0.453908	0.0360025	0.607091	0.216746	23.2862	Aminoacids
lysoPC a C18:2	age	84	42	0.185201	0.00976453	0.360621	0.0917143	0.0741576	0.277402	0.0509494	0.607091	0.216746	20.3461	lysoPC
lysoPC a C24:0	age	84	42	-0.172254	-0.351432	0.00674982	0.093611	0.0769859	0.320216	0.0743014	0.607091	0.216746	-15.8234	lysoPC
PC aa C36:4	age	84	42	0.254064	0.0507197	0.457629	0.105859	0.107129	0.673461	0.0212811	0.607091	0.216746	28.9254	PC aa
PC aa C36:5	age	84	42	0.2018	0.0185046	0.384953	0.0955751	0.0679054	0.347478	0.0412585	0.607091	0.216746	22.3603	PC aa
PC aa C38:4	age	84	42	0.174411	0.00362719	0.34516	0.0891793	0.0830072	0.223394	0.057775	0.607091	0.216746	19.0545	PC aa
PC aa C38:5	age	84	42	0.191944	0.0192153	0.364636	0.0901875	0.0748154	0.230374	0.0397646	0.607091	0.216746	21.1603	PC aa
PC ae C38:0	age	84	42	0.187759	-0.00293781	0.378309	0.0993779	0.0707502	0.445357	0.0663472	0.607091	0.216746	20.6542	PC ae
PC ae C38:4	age	84	42	0.177448	0.00909735	0.345729	0.0879086	0.100471	0.237666	0.0506375	0.607091	0.216746	19.4166	PC ae
PC ae C38:5	age	84	42	0.196677	0.0193034	0.374025	0.0925865	0.089453	0.311338	0.040135	0.607091	0.216746	21.7351	PC ae
PC ae C38:6	age	84	42	0.207902	-0.000980526	0.416565	0.108517	0.0937656	0.749003	0.0627074	0.607091	0.216746	23.1092	PC ae
PC ae C40:6	age	84	42	0.179163	-0.00745411	0.365686	0.0973192	0.0632423	0.377517	0.0733037	0.607091	0.216746	19.6216	PC ae
PC ae C44:5	age	84	42	0.191472	-0.0142793	0.397173	0.107084	0.060525	0.629493	0.0815496	0.607091	0.216746	21.103	PC ae
SM (OH) C22:1	age	84	42	0.155064	-0.0103352	0.320424	0.0863997	0.0510655	0.0983726	0.0805687	0.607091	0.216746	16.7733	SM
SM (OH) C24:1	age	84	42	0.153703	-0.00981936	0.317181	0.0854176	0.0664529	0.107951	0.0798318	0.607091	0.216746	16.6144	SM
SM C22:3	age	84	42	0.244775	0.055173	0.434366	0.0989044	0.0952935	0.481271	0.0179759	0.607091	0.216746	27.7334	SM
PC aa C36:3	age	84	42	0.148966	-0.0213041	0.319198	0.0889224	0.0573685	0.167387	0.101987	0.621195	0.206772	16.0634	PC aa
PC ae C36:4	age	84	42	0.183689	-0.0236861	0.390772	0.107847	0.0807406	0.652126	0.0966202	0.621195	0.206772	20.1642	PC ae
PC ae C36:5	age	84	42	0.16882	-0.0184796	0.35614	0.0977207	0.0962113	0.430102	0.0921575	0.621195	0.206772	18.3907	PC ae
SM C24:1	age	84	42	0.143801	-0.0187614	0.306356	0.0849676	0.0839338	0.129606	0.0987675	0.621195	0.206772	15.4654	SM
PC ae C44:3	age	84	42	-0.159448	-0.348595	0.0295535	0.0986118	0.0436414	0.367046	0.11404	0.664407	0.177566	-14.7386	PC ae
Cit	age	84	42	0.147051	-0.0403013	0.334297	0.0978245	0.059309	0.362917	0.141445	0.681477	0.166549	15.8414	Aminoacids
PC aa C24:0	age	84	42	-0.158356	-0.363852	0.0469222	0.106998	0.0648551	0.634002	0.147484	0.681477	0.166549	-14.6455	PC aa
PC aa C26:0	age	84	42	0.144026	-0.0345642	0.32253	0.0932597	0.0904811	0.311212	0.131006	0.681477	0.166549	15.4914	PC aa
PC aa C36:6	age	84	42	0.147482	-0.0330414	0.327909	0.0941857	0.051909	0.280989	0.125544	0.681477	0.166549	15.8913	PC aa
PC ae C44:6	age	84	42	0.14192	-0.0379586	0.321672	0.0938812	0.0332622	0.238012	0.138968	0.681477	0.166549	15.2485	PC ae
SM C24:0	age	84	42	0.131168	-0.03788	0.300166	0.0882894	0.0381641	0.115314	0.145533	0.681477	0.166549	14.0159	SM
PC aa C34:3	age	84	42	0.134729	-0.0431787	0.312576	0.0928612	0.0491325	0.241693	0.154901	0.682291	0.166031	14.4226	PC aa
SM (OH) C14:1	age	84	42	0.152088	-0.0510713	0.354888	0.105606	0.0951782	0.65383	0.157843	0.682291	0.166031	16.4262	SM
PC aa C38:6	age	84	42	0.138617	-0.0496043	0.326825	0.0982256	0.0464444	0.354609	0.166301	0.696386	0.15715	14.8684	PC aa
PC aa C34:1	age	84	42	0.136554	-0.0524686	0.325564	0.098612	0.0357744	0.356904	0.174075	0.70685	0.150673	14.6317	PC aa
C0	age	84	42	0.138733	-0.0743338	0.351376	0.110743	0.0338134	0.672458	0.218044	0.787518	0.10374	14.8817	Acylcarnitines
lysoPC a C18:1	age	84	42	0.128699	-0.070925	0.328066	0.103888	0.0724518	0.606748	0.223029	0.787518	0.10374	13.7347	lysoPC
PC aa C40:1	age	84	42	-0.138259	-0.353462	0.076108	0.111633	0.0329574	0.69351	0.223326	0.787518	0.10374	-12.9127	PC aa
SM C16:0	age	84	42	0.136154	-0.0667788	0.338867	0.105623	0.0461726	0.562362	0.205029	0.787518	0.10374	14.5858	SM
SM C26:0	age	84	42	0.118734	-0.0610169	0.298454	0.0939875	0.0236988	0.214395	0.214647	0.787518	0.10374	12.6071	SM
Orn	age	84	42	0.12496	-0.0776922	0.327468	0.105525	0.0369174	0.538711	0.243551	0.795997	0.0990887	13.3103	Aminoacids
PC aa C34:4	age	84	42	0.121082	-0.0735211	0.315558	0.101464	0.0478531	0.43343	0.240147	0.795997	0.0990887	12.8718	PC aa
PC aa C36:2	age	84	42	0.111359	-0.0655685	0.288231	0.0923632	0.0426521	0.216172	0.235296	0.795997	0.0990887	11.7796	PC aa
C14:1	age	84	42	0.111931	-0.0965573	0.320162	0.108439	0.0465051	0.622795	0.308367	0.819593	0.0864019	11.8436	Acylcarnitines
PC aa C28:1	age	84	42	0.0983666	-0.0786943	0.275304	0.0924515	0.0771673	0.273238	0.294266	0.819593	0.0864019	10.3367	PC aa
PC aa C30:2	age	84	42	-0.0821958	-0.245067	0.0806757	0.0841798	0.0529507	0.0529507	0.331794	0.819593	0.0864019	-7.89084	PC aa
PC aa C32:0	age	84	42	0.0976957	-0.113017	0.308544	0.109736	0.0254574	0.606369	0.378837	0.819593	0.0864019	10.2627	PC aa
PC aa C34:2	age	84	42	0.111091	-0.0828993	0.305121	0.10115	0.054702	0.455612	0.278876	0.819593	0.0864019	11.7496	PC aa
PC aa C36:0	age	84	42	-0.0919809	-0.30137	0.117336	0.108936	0.0371351	0.664717	0.40368	0.819593	0.0864019	-8.78775	PC aa
PC aa C36:1	age	84	42	0.0951109	-0.0834583	0.2736	0.0931963	0.0363429	0.225818	0.313832	0.819593	0.0864019	9.97808	PC aa
PC aa C38:1	age	84	42	-0.112744	-0.317947	0.0920301	0.106884	0.0200093	0.533121	0.298706	0.819593	0.0864019	-10.6621	PC aa
PC aa C38:3	age	84	42	0.0882859	-0.0865817	0.263089	0.0913058	0.0176238	0.143806	0.339636	0.819593	0.0864019	9.23004	PC aa
PC aa C40:2	age	84	42	-0.0962203	-0.31542	0.122156	0.113602	0.0362166	0.784499	0.402351	0.819593	0.0864019	-9.17361	PC aa
PC aa C40:6	age	84	42	0.0925441	-0.11189	0.296802	0.106462	0.0142063	0.512977	0.39008	0.819593	0.0864019	9.69615	PC aa
PC aa C42:2	age	84	42	-0.0973043	-0.313479	0.118207	0.112302	0.0268673	0.680338	0.39199	0.819593	0.0864019	-9.27201	PC aa
PC aa C42:4	age	84	42	-0.10182	-0.328124	0.123842	0.117278	0.0337735	0.844127	0.390746	0.819593	0.0864019	-9.68076	PC aa
PC aa C42:6	age	84	42	-0.121475	-0.34447	0.100583	0.115666	0.0340005	0.739796	0.300728	0.819593	0.0864019	-11.4387	PC aa
PC ae C30:2	age	84	42	-0.0978792	-0.285936	0.090019	0.098178	0.0355774	0.367755	0.325491	0.819593	0.0864019	-9.32416	PC ae
PC ae C34:1	age	84	42	0.0935183	-0.0947993	0.281771	0.0982379	0.0271357	0.327983	0.347038	0.819593	0.0864019	9.80307	PC ae
PC ae C36:0	age	84	42	0.0911185	-0.111687	0.293852	0.105606	0.0517273	0.566811	0.393524	0.819593	0.0864019	9.53988	PC ae
PC ae C36:2	age	84	42	0.0975703	-0.0822598	0.277301	0.0938057	0.0854113	0.344656	0.304756	0.819593	0.0864019	10.2489	PC ae
PC ae C42:1	age	84	42	-0.0990833	-0.310202	0.111565	0.109808	0.0292901	0.646291	0.372894	0.819593	0.0864019	-9.43328	PC ae
PC ae C42:2	age	84	42	-0.0961802	-0.313727	0.120537	0.11287	0.0261913	0.701669	0.399688	0.819593	0.0864019	-9.16997	PC ae
PC ae C42:3	age	84	42	-0.0991045	-0.309844	0.111124	0.109578	0.0208101	0.61955	0.371694	0.819593	0.0864019	-9.43519	PC ae
SM (OH) C16:1	age	84	42	0.102499	-0.116774	0.321686	0.114008	0.0628999	0.746302	0.374349	0.819593	0.0864019	10.7936	SM
SM C18:0	age	84	42	0.12761	-0.0854093	0.340846	0.111031	0.0875743	0.655002	0.257985	0.819593	0.0864019	13.611	SM
SM C18:1	age	84	42	0.0945483	-0.117969	0.3073	0.110742	0.0957426	0.66063	0.398782	0.819593	0.0864019	9.91623	SM
SM C20:2	age	84	42	0.0853502	-0.0724957	0.243182	0.0818056	0.109573	0.115002	0.303467	0.819593	0.0864019	8.90984	SM
Met	age	84	42	0.0910428	-0.119537	0.301874	0.109614	0.0353675	0.693088	0.411412	0.822824	0.0846931	9.53158	Aminoacids
ADMA	age	84	42	-0.067641	-0.233702	0.0984197	0.0858281	0.0168293	0.0168293	0.432968	0.83783	0.0768443	-6.54041	Biogenic Amines
PC aa C32:3	age	84	42	-0.0668161	-0.230004	0.0963721	0.0843435	0.0493903	0.0493903	0.430592	0.83783	0.0768443	-6.46328	PC aa
PC ae C32:1	age	84	42	0.0798904	-0.12333	0.283036	0.105877	0.0201869	0.523478	0.455137	0.83783	0.0768443	8.31683	PC ae
PC ae C32:2	age	84	42	-0.0741172	-0.269091	0.120794	0.101697	0.0250814	0.435027	0.470658	0.83783	0.0768443	-7.14371	PC ae
PC ae C34:0	age	84	42	0.0701191	-0.116056	0.256159	0.0971324	0.0290849	0.297797	0.4748	0.83783	0.0768443	7.26359	PC ae
PC ae C36:1	age	84	42	-0.0841852	-0.307916	0.138642	0.115904	0.015788	0.790554	0.472117	0.83783	0.0768443	-8.0739	PC ae
PC ae C38:1	age	84	42	-0.0795779	-0.295028	0.135215	0.111811	0.0428363	0.724201	0.481036	0.83783	0.0768443	-7.64939	PC ae
PC ae C42:4	age	84	42	-0.0817904	-0.290774	0.126605	0.108675	0.0190368	0.579842	0.456575	0.83783	0.0768443	-7.85349	PC ae
SM C16:1	age	84	42	0.0785666	-0.133986	0.290843	0.11052	0.0316062	0.653871	0.481439	0.83783	0.0768443	8.17353	SM
H1	age	84	42	0.0666547	-0.103706	0.237019	0.0889387	0.14273	0.334896	0.458133	0.83783	0.0768443	6.89263	Sugars
Gly	age	84	42	0.0648585	-0.134411	0.264112	0.103925	0.00804662	0.434955	0.536318	0.843638	0.0738441	6.7008	Aminoacids
Ile	age	84	42	0.0665449	-0.12379	0.256832	0.0991801	0.11507	0.53508	0.506231	0.843638	0.0738441	6.8809	Aminoacids
Leu	age	84	42	0.0599484	-0.124117	0.243902	0.0960258	0.0496852	0.324606	0.536149	0.843638	0.0738441	6.17817	Aminoacids
lysoPC a C16:0	age	84	42	0.0708361	-0.141199	0.28223	0.110134	0.033393	0.67948	0.52413	0.843638	0.0738441	7.34053	lysoPC
lysoPC a C26:0	age	84	42	-0.0567215	-0.223138	0.110649	0.0876332	0.00829783	0.0387273	0.521761	0.843638	0.0738441	-5.51428	lysoPC
PC aa C40:3	age	84	42	-0.0803523	-0.309438	0.147721	0.118517	0.0211854	0.864376	0.501873	0.843638	0.0738441	-7.72088	PC aa
PC ae C30:1	age	84	42	0.0589339	-0.108051	0.225919	0.0863057	0.00625147	0.00625147	0.496674	0.843638	0.0738441	6.07051	PC ae
PC ae C40:3	age	84	42	-0.0695861	-0.281625	0.141844	0.110105	0.0476562	0.695357	0.531244	0.843638	0.0738441	-6.72202	PC ae
SM (OH) C22:2	age	84	42	0.0547649	-0.115294	0.224817	0.0888766	0.00891913	0.0683792	0.541439	0.843638	0.0738441	5.62922	SM
Asp	age	84	42	-0.0696588	-0.295071	0.155649	0.11704	0.0231089	0.819871	0.555253	0.845499	0.0728869	-6.7288	Aminoacids
PC aa C42:0	age	84	42	0.053261	-0.117679	0.224158	0.0893132	0.037302	0.141373	0.554515	0.845499	0.0728869	5.47049	PC aa
Thr	age	84	42	0.0582488	-0.139473	0.256058	0.10313	0.00947967	0.420428	0.575501	0.84744	0.0718908	5.99787	Aminoacids
lysoPC a C17:0	age	84	42	0.0597509	-0.14253	0.261553	0.105221	0.0328804	0.587378	0.573611	0.84744	0.0718908	6.15721	lysoPC
PC aa C38:0	age	84	42	0.0558961	-0.131259	0.242933	0.0975864	0.0559741	0.374808	0.570106	0.84744	0.0718908	5.74878	PC aa
Pro	age	84	42	0.0516712	-0.152043	0.255415	0.106177	0.0226367	0.513962	0.629289	0.851067	0.0700364	5.30294	Aminoacids
Trp	age	84	42	0.0532068	-0.144254	0.250486	0.102916	0.0226768	0.432308	0.608164	0.851067	0.0700364	5.46477	Aminoacids
PC aa C30:0	age	84	42	0.051728	-0.149728	0.252925	0.104882	0.064321	0.537417	0.624687	0.851067	0.0700364	5.30893	PC aa
PC aa C40:4	age	84	42	-0.0498696	-0.249383	0.149303	0.104133	0.0334377	0.446191	0.635124	0.851067	0.0700364	-4.86465	PC aa
PC aa C40:5	age	84	42	0.0468444	-0.139638	0.233204	0.0972963	0.0684549	0.358737	0.632977	0.851067	0.0700364	4.7959	PC aa
PC aa C42:1	age	84	42	-0.0506341	-0.246952	0.145498	0.102298	0.0368893	0.478862	0.62349	0.851067	0.0700364	-4.93735	PC aa
PC ae C34:2	age	84	42	0.0482012	-0.142115	0.238306	0.0991801	0.06922	0.422569	0.629751	0.851067	0.0700364	4.93817	PC ae
PC ae C36:3	age	84	42	0.0474368	-0.130966	0.22571	0.0931488	0.0818582	0.294727	0.613619	0.851067	0.0700364	4.85799	PC ae
PC ae C40:1	age	84	42	-0.0493726	-0.247102	0.14821	0.103115	0.0166535	0.458953	0.634916	0.851067	0.0700364	-4.81736	PC ae
C2	age	84	42	0.0333333	-0.164101	0.230808	0.103025	0.00331621	0.398739	0.74808	0.873338	0.0588175	3.38951	Acylcarnitines
Glu	age	84	42	-0.0348013	-0.261514	0.191062	0.117275	0.0926454	0.916066	0.768252	0.873338	0.0588175	-3.42027	Aminoacids
Lys	age	84	42	0.0384937	-0.159377	0.236187	0.103083	0.0237186	0.446685	0.710869	0.873338	0.0588175	3.92442	Aminoacids
Phe	age	84	42	-0.0303365	-0.227236	0.166321	0.10259	0.00578203	0.397478	0.769059	0.873338	0.0588175	-2.9881	Aminoacids
Ser	age	84	42	0.0373086	-0.177676	0.252135	0.111774	0.0163391	0.689879	0.740342	0.873338	0.0588175	3.80133	Aminoacids
Tyr	age	84	42	-0.0402112	-0.218137	0.137585	0.0928161	0.0704254	0.275037	0.667266	0.873338	0.0588175	-3.94135	Aminoacids
Val	age	84	42	0.0328217	-0.156676	0.222197	0.0988254	0.00817863	0.305092	0.741594	0.873338	0.0588175	3.33663	Aminoacids
Creatinine	age	84	42	0.0362802	-0.157793	0.230415	0.101169	0.0734867	0.494416	0.721831	0.873338	0.0588175	3.69463	Biogenic Amines
Taurine	age	84	42	0.0299122	-0.149977	0.209763	0.0939357	0.00171637	0.171827	0.751886	0.873338	0.0588175	3.0364	Biogenic Amines
lysoPC a C16:1	age	84	42	0.0349255	-0.130692	0.200522	0.0862943	0.0265659	0.047535	0.68798	0.873338	0.0588175	3.55426	lysoPC
lysoPC a C20:3	age	84	42	-0.0426702	-0.229453	0.143924	0.0974831	0.00666683	0.259175	0.664174	0.873338	0.0588175	-4.17726	lysoPC
lysoPC a C26:1	age	84	42	-0.0392991	-0.234123	0.155339	0.101705	0.0281454	0.440716	0.701562	0.873338	0.0588175	-3.85369	lysoPC
lysoPC a C28:1	age	84	42	-0.0336958	-0.201051	0.133659	0.0864969	0.00200251	0.00200251	0.697897	0.873338	0.0588175	-3.31344	lysoPC
PC aa C42:5	age	84	42	0.0358735	-0.185883	0.256611	0.114862	0.00989015	0.760908	0.75654	0.873338	0.0588175	3.65247	PC aa
PC ae C30:0	age	84	42	-0.0348573	-0.220009	0.150093	0.096639	0.00267826	0.240121	0.720431	0.873338	0.0588175	-3.42568	PC ae
PC ae C40:2	age	84	42	-0.0321539	-0.239887	0.17494	0.107882	0.0260755	0.622975	0.767306	0.873338	0.0588175	-3.16425	PC ae
PC ae C42:5	age	84	42	-0.0369377	-0.239229	0.165019	0.105282	0.0500121	0.581932	0.727681	0.873338	0.0588175	-3.62638	PC ae
PC ae C44:4	age	84	42	0.0298386	-0.149534	0.209106	0.0936873	0.0195041	0.208356	0.751916	0.873338	0.0588175	3.02882	PC ae
Arg	age	84	42	-0.0323776	-0.2499	0.184601	0.112997	0.00704381	0.653176	0.776028	0.873846	0.0585649	-3.1859	Aminoacids
C18:1	age	84	42	0.025859	-0.155588	0.207464	0.0946604	0.155909	0.475609	0.786184	0.877905	0.0565524	2.61963	Acylcarnitines
Gln	age	84	42	-0.0269162	-0.243353	0.190919	0.112746	0.12794	0.810529	0.812762	0.892706	0.0492916	-2.65572	Aminoacids
His	age	84	42	0.0256901	-0.177598	0.228752	0.105855	0.00552464	0.486955	0.809529	0.892706	0.0492916	2.60229	Aminoacids
PC aa C32:2	age	84	42	0.0202297	-0.161509	0.201901	0.0948931	0.0322469	0.244623	0.832332	0.906768	0.0425039	2.04357	PC aa
PC aa C32:1	age	84	42	-0.0198374	-0.22277	0.183033	0.105722	0.0362112	0.520178	0.852141	0.920863	0.0358052	-1.9642	PC aa
lysoPC a C28:0	age	84	42	-0.0108222	-0.197534	0.175713	0.0974548	0.0282984	0.287246	0.912188	0.966666	0.0147233	-1.07638	lysoPC
PC ae C38:2	age	84	42	0.011428	-0.196192	0.218329	0.107819	0.0289563	0.634621	0.916169	0.966666	0.0147233	1.14935	PC ae
PC ae C40:4	age	84	42	-0.0124962	-0.220252	0.194638	0.107922	0.0358957	0.641318	0.908445	0.966666	0.0147233	-1.24185	PC ae
Kynurenine	age	84	42	0.00470752	-0.174715	0.184067	0.0936322	0.0969317	0.342152	0.960163	0.987954	0.00526316	0.471861	Biogenic Amines
lysoPC a C18:0	age	84	42	-0.00413818	-0.212115	0.203118	0.108155	0.0238703	0.5703	0.969701	0.987954	0.00526316	-0.412963	lysoPC
PC ae C34:3	age	84	42	0.00373116	-0.208467	0.215912	0.110389	0.0354698	0.667558	0.973209	0.987954	0.00526316	0.373813	PC ae
PC ae C38:3	age	84	42	-0.00476113	-0.21181	0.201831	0.107602	0.0444188	0.650377	0.964939	0.987954	0.00526316	-0.474981	PC ae
PC ae C40:5	age	84	42	0.00616334	-0.193839	0.205879	0.10405	0.0731724	0.59936	0.953072	0.987954	0.00526316	0.618238	PC ae
Ala	age	84	42	0.00222967	-0.200776	0.205146	0.105766	0.020867	0.549336	0.983292	0.990686	0.00406414	0.223216	Aminoacids
SM C26:1	age	84	42	7.69861e-05	-0.182727	0.182863	0.0954673	0.000163233	0.205414	0.999361	0.999361	0.000277692	0.0076989	SM
H1	glycemia_mgdL	84	42	0.0487758	0.0215679	0.0758662	0.0141244	0.14273	0.334896	0.000958026	0.128375	0.891518	4.99849	Sugars
SM C18:1	glycemia_mgdL	84	42	-0.0399934	-0.0677842	-0.00951156	0.0141909	0.0957426	0.66063	0.00608858	0.31657	0.49953	-3.92042	SM
C18:1	glycemia_mgdL	84	42	-0.0392446	-0.0664319	-0.0113401	0.0141721	0.155909	0.475609	0.00708739	0.31657	0.49953	-3.84845	Acylcarnitines
lysoPC a C20:4	glycemia_mgdL	84	42	-0.0331151	-0.06022	-0.007661	0.0130557	0.212601	0.581391	0.0132001	0.35494	0.449845	-3.25728	lysoPC
SM C18:0	glycemia_mgdL	84	42	-0.0350535	-0.0632033	-0.00385003	0.0142636	0.0875743	0.655002	0.0161599	0.35494	0.449845	-3.44463	SM
PC ae C36:2	glycemia_mgdL	84	42	-0.0346409	-0.0629096	-0.00666693	0.0145965	0.0854113	0.344656	0.0203624	0.35494	0.449845	-3.40478	PC ae
Tyr	glycemia_mgdL	84	42	0.0346982	0.00604173	0.0629661	0.0147595	0.0704254	0.275037	0.02165	0.35494	0.449845	3.53072	Aminoacids
Kynurenine	glycemia_mgdL	84	42	0.034341	0.00568071	0.0623971	0.0146322	0.0969317	0.342152	0.0217683	0.35494	0.449845	3.49375	Biogenic Amines
PC aa C40:5	glycemia_mgdL	84	42	0.0345899	0.0044883	0.0635472	0.0149803	0.0684549	0.358737	0.0238393	0.35494	0.449845	3.51951	PC aa
PC aa C26:0	glycemia_mgdL	84	42	0.0328034	0.00283719	0.0615143	0.0147203	0.0904811	0.311212	0.0291632	0.390786	0.408061	3.33474	PC aa
Creatinine	glycemia_mgdL	84	42	-0.0309853	-0.0591288	-0.00283473	0.0145934	0.0734867	0.494416	0.0369233	0.43662	0.359896	-3.05102	Biogenic Amines
PC aa C30:0	glycemia_mgdL	84	42	0.0304939	0.00119914	0.0587088	0.0146867	0.064321	0.537417	0.041119	0.43662	0.359896	3.09636	PC aa
SM C24:1	glycemia_mgdL	84	42	-0.0293761	-0.0566052	-0.00163351	0.0141638	0.0839338	0.129606	0.0423587	0.43662	0.359896	-2.89488	SM
PC ae C36:5	glycemia_mgdL	84	42	-0.0297272	-0.0579619	-0.000576438	0.014691	0.0962113	0.430102	0.0466264	0.446281	0.350391	-2.92897	PC ae
PC aa C38:0	glycemia_mgdL	84	42	-0.0288557	-0.0575918	-0.000315946	0.0148695	0.0559741	0.374808	0.0561722	0.450327	0.346472	-2.84433	PC aa
PC aa C30:2	glycemia_mgdL	84	42	-0.0274557	-0.054918	6.4961e-06	0.0141938	0.0529507	0.0529507	0.0566062	0.450327	0.346472	-2.70822	PC aa
PC aa C32:3	glycemia_mgdL	84	42	-0.0274496	-0.0549653	6.60805e-05	0.0142214	0.0493903	0.0493903	0.0571311	0.450327	0.346472	-2.70763	PC aa
PC ae C40:5	glycemia_mgdL	84	42	-0.0251343	-0.0528654	0.00168058	0.0139688	0.0731724	0.59936	0.0757409	0.55548	0.255331	-2.48211	PC ae
PC ae C38:4	glycemia_mgdL	84	42	-0.0254858	-0.053561	0.00193939	0.0142677	0.100471	0.237666	0.0787621	0.55548	0.255331	-2.51638	PC ae
PC ae C36:3	glycemia_mgdL	84	42	0.025895	-0.00439258	0.0548296	0.0147559	0.0818582	0.294727	0.0838313	0.56167	0.250519	2.62332	PC ae
PC aa C32:1	glycemia_mgdL	84	42	0.0253209	-0.00376309	0.0537892	0.014836	0.0362112	0.520178	0.0918064	0.568275	0.245441	2.56442	PC aa
PC ae C36:4	glycemia_mgdL	84	42	0.0234105	-0.004517	0.0500491	0.0138585	0.0807406	0.652126	0.0950801	0.568275	0.245441	2.36867	PC ae
PC ae C38:6	glycemia_mgdL	84	42	0.020381	-0.00377653	0.0448388	0.0124927	0.0937656	0.749003	0.106956	0.568275	0.245441	2.05901	PC ae
PC aa C28:1	glycemia_mgdL	84	42	0.0239033	-0.00621062	0.0527476	0.0147375	0.0771673	0.273238	0.109554	0.568275	0.245441	2.41913	PC aa
PC aa C42:0	glycemia_mgdL	84	42	-0.023511	-0.0525986	0.00481024	0.0146727	0.037302	0.141373	0.114127	0.568275	0.245441	-2.32367	PC aa
SM (OH) C16:1	glycemia_mgdL	84	42	-0.0203537	-0.0455511	0.00717696	0.0130152	0.0628999	0.746302	0.12207	0.568275	0.245441	-2.0148	SM
PC aa C38:4	glycemia_mgdL	84	42	-0.0223794	-0.0501142	0.00547326	0.0144716	0.0830072	0.223394	0.126869	0.568275	0.245441	-2.21308	PC aa
Asn	glycemia_mgdL	84	42	0.0219945	-0.00554636	0.050208	0.0143612	0.10756	0.453908	0.129848	0.568275	0.245441	2.22381	Aminoacids
lysoPC a C17:0	glycemia_mgdL	84	42	-0.0213175	-0.0514258	0.00629501	0.0140665	0.0328804	0.587378	0.133595	0.568275	0.245441	-2.10918	lysoPC
PC ae C36:0	glycemia_mgdL	84	42	0.0217699	-0.00613973	0.0496363	0.0144292	0.0517273	0.566811	0.135319	0.568275	0.245441	2.20086	PC ae
PC aa C36:0	glycemia_mgdL	84	42	-0.0205208	-0.0478218	0.0056202	0.0136072	0.0371351	0.664717	0.135522	0.568275	0.245441	-2.03116	PC aa
SM (OH) C24:1	glycemia_mgdL	84	42	-0.0215595	-0.0491446	0.00572796	0.0142571	0.0664529	0.107951	0.135707	0.568275	0.245441	-2.13287	SM
PC aa C32:2	glycemia_mgdL	84	42	0.021895	-0.00816583	0.0510224	0.015093	0.0322469	0.244623	0.15152	0.570375	0.243839	2.21364	PC aa
lysoPC a C18:1	glycemia_mgdL	84	42	-0.0199892	-0.0482543	0.00674051	0.0138599	0.0724518	0.606748	0.153143	0.570375	0.243839	-1.97907	lysoPC
lysoPC a C28:0	glycemia_mgdL	84	42	0.0219972	-0.00963241	0.0520452	0.0152569	0.0282984	0.287246	0.153901	0.570375	0.243839	2.22409	lysoPC
lysoPC a C16:1	glycemia_mgdL	84	42	-0.0205929	-0.0488619	0.00753478	0.0144803	0.0265659	0.047535	0.160268	0.570375	0.243839	-2.03823	lysoPC
PC aa C42:1	glycemia_mgdL	84	42	-0.0207181	-0.0505005	0.00769401	0.0147195	0.0368893	0.478862	0.163265	0.570375	0.243839	-2.0505	PC aa
PC ae C38:5	glycemia_mgdL	84	42	-0.0201283	-0.0481119	0.00825669	0.0146091	0.089453	0.311338	0.17274	0.570375	0.243839	-1.99271	PC ae
PC aa C36:2	glycemia_mgdL	84	42	-0.0198843	-0.0483792	0.00874384	0.0148657	0.0426521	0.216172	0.185618	0.570375	0.243839	-1.96879	PC aa
Gln	glycemia_mgdL	84	42	-0.0158071	-0.039844	0.0137909	0.0118408	0.12794	0.810529	0.186333	0.570375	0.243839	-1.56828	Aminoacids
PC ae C38:3	glycemia_mgdL	84	42	-0.0182143	-0.0462169	0.00813677	0.0136702	0.0444188	0.650377	0.186534	0.570375	0.243839	-1.80494	PC ae
PC ae C40:2	glycemia_mgdL	84	42	-0.0185317	-0.0473998	0.00847488	0.0139688	0.0260755	0.622975	0.188409	0.570375	0.243839	-1.8361	PC ae
Glu	glycemia_mgdL	84	42	0.0114912	-0.00718521	0.0281412	0.00863009	0.0926454	0.916066	0.188609	0.570375	0.243839	1.15574	Aminoacids
SM C20:2	glycemia_mgdL	84	42	-0.0182954	-0.0451743	0.0084199	0.0137749	0.109573	0.115002	0.189296	0.570375	0.243839	-1.81291	SM
Met	glycemia_mgdL	84	42	0.0174421	-0.00815544	0.0448951	0.0132666	0.0353675	0.693088	0.192461	0.570375	0.243839	1.75951	Aminoacids
Ala	glycemia_mgdL	84	42	0.018897	-0.00914351	0.0486774	0.0144854	0.020867	0.549336	0.1958	0.570375	0.243839	1.90767	Aminoacids
PC aa C36:3	glycemia_mgdL	84	42	-0.0186561	-0.0466314	0.00930858	0.0145752	0.0573685	0.167387	0.205219	0.585093	0.232775	-1.84832	PC aa
Ile	glycemia_mgdL	84	42	-0.0177607	-0.0452775	0.00940931	0.0141463	0.11507	0.53508	0.213037	0.594729	0.225681	-1.76039	Aminoacids
PC ae C34:2	glycemia_mgdL	84	42	0.0176627	-0.0117792	0.0461824	0.014843	0.06922	0.422569	0.237832	0.641562	0.192761	1.78196	PC ae
t4-OH-Pro	glycemia_mgdL	84	42	-0.0147449	-0.0387465	0.00917014	0.0124567	0.328534	0.516597	0.240515	0.641562	0.192761	-1.46367	Biogenic Amines
PC aa C34:4	glycemia_mgdL	84	42	0.0174616	-0.0126327	0.0463804	0.0150074	0.0478531	0.43343	0.248275	0.641562	0.192761	1.76149	PC aa
PC aa C34:3	glycemia_mgdL	84	42	-0.0172693	-0.0457608	0.0112944	0.0148492	0.0491325	0.241693	0.248964	0.641562	0.192761	-1.71211	PC aa
PC ae C32:2	glycemia_mgdL	84	42	-0.0168459	-0.0473124	0.0121032	0.0149286	0.0250814	0.435027	0.262681	0.660589	0.180069	-1.67048	PC ae
PC ae C30:2	glycemia_mgdL	84	42	-0.0163904	-0.0481767	0.0133484	0.0149184	0.0355774	0.367755	0.275559	0.660589	0.180069	-1.62568	PC ae
C14:1	glycemia_mgdL	84	42	-0.0153813	-0.0425575	0.0124237	0.0141426	0.0465051	0.622795	0.280047	0.660589	0.180069	-1.52637	Acylcarnitines
PC aa C38:6	glycemia_mgdL	84	42	-0.0162955	-0.045236	0.0135351	0.015055	0.0464444	0.354609	0.282683	0.660589	0.180069	-1.61634	PC aa
PC ae C34:3	glycemia_mgdL	84	42	-0.0148148	-0.0414899	0.0117992	0.01374	0.0354698	0.667558	0.284219	0.660589	0.180069	-1.47056	PC ae
PC ae C38:2	glycemia_mgdL	84	42	-0.0146251	-0.0444117	0.0124841	0.0138283	0.0289563	0.634621	0.293427	0.660589	0.180069	-1.45186	PC ae
Cit	glycemia_mgdL	84	42	0.0158709	-0.0155459	0.0454984	0.014996	0.059309	0.362917	0.293469	0.660589	0.180069	1.59975	Aminoacids
PC aa C36:1	glycemia_mgdL	84	42	-0.0155981	-0.0443598	0.0130227	0.0149299	0.0363429	0.225818	0.299911	0.660589	0.180069	-1.5477	PC aa
PC aa C38:5	glycemia_mgdL	84	42	-0.0152007	-0.0431284	0.0128581	0.0145719	0.0748154	0.230374	0.300716	0.660589	0.180069	-1.50857	PC aa
PC ae C40:4	glycemia_mgdL	84	42	-0.0136828	-0.0428518	0.0131588	0.0137887	0.0358957	0.641318	0.324051	0.690974	0.160538	-1.35896	PC ae
lysoPC a C18:2	glycemia_mgdL	84	42	-0.0143007	-0.0448357	0.0146936	0.014587	0.0741576	0.277402	0.33047	0.690974	0.160538	-1.41989	lysoPC
PC aa C40:4	glycemia_mgdL	84	42	0.0147389	-0.0201694	0.0463135	0.0152363	0.0334377	0.446191	0.336451	0.690974	0.160538	1.48481	PC aa
PC ae C40:1	glycemia_mgdL	84	42	-0.0143563	-0.0456138	0.0148787	0.0149102	0.0166535	0.458953	0.338633	0.690974	0.160538	-1.42538	PC ae
PC ae C40:6	glycemia_mgdL	84	42	-0.0142457	-0.0427507	0.0143992	0.0148424	0.0632423	0.377517	0.340331	0.690974	0.160538	-1.41447	PC ae
Ser	glycemia_mgdL	84	42	-0.0124702	-0.0394326	0.0134381	0.0134843	0.0163391	0.689879	0.357932	0.715865	0.145169	-1.23928	Aminoacids
SM (OH) C22:1	glycemia_mgdL	84	42	-0.0128175	-0.0405627	0.0147466	0.0144026	0.0510655	0.0983726	0.377013	0.733853	0.134391	-1.27357	SM
PC aa C32:0	glycemia_mgdL	84	42	-0.0127782	-0.0404471	0.0159124	0.0144103	0.0254574	0.606369	0.37788	0.733853	0.134391	-1.26969	PC aa
SM C24:0	glycemia_mgdL	84	42	-0.0124574	-0.040655	0.0155023	0.0146087	0.0381641	0.115314	0.397099	0.760161	0.119094	-1.23801	SM
PC ae C42:5	glycemia_mgdL	84	42	-0.0117133	-0.0413021	0.0159012	0.0142155	0.0500121	0.581932	0.412401	0.76884	0.114164	-1.1645	PC ae
PC aa C36:6	glycemia_mgdL	84	42	0.012246	-0.01628	0.0409071	0.0148717	0.051909	0.280989	0.413108	0.76884	0.114164	1.23213	PC aa
PC aa C42:6	glycemia_mgdL	84	42	0.0104474	-0.0197437	0.0366135	0.0131798	0.0340005	0.739796	0.430491	0.790216	0.102254	1.05021	PC aa
PC ae C34:0	glycemia_mgdL	84	42	0.0111876	-0.018978	0.0403858	0.0151509	0.0290849	0.297797	0.462734	0.837439	0.0770469	1.12504	PC ae
PC aa C36:4	glycemia_mgdL	84	42	-0.00979014	-0.0356515	0.0166384	0.0134469	0.107129	0.673461	0.468716	0.837439	0.0770469	-0.974237	PC aa
PC ae C38:0	glycemia_mgdL	84	42	-0.00984026	-0.0381251	0.0185859	0.0147117	0.0707502	0.445357	0.505613	0.866011	0.0624766	-0.9792	PC ae
Arg	glycemia_mgdL	84	42	0.00942002	-0.0196303	0.0366668	0.0141294	0.00704381	0.653176	0.506908	0.866011	0.0624766	0.946452	Aminoacids
SM (OH) C14:1	glycemia_mgdL	84	42	0.00904125	-0.017773	0.0352154	0.0136203	0.0951782	0.65383	0.508728	0.866011	0.0624766	0.908224	SM
Leu	glycemia_mgdL	84	42	-0.00983719	-0.0392185	0.0187895	0.0149099	0.0496852	0.324606	0.511546	0.866011	0.0624766	-0.978897	Aminoacids
lysoPC a C26:1	glycemia_mgdL	84	42	-0.00969974	-0.0427101	0.0205179	0.0148999	0.0281454	0.440716	0.517021	0.866011	0.0624766	-0.965285	lysoPC
PC ae C44:4	glycemia_mgdL	84	42	-0.00929055	-0.0400283	0.0201658	0.0150271	0.0195041	0.208356	0.538553	0.882274	0.0543963	-0.924753	PC ae
PC aa C34:1	glycemia_mgdL	84	42	0.00916732	-0.0196952	0.0383649	0.0150545	0.0357744	0.356904	0.54446	0.882274	0.0543963	0.920947	PC aa
PC aa C38:3	glycemia_mgdL	84	42	-0.00904488	-0.0379458	0.0195162	0.0149186	0.0176238	0.143806	0.546483	0.882274	0.0543963	-0.90041	PC aa
PC ae C32:1	glycemia_mgdL	84	42	-0.00851119	-0.0380227	0.0198424	0.0147516	0.0201869	0.523478	0.565597	0.902262	0.0446672	-0.847508	PC ae
PC aa C40:2	glycemia_mgdL	84	42	-0.00667856	-0.0323584	0.0166563	0.0120643	0.0362166	0.784499	0.581612	0.916895	0.0376806	-0.665631	PC aa
Lys	glycemia_mgdL	84	42	0.0077311	-0.0211549	0.0368706	0.0150352	0.0237186	0.446685	0.608589	0.925479	0.0336334	0.776106	Aminoacids
SM (OH) C22:2	glycemia_mgdL	84	42	-0.00747101	-0.035843	0.0214334	0.0147794	0.00891913	0.0683792	0.615036	0.925479	0.0336334	-0.744317	SM
lysoPC a C20:3	glycemia_mgdL	84	42	0.00771933	-0.0240222	0.0379055	0.0153268	0.00666683	0.259175	0.61613	0.925479	0.0336334	0.77492	lysoPC
His	glycemia_mgdL	84	42	-0.00748893	-0.0369747	0.0213165	0.015016	0.00552464	0.486955	0.619366	0.925479	0.0336334	-0.746095	Aminoacids
lysoPC a C26:0	glycemia_mgdL	84	42	0.007283	-0.0220657	0.0342152	0.0146741	0.00829783	0.0387273	0.62159	0.925479	0.0336334	0.730958	lysoPC
lysoPC a C24:0	glycemia_mgdL	84	42	-0.00676352	-0.0385688	0.0230373	0.0146704	0.0769859	0.320216	0.646253	0.951352	0.0216589	-0.67407	lysoPC
PC ae C44:5	glycemia_mgdL	84	42	-0.00608485	-0.0332832	0.020796	0.0139515	0.060525	0.629493	0.663909	0.951352	0.0216589	-0.606637	PC ae
Val	glycemia_mgdL	84	42	0.00662005	-0.0227456	0.0360704	0.0152871	0.00817863	0.305092	0.666288	0.951352	0.0216589	0.664201	Aminoacids
Pro	glycemia_mgdL	84	42	-0.00642538	-0.0350705	0.0234288	0.0148948	0.0226367	0.513962	0.667366	0.951352	0.0216589	-0.640479	Aminoacids
ADMA	glycemia_mgdL	84	42	-0.00583994	-0.03384	0.0221601	0.0144717	0.0168293	0.0168293	0.687627	0.96601	0.0150182	-0.582292	Biogenic Amines
SM C16:1	glycemia_mgdL	84	42	-0.00530194	-0.0320604	0.0226207	0.0139295	0.0316062	0.653871	0.704499	0.96601	0.0150182	-0.528791	SM
Trp	glycemia_mgdL	84	42	0.00535337	-0.0249732	0.0344789	0.0151177	0.0226768	0.432308	0.724233	0.96601	0.0150182	0.536772	Aminoacids
PC ae C40:3	glycemia_mgdL	84	42	-0.00472492	-0.0329697	0.021188	0.0133516	0.0476562	0.695357	0.724382	0.96601	0.0150182	-0.471378	PC ae
lysoPC a C16:0	glycemia_mgdL	84	42	-0.00464269	-0.034053	0.0218727	0.013525	0.033393	0.67948	0.732319	0.96601	0.0150182	-0.463192	lysoPC
Thr	glycemia_mgdL	84	42	0.0050679	-0.0240828	0.0351469	0.0151809	0.00947967	0.420428	0.739423	0.96601	0.0150182	0.508077	Aminoacids
SM C26:0	glycemia_mgdL	84	42	0.00441111	-0.0272162	0.0344623	0.0150627	0.0236988	0.214395	0.770569	0.96601	0.0150182	0.442086	SM
Asp	glycemia_mgdL	84	42	0.00329727	-0.0211369	0.0255318	0.0115207	0.0231089	0.819871	0.775611	0.96601	0.0150182	0.330271	Aminoacids
PC aa C42:4	glycemia_mgdL	84	42	0.00307087	-0.0203645	0.0241912	0.0109349	0.0337735	0.844127	0.779753	0.96601	0.0150182	0.307559	PC aa
SM C16:0	glycemia_mgdL	84	42	0.00400042	-0.023743	0.0323592	0.0144516	0.0461726	0.562362	0.782639	0.96601	0.0150182	0.400843	SM
PC ae C44:6	glycemia_mgdL	84	42	-0.0038866	-0.0337727	0.0250387	0.0149685	0.0332622	0.238012	0.795931	0.96601	0.0150182	-0.387906	PC ae
PC ae C42:1	glycemia_mgdL	84	42	-0.00360987	-0.0343371	0.0239406	0.0139311	0.0292901	0.646291	0.79621	0.96601	0.0150182	-0.360336	PC ae
PC ae C42:3	glycemia_mgdL	84	42	-0.00359406	-0.0340738	0.0242395	0.0142058	0.0208101	0.61955	0.800919	0.96601	0.0150182	-0.358761	PC ae
Phe	glycemia_mgdL	84	42	-0.00352894	-0.0338455	0.0257885	0.0152528	0.00578203	0.397478	0.817661	0.96601	0.0150182	-0.352272	Aminoacids
PC aa C42:2	glycemia_mgdL	84	42	0.00315846	-0.0273268	0.0303025	0.0137458	0.0268673	0.680338	0.818867	0.96601	0.0150182	0.316346	PC aa
Orn	glycemia_mgdL	84	42	0.00335482	-0.0247482	0.0319402	0.0146332	0.0369174	0.538711	0.819257	0.96601	0.0150182	0.336045	Aminoacids
PC aa C36:5	glycemia_mgdL	84	42	-0.00326056	-0.0317807	0.0251076	0.0147811	0.0679054	0.347478	0.826042	0.96601	0.0150182	-0.325525	PC aa
PC ae C30:1	glycemia_mgdL	84	42	0.00305796	-0.0250979	0.0312138	0.0145523	0.00625147	0.00625147	0.834096	0.96601	0.0150182	0.306264	PC ae
PC aa C42:5	glycemia_mgdL	84	42	-0.0025646	-0.0295919	0.0218182	0.0125628	0.00989015	0.760908	0.838815	0.96601	0.0150182	-0.256132	PC aa
PC aa C40:1	glycemia_mgdL	84	42	-0.00247079	-0.0313191	0.0237966	0.0134925	0.0329574	0.69351	0.855179	0.96601	0.0150182	-0.246774	PC aa
PC ae C36:1	glycemia_mgdL	84	42	-0.00220804	-0.0279302	0.0211387	0.0120745	0.015788	0.790554	0.855434	0.96601	0.0150182	-0.22056	PC ae
PC aa C40:6	glycemia_mgdL	84	42	-0.00264126	-0.0312387	0.0267598	0.0149048	0.0142063	0.512977	0.859798	0.96601	0.0150182	-0.263777	PC aa
C0	glycemia_mgdL	84	42	0.00238223	-0.0262644	0.0289142	0.0137051	0.0338134	0.672458	0.862453	0.96601	0.0150182	0.238507	Acylcarnitines
PC aa C40:3	glycemia_mgdL	84	42	0.00169591	-0.0204957	0.0217115	0.0103747	0.0211854	0.864376	0.870696	0.96601	0.0150182	0.169735	PC aa
PC ae C38:1	glycemia_mgdL	84	42	-0.00211077	-0.0295953	0.0231588	0.0130596	0.0428363	0.724201	0.872029	0.96601	0.0150182	-0.210854	PC ae
lysoPC a C18:0	glycemia_mgdL	84	42	0.00226156	-0.0310457	0.0318736	0.0146048	0.0238703	0.5703	0.87733	0.96601	0.0150182	0.226412	lysoPC
PC aa C24:0	glycemia_mgdL	84	42	-0.00212069	-0.0321591	0.025208	0.0139051	0.0648551	0.634002	0.879168	0.96601	0.0150182	-0.211844	PC aa
Taurine	glycemia_mgdL	84	42	0.0023084	-0.0272036	0.0313627	0.0151674	0.00171637	0.171827	0.879502	0.96601	0.0150182	0.231107	Biogenic Amines
PC ae C34:1	glycemia_mgdL	84	42	0.00204162	-0.0272317	0.0310775	0.0151391	0.0271357	0.327983	0.893102	0.967888	0.014175	0.204371	PC ae
PC ae C42:2	glycemia_mgdL	84	42	0.00164873	-0.0276941	0.0280264	0.013478	0.0261913	0.701669	0.902958	0.967888	0.014175	0.165009	PC ae
lysoPC a C28:1	glycemia_mgdL	84	42	-0.00171939	-0.0299376	0.0264988	0.0145845	0.00200251	0.00200251	0.906449	0.967888	0.014175	-0.171791	lysoPC
PC ae C30:0	glycemia_mgdL	84	42	-0.00160133	-0.0335161	0.0286852	0.0152772	0.00267826	0.240121	0.916832	0.967888	0.014175	-0.160005	PC ae
C2	glycemia_mgdL	84	42	-0.00159328	-0.0312372	0.0295112	0.0152977	0.00331621	0.398739	0.917327	0.967888	0.014175	-0.159201	Acylcarnitines
PC ae C44:3	glycemia_mgdL	84	42	0.00135195	-0.027803	0.0301529	0.0150231	0.0436414	0.367046	0.928541	0.972066	0.0123043	0.135287	PC ae
SM C26:1	glycemia_mgdL	84	42	-0.000901285	-0.0302257	0.0291843	0.0152527	0.000163233	0.205414	0.953057	0.980647	0.00848729	-0.0900879	SM
PC aa C34:2	glycemia_mgdL	84	42	-0.000659001	-0.0290942	0.0281892	0.0148216	0.054702	0.455612	0.964652	0.980647	0.00848729	-0.0658784	PC aa
Gly	glycemia_mgdL	84	42	0.00062741	-0.0286618	0.0312348	0.0151802	0.00804662	0.434955	0.96714	0.980647	0.00848729	0.0627607	Aminoacids
SM C22:3	glycemia_mgdL	84	42	0.000553338	-0.0275035	0.0300802	0.0144742	0.0952935	0.481271	0.969605	0.980647	0.00848729	0.0553491	SM
PC aa C38:1	glycemia_mgdL	84	42	-0.000496288	-0.0332861	0.0291831	0.0147971	0.0200093	0.533121	0.973329	0.980647	0.00848729	-0.0496164	PC aa
PC ae C42:4	glycemia_mgdL	84	42	-0.000338013	-0.0319397	0.0284102	0.0145464	0.0190368	0.579842	0.981519	0.981519	0.00810119	-0.0337956	PC ae
t4-OH-Pro	sexM	84	42	0.98523	0.503182	1.46728	0.251583	0.328534	0.516597	0.000344932	0.0462209	1.33516	167.843	Biogenic Amines
C18:1	sexM	84	42	0.816927	0.246791	1.38757	0.297392	0.155909	0.475609	0.00901897	0.399659	0.398311	126.353	Acylcarnitines
Ile	sexM	84	42	0.831858	0.23486	1.42859	0.311062	0.11507	0.53508	0.010802	0.399659	0.398311	129.758	Aminoacids
lysoPC a C20:4	sexM	84	42	0.755432	0.205373	1.3043	0.286102	0.212601	0.581391	0.0119301	0.399659	0.398311	112.853	lysoPC
Gln	sexM	84	42	-0.791979	-1.4668	-0.111745	0.351172	0.12794	0.810529	0.0306063	0.820249	0.0860543	-54.7052	Aminoacids
C0	sexM	84	42	0.217361	-0.44912	0.881771	0.345954	0.0338134	0.672458	0.533513	0.956306	0.0194032	24.2792	Acylcarnitines
C2	sexM	84	42	0.11789	-0.502552	0.739249	0.323572	0.00331621	0.398739	0.717593	0.956306	0.0194032	12.5121	Acylcarnitines
C14:1	sexM	84	42	0.414639	-0.236744	1.06641	0.339198	0.0465051	0.622795	0.228719	0.956306	0.0194032	51.3824	Acylcarnitines
Arg	sexM	84	42	-0.115561	-0.795512	0.562527	0.35308	0.00704381	0.653176	0.745198	0.956306	0.0194032	-10.9133	Aminoacids
Asn	sexM	84	42	-0.207924	-0.788026	0.372601	0.302592	0.10756	0.453908	0.496003	0.956306	0.0194032	-18.7731	Aminoacids
Asp	sexM	84	42	0.237288	-0.465587	0.937927	0.364274	0.0231089	0.819871	0.518648	0.956306	0.0194032	26.7806	Aminoacids
Cit	sexM	84	42	0.29439	-0.296611	0.884392	0.30761	0.059309	0.362917	0.344712	0.956306	0.0194032	34.2307	Aminoacids
Glu	sexM	84	42	0.642674	-0.0624424	1.34514	0.364729	0.0926454	0.916066	0.0860565	0.956306	0.0194032	90.1559	Aminoacids
Gly	sexM	84	42	0.128048	-0.497491	0.754439	0.32621	0.00804662	0.434955	0.696804	0.956306	0.0194032	13.6608	Aminoacids
His	sexM	84	42	0.133816	-0.503555	0.770584	0.331936	0.00552464	0.486955	0.689008	0.956306	0.0194032	14.3182	Aminoacids
Leu	sexM	84	42	0.545679	-0.0336619	1.1246	0.302107	0.0496852	0.324606	0.0785585	0.956306	0.0194032	72.578	Aminoacids
Lys	sexM	84	42	-0.329778	-0.950327	0.290848	0.32355	0.0237186	0.446685	0.314227	0.956306	0.0194032	-28.0917	Aminoacids
Met	sexM	84	42	-0.181894	-0.839312	0.477321	0.342256	0.0353675	0.693088	0.598123	0.956306	0.0194032	-16.631	Aminoacids
Orn	sexM	84	42	0.32504	-0.309512	0.959878	0.330662	0.0369174	0.538711	0.33153	0.956306	0.0194032	38.4085	Aminoacids
Phe	sexM	84	42	-0.149511	-0.768081	0.46833	0.322221	0.00578203	0.397478	0.645211	0.956306	0.0194032	-13.8871	Aminoacids
Pro	sexM	84	42	0.365061	-0.273442	1.00446	0.332827	0.0226367	0.513962	0.279383	0.956306	0.0194032	44.0602	Aminoacids
Thr	sexM	84	42	0.141622	-0.479252	0.76313	0.323801	0.00947967	0.420428	0.664229	0.956306	0.0194032	15.2141	Aminoacids
Trp	sexM	84	42	0.322021	-0.298456	0.94164	0.323105	0.0226768	0.432308	0.325074	0.956306	0.0194032	37.9914	Aminoacids
Tyr	sexM	84	42	-0.128393	-0.688488	0.431494	0.292297	0.0704254	0.275037	0.662874	0.956306	0.0194032	-12.0493	Aminoacids
Val	sexM	84	42	0.146133	-0.449591	0.741843	0.310868	0.00817863	0.305092	0.640867	0.956306	0.0194032	15.7351	Aminoacids
ADMA	sexM	84	42	-0.226909	-0.751258	0.297441	0.271009	0.0168293	0.0168293	0.404933	0.956306	0.0194032	-20.3006	Biogenic Amines
Creatinine	sexM	84	42	0.46954	-0.13938	1.0785	0.317421	0.0734867	0.494416	0.146918	0.956306	0.0194032	59.9259	Biogenic Amines
Kynurenine	sexM	84	42	0.285964	-0.278889	0.850511	0.294654	0.0969317	0.342152	0.337721	0.956306	0.0194032	33.1045	Biogenic Amines
lysoPC a C16:0	sexM	84	42	0.434567	-0.228953	1.09527	0.343992	0.033393	0.67948	0.214276	0.956306	0.0194032	54.4295	lysoPC
lysoPC a C17:0	sexM	84	42	0.158174	-0.476345	0.790495	0.329355	0.0328804	0.587378	0.633831	0.956306	0.0194032	17.137	lysoPC
lysoPC a C18:0	sexM	84	42	0.35762	-0.296078	1.00821	0.338636	0.0238703	0.5703	0.29808	0.956306	0.0194032	42.9923	lysoPC
lysoPC a C18:1	sexM	84	42	0.514365	-0.111125	1.13849	0.325161	0.0724518	0.606748	0.121751	0.956306	0.0194032	67.2575	lysoPC
lysoPC a C18:2	sexM	84	42	0.36621	-0.188229	0.92002	0.28883	0.0741576	0.277402	0.212754	0.956306	0.0194032	44.2258	lysoPC
lysoPC a C20:3	sexM	84	42	-0.106752	-0.696051	0.48177	0.306849	0.00666683	0.259175	0.729864	0.956306	0.0194032	-10.1251	lysoPC
lysoPC a C24:0	sexM	84	42	0.310301	-0.256339	0.875925	0.294621	0.0769859	0.320216	0.299296	0.956306	0.0194032	36.3836	lysoPC
lysoPC a C26:1	sexM	84	42	0.354629	-0.260198	0.967589	0.319275	0.0281454	0.440716	0.274092	0.956306	0.0194032	42.5652	lysoPC
lysoPC a C28:0	sexM	84	42	-0.191488	-0.780537	0.396751	0.306705	0.0282984	0.287246	0.536188	0.956306	0.0194032	-17.427	lysoPC
PC aa C24:0	sexM	84	42	0.287124	-0.357663	0.929607	0.334659	0.0648551	0.634002	0.396368	0.956306	0.0194032	33.2589	PC aa
PC aa C28:1	sexM	84	42	-0.458264	-1.01704	0.099964	0.29118	0.0771673	0.273238	0.123858	0.956306	0.0194032	-36.7619	PC aa
PC aa C30:0	sexM	84	42	-0.339276	-0.970937	0.291458	0.328748	0.064321	0.537417	0.308351	0.956306	0.0194032	-28.7714	PC aa
PC aa C32:0	sexM	84	42	0.204952	-0.45416	0.864982	0.343316	0.0254574	0.606369	0.553915	0.956306	0.0194032	22.7466	PC aa
PC aa C32:1	sexM	84	42	-0.160232	-0.79655	0.475603	0.331404	0.0362112	0.520178	0.631393	0.956306	0.0194032	-14.8054	PC aa
PC aa C32:2	sexM	84	42	-0.249571	-0.822543	0.323003	0.298841	0.0322469	0.244623	0.408767	0.956306	0.0194032	-22.0865	PC aa
PC aa C32:3	sexM	84	42	0.0882513	-0.427028	0.60353	0.266321	0.0493903	0.0493903	0.74123	0.956306	0.0194032	9.22626	PC aa
PC aa C34:2	sexM	84	42	-0.374838	-0.983751	0.234362	0.317535	0.054702	0.455612	0.244821	0.956306	0.0194032	-31.26	PC aa
PC aa C34:4	sexM	84	42	-0.220301	-0.832061	0.390664	0.318624	0.0478531	0.43343	0.4934	0.956306	0.0194032	-19.7722	PC aa
PC aa C36:1	sexM	84	42	0.335799	-0.226535	0.89805	0.293588	0.0363429	0.225818	0.259592	0.956306	0.0194032	39.9058	PC aa
PC aa C36:2	sexM	84	42	0.160589	-0.3967	0.717903	0.291022	0.0426521	0.216172	0.584183	0.956306	0.0194032	17.4203	PC aa
PC aa C36:3	sexM	84	42	0.0858359	-0.450973	0.622629	0.280408	0.0573685	0.167387	0.76113	0.956306	0.0194032	8.96276	PC aa
PC aa C36:4	sexM	84	42	0.227729	-0.407863	0.863936	0.330904	0.107129	0.673461	0.4953	0.956306	0.0194032	25.5745	PC aa
PC aa C36:5	sexM	84	42	0.251057	-0.325169	0.827143	0.300641	0.0679054	0.347478	0.408674	0.956306	0.0194032	28.5383	PC aa
PC aa C36:6	sexM	84	42	-0.185523	-0.753539	0.382509	0.296522	0.051909	0.280989	0.535123	0.956306	0.0194032	-16.933	PC aa
PC aa C38:0	sexM	84	42	0.302028	-0.286132	0.890026	0.306789	0.0559741	0.374808	0.330832	0.956306	0.0194032	35.2599	PC aa
PC aa C38:3	sexM	84	42	0.135254	-0.41604	0.686437	0.287883	0.0176238	0.143806	0.641076	0.956306	0.0194032	14.4828	PC aa
PC aa C38:4	sexM	84	42	0.372292	-0.165903	0.91051	0.281092	0.0830072	0.223394	0.192967	0.956306	0.0194032	45.1057	PC aa
PC aa C38:5	sexM	84	42	0.292556	-0.251661	0.8368	0.284215	0.0748154	0.230374	0.309577	0.956306	0.0194032	33.9848	PC aa
PC aa C38:6	sexM	84	42	0.226126	-0.365803	0.818519	0.308869	0.0464444	0.354609	0.46846	0.956306	0.0194032	25.3734	PC aa
PC aa C40:2	sexM	84	42	0.296973	-0.386049	0.977278	0.353894	0.0362166	0.784499	0.406573	0.956306	0.0194032	34.5779	PC aa
PC aa C40:3	sexM	84	42	0.1951	-0.517028	0.904393	0.368575	0.0211854	0.864376	0.599618	0.956306	0.0194032	21.5432	PC aa
PC aa C40:4	sexM	84	42	0.231005	-0.399353	0.859082	0.326881	0.0334377	0.446191	0.484494	0.956306	0.0194032	25.9866	PC aa
PC aa C40:5	sexM	84	42	-0.0926761	-0.67989	0.493893	0.306001	0.0684549	0.358737	0.763617	0.956306	0.0194032	-8.85113	PC aa
PC aa C40:6	sexM	84	42	0.108269	-0.531951	0.74899	0.333699	0.0142063	0.512977	0.747299	0.956306	0.0194032	11.4348	PC aa
PC aa C42:1	sexM	84	42	0.274283	-0.342343	0.889879	0.320934	0.0368893	0.478862	0.397982	0.956306	0.0194032	31.5587	PC aa
PC aa C42:2	sexM	84	42	0.184863	-0.491994	0.858536	0.350736	0.0268673	0.680338	0.601294	0.956306	0.0194032	20.3054	PC aa
PC aa C42:4	sexM	84	42	0.239416	-0.465166	0.9413	0.364848	0.0337735	0.844127	0.515606	0.956306	0.0194032	27.0507	PC aa
PC aa C42:5	sexM	84	42	0.240478	-0.45058	0.928484	0.357973	0.00989015	0.760908	0.505782	0.956306	0.0194032	27.1856	PC aa
PC ae C30:2	sexM	84	42	0.176585	-0.416789	0.768746	0.308616	0.0355774	0.367755	0.570676	0.956306	0.0194032	19.3136	PC ae
PC ae C34:0	sexM	84	42	-0.290756	-0.877036	0.295009	0.305645	0.0290849	0.297797	0.347337	0.956306	0.0194032	-25.2302	PC ae
PC ae C34:1	sexM	84	42	-0.221775	-0.814007	0.370306	0.308974	0.0271357	0.327983	0.477096	0.956306	0.0194032	-19.8904	PC ae
PC ae C34:2	sexM	84	42	-0.572391	-1.17044	0.025005	0.311587	0.06922	0.422569	0.0737879	0.956306	0.0194032	-43.5825	PC ae
PC ae C34:3	sexM	84	42	-0.302322	-0.965227	0.360518	0.344895	0.0354698	0.667558	0.385942	0.956306	0.0194032	-26.09	PC ae
PC ae C36:0	sexM	84	42	-0.304332	-0.939383	0.330648	0.330767	0.0517273	0.566811	0.36304	0.956306	0.0194032	-26.2384	PC ae
PC ae C36:1	sexM	84	42	0.115593	-0.581208	0.809578	0.36097	0.015788	0.790554	0.750531	0.956306	0.0194032	12.2539	PC ae
PC ae C36:2	sexM	84	42	0.1199	-0.44579	0.685404	0.295148	0.0854113	0.344656	0.686755	0.956306	0.0194032	12.7384	PC ae
PC ae C36:3	sexM	84	42	-0.568194	-1.13117	-0.00584237	0.293298	0.0818582	0.294727	0.0602276	0.956306	0.0194032	-43.3452	PC ae
PC ae C36:5	sexM	84	42	0.33485	-0.253753	0.923997	0.307054	0.0962113	0.430102	0.282134	0.956306	0.0194032	39.7731	PC ae
PC ae C38:1	sexM	84	42	0.391998	-0.280655	1.06227	0.348865	0.0428363	0.724201	0.268117	0.956306	0.0194032	47.9935	PC ae
PC ae C38:2	sexM	84	42	0.370655	-0.279328	1.01806	0.33711	0.0289563	0.634621	0.278542	0.956306	0.0194032	44.8684	PC ae
PC ae C38:3	sexM	84	42	0.450607	-0.196933	1.09649	0.336351	0.0444188	0.650377	0.188093	0.956306	0.0194032	56.9264	PC ae
PC ae C38:4	sexM	84	42	0.472227	-0.0586944	1.00293	0.277088	0.100471	0.237666	0.0963055	0.956306	0.0194032	60.3561	PC ae
PC ae C38:5	sexM	84	42	0.36265	-0.195686	0.921145	0.291479	0.089453	0.311338	0.220771	0.956306	0.0194032	43.7132	PC ae
PC ae C40:1	sexM	84	42	0.111105	-0.511051	0.731838	0.323551	0.0166535	0.458953	0.733206	0.956306	0.0194032	11.7512	PC ae
PC ae C40:2	sexM	84	42	0.223245	-0.426463	0.871064	0.337389	0.0260755	0.622975	0.512093	0.956306	0.0194032	25.0126	PC ae
PC ae C40:3	sexM	84	42	0.446666	-0.216105	1.10705	0.343806	0.0476562	0.695357	0.201646	0.956306	0.0194032	56.3093	PC ae
PC ae C40:4	sexM	84	42	0.423495	-0.226686	1.0714	0.337401	0.0358957	0.641318	0.217056	0.956306	0.0194032	52.729	PC ae
PC ae C40:5	sexM	84	42	0.566008	-0.0600962	1.19123	0.325728	0.0731724	0.59936	0.0900292	0.956306	0.0194032	76.1222	PC ae
PC ae C40:6	sexM	84	42	0.198154	-0.388278	0.784617	0.30596	0.0632423	0.377517	0.520934	0.956306	0.0194032	21.915	PC ae
PC ae C42:1	sexM	84	42	0.226002	-0.435983	0.885131	0.343235	0.0292901	0.646291	0.514332	0.956306	0.0194032	25.3578	PC ae
PC ae C42:2	sexM	84	42	0.191951	-0.487921	0.868774	0.352325	0.0261913	0.701669	0.589104	0.956306	0.0194032	21.1611	PC ae
PC ae C42:3	sexM	84	42	0.115378	-0.545081	0.773414	0.342706	0.0208101	0.61955	0.738237	0.956306	0.0194032	12.2297	PC ae
PC ae C42:4	sexM	84	42	0.171214	-0.484492	0.824409	0.340176	0.0190368	0.579842	0.617721	0.956306	0.0194032	18.6744	PC ae
PC ae C42:5	sexM	84	42	0.501474	-0.13294	1.13418	0.329638	0.0500121	0.581932	0.136384	0.956306	0.0194032	65.1153	PC ae
PC ae C44:4	sexM	84	42	-0.214757	-0.781081	0.351057	0.29515	0.0195041	0.208356	0.471338	0.956306	0.0194032	-19.3263	PC ae
PC ae C44:5	sexM	84	42	0.176036	-0.467548	0.819326	0.334949	0.060525	0.629493	0.602091	0.956306	0.0194032	19.2481	PC ae
PC ae C44:6	sexM	84	42	0.102321	-0.46471	0.668928	0.295685	0.0332622	0.238012	0.731186	0.956306	0.0194032	10.7739	PC ae
SM (OH) C14:1	sexM	84	42	-0.500544	-1.13547	0.133636	0.330237	0.0951782	0.65383	0.137474	0.956306	0.0194032	-39.3799	SM
SM (OH) C16:1	sexM	84	42	-0.237556	-0.920735	0.447723	0.355567	0.0628999	0.746302	0.508053	0.956306	0.0194032	-21.1447	SM
SM (OH) C24:1	sexM	84	42	0.108347	-0.407674	0.624318	0.269582	0.0664529	0.107951	0.689937	0.956306	0.0194032	11.4435	SM
SM C16:0	sexM	84	42	-0.232695	-0.867655	0.402625	0.330836	0.0461726	0.562362	0.485922	0.956306	0.0194032	-20.7605	SM
SM C16:1	sexM	84	42	-0.270644	-0.934022	0.393595	0.345407	0.0316062	0.653871	0.437965	0.956306	0.0194032	-23.7112	SM
SM C18:0	sexM	84	42	0.16973	-0.496812	0.838869	0.347167	0.0875743	0.655002	0.627786	0.956306	0.0194032	18.4984	SM
SM C18:1	sexM	84	42	0.153476	-0.511292	0.820587	0.346243	0.0957426	0.66063	0.66011	0.956306	0.0194032	16.5879	SM
SM C20:2	sexM	84	42	-0.533531	-1.03216	-0.0345718	0.258291	0.109573	0.115002	0.045665	0.956306	0.0194032	-41.347	SM
SM C22:3	sexM	84	42	0.12561	-0.469769	0.721934	0.31047	0.0952935	0.481271	0.68802	0.956306	0.0194032	13.384	SM
SM C24:0	sexM	84	42	0.221466	-0.311741	0.754613	0.278532	0.0381641	0.115314	0.431321	0.956306	0.0194032	24.7905	SM
SM C24:1	sexM	84	42	0.281837	-0.231446	0.795198	0.268146	0.0839338	0.129606	0.299734	0.956306	0.0194032	32.5563	SM
H1	sexM	84	42	-0.287001	-0.823491	0.249443	0.280071	0.14273	0.334896	0.311702	0.956306	0.0194032	-24.9489	Sugars
Ser	sexM	84	42	-0.0975076	-0.769081	0.573016	0.348977	0.0163391	0.689879	0.78138	0.957243	0.0189778	-9.29046	Aminoacids
lysoPC a C16:1	sexM	84	42	0.0609212	-0.462563	0.584293	0.272418	0.0265659	0.047535	0.824232	0.957243	0.0189778	6.28152	lysoPC
lysoPC a C26:0	sexM	84	42	-0.05425	-0.575894	0.478063	0.276617	0.00829783	0.0387273	0.845644	0.957243	0.0189778	-5.28047	lysoPC
PC aa C26:0	sexM	84	42	-0.0662795	-0.629648	0.496513	0.293603	0.0904811	0.311212	0.822607	0.957243	0.0189778	-6.41307	PC aa
PC aa C30:2	sexM	84	42	0.0524366	-0.461842	0.566716	0.265804	0.0529507	0.0529507	0.844112	0.957243	0.0189778	5.38358	PC aa
PC aa C34:1	sexM	84	42	-0.0504668	-0.644658	0.543899	0.310036	0.0357744	0.356904	0.87152	0.957243	0.0189778	-4.92145	PC aa
PC aa C36:0	sexM	84	42	0.0588452	-0.595985	0.712616	0.340383	0.0371351	0.664717	0.863627	0.957243	0.0189778	6.0611	PC aa
PC aa C38:1	sexM	84	42	-0.0591478	-0.704702	0.583938	0.334905	0.0200093	0.533121	0.860797	0.957243	0.0189778	-5.74325	PC aa
PC aa C42:0	sexM	84	42	0.0553185	-0.484331	0.594773	0.281669	0.037302	0.141373	0.845332	0.957243	0.0189778	5.68772	PC aa
PC aa C42:6	sexM	84	42	0.0654558	-0.63162	0.758518	0.360725	0.0340005	0.739796	0.857018	0.957243	0.0189778	6.76455	PC aa
PC ae C32:1	sexM	84	42	-0.094957	-0.732471	0.54166	0.331815	0.0201869	0.523478	0.776245	0.957243	0.0189778	-9.05879	PC ae
PC ae C32:2	sexM	84	42	0.0754279	-0.537853	0.687707	0.31927	0.0250814	0.435027	0.814489	0.957243	0.0189778	7.83454	PC ae
PC ae C36:4	sexM	84	42	0.0560722	-0.592678	0.703569	0.337216	0.0807406	0.652126	0.868786	0.957243	0.0189778	5.7674	PC ae
PC ae C38:0	sexM	84	42	-0.06279	-0.661247	0.535683	0.312084	0.0707502	0.445357	0.841569	0.957243	0.0189778	-6.08593	PC ae
PC ae C38:6	sexM	84	42	-0.0797769	-0.730775	0.57138	0.338492	0.0937656	0.749003	0.814879	0.957243	0.0189778	-7.66777	PC ae
PC aa C40:1	sexM	84	42	0.0471554	-0.625114	0.716705	0.348552	0.0329574	0.69351	0.893097	0.965121	0.0154182	4.82849	PC aa
PC ae C30:0	sexM	84	42	0.0435964	-0.540887	0.627295	0.304261	0.00267826	0.240121	0.88684	0.965121	0.0154182	4.45607	PC ae
lysoPC a C28:1	sexM	84	42	-0.0267264	-0.555161	0.501709	0.27312	0.00200251	0.00200251	0.922292	0.965524	0.0152369	-2.63724	lysoPC
PC aa C34:3	sexM	84	42	0.0338194	-0.526395	0.594036	0.292509	0.0491325	0.241693	0.90854	0.965524	0.0152369	3.43978	PC aa
SM (OH) C22:1	sexM	84	42	0.0329788	-0.488892	0.554814	0.272665	0.0510655	0.0983726	0.904347	0.965524	0.0152369	3.35286	SM
SM C26:1	sexM	84	42	0.0297077	-0.546259	0.605952	0.300707	0.000163233	0.205414	0.921809	0.965524	0.0152369	3.01533	SM
PC ae C44:3	sexM	84	42	0.0274347	-0.566995	0.621602	0.310011	0.0436414	0.367046	0.929928	0.965971	0.0150358	2.78145	PC ae
Ala	sexM	84	42	-0.0241043	-0.659768	0.612838	0.331292	0.020867	0.549336	0.942373	0.971369	0.0126157	-2.38161	Aminoacids
SM C26:0	sexM	84	42	0.0147855	-0.553596	0.582567	0.296085	0.0236988	0.214395	0.960443	0.982438	0.00769488	1.48954	SM
PC ae C30:1	sexM	84	42	-0.00779612	-0.535063	0.519471	0.272517	0.00625147	0.00625147	0.977249	0.992055	0.00346408	-0.776581	PC ae
Taurine	sexM	84	42	0.00209966	-0.564932	0.568967	0.296018	0.00171637	0.171827	0.994377	0.994377	0.00244913	0.210187	Biogenic Amines
SM (OH) C22:2	sexM	84	42	-0.00322855	-0.540055	0.533681	0.28045	0.00891913	0.0683792	0.990874	0.994377	0.00244913	-0.322334	SM
