# Supplementary material for: A Metabolomics-Based Investigation of the Effects of a Short-Term Body Weight Reduction Program in a Cohort of Adolescents with Obesity: A Prospective Interventional Clinical Study
Source: Nutrients. 2023 Jan 19;15(3):529. doi: 10.3390/nu15030529 (PMC9921209; doi:10.3390/nu15030529)
Supplement: Supplementary file 1 [file nutrients-15-00529-s001.zip › 2022-07-12_PRG_Supplementary_material_GF/S15_PRG_lmer_insulin.xlsx]

## Sheet: 2022-02-11_PRG_lmer_insulin
Dependent	Independent	N_observations	N_groups	beta	beta_confint2.5	beta_confint97.5	SE	adj_R_sqrd_marginal	adj_R_sqrd_conditional	Pvalue	FDR_Pvalue	negative_log10fdr	variation_perc	Category
PC aa C32:1	insulin	81	42	0.0413808	0.0238358	0.0597767	0.00899722	0.222017	0.448931	1.79006e-05	0.00239868	2.62003	4.22489	PC aa
Tyr	insulin	81	42	0.0402698	0.0218928	0.0585893	0.00955524	0.194146	0.346254	7.77267e-05	0.0040307	2.39462	4.10916	Aminoacids
PC aa C30:0	insulin	81	42	0.0384427	0.0206043	0.0565671	0.00929197	0.202366	0.53464	9.02395e-05	0.0040307	2.39462	3.91912	PC aa
PC aa C40:5	insulin	81	42	0.0368322	0.0167615	0.0560307	0.00989538	0.161853	0.428329	0.000387653	0.0129864	1.88651	3.75189	PC aa
lysoPC a C20:4	insulin	81	42	-0.0294224	-0.0507443	-0.0104841	0.0088268	0.261614	0.488791	0.00137846	0.0330969	1.48021	-2.89938	lysoPC
PC aa C28:1	insulin	81	42	0.0316986	0.0125775	0.0501995	0.00956617	0.182946	0.343229	0.00148195	0.0330969	1.48021	3.22064	PC aa
t4-OH-Pro	insulin	81	42	-0.0249649	-0.0406297	-0.00968566	0.00794755	0.363927	0.432148	0.00256314	0.0490659	1.30922	-2.46559	Biogenic Amines
PC aa C32:2	insulin	81	42	0.028835	0.0102857	0.047511	0.00968084	0.11709	0.204305	0.00408663	0.0684511	1.16462	2.92547	PC aa
t4-OH-Pro	(Intercept)	81	42	4.56617	2.23802	6.89435	1.21684	0.363927	0.432148	0.000565602	0.0757906	1.12038	9517.49	Biogenic Amines
C0	insulin	81	42	-0.0262359	-0.0480931	-0.00709313	0.00916434	0.12778	0.559253	0.0054082	0.080522	1.09409	-2.58947	Acylcarnitines
Ala	insulin	81	42	0.0270295	0.00784629	0.0481115	0.0095716	0.0931874	0.518592	0.00604435	0.0809943	1.09155	2.73981	Aminoacids
PC aa C24:0	insulin	81	42	0.0242379	0.00591959	0.0411174	0.00873695	0.109686	0.739372	0.00708278	0.0862811	1.06408	2.45341	PC aa
t4-OH-Pro	sexM	81	42	0.810726	0.388964	1.23308	0.220147	0.363927	0.432148	0.00073836	0.0989402	1.00463	124.954	Biogenic Amines
t4-OH-Pro	age	81	42	-0.266256	-0.406054	-0.126497	0.0730183	0.363927	0.432148	0.000785955	0.105318	0.977498	-23.3757	Biogenic Amines
Val	insulin	81	42	0.0265985	0.00724467	0.0463843	0.010084	0.0902299	0.28762	0.0103214	0.115255	0.93834	2.69554	Aminoacids
PC aa C34:1	insulin	81	42	0.02518	0.00654723	0.044168	0.00971542	0.125	0.437917	0.0115002	0.118541	0.926132	2.54997	PC aa
lysoPC a C17:0	insulin	81	42	-0.0235805	-0.0451936	-0.0042353	0.00952675	0.0802624	0.525887	0.0155209	0.148557	0.828107	-2.33046	lysoPC
PC aa C34:4	insulin	81	42	0.023935	0.00492131	0.0430539	0.00989553	0.116483	0.397195	0.0180797	0.151418	0.819823	2.42238	PC aa
PC ae C34:0	insulin	81	42	0.0246474	0.00494171	0.0440244	0.0101047	0.102655	0.338725	0.0172331	0.151418	0.819823	2.49537	PC ae
lysoPC a C18:1	insulin	81	42	-0.0214898	-0.0427139	-0.00251159	0.00941305	0.106911	0.544259	0.025197	0.198612	0.701994	-2.12605	lysoPC
PC aa C26:0	insulin	81	42	0.0229817	0.00108108	0.0435191	0.0103144	0.0967004	0.348666	0.0290908	0.203677	0.691058	2.32479	PC aa
PC aa C34:2	insulin	81	42	0.020724	0.00232331	0.0403166	0.00948247	0.127701	0.522088	0.0319195	0.203677	0.691058	2.09403	PC aa
PC aa C38:3	insulin	81	42	0.0221415	0.00276026	0.0414901	0.010084	0.076309	0.166124	0.0317485	0.203677	0.691058	2.23885	PC aa
PC aa C42:6	insulin	81	42	0.0192327	-0.000893597	0.0362705	0.00859551	0.06032	0.785653	0.0287883	0.203677	0.691058	1.94188	PC aa
Lys	insulin	81	42	0.0213196	0.00186802	0.0411453	0.0101419	0.0714468	0.459527	0.0388729	0.236771	0.625671	2.15485	Aminoacids
Gln	insulin	81	42	-0.0159141	-0.030744	-2.74446e-05	0.00770687	0.138671	0.812142	0.0429908	0.240032	0.619731	-1.57882	Aminoacids
PC aa C40:6	insulin	81	42	0.0206348	0.00150604	0.0404551	0.00995168	0.0719998	0.473398	0.0415152	0.240032	0.619731	2.08491	PC aa
PC ae C36:4	insulin	81	42	0.0187741	0.000352475	0.0365696	0.00926158	0.109496	0.655036	0.0461801	0.247525	0.60638	1.89514	PC ae
lysoPC a C20:4	(Intercept)	81	42	-3.15402	-5.89942	-0.41246	1.43523	0.261614	0.488791	0.035243	0.277891	0.556125	-95.732	lysoPC
PC aa C26:0	(Intercept)	81	42	-3.50588	-6.70139	-0.314482	1.66007	0.0967004	0.348666	0.0413675	0.277891	0.556125	-96.998	PC aa
PC aa C28:1	(Intercept)	81	42	-3.45692	-6.33136	-0.58299	1.49984	0.182946	0.343229	0.0262936	0.277891	0.556125	-96.8473	PC aa
PC aa C34:1	(Intercept)	81	42	-3.67317	-6.76229	-0.582907	1.61068	0.125	0.437917	0.0277694	0.277891	0.556125	-97.4604	PC aa
PC aa C34:4	(Intercept)	81	42	-3.3382	-6.43793	-0.235737	1.61503	0.116483	0.397195	0.044944	0.277891	0.556125	-96.4499	PC aa
PC aa C36:3	(Intercept)	81	42	-3.25411	-6.22551	-0.282449	1.55049	0.0655232	0.153868	0.041958	0.277891	0.556125	-96.1385	PC aa
PC aa C36:4	(Intercept)	81	42	-4.6899	-8.08032	-1.29486	1.76415	0.122028	0.702047	0.0110986	0.277891	0.556125	-99.0812	PC aa
PC aa C36:5	(Intercept)	81	42	-4.24784	-7.35531	-1.13847	1.61955	0.102934	0.345566	0.0120805	0.277891	0.556125	-98.5705	PC aa
PC aa C36:6	(Intercept)	81	42	-3.49931	-6.527	-0.470344	1.57833	0.0966109	0.278677	0.0320905	0.277891	0.556125	-96.9782	PC aa
PC aa C38:4	(Intercept)	81	42	-3.52298	-6.53323	-0.512112	1.56979	0.0702026	0.193591	0.0301988	0.277891	0.556125	-97.0489	PC aa
PC aa C38:5	(Intercept)	81	42	-3.91077	-6.90893	-0.912083	1.56397	0.0840287	0.214453	0.0164025	0.277891	0.556125	-97.9975	PC aa
PC ae C36:4	(Intercept)	81	42	-4.22544	-7.65368	-0.795577	1.78402	0.109496	0.655036	0.0225346	0.277891	0.556125	-98.5381	PC ae
PC ae C38:0	(Intercept)	81	42	-3.60935	-6.85633	-0.358585	1.69126	0.0796436	0.430598	0.0387201	0.277891	0.556125	-97.2931	PC ae
PC ae C38:4	(Intercept)	81	42	-3.5882	-6.66745	-0.508974	1.60663	0.0767712	0.271029	0.0309477	0.277891	0.556125	-97.2352	PC ae
PC ae C38:5	(Intercept)	81	42	-3.64032	-6.74479	-0.53469	1.61881	0.0745482	0.276312	0.0298389	0.277891	0.556125	-97.3756	PC ae
PC ae C38:6	(Intercept)	81	42	-4.19158	-7.65693	-0.718112	1.80204	0.105203	0.742511	0.0249063	0.277891	0.556125	-98.4878	PC ae
PC ae C40:6	(Intercept)	81	42	-3.42418	-6.64419	-0.203151	1.67888	0.062634	0.356849	0.0476978	0.277891	0.556125	-96.7424	PC ae
PC ae C44:5	(Intercept)	81	42	-3.82244	-7.39916	-0.256499	1.85536	0.0833026	0.66904	0.0457483	0.277891	0.556125	-97.8126	PC ae
SM (OH) C22:1	(Intercept)	81	42	-3.59665	-6.4475	-0.764938	1.49147	0.0841292	0.113867	0.0203869	0.277891	0.556125	-97.2585	SM
SM (OH) C24:1	(Intercept)	81	42	-3.26741	-6.1889	-0.345892	1.5246	0.0594854	0.111755	0.0380319	0.277891	0.556125	-96.1895	SM
SM C16:0	(Intercept)	81	42	-3.49478	-6.77809	-0.207696	1.70968	0.102055	0.589827	0.0472542	0.277891	0.556125	-96.9644	SM
SM C22:3	(Intercept)	81	42	-4.27567	-7.51271	-1.03538	1.68638	0.0992924	0.46358	0.0150262	0.277891	0.556125	-98.6097	SM
PC aa C34:3	(Intercept)	81	42	-3.15604	-6.18607	-0.124901	1.5791	0.0685328	0.215289	0.0522145	0.27987	0.553044	-95.7406	PC aa
SM C24:0	(Intercept)	81	42	-3.09718	-6.0521	-0.14215	1.54234	0.05746	0.129792	0.0511568	0.27987	0.553044	-95.4824	SM
Orn	insulin	81	42	0.0187603	-0.000538721	0.0375731	0.00979126	0.0686952	0.605511	0.0591006	0.29824	0.525435	1.89373	Aminoacids
Trp	insulin	81	42	0.0195903	-0.000605686	0.0392791	0.0102636	0.0676629	0.458294	0.0600931	0.29824	0.525435	1.97835	Aminoacids
Phe	insulin	81	42	0.0193086	-0.00131857	0.0392898	0.0104013	0.0483112	0.45147	0.0672856	0.307811	0.511716	1.94963	Aminoacids
lysoPC a C20:3	insulin	81	42	0.0190921	-0.00199785	0.0393892	0.0104847	0.0459562	0.30418	0.0728482	0.307811	0.511716	1.92755	lysoPC
PC aa C36:1	insulin	81	42	0.0185666	-0.000904999	0.0381394	0.0101535	0.0706475	0.215774	0.0719574	0.307811	0.511716	1.874	PC aa
SM C16:0	insulin	81	42	0.0169706	-0.00132417	0.0349586	0.00935303	0.102055	0.589827	0.073507	0.307811	0.511716	1.71155	SM
H1	insulin	81	42	0.0188576	-0.00161658	0.0386336	0.01026	0.0573797	0.343361	0.0701952	0.307811	0.511716	1.90365	Sugars
PC ae C44:6	(Intercept)	81	42	-3.25097	-6.4657	-0.0380917	1.67761	0.0714249	0.331754	0.0599642	0.309046	0.509977	-96.1263	PC ae
PC aa C36:6	insulin	81	42	0.0175466	-0.00175965	0.036894	0.010051	0.0966109	0.278677	0.085358	0.313703	0.503482	1.77014	PC aa
PC aa C40:4	insulin	81	42	0.0185027	-0.00546414	0.0399865	0.0104177	0.0539676	0.477144	0.0797151	0.313703	0.503482	1.8675	PC aa
PC ae C30:0	insulin	81	42	0.0185481	-0.00326674	0.0391436	0.0104634	0.0402575	0.350945	0.0804876	0.313703	0.503482	1.87212	PC ae
PC ae C36:0	insulin	81	42	0.0168082	-0.0018576	0.0356646	0.00968352	0.0723399	0.590573	0.0866194	0.313703	0.503482	1.69503	PC ae
PC ae C38:6	insulin	81	42	0.0147096	-0.00160711	0.0313156	0.00844622	0.105203	0.742511	0.0859534	0.313703	0.503482	1.48183	PC ae
PC aa C34:2	(Intercept)	81	42	-3.13864	-6.28959	0.0176062	1.64232	0.127701	0.522088	0.063249	0.313902	0.503206	-95.6658	PC aa
Met	insulin	81	42	0.0149243	-0.00225416	0.0337072	0.00885764	0.0362468	0.688393	0.0963218	0.31441	0.502504	1.50362	Aminoacids
Kynurenine	insulin	81	42	0.0177579	-0.00243288	0.037602	0.0103529	0.0658004	0.309789	0.090704	0.31441	0.502504	1.79165	Biogenic Amines
PC ae C36:3	insulin	81	42	0.017279	-0.00357584	0.0373008	0.0102757	0.0841898	0.284487	0.0972262	0.31441	0.502504	1.74291	PC ae
PC ae C38:2	insulin	81	42	-0.0158209	-0.0369976	0.00308119	0.00946035	0.0471166	0.594314	0.0985464	0.31441	0.502504	-1.56964	PC ae
PC ae C44:6	insulin	81	42	0.0176687	-0.00464718	0.0385635	0.0104183	0.0714249	0.331754	0.0943261	0.31441	0.502504	1.78257	PC ae
SM (OH) C14:1	insulin	81	42	0.0151166	-0.00327911	0.0326569	0.00912427	0.12082	0.665931	0.101733	0.31703	0.4989	1.52314	SM
PC ae C44:5	insulin	81	42	0.0153335	-0.00399889	0.0334744	0.00940968	0.0833026	0.66904	0.107421	0.327146	0.485258	1.54517	PC ae
Asn	(Intercept)	81	42	-2.96195	-6.14545	0.221459	1.65885	0.0621917	0.459997	0.081405	0.332543	0.478152	-94.8282	Aminoacids
PC aa C30:0	(Intercept)	81	42	-2.81762	-5.8524	0.219692	1.58114	0.202366	0.53464	0.0819253	0.332543	0.478152	-94.0252	PC aa
PC aa C36:1	(Intercept)	81	42	-2.83925	-5.85897	0.18139	1.57423	0.0706475	0.215774	0.0785089	0.332543	0.478152	-94.153	PC aa
PC aa C38:3	(Intercept)	81	42	-2.70091	-5.65308	0.251541	1.54021	0.076309	0.166124	0.0868583	0.332543	0.478152	-93.2856	PC aa
PC aa C38:6	(Intercept)	81	42	-3.03172	-6.18196	0.1207	1.64177	0.0537869	0.285863	0.0720101	0.332543	0.478152	-95.1767	PC aa
PC ae C36:5	(Intercept)	81	42	-3.04623	-6.30162	0.211642	1.69657	0.0552023	0.362766	0.0797886	0.332543	0.478152	-95.2462	PC ae
SM (OH) C14:1	(Intercept)	81	42	-3.2582	-6.65688	0.141757	1.76875	0.12082	0.665931	0.0726085	0.332543	0.478152	-96.1542	SM
SM C18:0	(Intercept)	81	42	-2.95016	-6.16859	0.27966	1.6672	0.0541397	0.479342	0.0850454	0.332543	0.478152	-94.7669	SM
SM (OH) C22:1	insulin	81	42	0.0158477	-0.00319749	0.034815	0.00990964	0.0841292	0.113867	0.114899	0.342145	0.46579	1.5974	SM
C14:1	insulin	81	42	0.0151534	-0.00478932	0.033755	0.00963225	0.0587277	0.644462	0.119878	0.349208	0.456915	1.52688	Acylcarnitines
PC aa C36:2	(Intercept)	81	42	-2.68468	-5.73613	0.367601	1.59062	0.0482769	0.179836	0.098937	0.362163	0.441096	-93.1757	PC aa
SM C24:1	(Intercept)	81	42	-2.55967	-5.48332	0.345761	1.52111	0.0400192	0.0590481	0.1	0.362163	0.441096	-92.267	SM
Asn	age	81	42	0.172552	-0.0193516	0.36449	0.0999981	0.0621917	0.459997	0.0920192	0.36753	0.434708	18.8334	Aminoacids
lysoPC a C18:2	age	81	42	0.172442	-0.0107995	0.355642	0.0956902	0.0816016	0.269925	0.0793436	0.36753	0.434708	18.8203	lysoPC
lysoPC a C20:4	age	81	42	0.227701	0.0629553	0.392355	0.0863468	0.261614	0.488791	0.0129085	0.36753	0.434708	25.571	lysoPC
PC aa C26:0	age	81	42	0.186748	-0.00446244	0.378212	0.0998304	0.0967004	0.348666	0.0693903	0.36753	0.434708	20.5324	PC aa
PC aa C28:1	age	81	42	0.178514	0.00586842	0.351127	0.0900935	0.182946	0.343229	0.0544191	0.36753	0.434708	19.544	PC aa
PC aa C34:1	age	81	42	0.198447	0.0124235	0.384455	0.0969797	0.125	0.437917	0.0472777	0.36753	0.434708	21.9507	PC aa
PC aa C34:2	age	81	42	0.175907	-0.0141453	0.365823	0.0990554	0.127701	0.522088	0.0837054	0.36753	0.434708	19.2327	PC aa
PC aa C34:3	age	81	42	0.179084	-0.00278427	0.360851	0.0948098	0.0685328	0.215289	0.0660583	0.36753	0.434708	19.6121	PC aa
PC aa C34:4	age	81	42	0.179767	-0.00693795	0.36624	0.0971785	0.116483	0.397195	0.0715829	0.36753	0.434708	19.6939	PC aa
PC aa C36:3	age	81	42	0.185074	0.00681643	0.363294	0.0930266	0.0655232	0.153868	0.0533999	0.36753	0.434708	20.3307	PC aa
PC aa C36:4	age	81	42	0.283425	0.0777357	0.489033	0.106944	0.122028	0.702047	0.0114515	0.36753	0.434708	32.7669	PC aa
PC aa C36:5	age	81	42	0.241982	0.0549962	0.428798	0.0973818	0.102934	0.345566	0.0171186	0.36753	0.434708	27.3772	PC aa
PC aa C36:6	age	81	42	0.198042	0.016047	0.379899	0.0948146	0.0966109	0.278677	0.0429898	0.36753	0.434708	21.9014	PC aa
PC aa C38:4	age	81	42	0.204764	0.0240621	0.385385	0.0942236	0.0702026	0.193591	0.0356445	0.36753	0.434708	22.7236	PC aa
PC aa C38:5	age	81	42	0.226465	0.0464686	0.406401	0.0938849	0.0840287	0.214453	0.0204249	0.36753	0.434708	25.4158	PC aa
PC aa C38:6	age	81	42	0.171977	-0.0172805	0.36112	0.0986826	0.0537869	0.285863	0.0890566	0.36753	0.434708	18.765	PC aa
PC ae C36:4	age	81	42	0.236593	0.0287656	0.444112	0.108002	0.109496	0.655036	0.0342709	0.36753	0.434708	26.6925	PC ae
PC ae C36:5	age	81	42	0.188639	-0.00729747	0.38445	0.102098	0.0552023	0.362766	0.0719284	0.36753	0.434708	20.7605	PC ae
PC ae C38:0	age	81	42	0.213652	0.0178366	0.409175	0.101873	0.0796436	0.430598	0.0422203	0.36753	0.434708	23.8192	PC ae
PC ae C38:4	age	81	42	0.213219	0.0281561	0.398224	0.0965256	0.0767712	0.271029	0.0328694	0.36753	0.434708	23.7656	PC ae
PC ae C38:5	age	81	42	0.218665	0.0321063	0.405137	0.097267	0.0745482	0.276312	0.0300211	0.36753	0.434708	24.4414	PC ae
PC ae C38:6	age	81	42	0.242285	0.0313902	0.452698	0.109416	0.105203	0.742511	0.0324546	0.36753	0.434708	27.4157	PC ae
PC ae C40:6	age	81	42	0.205722	0.0118645	0.399464	0.101015	0.062634	0.356849	0.0481897	0.36753	0.434708	22.8411	PC ae
PC ae C44:5	age	81	42	0.216533	0.000586393	0.432938	0.112403	0.0833026	0.66904	0.0612319	0.36753	0.434708	24.1764	PC ae
PC ae C44:6	age	81	42	0.178115	-0.0151042	0.371252	0.100888	0.0714249	0.331754	0.0856061	0.36753	0.434708	19.4963	PC ae
SM (OH) C14:1	age	81	42	0.190319	-0.0157904	0.396078	0.107099	0.12082	0.665931	0.0831369	0.36753	0.434708	20.9636	SM
SM (OH) C22:1	age	81	42	0.203821	0.0341563	0.374786	0.0894299	0.0841292	0.113867	0.0279621	0.36753	0.434708	22.6079	SM
SM (OH) C24:1	age	81	42	0.195209	0.0198926	0.370477	0.0914368	0.0594854	0.111755	0.0388573	0.36753	0.434708	21.5565	SM
SM C16:0	age	81	42	0.199256	0.000462511	0.397683	0.103322	0.102055	0.589827	0.060808	0.36753	0.434708	22.0494	SM
SM C18:0	age	81	42	0.173406	-0.0200656	0.366263	0.100551	0.0541397	0.479342	0.0932538	0.36753	0.434708	18.9348	SM
SM C22:3	age	81	42	0.258558	0.0633912	0.453558	0.10162	0.0992924	0.46358	0.0148187	0.36753	0.434708	29.5061	SM
SM C24:0	age	81	42	0.174113	-0.00321582	0.351399	0.0925205	0.05746	0.129792	0.0670042	0.36753	0.434708	19.019	SM
SM C24:1	age	81	42	0.159086	-0.0152515	0.334161	0.0911963	0.0400192	0.0590481	0.0886935	0.36753	0.434708	17.2439	SM
Cit	(Intercept)	81	42	-2.75293	-5.97796	0.465228	1.6777	0.0491971	0.399498	0.10952	0.386202	0.413185	-93.6259	Aminoacids
PC aa C40:5	(Intercept)	81	42	-2.61566	-5.71296	0.480441	1.61513	0.161853	0.428329	0.113044	0.388408	0.410712	-92.688	PC aa
lysoPC a C18:2	(Intercept)	81	42	-2.55202	-5.60335	0.498386	1.59283	0.0816016	0.269925	0.117059	0.392147	0.406551	-92.2076	lysoPC
lysoPC a C26:1	insulin	81	42	0.0148916	-0.0061026	0.0342766	0.0099293	0.0432493	0.567915	0.137772	0.392798	0.405831	1.5003	lysoPC
PC aa C40:6	(Intercept)	81	42	-2.68502	-5.96374	0.599724	1.70655	0.0719998	0.473398	0.123211	0.402689	0.39503	-93.178	PC aa
Glu	insulin	81	42	0.00841749	-0.00321901	0.0198475	0.00586295	0.0890321	0.90526	0.157159	0.403436	0.394225	0.845301	Aminoacids
Leu	insulin	81	42	0.014747	-0.00522462	0.0345776	0.0103274	0.0665957	0.346899	0.157626	0.403436	0.394225	1.48562	Aminoacids
lysoPC a C24:0	insulin	81	42	0.0148877	-0.0095723	0.0367479	0.0102461	0.0862265	0.439479	0.150446	0.403436	0.394225	1.49991	lysoPC
PC aa C34:3	insulin	81	42	0.0146087	-0.00491864	0.0344877	0.0101811	0.0685328	0.215289	0.156023	0.403436	0.394225	1.47159	PC aa
PC aa C36:5	insulin	81	42	0.0148474	-0.00454227	0.0343138	0.0100918	0.102934	0.345566	0.145648	0.403436	0.394225	1.49582	PC aa
PC ae C34:1	insulin	81	42	0.0145547	-0.00533294	0.0342085	0.0102425	0.0627718	0.371897	0.159568	0.403436	0.394225	1.46611	PC ae
PC ae C34:0	(Intercept)	81	42	-2.52131	-5.62303	0.580318	1.61759	0.102655	0.338725	0.126552	0.403762	0.393875	-91.9646	PC ae
PC ae C44:3	(Intercept)	81	42	2.57268	-0.660259	5.80775	1.68549	0.0397437	0.337083	0.134501	0.419144	0.377637	1210.08	PC ae
PC aa C36:2	insulin	81	42	0.0138397	-0.00591618	0.0338856	0.010308	0.0482769	0.179836	0.184029	0.456664	0.340403	1.39359	PC aa
PC aa C36:3	insulin	81	42	0.0135195	-0.00593788	0.0331563	0.0101579	0.0655232	0.153868	0.187949	0.457912	0.339218	1.36113	PC aa
lysoPC a C18:2	insulin	81	42	-0.0133004	-0.0341251	0.00656373	0.0101329	0.0816016	0.269925	0.193774	0.463674	0.333787	-1.32123	lysoPC
Cit	age	81	42	0.15673	-0.036505	0.350058	0.101033	0.0491971	0.399498	0.129877	0.470364	0.327566	16.968	Aminoacids
PC aa C36:1	age	81	42	0.14831	-0.0330408	0.329554	0.0945158	0.0706475	0.215774	0.124324	0.470364	0.327566	15.9872	PC aa
PC aa C36:2	age	81	42	0.147842	-0.0352805	0.330876	0.0954804	0.0482769	0.179836	0.129275	0.470364	0.327566	15.9329	PC aa
Asp	insulin	81	42	0.0093251	-0.00577738	0.0232314	0.00722318	0.0255292	0.852239	0.201969	0.474805	0.323485	0.936871	Aminoacids
PC ae C30:1	(Intercept)	81	42	-2.0713	-4.89192	0.749313	1.45856	0.0296324	0.0296324	0.159614	0.475295	0.323037	-87.3978	PC ae
PC ae C34:1	(Intercept)	81	42	-2.40529	-5.62724	0.815891	1.67938	0.0627718	0.371897	0.159444	0.475295	0.323037	-90.976	PC ae
Orn	(Intercept)	81	42	-2.59032	-6.10909	0.931276	1.83251	0.0686952	0.605511	0.165038	0.477545	0.320986	-92.5004	Aminoacids
PC ae C36:0	(Intercept)	81	42	-2.51281	-5.94949	0.924593	1.78906	0.0723399	0.590573	0.167497	0.477545	0.320986	-91.896	PC ae
C2	insulin	81	42	0.0124901	-0.00724844	0.0325139	0.0102883	0.0235594	0.369397	0.22861	0.486249	0.313141	1.25684	Acylcarnitines
Arg	insulin	81	42	0.0120316	-0.00783929	0.0304672	0.0095383	0.019551	0.667221	0.21116	0.486249	0.313141	1.21043	Aminoacids
lysoPC a C26:0	insulin	81	42	0.012552	-0.00903101	0.0342002	0.0103009	0.0226478	0.0896017	0.227862	0.486249	0.313141	1.26311	lysoPC
PC ae C32:1	insulin	81	42	0.0123156	-0.0073329	0.0315256	0.00999859	0.0417958	0.558897	0.2218	0.486249	0.313141	1.23918	PC ae
PC ae C42:4	insulin	81	42	0.0121545	-0.00924617	0.0315386	0.00985658	0.0282015	0.608221	0.221329	0.486249	0.313141	1.22287	PC ae
SM C24:0	insulin	81	42	0.0126898	-0.00690044	0.0321262	0.010147	0.05746	0.129792	0.215696	0.486249	0.313141	1.27707	SM
C14:1	(Intercept)	81	42	-2.57951	-6.18032	1.01402	1.8709	0.0587277	0.644462	0.175505	0.489952	0.309847	-92.4189	Acylcarnitines
H1	(Intercept)	81	42	-2.26842	-5.46313	0.925001	1.66566	0.0573797	0.343361	0.180632	0.493972	0.306297	-89.6525	Sugars
PC aa C38:3	age	81	42	0.137376	-0.0398079	0.3145	0.0924123	0.076309	0.166124	0.144822	0.497594	0.303125	14.726	PC aa
PC ae C44:3	age	81	42	-0.151076	-0.345856	0.0434652	0.101406	0.0397437	0.337083	0.144043	0.497594	0.303125	-14.0217	PC ae
PC aa C32:0	(Intercept)	81	42	-2.40771	-5.86898	1.0597	1.80208	0.0367608	0.59412	0.188829	0.506061	0.295797	-90.9979	PC aa
SM C26:0	(Intercept)	81	42	-2.16924	-5.31724	0.977687	1.64157	0.0261334	0.207807	0.193676	0.508874	0.29339	-88.5735	SM
PC aa C32:2	(Intercept)	81	42	-1.92843	-4.76444	0.907933	1.47918	0.11709	0.204305	0.199477	0.514038	0.289005	-85.4624	PC aa
PC aa C42:5	insulin	81	42	-0.00959995	-0.0296559	0.00746689	0.00853782	0.0241758	0.725791	0.26478	0.554384	0.256189	-0.955402	PC aa
lysoPC a C24:0	age	81	42	-0.137305	-0.335428	0.060893	0.103598	0.0862265	0.439479	0.193803	0.564556	0.248293	-12.8296	lysoPC
PC aa C30:0	age	81	42	0.127651	-0.0553858	0.310541	0.0953	0.202366	0.53464	0.18779	0.564556	0.248293	13.6157	PC aa
PC aa C40:6	age	81	42	0.137934	-0.0598796	0.335414	0.10289	0.0719998	0.473398	0.187554	0.564556	0.248293	14.79	PC aa
PC ae C30:1	age	81	42	0.119437	-0.0496385	0.288513	0.0874302	0.0296324	0.0296324	0.175888	0.564556	0.248293	12.6863	PC ae
PC ae C34:0	age	81	42	0.128604	-0.0579216	0.315079	0.0972538	0.102655	0.338725	0.193371	0.564556	0.248293	13.7239	PC ae
PC ae C34:1	age	81	42	0.135862	-0.0580059	0.329754	0.10107	0.0627718	0.371897	0.186262	0.564556	0.248293	14.5523	PC ae
SM C26:0	age	81	42	0.131329	-0.0575544	0.320242	0.0985953	0.0261334	0.207807	0.19039	0.564556	0.248293	14.0343	SM
Asn	insulin	81	42	0.0106959	-0.00802355	0.0294649	0.00971315	0.0621917	0.459997	0.274304	0.565488	0.247576	1.07533	Aminoacids
PC aa C38:5	insulin	81	42	0.0108661	-0.00854325	0.0303936	0.0101242	0.0840287	0.214453	0.287067	0.574134	0.240987	1.09253	PC aa
PC aa C42:4	insulin	81	42	0.00785173	-0.00734259	0.0218284	0.00725944	0.0335682	0.846768	0.283976	0.574134	0.240987	0.788263	PC aa
PC aa C38:6	insulin	81	42	0.0109282	-0.00895927	0.0314654	0.0103156	0.0537869	0.285863	0.293086	0.577542	0.238416	1.09881	PC aa
SM (OH) C22:2	insulin	81	42	0.0107739	-0.00882211	0.030573	0.0102511	0.0211731	0.0454798	0.297391	0.577542	0.238416	1.08321	SM
PC ae C32:1	(Intercept)	81	42	-2.21918	-5.72338	1.28252	1.82334	0.0417958	0.558897	0.230335	0.582357	0.234811	-89.1302	PC ae
PC aa C32:1	(Intercept)	81	42	-1.74704	-4.54101	1.05034	1.45453	0.222017	0.448931	0.23663	0.587193	0.231219	-82.5711	PC aa
PC ae C38:0	insulin	81	42	0.0102926	-0.00912682	0.0298384	0.0100997	0.0796436	0.430598	0.31144	0.587789	0.230779	1.03458	PC ae
SM C26:1	insulin	81	42	0.0105771	-0.00938097	0.0304792	0.0103665	0.0171416	0.215654	0.3112	0.587789	0.230779	1.06332	SM
PC aa C32:3	insulin	81	42	-0.00991854	-0.0291254	0.00928833	0.009932	0.0133183	0.0133183	0.321094	0.597592	0.223595	-0.986952	PC aa
PC aa C32:0	age	81	42	0.136869	-0.0726442	0.346219	0.108999	0.0367608	0.59412	0.216516	0.60444	0.218646	14.6678	PC aa
PC ae C36:0	age	81	42	0.137034	-0.0707715	0.34485	0.108159	0.0723399	0.590573	0.212363	0.60444	0.218646	14.6868	PC ae
PC aa C32:0	insulin	81	42	0.00927522	-0.00924669	0.0288474	0.00961266	0.0367608	0.59412	0.33764	0.619778	0.207764	0.931836	PC aa
Ile	insulin	81	42	0.00929528	-0.0095048	0.0286716	0.00979347	0.10366	0.512979	0.345545	0.625717	0.203622	0.933861	Aminoacids
lysoPC a C16:1	insulin	81	42	0.00964972	-0.0103604	0.0295333	0.0103791	0.0155844	0.0856064	0.356064	0.636168	0.196428	0.969643	lysoPC
C18:1	insulin	81	42	-0.00852036	-0.027888	0.0110194	0.0100779	0.079989	0.442415	0.400548	0.643027	0.191771	-0.848416	Acylcarnitines
PC ae C30:1	insulin	81	42	0.0085513	-0.0103167	0.0274193	0.00975675	0.0296324	0.0296324	0.383512	0.643027	0.191771	0.858797	PC ae
PC ae C32:2	insulin	81	42	0.00870469	-0.0112996	0.0281694	0.0101392	0.0108614	0.47713	0.393283	0.643027	0.191771	0.874268	PC ae
PC ae C38:1	insulin	81	42	0.00757642	-0.0117125	0.0248251	0.00884431	0.0411334	0.735486	0.394621	0.643027	0.191771	0.760519	PC ae
PC ae C42:1	insulin	81	42	0.00791519	-0.0131842	0.0265416	0.00941134	0.0273949	0.674666	0.403092	0.643027	0.191771	0.79466	PC ae
PC ae C42:2	insulin	81	42	0.00815256	-0.0122771	0.0259641	0.00901184	0.0257473	0.719956	0.36879	0.643027	0.191771	0.818588	PC ae
PC ae C44:4	insulin	81	42	0.00910197	-0.0134996	0.0303033	0.0104472	0.0340618	0.250882	0.386721	0.643027	0.191771	0.914352	PC ae
SM C16:1	insulin	81	42	0.00811945	-0.0102064	0.0263174	0.00941444	0.0419861	0.631954	0.391175	0.643027	0.191771	0.81525	SM
SM C18:0	insulin	81	42	0.00867041	-0.0110981	0.0306589	0.00963903	0.0541397	0.479342	0.371216	0.643027	0.191771	0.870811	SM
C14:1	age	81	42	0.136489	-0.0811449	0.354284	0.113291	0.0587277	0.644462	0.2355	0.644021	0.1911	14.6243	Acylcarnitines
Orn	age	81	42	0.132057	-0.0811106	0.344876	0.110833	0.0686952	0.605511	0.240542	0.644651	0.190675	14.1174	Aminoacids
ADMA	insulin	81	42	0.00836063	-0.0111268	0.0278481	0.0100771	0.0256649	0.0256649	0.409291	0.645236	0.190281	0.839568	Biogenic Amines
C0	age	81	42	0.111884	-0.0759821	0.299802	0.0980923	0.12778	0.559253	0.26179	0.646445	0.189469	11.8383	Acylcarnitines
PC aa C40:5	age	81	42	0.113055	-0.0732901	0.29934	0.0971851	0.161853	0.428329	0.251658	0.646445	0.189469	11.9693	PC aa
PC ae C32:1	age	81	42	0.124436	-0.0872001	0.336147	0.110181	0.0417958	0.558897	0.265332	0.646445	0.189469	13.251	PC ae
SM C20:2	age	81	42	0.098444	-0.0681715	0.26506	0.0861579	0.0834773	0.0834773	0.256745	0.646445	0.189469	10.3453	SM
H1	age	81	42	0.116517	-0.0756001	0.308615	0.100203	0.0573797	0.343361	0.251781	0.646445	0.189469	12.3576	Sugars
PC aa C38:4	insulin	81	42	0.00832524	-0.0112003	0.0279748	0.0101874	0.0702026	0.193591	0.416782	0.649405	0.187485	0.836	PC aa
SM (OH) C16:1	age	81	42	0.123333	-0.0907455	0.337014	0.111185	0.044411	0.691763	0.274001	0.655644	0.183332	13.1261	SM
PC ae C36:2	age	81	42	0.11307	-0.0847267	0.31079	0.103096	0.0257248	0.326136	0.279159	0.656268	0.182919	11.971	PC ae
PC aa C40:1	age	81	42	-0.125264	-0.349538	0.0984274	0.116451	0.0290021	0.710225	0.288916	0.667497	0.175551	-11.7736	PC aa
lysoPC a C18:1	age	81	42	0.106631	-0.0859181	0.299089	0.100453	0.106911	0.544259	0.295534	0.670813	0.173399	11.2524	lysoPC
SM C18:1	age	81	42	0.111403	-0.0925508	0.315034	0.106135	0.0216951	0.510711	0.300364	0.670813	0.173399	11.7845	SM
PC ae C42:3	insulin	81	42	0.00753938	-0.0130711	0.0263991	0.00967806	0.0194702	0.633581	0.438423	0.674073	0.171293	0.756787	PC ae
PC ae C42:5	insulin	81	42	0.00733465	-0.0130497	0.026067	0.00961032	0.0403175	0.612264	0.447705	0.674073	0.171293	0.736161	PC ae
PC ae C44:3	insulin	81	42	-0.00792175	-0.0279824	0.0119561	0.0103584	0.0397437	0.337083	0.4469	0.674073	0.171293	-0.789046	PC ae
PC aa C36:4	insulin	81	42	0.00651338	-0.0103268	0.0241685	0.00876139	0.122028	0.702047	0.459599	0.677441	0.169128	0.653464	PC aa
PC ae C34:2	insulin	81	42	0.00762111	-0.0129097	0.027391	0.0102628	0.0643433	0.423933	0.460053	0.677441	0.169128	0.765022	PC ae
Gln	(Intercept)	81	42	1.75708	-1.76051	5.26419	1.82313	0.138671	0.812142	0.340803	0.678458	0.168477	479.548	Aminoacids
Ile	(Intercept)	81	42	-1.63908	-4.90576	1.63397	1.70021	0.10366	0.512979	0.340605	0.678458	0.168477	-80.5841	Aminoacids
Leu	(Intercept)	81	42	-1.65431	-4.86653	1.55914	1.67473	0.0665957	0.346899	0.328872	0.678458	0.168477	-80.8775	Aminoacids
Trp	(Intercept)	81	42	-1.76346	-5.11809	1.59442	1.74848	0.0676629	0.458294	0.319081	0.678458	0.168477	-82.8549	Aminoacids
Val	(Intercept)	81	42	-1.52196	-4.58153	1.54027	1.59081	0.0902299	0.28762	0.344292	0.678458	0.168477	-78.1716	Aminoacids
lysoPC a C24:0	(Intercept)	81	42	1.79413	-1.51208	5.09304	1.71975	0.0862265	0.439479	0.303873	0.678458	0.168477	501.423	lysoPC
PC aa C40:1	(Intercept)	81	42	1.8789	-1.80935	5.56564	1.91856	0.0290021	0.710225	0.333457	0.678458	0.168477	554.63	PC aa
PC ae C36:2	(Intercept)	81	42	-1.69259	-4.97902	1.59416	1.71362	0.0257248	0.326136	0.328928	0.678458	0.168477	-81.5957	PC ae
PC ae C36:3	(Intercept)	81	42	-1.59322	-4.70495	1.51694	1.62192	0.0841898	0.284487	0.331774	0.678458	0.168477	-79.6731	PC ae
SM (OH) C16:1	(Intercept)	81	42	-1.92333	-5.44681	1.61003	1.83319	0.044411	0.691763	0.300242	0.678458	0.168477	-85.388	SM
SM (OH) C22:2	(Intercept)	81	42	-1.51442	-4.46567	1.42359	1.54035	0.0211731	0.0454798	0.331215	0.678458	0.168477	-78.0064	SM
SM C16:1	(Intercept)	81	42	-1.84802	-5.34205	1.64948	1.81841	0.0419861	0.631954	0.31531	0.678458	0.168477	-84.2452	SM
SM C18:1	(Intercept)	81	42	-1.7169	-5.0935	1.66742	1.75796	0.0216951	0.510711	0.33458	0.678458	0.168477	-82.0378	SM
SM C20:2	(Intercept)	81	42	-1.56101	-4.34058	1.21855	1.43733	0.0834773	0.0834773	0.280845	0.678458	0.168477	-79.0077	SM
SM C16:1	age	81	42	0.109396	-0.102441	0.320941	0.110094	0.0419861	0.631954	0.326267	0.716718	0.144652	11.5604	SM
SM C20:2	insulin	81	42	0.00661343	-0.01198	0.0252068	0.00961477	0.0834773	0.0834773	0.49362	0.718969	0.14329	0.663534	SM
PC aa C32:2	age	81	42	0.08587	-0.0842967	0.255979	0.0887519	0.11709	0.204305	0.338971	0.732616	0.135124	8.96646	PC aa
PC aa C38:0	(Intercept)	81	42	-1.53611	-4.85792	1.78709	1.73181	0.0159713	0.350671	0.380136	0.738235	0.131805	-78.4784	PC aa
PC aa C42:0	insulin	81	42	-0.00683389	-0.0287221	0.0141048	0.010452	0.0144633	0.128803	0.515626	0.742945	0.129043	-0.681059	PC aa
Met	(Intercept)	81	42	-1.5594	-5.04404	1.93535	1.81356	0.0362468	0.688393	0.394982	0.756108	0.121416	-78.9739	Aminoacids
PC aa C40:3	insulin	81	42	0.00423554	-0.0100717	0.0173713	0.00682271	0.0180038	0.86682	0.537324	0.75791	0.120383	0.424452	PC aa
SM (OH) C24:1	insulin	81	42	0.00626811	-0.0131897	0.0255694	0.0100787	0.0594854	0.111755	0.53627	0.75791	0.120383	0.628779	SM
lysoPC a C18:1	(Intercept)	81	42	-1.33819	-4.53359	1.85134	1.6642	0.106911	0.544259	0.426433	0.782768	0.106367	-73.7679	lysoPC
PC aa C36:0	(Intercept)	81	42	1.51807	-2.11724	5.14838	1.88897	0.0126203	0.660402	0.426162	0.782768	0.106367	356.339	PC aa
PC ae C34:2	(Intercept)	81	42	-1.40844	-4.71149	1.89268	1.72083	0.0643433	0.423933	0.417752	0.782768	0.106367	-75.5476	PC ae
Cit	insulin	81	42	0.00570491	-0.0177919	0.0268386	0.0100742	0.0491971	0.399498	0.572924	0.787386	0.103812	0.572121	Aminoacids
Pro	insulin	81	42	0.0058745	-0.0137973	0.0267886	0.0101671	0.0250626	0.527882	0.56509	0.787386	0.103812	0.589179	Aminoacids
SM C22:3	insulin	81	42	0.00560037	-0.0135271	0.0251924	0.0099668	0.0992924	0.46358	0.57585	0.787386	0.103812	0.561608	SM
C0	(Intercept)	81	42	-1.28288	-4.40821	1.83365	1.62492	0.12778	0.559253	0.434947	0.787607	0.10369	-72.2762	Acylcarnitines
Ser	insulin	81	42	-0.00491866	-0.0240083	0.0127213	0.00914004	0.00948939	0.69749	0.592157	0.789564	0.102613	-0.490658	Aminoacids
Thr	insulin	81	42	0.00561683	-0.0146675	0.0257584	0.0104663	0.00869699	0.441621	0.59307	0.789564	0.102613	0.563263	Aminoacids
PC aa C42:2	insulin	81	42	0.00489351	-0.0158336	0.0230648	0.00916698	0.0190359	0.687139	0.595119	0.789564	0.102613	0.490551	PC aa
PC aa C38:1	(Intercept)	81	42	1.41604	-2.12019	4.94951	1.84079	0.0184462	0.533092	0.446136	0.791166	0.101732	312.075	PC aa
PC ae C44:4	(Intercept)	81	42	-1.2646	-4.42935	1.89824	1.65188	0.0340618	0.250882	0.448721	0.791166	0.101732	-71.7649	PC ae
Creatinine	insulin	81	42	-0.00510485	-0.0251347	0.0149291	0.0103788	0.0245879	0.452803	0.624238	0.799027	0.0974384	-0.509184	Biogenic Amines
lysoPC a C16:0	insulin	81	42	-0.00454325	-0.0258562	0.0140428	0.00928877	0.0335279	0.652417	0.626209	0.799027	0.0974384	-0.453295	lysoPC
PC aa C38:1	insulin	81	42	0.00524473	-0.0157348	0.0249883	0.0101957	0.0184462	0.533092	0.608443	0.799027	0.0974384	0.525851	PC aa
PC aa C40:1	insulin	81	42	0.0044141	-0.0156486	0.0222398	0.00911018	0.0290021	0.710225	0.629522	0.799027	0.0974384	0.442386	PC aa
PC ae C36:2	insulin	81	42	-0.00506649	-0.0255333	0.0151442	0.0105363	0.0257248	0.326136	0.632066	0.799027	0.0974384	-0.505368	PC ae
Lys	(Intercept)	81	42	-1.24345	-4.56495	2.08572	1.72689	0.0714468	0.459527	0.475628	0.807012	0.0931202	-71.1613	Aminoacids
Taurine	(Intercept)	81	42	-1.16497	-4.26414	1.93275	1.61726	0.0094698	0.184917	0.475776	0.807012	0.0931202	-68.8067	Biogenic Amines
lysoPC a C16:1	(Intercept)	81	42	-1.15208	-4.17035	1.86626	1.57558	0.0155844	0.0856064	0.468748	0.807012	0.0931202	-68.4021	lysoPC
C2	(Intercept)	81	42	-1.20798	-4.47587	2.05906	1.70326	0.0235594	0.369397	0.482116	0.807544	0.092834	-70.1199	Acylcarnitines
PC aa C24:0	age	81	42	-0.0951046	-0.311381	0.121288	0.112471	0.109686	0.739372	0.402903	0.812338	0.0902632	-9.07222	PC aa
PC aa C38:0	age	81	42	0.0874958	-0.112651	0.287463	0.104243	0.0159713	0.350671	0.406169	0.812338	0.0902632	9.14376	PC aa
PC aa C38:1	age	81	42	-0.0952413	-0.308823	0.118227	0.111197	0.0184462	0.533092	0.396842	0.812338	0.0902632	-9.08464	PC aa
PC ae C36:3	age	81	42	0.0828479	-0.103836	0.269581	0.0974548	0.0841898	0.284487	0.400381	0.812338	0.0902632	8.63766	PC ae
SM (OH) C22:2	age	81	42	0.0804121	-0.0958324	0.257187	0.0923542	0.0211731	0.0454798	0.389015	0.812338	0.0902632	8.37336	SM
Gln	sexM	81	42	-0.860646	-1.51574	-0.205164	0.340236	0.138671	0.812142	0.0156058	0.814598	0.0890569	-57.7111	Aminoacids
Ile	sexM	81	42	0.768185	0.169823	1.36628	0.311628	0.10366	0.512979	0.0182373	0.814598	0.0890569	115.585	Aminoacids
PC ae C38:4	insulin	81	42	0.00456347	-0.0154222	0.0241453	0.0102044	0.0767712	0.271029	0.656137	0.821704	0.0852844	0.45739	PC ae
PC ae C34:2	age	81	42	0.0847944	-0.114073	0.283657	0.103659	0.0643433	0.423933	0.41815	0.824001	0.0840723	8.84933	PC ae
Gln	age	81	42	-0.0756158	-0.289093	0.138935	0.110969	0.138671	0.812142	0.49955	0.826373	0.0828238	-7.28276	Aminoacids
Ile	age	81	42	0.07988	-0.117395	0.276764	0.102556	0.10366	0.512979	0.440603	0.826373	0.0828238	8.31571	Aminoacids
Leu	age	81	42	0.0764753	-0.1169	0.269713	0.100744	0.0665957	0.346899	0.45212	0.826373	0.0828238	7.94755	Aminoacids
Met	age	81	42	0.0791389	-0.132463	0.290489	0.109992	0.0362468	0.688393	0.476156	0.826373	0.0828238	8.23546	Aminoacids
Trp	age	81	42	0.0787432	-0.12389	0.281003	0.105391	0.0676629	0.458294	0.459358	0.826373	0.0828238	8.19264	Aminoacids
Val	age	81	42	0.0578009	-0.125994	0.241357	0.0955833	0.0902299	0.28762	0.548769	0.826373	0.0828238	5.9504	Aminoacids
ADMA	age	81	42	-0.055806	-0.230433	0.118821	0.0903007	0.0256649	0.0256649	0.538398	0.826373	0.0828238	-5.42774	Biogenic Amines
Taurine	age	81	42	0.0706413	-0.115063	0.256377	0.097124	0.0094698	0.184917	0.471647	0.826373	0.0828238	7.31962	Biogenic Amines
lysoPC a C16:0	age	81	42	0.0766849	-0.13678	0.289947	0.111107	0.0335279	0.652417	0.49442	0.826373	0.0828238	7.97018	lysoPC
lysoPC a C16:1	age	81	42	0.0598463	-0.121251	0.240909	0.0945088	0.0155844	0.0856064	0.530115	0.826373	0.0828238	6.16733	lysoPC
PC aa C30:2	age	81	42	-0.0594726	-0.235735	0.11679	0.0911466	0.00693216	0.00693216	0.516026	0.826373	0.0828238	-5.77387	PC aa
PC aa C32:1	age	81	42	0.0561691	-0.111732	0.223903	0.0874864	0.222017	0.448931	0.524541	0.826373	0.0828238	5.77765	PC aa
PC aa C36:0	age	81	42	-0.0911908	-0.311314	0.129024	0.114495	0.0126203	0.660402	0.430432	0.826373	0.0828238	-8.71565	PC aa
PC aa C40:2	age	81	42	-0.0778447	-0.303429	0.147088	0.116945	0.027302	0.78794	0.509544	0.826373	0.0828238	-7.48919	PC aa
PC aa C42:0	age	81	42	0.0612146	-0.122771	0.245249	0.0962449	0.0144633	0.128803	0.528727	0.826373	0.0828238	6.31271	PC aa
PC aa C42:4	age	81	42	-0.0769467	-0.30655	0.152009	0.118934	0.0335682	0.846768	0.521382	0.826373	0.0828238	-7.40608	PC aa
PC aa C42:6	age	81	42	-0.086659	-0.32101	0.147065	0.121611	0.06032	0.785653	0.480603	0.826373	0.0828238	-8.30103	PC aa
PC ae C30:2	age	81	42	-0.0761339	-0.279601	0.127487	0.106251	0.0127844	0.401266	0.478193	0.826373	0.0828238	-7.33079	PC ae
PC ae C42:1	age	81	42	-0.0698502	-0.29175	0.151953	0.115465	0.0273949	0.674666	0.54886	0.826373	0.0828238	-6.74665	PC ae
PC ae C42:3	age	81	42	-0.0713034	-0.290967	0.148128	0.114247	0.0194702	0.633581	0.536194	0.826373	0.0828238	-6.88207	PC ae
PC ae C44:4	age	81	42	0.0705412	-0.11934	0.260391	0.099263	0.0340618	0.250882	0.481808	0.826373	0.0828238	7.30888	PC ae
lysoPC a C16:0	(Intercept)	81	42	-1.22031	-4.74734	2.29904	1.8339	0.0335279	0.652417	0.509796	0.834577	0.0785338	-70.4862	lysoPC
PC ae C30:2	(Intercept)	81	42	1.171	-2.22125	4.55628	1.76358	0.0127844	0.401266	0.510711	0.834577	0.0785338	222.523	PC ae
C2	age	81	42	0.0589199	-0.137782	0.255751	0.102548	0.0235594	0.369397	0.568748	0.838255	0.0766238	6.06903	Acylcarnitines
PC ae C42:2	age	81	42	-0.0670636	-0.291982	0.157284	0.116791	0.0257473	0.719956	0.569263	0.838255	0.0766238	-6.48643	PC ae
PC aa C42:2	age	81	42	-0.0641979	-0.28427	0.155494	0.114393	0.0190359	0.687139	0.578004	0.841876	0.074752	-6.21806	PC aa
PC aa C38:0	insulin	81	42	0.00425118	-0.0162141	0.0244326	0.0105199	0.0159713	0.350671	0.687309	0.845313	0.0729822	0.426023	PC aa
PC ae C40:6	insulin	81	42	0.00415896	-0.0157679	0.023942	0.0103016	0.062634	0.356849	0.687606	0.845313	0.0729822	0.416762	PC ae
lysoPC a C18:0	insulin	81	42	0.0038131	-0.0193978	0.0241367	0.0100084	0.0198784	0.556649	0.704263	0.850192	0.070483	0.382038	lysoPC
PC ae C40:1	insulin	81	42	-0.0039828	-0.0260864	0.0164349	0.0103281	0.00372988	0.456937	0.700845	0.850192	0.070483	-0.397488	PC ae
PC ae C36:1	age	81	42	-0.0633523	-0.29095	0.163446	0.117901	0.010225	0.791736	0.59405	0.855943	0.0675551	-6.13873	PC ae
PC ae C38:5	insulin	81	42	0.00373332	-0.0159306	0.0236303	0.0102582	0.0745482	0.276312	0.717022	0.857866	0.0665808	0.37403	PC ae
PC ae C40:5	insulin	81	42	-0.00340674	-0.0226618	0.0152111	0.00969286	0.0366576	0.591132	0.726203	0.861161	0.0649157	-0.340094	PC ae
Lys	age	81	42	0.0539803	-0.146616	0.253995	0.104087	0.0714468	0.459527	0.60695	0.865226	0.0628703	5.54638	Aminoacids
Gly	insulin	81	42	-0.00322922	-0.0233988	0.0166103	0.0103297	0.00422045	0.480591	0.75542	0.868215	0.0613727	-0.322401	Aminoacids
Taurine	insulin	81	42	0.00259217	-0.0193039	0.023257	0.0103713	0.0094698	0.184917	0.803423	0.868215	0.0613727	0.259553	Biogenic Amines
lysoPC a C28:0	insulin	81	42	0.00292457	-0.0209286	0.025211	0.0106759	0.00361123	0.220365	0.784982	0.868215	0.0613727	0.292885	lysoPC
lysoPC a C28:1	insulin	81	42	0.00256149	-0.0172487	0.0223717	0.010244	0.00128868	0.00128868	0.803216	0.868215	0.0613727	0.256477	lysoPC
PC aa C30:2	insulin	81	42	0.0027322	-0.0169378	0.0224022	0.0101715	0.00693216	0.00693216	0.788945	0.868215	0.0613727	0.273594	PC aa
PC aa C40:2	insulin	81	42	0.00233817	-0.014964	0.018029	0.00812062	0.027302	0.78794	0.774338	0.868215	0.0613727	0.234091	PC aa
PC ae C36:1	insulin	81	42	0.00233709	-0.0146208	0.0178986	0.00807317	0.010225	0.791736	0.773159	0.868215	0.0613727	0.233983	PC ae
PC ae C40:3	insulin	81	42	0.00282921	-0.0165632	0.0204471	0.0090619	0.040097	0.699915	0.755789	0.868215	0.0613727	0.283322	PC ae
PC ae C40:4	insulin	81	42	0.00264247	-0.0175511	0.0210202	0.00942631	0.0218986	0.656233	0.780009	0.868215	0.0613727	0.264596	PC ae
SM C18:1	insulin	81	42	-0.00252777	-0.0216853	0.0178441	0.00988448	0.0216951	0.510711	0.798841	0.868215	0.0613727	-0.252458	SM
SM C26:0	insulin	81	42	0.00266318	-0.0183931	0.0230077	0.0104992	0.0261334	0.207807	0.800536	0.868215	0.0613727	0.266673	SM
Tyr	(Intercept)	81	42	-0.929316	-3.8022	1.9454	1.49492	0.194146	0.346254	0.537858	0.86835	0.0613054	-60.5176	Aminoacids
PC aa C40:3	age	81	42	-0.0592583	-0.290257	0.170529	0.119368	0.0180038	0.86682	0.622333	0.872781	0.0590945	-5.75367	PC aa
PC ae C38:1	age	81	42	-0.0572989	-0.281277	0.16646	0.116382	0.0411334	0.735486	0.625276	0.872781	0.0590945	-5.56882	PC ae
PC aa C36:0	insulin	81	42	-0.0022164	-0.0212123	0.0158995	0.00942426	0.0126203	0.660402	0.814721	0.873381	0.0587965	-0.221395	PC aa
Ala	(Intercept)	81	42	-0.821446	-4.05266	2.42305	1.67283	0.0931874	0.518592	0.626236	0.874495	0.0582426	-56.0205	Aminoacids
Thr	(Intercept)	81	42	-0.834924	-4.2873	2.61709	1.79853	0.00869699	0.441621	0.644873	0.874495	0.0582426	-56.6093	Aminoacids
ADMA	(Intercept)	81	42	0.756714	-2.15651	3.66993	1.50644	0.0256649	0.0256649	0.616877	0.874495	0.0582426	113.126	Biogenic Amines
Kynurenine	(Intercept)	81	42	-0.914967	-4.08934	2.25951	1.65629	0.0658004	0.309789	0.583646	0.874495	0.0582426	-59.947	Biogenic Amines
PC aa C24:0	(Intercept)	81	42	0.937526	-2.63096	4.49833	1.85265	0.109686	0.739372	0.615561	0.874495	0.0582426	155.365	PC aa
PC aa C30:2	(Intercept)	81	42	0.883072	-2.05744	3.82358	1.52056	0.00693216	0.00693216	0.563101	0.874495	0.0582426	141.832	PC aa
PC aa C32:3	(Intercept)	81	42	0.822276	-2.049	3.69355	1.48476	0.0133183	0.0133183	0.581312	0.874495	0.0582426	127.567	PC aa
PC aa C40:2	(Intercept)	81	42	1.13478	-2.56247	4.83401	1.92131	0.027302	0.78794	0.55807	0.874495	0.0582426	211.047	PC aa
PC aa C42:0	(Intercept)	81	42	-0.821828	-3.89681	2.25227	1.60376	0.0144633	0.128803	0.61136	0.874495	0.0582426	-56.0373	PC aa
PC aa C42:2	(Intercept)	81	42	0.882026	-2.74461	4.50358	1.88586	0.0190359	0.687139	0.642616	0.874495	0.0582426	141.579	PC aa
PC aa C42:4	(Intercept)	81	42	1.00234	-2.75164	4.76007	1.94929	0.0335682	0.846768	0.609891	0.874495	0.0582426	172.466	PC aa
PC aa C42:6	(Intercept)	81	42	0.935046	-2.91145	4.77719	1.99872	0.06032	0.785653	0.642588	0.874495	0.0582426	154.733	PC aa
PC ae C30:0	(Intercept)	81	42	-0.791942	-4.07761	2.49074	1.71158	0.0402575	0.350945	0.646082	0.874495	0.0582426	-54.7036	PC ae
PC ae C36:1	(Intercept)	81	42	0.945685	-2.78039	4.67677	1.93644	0.010225	0.791736	0.627916	0.874495	0.0582426	157.458	PC ae
PC ae C42:1	(Intercept)	81	42	0.896008	-2.7692	4.55275	1.90444	0.0273949	0.674666	0.640641	0.874495	0.0582426	144.98	PC ae
PC ae C42:3	(Intercept)	81	42	0.94429	-2.68236	4.56722	1.88647	0.0194702	0.633581	0.619405	0.874495	0.0582426	157.099	PC ae
PC ae C42:2	(Intercept)	81	42	0.856115	-2.84259	4.55182	1.92348	0.0257473	0.719956	0.658739	0.88271	0.054182	135.4	PC ae
lysoPC a C26:1	(Intercept)	81	42	-0.77023	-4.27478	2.72683	1.82141	0.0432493	0.567915	0.674643	0.893376	0.048966	-53.7093	lysoPC
PC aa C40:3	(Intercept)	81	42	0.81189	-2.95092	4.5871	1.95443	0.0180038	0.86682	0.680032	0.893376	0.048966	125.216	PC aa
Pro	(Intercept)	81	42	-0.733146	-4.24268	2.78661	1.82576	0.0250626	0.527882	0.690149	0.897864	0.0467894	-51.9605	Aminoacids
PC ae C34:3	insulin	81	42	-0.00181625	-0.0205442	0.0160312	0.00928433	0.0306693	0.670178	0.845443	0.899122	0.0461815	-0.18146	PC ae
Asp	age	81	42	-0.0494197	-0.281843	0.182878	0.120564	0.0255292	0.852239	0.684079	0.899658	0.0459227	-4.82185	Aminoacids
Thr	age	81	42	0.0433347	-0.164832	0.251506	0.108445	0.00869699	0.441621	0.691528	0.899658	0.0459227	4.42874	Aminoacids
lysoPC a C17:0	age	81	42	0.0461165	-0.148188	0.24032	0.101353	0.0802624	0.525887	0.651816	0.899658	0.0459227	4.71964	lysoPC
PC aa C32:3	age	81	42	-0.0370835	-0.209196	0.135029	0.0890006	0.0133183	0.0133183	0.678082	0.899658	0.0459227	-3.64044	PC aa
PC aa C42:5	age	81	42	0.0447541	-0.17016	0.25902	0.11158	0.0241758	0.725791	0.690698	0.899658	0.0459227	4.57707	PC aa
PC ae C40:3	age	81	42	-0.0492451	-0.268477	0.169623	0.113897	0.040097	0.699915	0.667867	0.899658	0.0459227	-4.80522	PC ae
PC ae C42:4	age	81	42	-0.0475856	-0.265626	0.170102	0.113412	0.0282015	0.608221	0.67714	0.899658	0.0459227	-4.64712	PC ae
lysoPC a C26:0	age	81	42	-0.0357554	-0.215358	0.143915	0.0937381	0.0226478	0.0896017	0.705173	0.908588	0.0416331	-3.51238	lysoPC
C18:1	age	81	42	0.0377702	-0.158405	0.234143	0.102244	0.079989	0.442415	0.713736	0.910863	0.0405469	3.84926	Acylcarnitines
His	insulin	81	42	-0.00174726	-0.0231061	0.0182515	0.0102802	0.00119295	0.490235	0.865486	0.91319	0.039439	-0.174573	Aminoacids
PC aa C42:1	insulin	81	42	0.0014579	-0.0199979	0.0214641	0.0102536	0.00784095	0.500968	0.887306	0.927905	0.0324963	0.145896	PC aa
SM (OH) C16:1	insulin	81	42	0.00120438	-0.0160197	0.0195467	0.00894616	0.044411	0.691763	0.893282	0.927905	0.0324963	0.12051	SM
PC ae C38:3	insulin	81	42	-0.00106888	-0.0203005	0.0169868	0.00936978	0.0229892	0.658599	0.909486	0.930314	0.0313706	-0.106831	PC ae
SM C24:1	insulin	81	42	-0.00117513	-0.0205385	0.0184541	0.0101337	0.0400192	0.0590481	0.908065	0.930314	0.0313706	-0.117444	SM
C18:1	(Intercept)	81	42	-0.552894	-3.81062	2.7031	1.69705	0.079989	0.442415	0.746198	0.934491	0.0294248	-42.4718	Acylcarnitines
PC ae C38:1	(Intercept)	81	42	0.660638	-3.02755	4.34322	1.91601	0.0411334	0.735486	0.732058	0.934491	0.0294248	93.6028	PC ae
PC ae C40:1	(Intercept)	81	42	0.586148	-2.85622	4.0229	1.79138	0.00372988	0.456937	0.745236	0.934491	0.0294248	79.7053	PC ae
PC ae C40:3	(Intercept)	81	42	0.629343	-2.98097	4.23729	1.87733	0.040097	0.699915	0.739192	0.934491	0.0294248	87.6377	PC ae
Asp	(Intercept)	81	42	0.560159	-3.24835	4.36487	1.97542	0.0255292	0.852239	0.778181	0.939426	0.0271375	75.0951	Aminoacids
Creatinine	(Intercept)	81	42	-0.52777	-3.95348	2.89943	1.78553	0.0245879	0.452803	0.769029	0.939426	0.0271375	-41.0081	Biogenic Amines
PC aa C42:5	(Intercept)	81	42	-0.565156	-4.09734	2.96387	1.83726	0.0241758	0.725791	0.760075	0.939426	0.0271375	-43.1728	PC aa
PC ae C40:5	(Intercept)	81	42	-0.525156	-4.00784	2.95865	1.81295	0.0366576	0.591132	0.773499	0.939426	0.0271375	-40.8537	PC ae
Creatinine	age	81	42	0.0346522	-0.172025	0.241223	0.107666	0.0245879	0.452803	0.749239	0.947151	0.023581	3.52596	Biogenic Amines
Pro	age	81	42	0.0327206	-0.17945	0.244353	0.110267	0.0250626	0.527882	0.768256	0.95258	0.0210987	3.32618	Aminoacids
Kynurenine	age	81	42	0.0276023	-0.163311	0.218449	0.0995775	0.0658004	0.309789	0.783055	0.95258	0.0210987	2.79867	Biogenic Amines
PC ae C34:3	age	81	42	0.0304904	-0.187124	0.24842	0.113223	0.0306693	0.670178	0.789077	0.95258	0.0210987	3.096	PC ae
PC ae C40:1	age	81	42	-0.0320533	-0.239251	0.175187	0.108051	0.00372988	0.456937	0.768338	0.95258	0.0210987	-3.15451	PC ae
PC ae C40:5	age	81	42	0.0306447	-0.180224	0.241258	0.109649	0.0366576	0.591132	0.781297	0.95258	0.0210987	3.11191	PC ae
PC ae C30:2	insulin	81	42	0.000669071	-0.0227748	0.0220752	0.010475	0.0127844	0.401266	0.949242	0.956749	0.0192019	0.0669295	PC ae
PC ae C40:2	insulin	81	42	0.000607592	-0.0190083	0.0190699	0.00958207	0.00289574	0.626725	0.949609	0.956749	0.0192019	0.0607776	PC ae
PC ae C36:5	insulin	81	42	-0.00049895	-0.0203955	0.0199041	0.0103645	0.0552023	0.362766	0.961736	0.961736	0.0169441	-0.0498825	PC ae
lysoPC a C18:0	(Intercept)	81	42	-0.431102	-3.9507	3.08492	1.83502	0.0198784	0.556649	0.815569	0.967135	0.0145128	-35.0207	lysoPC
PC ae C42:4	(Intercept)	81	42	0.449956	-3.15037	4.0474	1.87416	0.0282015	0.608221	0.811503	0.967135	0.0145128	56.8243	PC ae
Gly	(Intercept)	81	42	-0.335547	-3.81671	3.14816	1.81457	0.00422045	0.480591	0.854214	0.968374	0.0139569	-28.5053	Aminoacids
lysoPC a C26:0	(Intercept)	81	42	0.289181	-2.73054	3.3103	1.56277	0.0226478	0.0896017	0.854234	0.968374	0.0139569	33.5333	lysoPC
PC aa C40:4	(Intercept)	81	42	-0.32304	-3.77937	3.12678	1.79981	0.0539676	0.477144	0.858533	0.968374	0.0139569	-27.6055	PC aa
PC ae C34:3	(Intercept)	81	42	-0.347957	-3.94553	3.2418	1.86777	0.0306693	0.670178	0.853118	0.968374	0.0139569	-29.3871	PC ae
PC ae C40:4	(Intercept)	81	42	-0.332993	-3.9383	3.26982	1.87555	0.0218986	0.656233	0.859974	0.968374	0.0139569	-28.3225	PC ae
PC ae C42:5	(Intercept)	81	42	-0.357475	-3.86719	3.14819	1.82605	0.0403175	0.612264	0.845783	0.968374	0.0139569	-30.056	PC ae
PC aa C42:1	(Intercept)	81	42	0.300851	-3.19865	3.79483	1.82056	0.00784095	0.500968	0.86957	0.968905	0.0137188	35.1007	PC aa
PC ae C38:3	(Intercept)	81	42	-0.295903	-3.88705	3.2944	1.86796	0.0229892	0.658599	0.874907	0.968905	0.0137188	-25.614	PC ae
lysoPC a C17:0	(Intercept)	81	42	-0.242117	-3.46708	2.977	1.67931	0.0802624	0.525887	0.886131	0.973291	0.0117571	-21.5036	lysoPC
Ala	age	81	42	0.015249	-0.179383	0.209108	0.10093	0.0931874	0.518592	0.880743	0.973939	0.0114681	1.53659	Aminoacids
Arg	age	81	42	-0.0161654	-0.240188	0.207557	0.116421	0.019551	0.667221	0.890271	0.973939	0.0114681	-1.60354	Aminoacids
Glu	age	81	42	-0.0160289	-0.238804	0.20552	0.115028	0.0890321	0.90526	0.889864	0.973939	0.0114681	-1.59011	Aminoacids
Gly	age	81	42	0.0248055	-0.185574	0.234891	0.109503	0.00422045	0.480591	0.821966	0.973939	0.0114681	2.51157	Aminoacids
Phe	age	81	42	-0.0141729	-0.219782	0.191252	0.107052	0.0483112	0.45147	0.895327	0.973939	0.0114681	-1.40729	Aminoacids
Ser	age	81	42	0.0187848	-0.203968	0.241609	0.115854	0.00948939	0.69749	0.87203	0.973939	0.0114681	1.89624	Aminoacids
lysoPC a C18:0	age	81	42	0.0161622	-0.196851	0.228682	0.110908	0.0198784	0.556649	0.884965	0.973939	0.0114681	1.62936	lysoPC
lysoPC a C20:3	age	81	42	-0.0124291	-0.206464	0.181511	0.10118	0.0459562	0.30418	0.902846	0.973939	0.0114681	-1.23522	lysoPC
lysoPC a C26:1	age	81	42	0.0215449	-0.189746	0.232976	0.110087	0.0432493	0.567915	0.845861	0.973939	0.0114681	2.17786	lysoPC
lysoPC a C28:1	age	81	42	-0.0093838	-0.186903	0.168135	0.0917963	0.00128868	0.00128868	0.918844	0.973939	0.0114681	-0.933991	lysoPC
PC aa C42:1	age	81	42	-0.0234523	-0.234347	0.187509	0.109908	0.00784095	0.500968	0.832139	0.973939	0.0114681	-2.31795	PC aa
PC ae C30:0	age	81	42	0.0231222	-0.174248	0.220536	0.102998	0.0402575	0.350945	0.823548	0.973939	0.0114681	2.33916	PC ae
PC ae C32:2	age	81	42	-0.019526	-0.22508	0.186012	0.107053	0.0108614	0.47713	0.856175	0.973939	0.0114681	-1.93366	PC ae
PC ae C38:3	age	81	42	0.0148601	-0.202967	0.2324	0.113204	0.0229892	0.658599	0.896223	0.973939	0.0114681	1.4971	PC ae
PC ae C40:4	age	81	42	0.0120744	-0.20659	0.230385	0.113657	0.0218986	0.656233	0.915943	0.973939	0.0114681	1.21476	PC ae
SM C26:1	age	81	42	-0.00950508	-0.196926	0.177992	0.0978039	0.0171416	0.215654	0.923062	0.973939	0.0114681	-0.946005	SM
PC aa C40:4	age	81	42	-0.00930035	-0.217236	0.198578	0.108544	0.0539676	0.477144	0.932196	0.975892	0.0105981	-0.925723	PC aa
His	age	81	42	0.00684177	-0.203755	0.217325	0.109702	0.00119295	0.490235	0.950588	0.979837	0.00884638	0.686522	Aminoacids
PC ae C38:2	age	81	42	0.00715491	-0.198204	0.21225	0.10691	0.0471166	0.594314	0.946999	0.979837	0.00884638	0.718056	PC ae
PC ae C42:5	age	81	42	0.00571019	-0.206612	0.217882	0.110498	0.0403175	0.612264	0.959052	0.981015	0.00832441	0.572652	PC ae
Tyr	age	81	42	0.00281573	-0.170086	0.175468	0.0897899	0.194146	0.346254	0.97515	0.982482	0.00767527	0.28197	Aminoacids
PC ae C40:2	age	81	42	-0.00383602	-0.221558	0.21333	0.113045	0.00289574	0.626725	0.9731	0.982482	0.00767527	-0.382867	PC ae
Glu	(Intercept)	81	42	-0.0854102	-3.7075	3.55435	1.88058	0.0890321	0.90526	0.963993	0.983269	0.00732752	-8.18644	Aminoacids
His	(Intercept)	81	42	-0.0918774	-3.5817	3.39504	1.81744	0.00119295	0.490235	0.95993	0.983269	0.00732752	-8.7783	Aminoacids
Phe	(Intercept)	81	42	-0.138793	-3.54669	3.2695	1.77588	0.0483112	0.45147	0.938077	0.983269	0.00732752	-12.9591	Aminoacids
Ser	(Intercept)	81	42	-0.157248	-3.83322	3.51145	1.90914	0.00948939	0.69749	0.934763	0.983269	0.00732752	-14.5508	Aminoacids
lysoPC a C20:3	(Intercept)	81	42	-0.192981	-3.41872	3.03228	1.68272	0.0459562	0.30418	0.909252	0.983269	0.00732752	-17.5503	lysoPC
lysoPC a C28:0	(Intercept)	81	42	-0.0667852	-3.32062	3.18448	1.68448	0.00361123	0.220365	0.968594	0.983269	0.00732752	-6.46039	lysoPC
lysoPC a C28:1	(Intercept)	81	42	0.104943	-2.85653	3.06641	1.53139	0.00128868	0.00128868	0.945543	0.983269	0.00732752	11.0648	lysoPC
PC ae C32:2	(Intercept)	81	42	0.113637	-3.2937	3.51946	1.77423	0.0108614	0.47713	0.949234	0.983269	0.00732752	12.0345	PC ae
PC ae C38:2	(Intercept)	81	42	0.149689	-3.24608	3.54081	1.76772	0.0471166	0.594314	0.932953	0.983269	0.00732752	16.1473	PC ae
SM C26:1	(Intercept)	81	42	-0.0791314	-3.19985	3.04089	1.62808	0.0171416	0.215654	0.961469	0.983269	0.00732752	-7.60815	SM
lysoPC a C28:0	age	81	42	0.00149446	-0.192332	0.195564	0.101212	0.00361123	0.220365	0.988303	0.988303	0.0051098	0.149558	lysoPC
Arg	(Intercept)	81	42	0.0333578	-3.65932	3.72429	1.92049	0.019551	0.667221	0.986226	0.992354	0.0033332	3.39204	Aminoacids
PC ae C40:2	(Intercept)	81	42	0.0179964	-3.56808	3.60693	1.86666	0.00289574	0.626725	0.992354	0.992354	0.0033332	1.81593	PC ae
C0	sexM	81	42	0.157519	-0.413754	0.730226	0.298333	0.12778	0.559253	0.600978	0.994924	0.00220992	17.0603	Acylcarnitines
C2	sexM	81	42	0.146282	-0.450413	0.742567	0.310867	0.0235594	0.369397	0.640565	0.994924	0.00220992	15.7523	Acylcarnitines
C14:1	sexM	81	42	0.382091	-0.282088	1.04663	0.345664	0.0587277	0.644462	0.275944	0.994924	0.00220992	46.5345	Acylcarnitines
C18:1	sexM	81	42	0.63522	0.0397829	1.2305	0.310229	0.079989	0.442415	0.0473481	0.994924	0.00220992	88.7438	Acylcarnitines
Ala	sexM	81	42	0.111726	-0.477164	0.699452	0.306776	0.0931874	0.518592	0.717908	0.994924	0.00220992	11.8207	Aminoacids
Arg	sexM	81	42	-0.0894391	-0.772925	0.594701	0.355585	0.019551	0.667221	0.80275	0.994924	0.00220992	-8.55561	Aminoacids
Asn	sexM	81	42	-0.0600813	-0.643094	0.522583	0.303624	0.0621917	0.459997	0.844162	0.994924	0.00220992	-5.8312	Aminoacids
Asp	sexM	81	42	0.23842	-0.476032	0.953326	0.370732	0.0255292	0.852239	0.523966	0.994924	0.00220992	26.9242	Aminoacids
Cit	sexM	81	42	0.331231	-0.255024	0.919036	0.306375	0.0491971	0.399498	0.287411	0.994924	0.00220992	39.2681	Aminoacids
Glu	sexM	81	42	0.686322	0.00134391	1.37067	0.354837	0.0890321	0.90526	0.0603224	0.994924	0.00220992	98.6397	Aminoacids
Gly	sexM	81	42	0.109186	-0.529616	0.748239	0.332907	0.00422045	0.480591	0.744737	0.994924	0.00220992	11.537	Aminoacids
His	sexM	81	42	0.0649704	-0.575065	0.706002	0.333601	0.00119295	0.490235	0.846629	0.994924	0.00220992	6.71275	Aminoacids
Leu	sexM	81	42	0.53175	-0.0533581	1.11685	0.305031	0.0665957	0.346899	0.0890632	0.994924	0.00220992	70.1909	Aminoacids
Lys	sexM	81	42	-0.246641	-0.852933	0.359387	0.315995	0.0714468	0.459527	0.439957	0.994924	0.00220992	-21.8579	Aminoacids
Met	sexM	81	42	-0.0383274	-0.685647	0.607406	0.336101	0.0362468	0.688393	0.909818	0.994924	0.00220992	-3.76022	Aminoacids
Orn	sexM	81	42	0.367917	-0.280886	1.01699	0.337762	0.0686952	0.605511	0.282835	0.994924	0.00220992	44.4723	Aminoacids
Phe	sexM	81	42	-0.120234	-0.744056	0.503765	0.325038	0.0483112	0.45147	0.713444	0.994924	0.00220992	-11.3287	Aminoacids
Pro	sexM	81	42	0.374609	-0.269531	1.01851	0.335531	0.0250626	0.527882	0.271383	0.994924	0.00220992	45.4422	Aminoacids
Ser	sexM	81	42	-0.182313	-0.86309	0.499736	0.354197	0.00948939	0.69749	0.609741	0.994924	0.00220992	-16.666	Aminoacids
Thr	sexM	81	42	0.167877	-0.464365	0.800315	0.329366	0.00869699	0.441621	0.613106	0.994924	0.00220992	18.2791	Aminoacids
Trp	sexM	81	42	0.416831	-0.196963	1.03094	0.319961	0.0676629	0.458294	0.200429	0.994924	0.00220992	51.7146	Aminoacids
Tyr	sexM	81	42	0.133821	-0.384958	0.652686	0.271194	0.194146	0.346254	0.624723	0.994924	0.00220992	14.3188	Aminoacids
Val	sexM	81	42	0.245816	-0.307867	0.799339	0.288871	0.0902299	0.28762	0.400058	0.994924	0.00220992	27.8664	Aminoacids
ADMA	sexM	81	42	-0.264295	-0.789567	0.260976	0.271621	0.0256649	0.0256649	0.333586	0.994924	0.00220992	-23.2253	Biogenic Amines
Creatinine	sexM	81	42	0.346452	-0.281512	0.973891	0.327018	0.0245879	0.452803	0.295991	0.994924	0.00220992	41.4042	Biogenic Amines
Kynurenine	sexM	81	42	0.463025	-0.114367	1.04104	0.301236	0.0658004	0.309789	0.132457	0.994924	0.00220992	58.8873	Biogenic Amines
Taurine	sexM	81	42	-0.0516444	-0.612533	0.509106	0.293271	0.0094698	0.184917	0.861233	0.994924	0.00220992	-5.03335	Biogenic Amines
lysoPC a C16:0	sexM	81	42	0.376556	-0.274318	1.02906	0.339165	0.0335279	0.652417	0.274377	0.994924	0.00220992	45.7257	lysoPC
lysoPC a C16:1	sexM	81	42	-0.0323323	-0.577688	0.513214	0.284717	0.0155844	0.0856064	0.910168	0.994924	0.00220992	-3.18152	lysoPC
lysoPC a C17:0	sexM	81	42	-0.0109177	-0.60147	0.581348	0.308176	0.0802624	0.525887	0.971942	0.994924	0.00220992	-1.08583	lysoPC
lysoPC a C18:0	sexM	81	42	0.341292	-0.305886	0.990452	0.337745	0.0198784	0.556649	0.319402	0.994924	0.00220992	40.6764	lysoPC
lysoPC a C18:1	sexM	81	42	0.35018	-0.235057	0.936917	0.305476	0.106911	0.544259	0.259532	0.994924	0.00220992	41.9323	lysoPC
lysoPC a C18:2	sexM	81	42	0.268085	-0.285493	0.822176	0.289119	0.0816016	0.269925	0.359816	0.994924	0.00220992	30.7458	lysoPC
lysoPC a C20:3	sexM	81	42	-0.0741364	-0.660929	0.51305	0.306149	0.0459562	0.30418	0.809943	0.994924	0.00220992	-7.1455	lysoPC
lysoPC a C20:4	sexM	81	42	0.542939	0.0437271	1.04367	0.261482	0.261614	0.488791	0.0465962	0.994924	0.00220992	72.1058	lysoPC
lysoPC a C24:0	sexM	81	42	0.346869	-0.25453	0.95008	0.314283	0.0862265	0.439479	0.277759	0.994924	0.00220992	41.4631	lysoPC
lysoPC a C26:0	sexM	81	42	-0.0136522	-0.553049	0.526245	0.282379	0.0226478	0.0896017	0.961727	0.994924	0.00220992	-1.35595	lysoPC
lysoPC a C26:1	sexM	81	42	0.359421	-0.283963	1.00413	0.335253	0.0432493	0.567915	0.290549	0.994924	0.00220992	43.2499	lysoPC
lysoPC a C28:0	sexM	81	42	-0.118621	-0.703492	0.467321	0.305887	0.00361123	0.220365	0.700637	0.994924	0.00220992	-11.1856	lysoPC
lysoPC a C28:1	sexM	81	42	-0.0404577	-0.574429	0.493513	0.27612	0.00128868	0.00128868	0.883892	0.994924	0.00220992	-3.96502	lysoPC
PC aa C24:0	sexM	81	42	0.350081	-0.311234	1.01254	0.343985	0.109686	0.739372	0.315236	0.994924	0.00220992	41.9182	PC aa
PC aa C26:0	sexM	81	42	0.103512	-0.47489	0.681575	0.30212	0.0967004	0.348666	0.73393	0.994924	0.00220992	10.906	PC aa
PC aa C28:1	sexM	81	42	-0.290525	-0.811961	0.231204	0.272156	0.182946	0.343229	0.292398	0.994924	0.00220992	-25.213	PC aa
PC aa C30:0	sexM	81	42	-0.146583	-0.702056	0.408706	0.289309	0.202366	0.53464	0.615204	0.994924	0.00220992	-13.6346	PC aa
PC aa C30:2	sexM	81	42	-0.0420776	-0.57227	0.488114	0.274166	0.00693216	0.00693216	0.878425	0.994924	0.00220992	-4.12046	PC aa
PC aa C32:0	sexM	81	42	0.192412	-0.446359	0.830456	0.332191	0.0367608	0.59412	0.565802	0.994924	0.00220992	21.217	PC aa
PC aa C32:1	sexM	81	42	0.00884504	-0.499074	0.51642	0.264838	0.222017	0.448931	0.973532	0.994924	0.00220992	0.888427	PC aa
PC aa C32:2	sexM	81	42	-0.152101	-0.664616	0.360501	0.267534	0.11709	0.204305	0.572922	0.994924	0.00220992	-14.1098	PC aa
PC aa C32:3	sexM	81	42	-0.0494934	-0.567202	0.468215	0.26771	0.0133183	0.0133183	0.853812	0.994924	0.00220992	-4.82885	PC aa
PC aa C34:1	sexM	81	42	0.02386	-0.540364	0.587747	0.294011	0.125	0.437917	0.935737	0.994924	0.00220992	2.41469	PC aa
PC aa C34:2	sexM	81	42	-0.328118	-0.905803	0.248905	0.300958	0.127701	0.522088	0.28269	0.994924	0.00220992	-27.9722	PC aa
PC aa C34:3	sexM	81	42	-0.0271665	-0.5755	0.521171	0.286161	0.0685328	0.215289	0.924854	0.994924	0.00220992	-2.68008	PC aa
PC aa C34:4	sexM	81	42	-0.129576	-0.69408	0.435228	0.294349	0.116483	0.397195	0.6622	0.994924	0.00220992	-12.1533	PC aa
PC aa C36:0	sexM	81	42	-0.0123476	-0.684467	0.660711	0.349658	0.0126203	0.660402	0.97201	0.994924	0.00220992	-1.22717	PC aa
PC aa C36:1	sexM	81	42	0.296416	-0.250273	0.843072	0.285265	0.0706475	0.215774	0.305132	0.994924	0.00220992	34.503	PC aa
PC aa C36:2	sexM	81	42	0.108988	-0.442963	0.6609	0.288064	0.0482769	0.179836	0.707226	0.994924	0.00220992	11.5149	PC aa
PC aa C36:3	sexM	81	42	0.0307196	-0.506414	0.567831	0.280394	0.0655232	0.153868	0.913321	0.994924	0.00220992	3.11963	PC aa
PC aa C36:4	sexM	81	42	0.225843	-0.402553	0.853902	0.326639	0.122028	0.702047	0.49341	0.994924	0.00220992	25.3379	PC aa
PC aa C36:5	sexM	81	42	0.264748	-0.300381	0.829824	0.294655	0.102934	0.345566	0.374362	0.994924	0.00220992	30.3102	PC aa
PC aa C36:6	sexM	81	42	-0.132183	-0.68124	0.416998	0.286451	0.0966109	0.278677	0.647019	0.994924	0.00220992	-12.382	PC aa
PC aa C38:0	sexM	81	42	0.202129	-0.403783	0.808435	0.315906	0.0159713	0.350671	0.525998	0.994924	0.00220992	22.4006	PC aa
PC aa C38:1	sexM	81	42	-0.0586145	-0.708307	0.591724	0.33843	0.0184462	0.533092	0.863408	0.994924	0.00220992	-5.69297	PC aa
PC aa C38:3	sexM	81	42	0.135314	-0.398295	0.669015	0.278559	0.076309	0.166124	0.629847	0.994924	0.00220992	14.4896	PC aa
PC aa C38:4	sexM	81	42	0.306243	-0.238315	0.850879	0.284238	0.0702026	0.193591	0.287913	0.994924	0.00220992	35.8312	PC aa
PC aa C38:5	sexM	81	42	0.256796	-0.286055	0.799632	0.283276	0.0840287	0.214453	0.370189	0.994924	0.00220992	29.2781	PC aa
PC aa C38:6	sexM	81	42	0.20908	-0.363297	0.780978	0.298424	0.0537869	0.285863	0.487767	0.994924	0.00220992	23.2544	PC aa
PC aa C40:1	sexM	81	42	0.0464491	-0.637641	0.732284	0.356097	0.0290021	0.710225	0.896936	0.994924	0.00220992	4.75447	PC aa
PC aa C40:2	sexM	81	42	0.276659	-0.413399	0.967591	0.35856	0.027302	0.78794	0.445141	0.994924	0.00220992	31.8717	PC aa
PC aa C40:3	sexM	81	42	0.213009	-0.495272	0.921508	0.367388	0.0180038	0.86682	0.565442	0.994924	0.00220992	23.7395	PC aa
PC aa C40:4	sexM	81	42	0.324015	-0.307563	0.957294	0.32975	0.0539676	0.477144	0.332671	0.994924	0.00220992	38.2668	PC aa
PC aa C40:5	sexM	81	42	0.132057	-0.432212	0.696944	0.294371	0.161853	0.428329	0.656257	0.994924	0.00220992	14.1173	PC aa
PC aa C40:6	sexM	81	42	0.171751	-0.428274	0.77131	0.312465	0.0719998	0.473398	0.585698	0.994924	0.00220992	18.7382	PC aa
PC aa C42:0	sexM	81	42	-0.0795707	-0.635399	0.477239	0.29023	0.0144633	0.128803	0.785579	0.994924	0.00220992	-7.64873	PC aa
PC aa C42:1	sexM	81	42	0.187505	-0.453858	0.8302	0.334287	0.00784095	0.500968	0.578185	0.994924	0.00220992	20.6236	PC aa
PC aa C42:2	sexM	81	42	0.199972	-0.471453	0.87279	0.349591	0.0190359	0.687139	0.57085	0.994924	0.00220992	22.1369	PC aa
PC aa C42:4	sexM	81	42	0.274524	-0.42987	0.979493	0.365588	0.0335682	0.846768	0.457279	0.994924	0.00220992	31.5904	PC aa
PC aa C42:5	sexM	81	42	0.20822	-0.447488	0.865408	0.341383	0.0241758	0.725791	0.545827	0.994924	0.00220992	23.1484	PC aa
PC aa C42:6	sexM	81	42	0.172392	-0.544063	0.890729	0.372728	0.06032	0.785653	0.646531	0.994924	0.00220992	18.8143	PC aa
PC ae C30:0	sexM	81	42	0.0537978	-0.5441	0.652282	0.312018	0.0402575	0.350945	0.864039	0.994924	0.00220992	5.52712	PC ae
PC ae C30:1	sexM	81	42	0.00370477	-0.504869	0.512279	0.262987	0.0296324	0.0296324	0.988797	0.994924	0.00220992	0.371165	PC ae
PC ae C30:2	sexM	81	42	0.110037	-0.507481	0.728999	0.322383	0.0127844	0.401266	0.734893	0.994924	0.00220992	11.6319	PC ae
PC ae C32:1	sexM	81	42	-0.105538	-0.749866	0.5394	0.335465	0.0417958	0.558897	0.754723	0.994924	0.00220992	-10.016	PC ae
PC ae C32:2	sexM	81	42	0.0366999	-0.587971	0.661968	0.325404	0.0108614	0.47713	0.910776	0.994924	0.00220992	3.73817	PC ae
PC ae C34:0	sexM	81	42	-0.198807	-0.762989	0.365468	0.294219	0.102655	0.338725	0.503169	0.994924	0.00220992	-18.0292	PC ae
PC ae C34:1	sexM	81	42	-0.209235	-0.796615	0.378376	0.306219	0.0627718	0.371897	0.498424	0.994924	0.00220992	-18.8795	PC ae
PC ae C34:2	sexM	81	42	-0.480025	-1.08322	0.123568	0.314451	0.0643433	0.423933	0.134976	0.994924	0.00220992	-38.1232	PC ae
PC ae C34:3	sexM	81	42	-0.396483	-1.06152	0.268658	0.345807	0.0306693	0.670178	0.258555	0.994924	0.00220992	-32.7318	PC ae
PC ae C36:0	sexM	81	42	-0.224978	-0.85863	0.407853	0.329463	0.0723399	0.590573	0.498695	0.994924	0.00220992	-20.1466	PC ae
PC ae C36:1	sexM	81	42	0.101266	-0.594919	0.797958	0.361593	0.010225	0.791736	0.780941	0.994924	0.00220992	10.6571	PC ae
PC ae C36:2	sexM	81	42	-0.0437052	-0.642467	0.555397	0.312208	0.0257248	0.326136	0.889384	0.994924	0.00220992	-4.27638	PC ae
PC ae C36:3	sexM	81	42	-0.437763	-1.00204	0.12706	0.294539	0.0841898	0.284487	0.145489	0.994924	0.00220992	-35.4521	PC ae
PC ae C36:4	sexM	81	42	0.200266	-0.432934	0.833886	0.329442	0.109496	0.655036	0.54675	0.994924	0.00220992	22.1728	PC ae
PC ae C36:5	sexM	81	42	0.207343	-0.386052	0.800569	0.309304	0.0552023	0.362766	0.506569	0.994924	0.00220992	23.0405	PC ae
PC ae C38:0	sexM	81	42	-0.0502883	-0.643283	0.542651	0.309011	0.0796436	0.430598	0.87156	0.994924	0.00220992	-4.90448	PC ae
PC ae C38:1	sexM	81	42	0.395261	-0.289441	1.08101	0.356132	0.0411334	0.735486	0.274149	0.994924	0.00220992	48.4772	PC ae
PC ae C38:2	sexM	81	42	0.260399	-0.364591	0.886535	0.325787	0.0471166	0.594314	0.429369	0.994924	0.00220992	29.7448	PC ae
PC ae C38:3	sexM	81	42	0.368326	-0.296066	1.03339	0.345661	0.0229892	0.658599	0.293232	0.994924	0.00220992	44.5312	PC ae
PC ae C38:4	sexM	81	42	0.362415	-0.196611	0.921794	0.291677	0.0767712	0.271029	0.221457	0.994924	0.00220992	43.6795	PC ae
PC ae C38:5	sexM	81	42	0.291499	-0.272089	0.855028	0.293967	0.0745482	0.276312	0.32746	0.994924	0.00220992	33.8432	PC ae
PC ae C38:6	sexM	81	42	0.0502974	-0.594187	0.694246	0.334693	0.105203	0.742511	0.881308	0.994924	0.00220992	5.15838	PC ae
PC ae C40:1	sexM	81	42	0.0390684	-0.590498	0.670113	0.328312	0.00372988	0.456937	0.905924	0.994924	0.00220992	3.98416	PC ae
PC ae C40:2	sexM	81	42	0.126645	-0.536102	0.790272	0.344945	0.00289574	0.626725	0.715523	0.994924	0.00220992	13.5014	PC ae
PC ae C40:3	sexM	81	42	0.432904	-0.236209	1.10302	0.348142	0.040097	0.699915	0.221384	0.994924	0.00220992	54.1728	PC ae
PC ae C40:4	sexM	81	42	0.362575	-0.304043	1.03034	0.347025	0.0218986	0.656233	0.302802	0.994924	0.00220992	43.7024	PC ae
PC ae C40:5	sexM	81	42	0.449963	-0.192083	1.09226	0.334144	0.0366576	0.591132	0.185848	0.994924	0.00220992	56.8254	PC ae
PC ae C40:6	sexM	81	42	0.162589	-0.424246	0.749502	0.305942	0.062634	0.356849	0.5981	0.994924	0.00220992	17.6553	PC ae
PC ae C42:1	sexM	81	42	0.233962	-0.44329	0.913049	0.352713	0.0273949	0.674666	0.511324	0.994924	0.00220992	26.3596	PC ae
PC ae C42:2	sexM	81	42	0.216854	-0.469537	0.904706	0.357256	0.0257473	0.719956	0.547645	0.994924	0.00220992	24.2162	PC ae
PC ae C42:3	sexM	81	42	0.116107	-0.553459	0.786802	0.348618	0.0194702	0.633581	0.740946	0.994924	0.00220992	12.3116	PC ae
PC ae C42:4	sexM	81	42	0.179245	-0.484525	0.844249	0.345801	0.0282015	0.608221	0.607311	0.994924	0.00220992	19.6314	PC ae
PC ae C42:5	sexM	81	42	0.460646	-0.186237	1.10842	0.33691	0.0403175	0.612264	0.1797	0.994924	0.00220992	58.5098	PC ae
PC ae C44:3	sexM	81	42	0.00738929	-0.581422	0.59676	0.307098	0.0397437	0.337083	0.980927	0.994924	0.00220992	0.741666	PC ae
PC ae C44:4	sexM	81	42	-0.279122	-0.853829	0.296881	0.300041	0.0340618	0.250882	0.358612	0.994924	0.00220992	-24.3552	PC ae
PC ae C44:5	sexM	81	42	0.209466	-0.449787	0.869804	0.343107	0.0833026	0.66904	0.545126	0.994924	0.00220992	23.3019	PC ae
PC ae C44:6	sexM	81	42	0.126682	-0.457958	0.712198	0.305329	0.0714249	0.331754	0.680678	0.994924	0.00220992	13.5056	PC ae
SM (OH) C14:1	sexM	81	42	-0.409022	-1.03696	0.219432	0.326752	0.12082	0.665931	0.218131	0.994924	0.00220992	-33.5701	SM
SM (OH) C16:1	sexM	81	42	-0.276864	-0.930602	0.376384	0.339755	0.044411	0.691763	0.420153	0.994924	0.00220992	-24.1843	SM
SM (OH) C22:1	sexM	81	42	0.00212092	-0.510782	0.51382	0.269191	0.0841292	0.113867	0.993754	0.994924	0.00220992	0.212317	SM
SM (OH) C22:2	sexM	81	42	-0.00177946	-0.532509	0.529361	0.277947	0.0211731	0.0454798	0.994924	0.994924	0.00220992	-0.177788	SM
SM (OH) C24:1	sexM	81	42	0.0138449	-0.5135	0.541254	0.27537	0.0594854	0.111755	0.960159	0.994924	0.00220992	1.39412	SM
SM C16:0	sexM	81	42	-0.1585	-0.762866	0.446054	0.314608	0.102055	0.589827	0.61722	0.994924	0.00220992	-14.6577	SM
SM C16:1	sexM	81	42	-0.252892	-0.898853	0.392645	0.335851	0.0419861	0.631954	0.455939	0.994924	0.00220992	-22.3448	SM
SM C18:0	sexM	81	42	0.0791108	-0.507151	0.664089	0.305483	0.0541397	0.479342	0.797209	0.994924	0.00220992	8.23243	SM
SM C18:1	sexM	81	42	0.0369457	-0.583465	0.6563	0.322835	0.0216951	0.510711	0.909499	0.994924	0.00220992	3.76367	SM
SM C20:2	sexM	81	42	-0.539671	-1.04084	-0.0384981	0.25916	0.0834773	0.0834773	0.0406281	0.994924	0.00220992	-41.706	SM
SM C22:3	sexM	81	42	0.159835	-0.432274	0.751688	0.30841	0.0992924	0.46358	0.607178	0.994924	0.00220992	17.3317	SM
SM C24:0	sexM	81	42	0.179003	-0.354945	0.713128	0.278761	0.05746	0.129792	0.524533	0.994924	0.00220992	19.6025	SM
SM C24:1	sexM	81	42	0.172577	-0.352555	0.698463	0.274433	0.0400192	0.0590481	0.533144	0.994924	0.00220992	18.8364	SM
SM C26:0	sexM	81	42	0.00584654	-0.564623	0.57646	0.297775	0.0261334	0.207807	0.984437	0.994924	0.00220992	0.586367	SM
SM C26:1	sexM	81	42	0.13895	-0.427377	0.705122	0.295485	0.0171416	0.215654	0.640829	0.994924	0.00220992	14.9066	SM
H1	sexM	81	42	0.00514696	-0.576594	0.587699	0.303414	0.0573797	0.343361	0.986553	0.994924	0.00220992	0.516023	Sugars
