# Supplementary material for: A Metabolomics-Based Investigation of the Effects of a Short-Term Body Weight Reduction Program in a Cohort of Adolescents with Obesity: A Prospective Interventional Clinical Study
Source: Nutrients. 2023 Jan 19;15(3):529. doi: 10.3390/nu15030529 (PMC9921209; doi:10.3390/nu15030529)
Supplement: Supplementary file 1 [file nutrients-15-00529-s001.zip › 2022-07-12_PRG_Supplementary_material_GF/S16_PRG_lmer_HOMA_IR.xlsx]

## Sheet: 2022-02-11_PRG_lmer_HOMA_IR
Dependent	Independent	N_observations	N_groups	beta	beta_confint2.5	beta_confint97.5	SE	adj_R_sqrd_marginal	adj_R_sqrd_conditional	Pvalue	FDR_Pvalue	negative_log10fdr	variation_perc	Category
PC aa C32:1	HOMA_IR	81	42	0.161393	0.0904518	0.235412	0.0366364	0.206956	0.46611	3.56337e-05	0.00477491	2.32103	17.5146	PC aa
Tyr	HOMA_IR	81	42	0.157515	0.0829937	0.231917	0.0387835	0.182985	0.336791	0.000131866	0.00746893	2.12674	17.0598	Aminoacids
PC aa C30:0	HOMA_IR	81	42	0.149561	0.0769811	0.222978	0.0377649	0.188858	0.53884	0.000167215	0.00746893	2.12674	16.1324	PC aa
lysoPC a C20:4	HOMA_IR	81	42	-0.135777	-0.220226	-0.0600333	0.0348068	0.296659	0.471728	0.000227671	0.00762696	2.11765	-12.6963	lysoPC
PC aa C40:5	HOMA_IR	81	42	0.148219	0.0667018	0.225943	0.0399735	0.160552	0.433926	0.0004053	0.010862	1.96409	15.9767	PC aa
t4-OH-Pro	HOMA_IR	81	42	-0.0995068	-0.162828	-0.0377766	0.0320953	0.362024	0.430642	0.00288797	0.0552841	1.2574	-9.47162	Biogenic Amines
PC aa C28:1	HOMA_IR	81	42	0.120838	0.0420777	0.196618	0.0390061	0.169303	0.344624	0.00282909	0.0552841	1.2574	12.8442	PC aa
t4-OH-Pro	sexM	81	42	0.825124	0.403413	1.24742	0.220146	0.362024	0.430642	0.000612341	0.0820537	1.0859	128.216	Biogenic Amines
t4-OH-Pro	(Intercept)	81	42	4.4162	2.10577	6.72673	1.20753	0.362024	0.430642	0.000750285	0.100538	0.997669	8178.14	Biogenic Amines
PC aa C32:2	HOMA_IR	81	42	0.111801	0.0360682	0.187554	0.0394296	0.108906	0.22031	0.0060877	0.101969	0.991532	11.829	PC aa
C0	HOMA_IR	81	42	-0.102719	-0.192945	-0.0242617	0.0370662	0.123008	0.553326	0.00700117	0.10424	0.981967	-9.76192	Acylcarnitines
Ala	HOMA_IR	81	42	0.105343	0.0277021	0.190896	0.0386976	0.0870143	0.518593	0.00802418	0.107524	0.968494	11.1092	Aminoacids
t4-OH-Pro	age	81	42	-0.261722	-0.401428	-0.122057	0.0729655	0.362024	0.430642	0.000932527	0.124959	0.903234	-23.0275	Biogenic Amines
lysoPC a C17:0	HOMA_IR	81	42	-0.0971617	-0.18523	-0.0186761	0.0383571	0.0838264	0.519662	0.0133482	0.160568	0.79434	-9.25907	lysoPC
PC aa C24:0	HOMA_IR	81	42	0.0891579	0.0145489	0.157831	0.0355255	0.0990855	0.730913	0.0143793	0.160568	0.79434	9.32533	PC aa
PC aa C34:1	HOMA_IR	81	42	0.093875	0.018244	0.170912	0.039432	0.11333	0.435548	0.0198492	0.2046	0.689095	9.84224	PC aa
Val	HOMA_IR	81	42	0.0963858	0.0175412	0.176875	0.041106	0.0737185	0.289361	0.0219098	0.209708	0.678385	10.1184	Aminoacids
lysoPC a C18:1	HOMA_IR	81	42	-0.0868178	-0.172469	-0.0102659	0.0379348	0.10728	0.5436	0.0248505	0.218811	0.659931	-8.31558	lysoPC
PC aa C26:0	HOMA_IR	81	42	0.092311	0.00331516	0.175535	0.0416331	0.0960002	0.351971	0.0298487	0.218811	0.659931	9.67059	PC aa
PC aa C34:4	HOMA_IR	81	42	0.089428	0.0118827	0.166776	0.0401963	0.105704	0.405337	0.0291731	0.218811	0.659931	9.35486	PC aa
PC ae C34:0	HOMA_IR	81	42	0.0922129	0.011931	0.170887	0.0410084	0.0924349	0.337435	0.0276416	0.218811	0.659931	9.65983	PC ae
H1	HOMA_IR	81	42	0.0901041	0.00906813	0.168832	0.0409572	0.0747549	0.350791	0.0310254	0.218811	0.659931	9.42882	Sugars
PC aa C42:6	HOMA_IR	81	42	0.0720307	-0.0101411	0.141251	0.0348214	0.0552061	0.780476	0.0426714	0.285898	0.543789	7.46884	PC aa
Gln	HOMA_IR	81	42	-0.0620516	-0.121871	0.00301795	0.0310401	0.135546	0.81446	0.0498997	0.29807	0.525681	-6.01656	Aminoacids
Lys	HOMA_IR	81	42	0.0808523	0.00218834	0.161118	0.041018	0.0652212	0.457012	0.0523649	0.29807	0.525681	8.42107	Aminoacids
Kynurenine	HOMA_IR	81	42	0.0811947	-0.000225366	0.160901	0.041562	0.0761674	0.323711	0.0547139	0.29807	0.525681	8.45821	Biogenic Amines
PC aa C34:2	HOMA_IR	81	42	0.0747416	0.000309534	0.153751	0.0384539	0.116273	0.526839	0.0556101	0.29807	0.525681	7.76057	PC aa
PC ae C36:4	HOMA_IR	81	42	0.075023	0.000308537	0.146742	0.0373221	0.108127	0.658236	0.0479946	0.29807	0.525681	7.79089	PC ae
PC aa C38:3	HOMA_IR	81	42	0.078489	-0.000444187	0.157185	0.0410308	0.0629735	0.16212	0.0602089	0.310307	0.508208	8.16515	PC aa
PC aa C40:4	HOMA_IR	81	42	0.0786729	-0.0209291	0.16671	0.0419831	0.0577637	0.493037	0.0647635	0.321419	0.492929	8.18504	PC aa
PC ae C38:2	HOMA_IR	81	42	-0.0694913	-0.156819	0.00761496	0.0380679	0.0535252	0.58388	0.0718277	0.343747	0.463761	-6.71318	PC ae
Orn	HOMA_IR	81	42	0.0707733	-0.00672669	0.146937	0.039584	0.0640204	0.596404	0.077744	0.347256	0.45935	7.33379	Aminoacids
Trp	HOMA_IR	81	42	0.0744842	-0.00722591	0.154058	0.0414794	0.0626793	0.455476	0.0765339	0.347256	0.45935	7.73283	Aminoacids
PC ae C36:3	HOMA_IR	81	42	0.0734937	-0.0111471	0.154472	0.0414116	0.0878225	0.293988	0.080379	0.347445	0.459114	7.62617	PC ae
lysoPC a C20:4	(Intercept)	81	42	-3.21323	-5.81409	-0.614391	1.3636	0.296659	0.471728	0.0249194	0.354699	0.45014	-95.9773	lysoPC
PC aa C26:0	(Intercept)	81	42	-3.3724	-6.54573	-0.203864	1.65018	0.0960002	0.351971	0.0481176	0.354699	0.45014	-96.5693	PC aa
PC aa C28:1	(Intercept)	81	42	-3.20993	-6.10351	-0.316973	1.50993	0.169303	0.344624	0.0396448	0.354699	0.45014	-95.9641	PC aa
PC aa C34:1	(Intercept)	81	42	-3.46067	-6.55293	-0.367278	1.61224	0.11333	0.435548	0.037765	0.354699	0.45014	-96.8591	PC aa
PC aa C34:4	(Intercept)	81	42	-3.12966	-6.24669	-0.00989462	1.62449	0.105704	0.405337	0.0608812	0.354699	0.45014	-95.6268	PC aa
PC aa C36:3	(Intercept)	81	42	-3.06921	-6.03769	-0.10028	1.54901	0.0568249	0.153653	0.0542184	0.354699	0.45014	-95.3542	PC aa
PC aa C36:4	(Intercept)	81	42	-4.57229	-7.96223	-1.17939	1.76348	0.118298	0.704655	0.0131181	0.354699	0.45014	-98.9666	PC aa
PC aa C36:5	(Intercept)	81	42	-4.05815	-7.16292	-0.951203	1.61829	0.0935311	0.344259	0.0161165	0.354699	0.45014	-98.2719	PC aa
PC aa C36:6	(Intercept)	81	42	-3.3131	-6.32931	-0.295112	1.57207	0.0871066	0.270951	0.0411419	0.354699	0.45014	-96.3597	PC aa
PC aa C38:4	(Intercept)	81	42	-3.35099	-6.3493	-0.351773	1.56366	0.0646639	0.193608	0.0380405	0.354699	0.45014	-96.495	PC aa
PC aa C38:5	(Intercept)	81	42	-3.74947	-6.73708	-0.761125	1.55851	0.0776731	0.21357	0.0206593	0.354699	0.45014	-97.647	PC aa
PC ae C36:4	(Intercept)	81	42	-4.10979	-7.52908	-0.688895	1.77926	0.108127	0.658236	0.025958	0.354699	0.45014	-98.3589	PC ae
PC ae C38:0	(Intercept)	81	42	-3.43295	-6.6715	-0.190302	1.68711	0.0727178	0.430069	0.048279	0.354699	0.45014	-96.7708	PC ae
PC ae C38:4	(Intercept)	81	42	-3.43574	-6.48225	-0.389181	1.58966	0.0744848	0.263719	0.0365197	0.354699	0.45014	-96.7798	PC ae
PC ae C38:5	(Intercept)	81	42	-3.52524	-6.60945	-0.439634	1.60831	0.0729022	0.278087	0.0340306	0.354699	0.45014	-97.0555	PC ae
PC ae C38:6	(Intercept)	81	42	-4.09965	-7.55463	-0.637215	1.79659	0.104051	0.743787	0.0276758	0.354699	0.45014	-98.3422	PC ae
PC ae C40:6	(Intercept)	81	42	-3.30371	-6.49767	-0.108424	1.66527	0.0607683	0.354521	0.0538655	0.354699	0.45014	-96.3253	PC ae
PC ae C44:5	(Intercept)	81	42	-3.57855	-7.11875	-0.0467549	1.83817	0.0714881	0.652302	0.0584584	0.354699	0.45014	-97.2084	PC ae
SM (OH) C22:1	(Intercept)	81	42	-3.38783	-6.24617	-0.529391	1.49176	0.0727795	0.109657	0.0284144	0.354699	0.45014	-96.6218	SM
SM (OH) C24:1	(Intercept)	81	42	-3.11194	-6.01051	-0.213184	1.51267	0.0557894	0.10742	0.0460441	0.354699	0.45014	-95.5486	SM
SM C16:0	(Intercept)	81	42	-3.32752	-6.5948	-0.0554394	1.70129	0.0944581	0.583044	0.0572398	0.354699	0.45014	-96.4118	SM
SM C22:3	(Intercept)	81	42	-4.21661	-7.4304	-0.999297	1.67439	0.0982645	0.463565	0.0157193	0.354699	0.45014	-98.5251	SM
lysoPC a C20:3	HOMA_IR	81	42	0.0722607	-0.0135635	0.154573	0.0424	0.0409122	0.302979	0.0927174	0.354975	0.449802	7.49356	lysoPC
PC aa C40:6	HOMA_IR	81	42	0.0703181	-0.00739547	0.15079	0.0404437	0.0567153	0.473571	0.086131	0.354975	0.449802	7.28494	PC aa
PC ae C36:0	HOMA_IR	81	42	0.0665824	-0.00865141	0.142714	0.0390509	0.0711817	0.588994	0.0922358	0.354975	0.449802	6.88491	PC ae
PC ae C38:6	HOMA_IR	81	42	0.0583632	-0.00746228	0.125084	0.0340237	0.104051	0.743787	0.090691	0.354975	0.449802	6.00999	PC ae
SM C24:0	(Intercept)	81	42	-2.92549	-5.86847	0.0177299	1.53609	0.0498952	0.125431	0.0638161	0.356307	0.448176	-94.6362	SM
PC aa C34:3	(Intercept)	81	42	-2.95867	-5.99112	0.0752535	1.58067	0.0585588	0.216989	0.0683157	0.366172	0.436314	-94.8112	PC aa
Met	HOMA_IR	81	42	0.0594912	-0.009751	0.135288	0.0356971	0.0355901	0.688312	0.0999404	0.372	0.429457	6.12964	Aminoacids
Asn	(Intercept)	81	42	-2.9248	-6.07402	0.224672	1.64107	0.0641253	0.457943	0.0820307	0.390191	0.408723	-94.6325	Aminoacids
PC aa C34:2	(Intercept)	81	42	-2.94127	-6.10767	0.229978	1.65071	0.116273	0.526839	0.0824854	0.390191	0.408723	-94.7201	PC aa
PC ae C44:6	(Intercept)	81	42	-3.00488	-6.17526	0.164661	1.65557	0.0563308	0.298864	0.0772909	0.390191	0.408723	-95.0455	PC ae
SM (OH) C14:1	(Intercept)	81	42	-3.11803	-6.50578	0.271332	1.76311	0.115799	0.664003	0.0844444	0.390191	0.408723	-95.5756	SM
PC aa C38:6	(Intercept)	81	42	-2.849	-5.99997	0.304521	1.64257	0.0461973	0.291095	0.0903825	0.395043	0.403356	-94.2098	PC aa
PC ae C36:5	(Intercept)	81	42	-2.91522	-6.15174	0.32418	1.68684	0.0568732	0.370542	0.0913904	0.395043	0.403356	-94.5808	PC ae
Phe	HOMA_IR	81	42	0.0673914	-0.0160835	0.148329	0.0421403	0.0377456	0.441033	0.113935	0.401772	0.39602	6.97141	Aminoacids
SM C16:0	HOMA_IR	81	42	0.0606439	-0.0132728	0.133511	0.0378656	0.0944581	0.583044	0.113353	0.401772	0.39602	6.25204	SM
lysoPC a C18:2	age	81	42	0.174692	-0.00763607	0.356969	0.0952196	0.0823773	0.265907	0.0743329	0.402887	0.394816	19.088	lysoPC
lysoPC a C20:4	age	81	42	0.231075	0.0737486	0.388273	0.0825041	0.296659	0.471728	0.00878386	0.402887	0.394816	25.9954	lysoPC
PC aa C26:0	age	81	42	0.182673	-0.00855941	0.374146	0.0998799	0.0960002	0.351971	0.0756201	0.402887	0.394816	20.0422	PC aa
PC aa C28:1	age	81	42	0.170807	-0.00420011	0.34577	0.091323	0.169303	0.344624	0.0687946	0.402887	0.394816	18.6262	PC aa
PC aa C34:1	age	81	42	0.191934	0.00456278	0.379295	0.0976764	0.11333	0.435548	0.0563254	0.402887	0.394816	21.1591	PC aa
PC aa C34:3	age	81	42	0.17303	-0.010291	0.356244	0.0955625	0.0585588	0.216989	0.0775885	0.402887	0.394816	18.8902	PC aa
PC aa C36:3	age	81	42	0.179484	0.000124032	0.358805	0.0935954	0.0568249	0.153653	0.0621882	0.402887	0.394816	19.66	PC aa
PC aa C36:4	age	81	42	0.279679	0.0731665	0.486175	0.107376	0.118298	0.704655	0.012826	0.402887	0.394816	32.2705	PC aa
PC aa C36:5	age	81	42	0.236107	0.0480354	0.424	0.0979429	0.0935311	0.344259	0.0204848	0.402887	0.394816	26.6309	PC aa
PC aa C36:6	age	81	42	0.192389	0.00986513	0.374761	0.0950724	0.0871066	0.270951	0.0495811	0.402887	0.394816	21.2142	PC aa
PC aa C38:4	age	81	42	0.199532	0.0182721	0.380705	0.0945092	0.0646639	0.193608	0.0409425	0.402887	0.394816	22.0831	PC aa
PC aa C38:5	age	81	42	0.221566	0.0409457	0.402122	0.0942053	0.0776731	0.21357	0.0235688	0.402887	0.394816	24.8029	PC aa
PC ae C36:4	age	81	42	0.232968	0.0247031	0.440925	0.108228	0.108127	0.658236	0.0373797	0.402887	0.394816	26.2341	PC ae
PC ae C36:5	age	81	42	0.1846	-0.011462	0.38053	0.102157	0.0568732	0.370542	0.0781722	0.402887	0.394816	20.2737	PC ae
PC ae C38:0	age	81	42	0.20814	0.0116132	0.404368	0.102241	0.0727178	0.430069	0.048322	0.402887	0.394816	23.1385	PC ae
PC ae C38:4	age	81	42	0.20867	0.0243524	0.392924	0.0961389	0.0744848	0.263719	0.0358797	0.402887	0.394816	23.2039	PC ae
PC ae C38:5	age	81	42	0.215157	0.0285605	0.401663	0.0972828	0.0729022	0.278087	0.0326387	0.402887	0.394816	24.0056	PC ae
PC ae C38:6	age	81	42	0.239486	0.0284303	0.450099	0.109513	0.104051	0.743787	0.034565	0.402887	0.394816	27.0596	PC ae
PC ae C40:6	age	81	42	0.202039	0.0085255	0.395426	0.100827	0.0607683	0.354521	0.0517399	0.402887	0.394816	22.3896	PC ae
PC ae C44:5	age	81	42	0.208728	-0.0061261	0.423918	0.111832	0.0714881	0.652302	0.0693491	0.402887	0.394816	23.211	PC ae
SM (OH) C22:1	age	81	42	0.197496	0.0248219	0.370136	0.0900925	0.0727795	0.109657	0.0341338	0.402887	0.394816	21.8348	SM
SM (OH) C24:1	age	81	42	0.190583	0.0153977	0.365717	0.0913653	0.0557894	0.10742	0.0433262	0.402887	0.394816	20.9955	SM
SM C16:0	age	81	42	0.194114	-0.00475169	0.392579	0.103339	0.0944581	0.583044	0.0675401	0.402887	0.394816	21.4235	SM
SM C22:3	age	81	42	0.256731	0.061803	0.451492	0.101497	0.0982645	0.463565	0.0153859	0.402887	0.394816	29.2698	SM
SM C24:0	age	81	42	0.168929	-0.00894214	0.346752	0.0927974	0.0498952	0.125431	0.0760523	0.402887	0.394816	18.4037	SM
PC ae C30:0	HOMA_IR	81	42	0.0668299	-0.0210663	0.14995	0.0422929	0.0322682	0.337809	0.118437	0.406936	0.390474	6.91136	PC ae
Asn	age	81	42	0.17141	-0.0195362	0.362378	0.0994986	0.0641253	0.457943	0.0925575	0.409933	0.387288	18.6977	Aminoacids
PC aa C34:2	age	81	42	0.169888	-0.0222724	0.361947	0.100146	0.116273	0.526839	0.0978944	0.409933	0.387288	18.5172	PC aa
PC aa C34:4	age	81	42	0.173099	-0.0159078	0.361875	0.0983842	0.105704	0.405337	0.0860105	0.409933	0.387288	18.8984	PC aa
PC ae C44:6	age	81	42	0.171146	-0.0207916	0.362957	0.100179	0.0563308	0.298864	0.0957536	0.409933	0.387288	18.6663	PC ae
SM (OH) C14:1	age	81	42	0.185941	-0.0204729	0.391986	0.107253	0.115799	0.664003	0.0907061	0.409933	0.387288	20.4351	SM
SM C24:1	age	81	42	0.155749	-0.0190849	0.330557	0.0911022	0.0421869	0.066124	0.0950234	0.409933	0.387288	16.8533	SM
PC aa C38:6	age	81	42	0.166402	-0.0242194	0.356909	0.0993913	0.0461973	0.291095	0.101891	0.413738	0.383274	18.1048	PC aa
Cit	(Intercept)	81	42	-2.80895	-6.03683	0.411205	1.68068	0.0532568	0.422539	0.103594	0.416145	0.380755	-93.9732	Aminoacids
lysoPC a C18:2	(Intercept)	81	42	-2.62298	-5.63835	0.391507	1.57453	0.0823773	0.265907	0.103735	0.416145	0.380755	-92.7414	lysoPC
PC aa C36:1	(Intercept)	81	42	-2.60942	-5.63492	0.417385	1.57727	0.0567511	0.211751	0.105589	0.416145	0.380755	-92.6422	PC aa
PC aa C30:0	(Intercept)	81	42	-2.54621	-5.60442	0.514438	1.59328	0.188858	0.53884	0.117523	0.425612	0.370986	-92.1622	PC aa
PC aa C36:2	(Intercept)	81	42	-2.49825	-5.54696	0.55166	1.58939	0.0394671	0.180337	0.123613	0.425612	0.370986	-91.7771	PC aa
PC aa C38:3	(Intercept)	81	42	-2.47813	-5.43578	0.48006	1.54305	0.0629735	0.16212	0.115874	0.425612	0.370986	-91.61	PC aa
SM C18:0	(Intercept)	81	42	-2.67307	-5.94142	0.609161	1.69711	0.0437847	0.508714	0.123872	0.425612	0.370986	-93.096	SM
SM C24:1	(Intercept)	81	42	-2.44799	-5.34481	0.448848	1.50864	0.0421869	0.066124	0.112348	0.425612	0.370986	-91.3533	SM
Glu	HOMA_IR	81	42	0.0360404	-0.0110218	0.0815487	0.0234612	0.0893374	0.907513	0.130696	0.437833	0.358691	3.66978	Aminoacids
PC aa C36:6	HOMA_IR	81	42	0.0609729	-0.0171844	0.139514	0.0407297	0.0871066	0.270951	0.139	0.443477	0.353129	6.28701	PC aa
SM (OH) C14:1	HOMA_IR	81	42	0.0552546	-0.0196202	0.126213	0.0368801	0.115799	0.664003	0.138261	0.443477	0.353129	5.68097	SM
PC aa C36:1	HOMA_IR	81	42	0.0611432	-0.0180822	0.140742	0.0413022	0.0567511	0.211751	0.143476	0.447113	0.349583	6.30512	PC aa
SM C18:0	age	81	42	0.164596	-0.0335038	0.362062	0.102995	0.0437847	0.508714	0.118881	0.468532	0.329261	17.8917	SM
PC aa C40:5	(Intercept)	81	42	-2.39974	-5.48585	0.685383	1.60955	0.160552	0.433926	0.143764	0.476047	0.32235	-90.9258	PC aa
PC ae C44:3	(Intercept)	81	42	2.48469	-0.729173	5.70135	1.67533	0.0375614	0.33816	0.145656	0.476047	0.32235	1099.74	PC ae
Cit	age	81	42	0.158031	-0.0367473	0.352876	0.101858	0.0532568	0.422539	0.130033	0.497842	0.302908	17.1203	Aminoacids
PC aa C40:6	(Intercept)	81	42	-2.44577	-5.74053	0.85544	1.71538	0.0567153	0.473571	0.161463	0.502638	0.298745	-91.334	PC aa
PC ae C30:1	(Intercept)	81	42	-2.00791	-4.80316	0.787338	1.44544	0.028672	0.028672	0.168796	0.502638	0.298745	-86.5731	PC ae
PC ae C34:0	(Intercept)	81	42	-2.31524	-5.41772	0.787172	1.61795	0.0924349	0.337435	0.159884	0.502638	0.298745	-90.1258	PC ae
H1	(Intercept)	81	42	-2.28989	-5.4198	0.83944	1.63227	0.0747549	0.350791	0.168161	0.502638	0.298745	-89.8722	Sugars
Orn	(Intercept)	81	42	-2.44281	-5.92922	1.04827	1.81573	0.0640204	0.596404	0.185982	0.511211	0.2914	-91.3084	Aminoacids
PC ae C34:1	(Intercept)	81	42	-2.26231	-5.46312	0.93796	1.66844	0.0573528	0.366624	0.182392	0.511211	0.2914	-89.589	PC ae
PC ae C36:0	(Intercept)	81	42	-2.40589	-5.81874	1.00773	1.7766	0.0711817	0.588994	0.182985	0.511211	0.2914	-90.9814	PC ae
SM C26:0	(Intercept)	81	42	-2.18931	-5.31658	0.936418	1.6307	0.0268324	0.21382	0.186935	0.511211	0.2914	-88.8006	SM
PC aa C32:3	HOMA_IR	81	42	-0.0549871	-0.131992	0.0220175	0.0398196	0.0242763	0.0242763	0.171303	0.521694	0.282584	-5.35026	PC aa
PC aa C36:1	age	81	42	0.141256	-0.0417222	0.324117	0.095354	0.0567511	0.211751	0.146183	0.531276	0.27468	15.1719	PC aa
PC aa C36:2	age	81	42	0.142145	-0.0421208	0.326317	0.0960716	0.0394671	0.180337	0.146696	0.531276	0.27468	15.2744	PC aa
PC ae C44:3	age	81	42	-0.148432	-0.343306	0.0461838	0.101436	0.0375614	0.33816	0.15113	0.532931	0.273329	-13.7941	PC ae
lysoPC a C18:2	HOMA_IR	81	42	-0.0543819	-0.138857	0.0259938	0.0408101	0.0823773	0.265907	0.187183	0.557391	0.25384	-5.29296	lysoPC
PC aa C32:0	(Intercept)	81	42	-2.2723	-5.72861	1.19009	1.79961	0.0320995	0.596205	0.213878	0.573193	0.241699	-89.6925	PC aa
C14:1	(Intercept)	81	42	-2.2989	-5.84345	1.24315	1.844	0.0444862	0.617856	0.219635	0.577081	0.238763	-89.963	Acylcarnitines
PC aa C38:3	age	81	42	0.130563	-0.0482227	0.309279	0.0932377	0.0629735	0.16212	0.168985	0.580615	0.236112	13.9469	PC aa
Asp	HOMA_IR	81	42	0.0361902	-0.0251572	0.0922403	0.0290993	0.0247212	0.852413	0.218781	0.586333	0.231856	3.68531	Aminoacids
lysoPC a C24:0	HOMA_IR	81	42	0.0515947	-0.0485035	0.140856	0.0413753	0.0799141	0.425932	0.216353	0.586333	0.231856	5.29489	lysoPC
PC ae C34:1	HOMA_IR	81	42	0.052027	-0.0282579	0.131484	0.041397	0.0573528	0.366624	0.212832	0.586333	0.231856	5.34042	PC ae
PC ae C44:6	HOMA_IR	81	42	0.0530466	-0.0361989	0.137085	0.0421464	0.0563308	0.298864	0.21238	0.586333	0.231856	5.44788	PC ae
SM (OH) C22:1	HOMA_IR	81	42	0.0504783	-0.0270157	0.127676	0.040284	0.0727795	0.109657	0.214905	0.586333	0.231856	5.17741	SM
lysoPC a C24:0	age	81	42	-0.141801	-0.338852	0.0552596	0.103067	0.0799141	0.425932	0.177952	0.594743	0.225671	-13.2206	lysoPC
PC ae C30:1	age	81	42	0.117541	-0.051225	0.286308	0.0872701	0.028672	0.028672	0.181974	0.594743	0.225671	12.4728	PC ae
lysoPC a C26:1	HOMA_IR	81	42	0.0488842	-0.0366178	0.127581	0.0402031	0.0346375	0.55634	0.22773	0.597211	0.223872	5.00988	lysoPC
PC aa C36:5	HOMA_IR	81	42	0.0484192	-0.0302965	0.12725	0.0409227	0.0935311	0.344259	0.240667	0.597211	0.223872	4.96105	PC aa
PC aa C42:5	HOMA_IR	81	42	-0.0409033	-0.123529	0.0284944	0.0344212	0.0257447	0.722004	0.238824	0.597211	0.223872	-4.00781	PC aa
PC ae C44:5	HOMA_IR	81	42	0.0455848	-0.0322335	0.119228	0.0382616	0.0714881	0.652302	0.237256	0.597211	0.223872	4.66397	PC ae
Asn	HOMA_IR	81	42	0.0457448	-0.0294906	0.121494	0.0391034	0.0641253	0.457943	0.24573	0.598687	0.2228	4.68073	Aminoacids
SM C26:0	age	81	42	0.131892	-0.0569806	0.320802	0.0986095	0.0268324	0.21382	0.188698	0.602035	0.220378	14.0986	SM
Arg	HOMA_IR	81	42	0.0441508	-0.0364165	0.11866	0.0385071	0.0167739	0.664396	0.255288	0.610869	0.214052	4.51399	Aminoacids
lysoPC a C26:0	HOMA_IR	81	42	0.0471748	-0.0400842	0.13535	0.0415693	0.0202068	0.0856678	0.26104	0.613674	0.212063	4.83052	lysoPC
PC aa C34:3	HOMA_IR	81	42	0.0462725	-0.0330086	0.126923	0.0413455	0.0585588	0.216989	0.267076	0.617037	0.209689	4.73598	PC aa
PC aa C42:4	HOMA_IR	81	42	0.0321932	-0.0295075	0.0884265	0.0291869	0.0336432	0.848098	0.274679	0.623847	0.204922	3.27171	PC aa
PC ae C34:1	age	81	42	0.131475	-0.0623409	0.3253	0.101037	0.0573528	0.366624	0.200442	0.624632	0.204375	14.051	PC ae
C18:1	HOMA_IR	81	42	-0.0436602	-0.121475	0.0350936	0.0405192	0.085151	0.448151	0.284693	0.624898	0.204191	-4.27208	Acylcarnitines
Leu	HOMA_IR	81	42	0.0446102	-0.0365721	0.125007	0.0418933	0.0553214	0.341769	0.290489	0.624898	0.204191	4.56202	Aminoacids
PC ae C32:1	HOMA_IR	81	42	0.0427023	-0.0367834	0.120306	0.0403975	0.0371184	0.555572	0.293796	0.624898	0.204191	4.36272	PC ae
PC ae C42:4	HOMA_IR	81	42	0.0423475	-0.0449206	0.120984	0.0398221	0.0239766	0.602149	0.290962	0.624898	0.204191	4.32569	PC ae
PC aa C36:2	HOMA_IR	81	42	0.0438269	-0.0363229	0.125143	0.0418205	0.0394671	0.180337	0.298475	0.624933	0.204167	4.48015	PC aa
C14:1	HOMA_IR	81	42	0.0398799	-0.0391908	0.115288	0.0392312	0.0444862	0.617856	0.312607	0.634687	0.19744	4.06858	Acylcarnitines
PC aa C36:3	HOMA_IR	81	42	0.0422972	-0.0366709	0.121933	0.0412213	0.0568249	0.153653	0.308696	0.634687	0.19744	4.32044	PC aa
PC aa C30:0	age	81	42	0.119215	-0.0663671	0.304656	0.0966153	0.188858	0.53884	0.224253	0.63936	0.194254	12.6612	PC aa
PC aa C40:6	age	81	42	0.130437	-0.0695794	0.330116	0.104035	0.0567153	0.473571	0.217155	0.63936	0.194254	13.9326	PC aa
PC ae C34:0	age	81	42	0.122245	-0.0655606	0.309993	0.0979156	0.0924349	0.337435	0.218954	0.63936	0.194254	13.0031	PC ae
PC ae C36:0	age	81	42	0.133742	-0.0736583	0.341155	0.107947	0.0711817	0.588994	0.222478	0.63936	0.194254	14.3098	PC ae
lysoPC a C24:0	(Intercept)	81	42	1.94807	-1.31646	5.20575	1.70094	0.0799141	0.425932	0.25995	0.64506	0.1904	601.513	lysoPC
PC aa C32:2	(Intercept)	81	42	-1.71973	-4.57583	1.13695	1.49004	0.108906	0.22031	0.255026	0.64506	0.1904	-82.0886	PC aa
PC ae C32:1	(Intercept)	81	42	-2.08383	-5.56944	1.39943	1.81369	0.0371184	0.555572	0.257129	0.64506	0.1904	-87.5548	PC ae
PC aa C32:0	age	81	42	0.132622	-0.0776517	0.342745	0.109395	0.0320995	0.596205	0.232536	0.649163	0.187646	14.1818	PC aa
C0	age	81	42	0.117576	-0.070088	0.305236	0.0980093	0.123008	0.553326	0.238529	0.649776	0.187236	12.4767	Acylcarnitines
H1	age	81	42	0.117223	-0.0722685	0.306664	0.0988128	0.0747549	0.350791	0.242454	0.649776	0.187236	12.437	Sugars
C14:1	age	81	42	0.127789	-0.0877012	0.343232	0.11213	0.0444862	0.617856	0.26126	0.659273	0.180934	13.6313	Acylcarnitines
Orn	age	81	42	0.127641	-0.0846561	0.339524	0.110347	0.0640204	0.596404	0.25432	0.659273	0.180934	13.6145	Aminoacids
lysoPC a C18:1	age	81	42	0.110395	-0.081712	0.302333	0.10019	0.10728	0.5436	0.277868	0.659273	0.180934	11.6719	lysoPC
PC aa C40:1	age	81	42	-0.127761	-0.350742	0.0945435	0.115739	0.0277276	0.704092	0.27668	0.659273	0.180934	-11.9936	PC aa
PC aa C40:5	age	81	42	0.106316	-0.0805911	0.293138	0.0974681	0.160552	0.433926	0.281993	0.659273	0.180934	11.2173	PC aa
PC ae C32:1	age	81	42	0.12021	-0.0914032	0.331882	0.110164	0.0371184	0.555572	0.281607	0.659273	0.180934	12.7734	PC ae
PC ae C36:2	age	81	42	0.110894	-0.085655	0.307355	0.10244	0.0299975	0.325261	0.285357	0.659273	0.180934	11.7277	PC ae
SM C20:2	age	81	42	0.092832	-0.0738413	0.259505	0.0861878	0.0786994	0.0786994	0.284803	0.659273	0.180934	9.72773	SM
C2	HOMA_IR	81	42	0.0404066	-0.0394103	0.121942	0.0416096	0.016709	0.363678	0.334674	0.659363	0.180875	4.1234	Acylcarnitines
PC aa C42:0	HOMA_IR	81	42	-0.0402778	-0.12702	0.0432645	0.0418431	0.0208694	0.115244	0.339523	0.659363	0.180875	-3.94774	PC aa
SM C24:0	HOMA_IR	81	42	0.0398672	-0.0396132	0.118604	0.0411067	0.0498952	0.125431	0.335815	0.659363	0.180875	4.06726	SM
SM (OH) C16:1	age	81	42	0.119311	-0.095584	0.333797	0.111599	0.0439899	0.697373	0.29152	0.662096	0.179079	12.672	SM
SM C18:1	age	81	42	0.105664	-0.0995306	0.310531	0.106775	0.0277324	0.530702	0.328524	0.733704	0.134479	11.1448	SM
Cit	HOMA_IR	81	42	0.0341959	-0.0628368	0.120514	0.0406293	0.0532568	0.422539	0.402684	0.743875	0.1285	3.47873	Aminoacids
Ser	HOMA_IR	81	42	-0.028041	-0.105044	0.0430126	0.0367984	0.0124126	0.694033	0.448564	0.743875	0.1285	-2.76515	Aminoacids
Creatinine	HOMA_IR	81	42	-0.0314005	-0.111869	0.0493164	0.0417491	0.028571	0.455984	0.454294	0.743875	0.1285	-3.09127	Biogenic Amines
lysoPC a C16:1	HOMA_IR	81	42	0.0304922	-0.0508074	0.110919	0.0419869	0.0113221	0.0859176	0.470382	0.743875	0.1285	3.09618	lysoPC
PC aa C32:0	HOMA_IR	81	42	0.0286008	-0.0462331	0.107874	0.0388177	0.0320995	0.596205	0.463505	0.743875	0.1285	2.90138	PC aa
PC aa C38:5	HOMA_IR	81	42	0.0326456	-0.0459736	0.111695	0.0410003	0.0776731	0.21357	0.42875	0.743875	0.1285	3.31843	PC aa
PC aa C38:6	HOMA_IR	81	42	0.030676	-0.0499396	0.11398	0.0418188	0.0461973	0.291095	0.465669	0.743875	0.1285	3.11514	PC aa
PC ae C30:1	HOMA_IR	81	42	0.0326599	-0.0434649	0.108785	0.0393646	0.028672	0.028672	0.409286	0.743875	0.1285	3.31991	PC ae
PC ae C34:2	HOMA_IR	81	42	0.0330801	-0.0497587	0.112769	0.0413544	0.0653602	0.426168	0.42629	0.743875	0.1285	3.36333	PC ae
PC ae C36:2	HOMA_IR	81	42	-0.0317407	-0.114054	0.0495165	0.0423632	0.0299975	0.325261	0.456138	0.743875	0.1285	-3.12423	PC ae
PC ae C38:1	HOMA_IR	81	42	0.0305135	-0.0476608	0.100101	0.0356194	0.0410686	0.736104	0.394626	0.743875	0.1285	3.09838	PC ae
PC ae C42:1	HOMA_IR	81	42	0.0274684	-0.0587099	0.103006	0.0379804	0.0256066	0.670977	0.471861	0.743875	0.1285	2.78492	PC ae
PC ae C42:2	HOMA_IR	81	42	0.0273473	-0.0557565	0.0995037	0.0364045	0.0234776	0.71483	0.455068	0.743875	0.1285	2.77247	PC ae
SM (OH) C22:2	HOMA_IR	81	42	0.0334809	-0.0456214	0.113707	0.0414961	0.0156052	0.0437029	0.422872	0.743875	0.1285	3.40477	SM
SM C18:1	HOMA_IR	81	42	-0.0310692	-0.10814	0.0512946	0.0397131	0.0277324	0.530702	0.436414	0.743875	0.1285	-3.05915	SM
SM C26:1	HOMA_IR	81	42	0.0325757	-0.0479196	0.113174	0.0418999	0.0114761	0.209296	0.439583	0.743875	0.1285	3.31121	SM
PC aa C40:1	(Intercept)	81	42	1.96448	-1.68584	5.6159	1.89953	0.0277276	0.704092	0.307504	0.749192	0.125407	613.117	PC aa
PC ae C38:0	HOMA_IR	81	42	0.0288331	-0.0498597	0.107777	0.0408704	0.0727178	0.430069	0.482704	0.752119	0.123713	2.92528	PC ae
SM C16:1	age	81	42	0.105528	-0.106147	0.316872	0.109991	0.0384652	0.628962	0.343037	0.753557	0.122884	11.1297	SM
PC aa C32:1	(Intercept)	81	42	-1.46156	-4.29432	1.37478	1.47582	0.206956	0.46611	0.327822	0.765292	0.116173	-76.8127	PC aa
PC ae C36:2	(Intercept)	81	42	-1.62038	-4.86544	1.62523	1.69207	0.0299975	0.325261	0.343759	0.765292	0.116173	-80.2177	PC ae
PC ae C36:3	(Intercept)	81	42	-1.52812	-4.61708	1.55902	1.61047	0.0878225	0.293988	0.348379	0.765292	0.116173	-78.3056	PC ae
SM (OH) C16:1	(Intercept)	81	42	-1.80206	-5.32329	1.72937	1.83209	0.0439899	0.697373	0.331158	0.765292	0.116173	-83.5041	SM
SM C16:1	(Intercept)	81	42	-1.72541	-5.20003	1.75372	1.80833	0.0384652	0.628962	0.345534	0.765292	0.116173	-82.19	SM
SM C20:2	(Intercept)	81	42	-1.37196	-4.13254	1.38862	1.42751	0.0786994	0.0786994	0.339519	0.765292	0.116173	-74.639	SM
PC ae C44:4	HOMA_IR	81	42	0.0284195	-0.0621194	0.11356	0.0420979	0.0304315	0.236296	0.501949	0.773117	0.111755	2.88272	PC ae
C0	(Intercept)	81	42	-1.4642	-4.56674	1.62982	1.61484	0.123008	0.553326	0.370731	0.773404	0.111594	-76.8738	Acylcarnitines
Gln	(Intercept)	81	42	1.64203	-1.88222	5.15577	1.82663	0.135546	0.81446	0.374032	0.773404	0.111594	416.563	Aminoacids
Ile	(Intercept)	81	42	-1.43372	-4.70391	1.84306	1.70258	0.0960271	0.516831	0.404607	0.773404	0.111594	-76.1579	Aminoacids
Leu	(Intercept)	81	42	-1.43535	-4.6434	1.77412	1.67258	0.0553214	0.341769	0.395687	0.773404	0.111594	-76.1969	Aminoacids
Met	(Intercept)	81	42	-1.4692	-4.9352	2.00574	1.80411	0.0355901	0.688312	0.420316	0.773404	0.111594	-76.9891	Aminoacids
Trp	(Intercept)	81	42	-1.61032	-4.94748	1.73085	1.73932	0.0626793	0.455476	0.359998	0.773404	0.111594	-80.0177	Aminoacids
lysoPC a C18:1	(Intercept)	81	42	-1.45995	-4.62724	1.70279	1.65082	0.10728	0.5436	0.38223	0.773404	0.111594	-76.7753	lysoPC
PC aa C36:0	(Intercept)	81	42	1.55379	-2.05084	5.15373	1.87318	0.0135601	0.65837	0.411622	0.773404	0.111594	372.937	PC aa
PC aa C38:0	(Intercept)	81	42	-1.37633	-4.66808	1.91734	1.71608	0.0138101	0.34585	0.427103	0.773404	0.111594	-74.7496	PC aa
PC aa C38:1	(Intercept)	81	42	1.48961	-2.0168	4.99379	1.82561	0.0172142	0.529779	0.419299	0.773404	0.111594	343.536	PC aa
PC ae C34:2	(Intercept)	81	42	-1.38593	-4.66318	1.88964	1.70759	0.0653602	0.426168	0.421672	0.773404	0.111594	-74.9908	PC ae
SM (OH) C22:2	(Intercept)	81	42	-1.36661	-4.29995	1.55049	1.53289	0.0156052	0.0437029	0.377808	0.773404	0.111594	-74.5029	SM
SM C18:1	(Intercept)	81	42	-1.53626	-4.91294	1.84882	1.75851	0.0277324	0.530702	0.387588	0.773404	0.111594	-78.4816	SM
ADMA	HOMA_IR	81	42	0.0266967	-0.052018	0.105411	0.0407038	0.0225353	0.0225353	0.513859	0.774818	0.1108	2.70562	Biogenic Amines
PC ae C44:3	HOMA_IR	81	42	-0.0270105	-0.107859	0.053303	0.0418199	0.0375614	0.33816	0.5204	0.774818	0.1108	-2.6649	PC ae
SM C16:1	HOMA_IR	81	42	0.0246571	-0.0492146	0.098251	0.0380202	0.0384652	0.628962	0.518613	0.774818	0.1108	2.49636	SM
Val	(Intercept)	81	42	-1.26525	-4.34471	1.81763	1.60202	0.0737185	0.289361	0.434206	0.775781	0.110261	-71.7832	Aminoacids
PC aa C40:3	HOMA_IR	81	42	0.0173755	-0.040662	0.0702465	0.0274504	0.0180196	0.867377	0.529412	0.779574	0.108142	1.75274	PC aa
PC ae C32:2	HOMA_IR	81	42	0.0249551	-0.0560343	0.103593	0.0409566	0.00631197	0.471894	0.544122	0.787867	0.103547	2.52691	PC ae
PC ae C42:3	HOMA_IR	81	42	0.023651	-0.0603209	0.100053	0.0390728	0.0169491	0.628321	0.546803	0.787867	0.103547	2.39329	PC ae
PC ae C40:5	HOMA_IR	81	42	-0.0227276	-0.100572	0.0522237	0.0390157	0.039183	0.588171	0.561925	0.801042	0.0963445	-2.24713	PC ae
PC aa C24:0	age	81	42	-0.101789	-0.318178	0.114681	0.112526	0.0990855	0.730913	0.371226	0.802327	0.0956488	-9.67798	PC aa
PC aa C32:2	age	81	42	0.079319	-0.0933417	0.251916	0.0900493	0.108906	0.22031	0.383548	0.805005	0.0942014	8.25496	PC aa
PC aa C38:1	age	81	42	-0.0974913	-0.310433	0.115304	0.110857	0.0172142	0.529779	0.38448	0.805005	0.0942014	-9.28898	PC aa
PC ae C40:1	HOMA_IR	81	42	-0.0233864	-0.113571	0.0594417	0.0415671	0.00586583	0.448031	0.575347	0.811543	0.0906886	-2.3115	PC ae
Ile	HOMA_IR	81	42	0.0214004	-0.0546806	0.0995514	0.0396421	0.0960271	0.516831	0.590873	0.82476	0.0836723	2.1631	Aminoacids
PC aa C36:0	age	81	42	-0.0923812	-0.311611	0.126914	0.114028	0.0135601	0.65837	0.42263	0.83283	0.0794439	-8.82425	PC aa
PC ae C34:2	age	81	42	0.084091	-0.114455	0.282612	0.103483	0.0653602	0.426168	0.421221	0.83283	0.0794439	8.77279	PC ae
PC ae C36:3	age	81	42	0.0808006	-0.105802	0.267443	0.0974181	0.0878225	0.293988	0.411879	0.83283	0.0794439	8.41547	PC ae
SM (OH) C22:2	age	81	42	0.0759897	-0.100292	0.252935	0.0925688	0.0156052	0.0437029	0.416478	0.83283	0.0794439	7.89514	SM
Gln	age	81	42	-0.0719288	-0.286502	0.143718	0.111547	0.135546	0.81446	0.522776	0.833953	0.0788585	-6.94029	Aminoacids
Ile	age	81	42	0.0733533	-0.125333	0.271652	0.103294	0.0960271	0.516831	0.481719	0.833953	0.0788585	7.61107	Aminoacids
Leu	age	81	42	0.0697337	-0.124641	0.26396	0.101259	0.0553214	0.341769	0.494908	0.833953	0.0788585	7.22226	Aminoacids
Met	age	81	42	0.0764091	-0.13493	0.287566	0.109878	0.0355901	0.688312	0.490976	0.833953	0.0788585	7.9404	Aminoacids
Trp	age	81	42	0.0740173	-0.128767	0.276403	0.105452	0.0626793	0.455476	0.486836	0.833953	0.0788585	7.68254	Aminoacids
ADMA	age	81	42	-0.0590185	-0.233526	0.115489	0.0902391	0.0225353	0.0225353	0.515046	0.833953	0.0788585	-5.73106	Biogenic Amines
Taurine	age	81	42	0.0678261	-0.116281	0.251934	0.0962788	0.00869691	0.17056	0.485564	0.833953	0.0788585	7.01792	Biogenic Amines
lysoPC a C16:0	age	81	42	0.0784559	-0.135298	0.291943	0.111251	0.0325088	0.654943	0.485215	0.833953	0.0788585	8.16156	lysoPC
PC aa C30:2	age	81	42	-0.0632657	-0.239196	0.112664	0.0909744	0.00606144	0.00606144	0.488884	0.833953	0.0788585	-6.1306	PC aa
PC aa C38:0	age	81	42	0.0826361	-0.116947	0.282019	0.103933	0.0138101	0.34585	0.431174	0.833953	0.0788585	8.61465	PC aa
PC aa C40:2	age	81	42	-0.0791296	-0.304149	0.145199	0.116641	0.0270374	0.786528	0.501551	0.833953	0.0788585	-7.60798	PC aa
PC aa C42:4	age	81	42	-0.077949	-0.307805	0.151286	0.119075	0.0336432	0.848098	0.516524	0.833953	0.0788585	-7.49884	PC aa
PC aa C42:6	age	81	42	-0.0910711	-0.324839	0.142019	0.121297	0.0552061	0.780476	0.457597	0.833953	0.0788585	-8.70472	PC aa
PC ae C30:2	age	81	42	-0.0766825	-0.279384	0.126133	0.105879	0.0127406	0.398743	0.473586	0.833953	0.0788585	-7.38162	PC ae
PC ae C42:3	age	81	42	-0.0744391	-0.293309	0.14415	0.113826	0.0169491	0.628321	0.517015	0.833953	0.0788585	-7.1736	PC ae
PC ae C44:4	age	81	42	0.0672268	-0.12144	0.255827	0.0986012	0.0304315	0.236296	0.499641	0.833953	0.0788585	6.95381	PC ae
PC aa C42:0	age	81	42	0.0593025	-0.122005	0.240638	0.0948563	0.0208694	0.115244	0.535726	0.834736	0.078451	6.10961	PC aa
PC ae C42:1	age	81	42	-0.0724099	-0.293605	0.148624	0.115092	0.0256066	0.670977	0.533114	0.834736	0.078451	-6.98505	PC ae
Thr	HOMA_IR	81	42	0.0201343	-0.0613603	0.101541	0.0421978	0.00791348	0.43922	0.63463	0.835269	0.0781736	2.03383	Aminoacids
PC aa C36:4	HOMA_IR	81	42	0.0178487	-0.0500708	0.0884121	0.0353334	0.118298	0.704655	0.61497	0.835269	0.0781736	1.80089	PC aa
PC aa C38:4	HOMA_IR	81	42	0.0196483	-0.0594155	0.0991423	0.0412398	0.0646639	0.193608	0.635344	0.835269	0.0781736	1.98426	PC aa
PC aa C42:2	HOMA_IR	81	42	0.0175754	-0.0673636	0.0912904	0.0369534	0.0184698	0.685833	0.635802	0.835269	0.0781736	1.77308	PC aa
PC ae C34:3	HOMA_IR	81	42	-0.0183467	-0.0932481	0.0534949	0.0373801	0.0328272	0.667808	0.625016	0.835269	0.0781736	-1.81795	PC ae
SM C22:3	HOMA_IR	81	42	0.0196262	-0.0575324	0.0988168	0.0401978	0.0982645	0.463565	0.626796	0.835269	0.0781736	1.982	SM
PC ae C42:5	HOMA_IR	81	42	0.0179198	-0.0651148	0.093889	0.0388381	0.036471	0.601946	0.645828	0.840203	0.0756156	1.80814	PC ae
lysoPC a C18:0	HOMA_IR	81	42	0.0181165	-0.0776692	0.100894	0.0403162	0.0204816	0.561949	0.654439	0.841819	0.074781	1.82816	lysoPC
SM C24:1	HOMA_IR	81	42	-0.0180888	-0.0965864	0.0611969	0.040871	0.0421869	0.066124	0.659635	0.841819	0.074781	-1.79262	SM
C2	(Intercept)	81	42	-1.04592	-4.29514	2.20286	1.69379	0.016709	0.363678	0.540284	0.844121	0.0735951	-64.8633	Acylcarnitines
Lys	(Intercept)	81	42	-1.07395	-4.38155	2.24225	1.72002	0.0652212	0.457012	0.535924	0.844121	0.0735951	-65.8343	Aminoacids
Taurine	(Intercept)	81	42	-1.06612	-4.11488	1.98146	1.59258	0.00869691	0.17056	0.507315	0.844121	0.0735951	-65.566	Biogenic Amines
lysoPC a C16:0	(Intercept)	81	42	-1.27955	-4.79361	2.22759	1.82796	0.0325088	0.654943	0.488315	0.844121	0.0735951	-72.1838	lysoPC
lysoPC a C16:1	(Intercept)	81	42	-1.02258	-4.02505	1.98002	1.56748	0.0113221	0.0859176	0.517773	0.844121	0.0735951	-64.0335	lysoPC
PC aa C24:0	(Intercept)	81	42	1.15426	-2.4016	4.70328	1.84656	0.0990855	0.730913	0.53546	0.844121	0.0735951	217.167	PC aa
PC aa C30:2	(Intercept)	81	42	1.01098	-1.90291	3.92488	1.50679	0.00606144	0.00606144	0.504259	0.844121	0.0735951	174.831	PC aa
PC aa C32:3	(Intercept)	81	42	0.898696	-1.92886	3.72625	1.46215	0.0242763	0.0242763	0.540603	0.844121	0.0735951	145.64	PC aa
PC aa C40:2	(Intercept)	81	42	1.17577	-2.49987	4.85446	1.91029	0.0270374	0.786528	0.54175	0.844121	0.0735951	224.065	PC aa
PC ae C30:2	(Intercept)	81	42	1.18999	-2.16715	4.5401	1.74702	0.0127406	0.398743	0.500018	0.844121	0.0735951	228.703	PC ae
PC ae C44:4	(Intercept)	81	42	-1.1471	-4.26772	1.97216	1.63025	0.0304315	0.236296	0.486009	0.844121	0.0735951	-68.2444	PC ae
lysoPC a C16:1	age	81	42	0.0559196	-0.125516	0.237322	0.0946909	0.0113221	0.0859176	0.558089	0.849817	0.0706747	5.75127	lysoPC
PC ae C42:2	age	81	42	-0.0697605	-0.293729	0.153558	0.116271	0.0234776	0.71483	0.552171	0.849817	0.0706747	-6.73828	PC ae
PC aa C42:2	age	81	42	-0.0656196	-0.285232	0.153545	0.114141	0.0184698	0.685833	0.568857	0.856481	0.0672824	-6.35129	PC aa
Pro	HOMA_IR	81	42	0.0156267	-0.0640201	0.100927	0.0410226	0.0226804	0.531407	0.704306	0.862112	0.0644361	1.57494	Aminoacids
lysoPC a C16:0	HOMA_IR	81	42	-0.0144728	-0.10216	0.0610326	0.037426	0.0325088	0.654943	0.70009	0.862112	0.0644361	-1.43686	lysoPC
lysoPC a C28:0	HOMA_IR	81	42	0.0160709	-0.0814917	0.106833	0.0430937	0.00445062	0.2291	0.710387	0.862112	0.0644361	1.62007	lysoPC
PC aa C36:0	HOMA_IR	81	42	-0.0139612	-0.090853	0.0590496	0.0379673	0.0135601	0.65837	0.714138	0.862112	0.0644361	-1.38642	PC aa
PC aa C38:1	HOMA_IR	81	42	0.0162813	-0.0688315	0.0960736	0.0411177	0.0172142	0.529779	0.693223	0.862112	0.0644361	1.64146	PC aa
PC ae C36:5	HOMA_IR	81	42	-0.0167312	-0.0969715	0.0657254	0.0417796	0.0568732	0.370542	0.689981	0.862112	0.0644361	-1.6592	PC ae
C2	age	81	42	0.0539176	-0.142877	0.25082	0.102603	0.016709	0.363678	0.602103	0.867007	0.0619773	5.53976	Acylcarnitines
Val	age	81	42	0.0496891	-0.136655	0.235775	0.0969134	0.0737185	0.289361	0.610961	0.867007	0.0619773	5.09443	Aminoacids
lysoPC a C17:0	age	81	42	0.0501208	-0.142601	0.242682	0.10053	0.0838264	0.519662	0.621139	0.867007	0.0619773	5.13981	lysoPC
PC aa C32:1	age	81	42	0.0473777	-0.124161	0.218761	0.0893714	0.206956	0.46611	0.59895	0.867007	0.0619773	4.8518	PC aa
PC aa C40:3	age	81	42	-0.0597581	-0.290805	0.170085	0.119399	0.0180196	0.867377	0.619519	0.867007	0.0619773	-5.80076	PC aa
PC ae C36:1	age	81	42	-0.064082	-0.291413	0.162429	0.117758	0.0100979	0.791555	0.589402	0.867007	0.0619773	-6.2072	PC ae
PC ae C38:1	age	81	42	-0.0585979	-0.282459	0.164991	0.116303	0.0410686	0.736104	0.617264	0.867007	0.0619773	-5.69141	PC ae
ADMA	(Intercept)	81	42	0.864583	-2.02576	3.75493	1.49462	0.0225353	0.0225353	0.564638	0.869673	0.0606441	137.402	Biogenic Amines
SM C26:0	HOMA_IR	81	42	0.0148163	-0.0714643	0.0975839	0.0423643	0.0268324	0.21382	0.727629	0.870556	0.0602032	1.49266	SM
Kynurenine	(Intercept)	81	42	-0.89831	-4.03895	2.24238	1.63867	0.0761674	0.323711	0.58655	0.87499	0.0579969	-59.2743	Biogenic Amines
PC aa C42:6	(Intercept)	81	42	1.0869	-2.73622	4.9076	1.98723	0.0552061	0.780476	0.58768	0.87499	0.0579969	196.507	PC aa
PC ae C42:3	(Intercept)	81	42	1.04735	-2.54874	4.64065	1.8711	0.0169491	0.628321	0.578807	0.87499	0.0579969	185.009	PC ae
PC aa C42:4	(Intercept)	81	42	1.03877	-2.71036	4.79156	1.94663	0.0336432	0.848098	0.596552	0.87844	0.0562881	182.575	PC aa
PC aa C42:2	(Intercept)	81	42	0.928889	-2.67356	4.52751	1.87398	0.0184698	0.685833	0.622992	0.878747	0.0561361	153.169	PC aa
PC ae C36:1	(Intercept)	81	42	0.969062	-2.74081	4.68464	1.92811	0.0100979	0.791555	0.618006	0.878747	0.0561361	163.547	PC ae
PC ae C42:1	(Intercept)	81	42	0.980378	-2.65592	4.60937	1.89031	0.0256066	0.670977	0.607023	0.878747	0.0561361	166.546	PC ae
PC ae C42:2	(Intercept)	81	42	0.948293	-2.71873	4.61443	1.90772	0.0234776	0.71483	0.621996	0.878747	0.0561361	158.13	PC ae
Lys	age	81	42	0.0487183	-0.152255	0.249094	0.104283	0.0652212	0.457012	0.642971	0.884891	0.0531104	4.99246	Aminoacids
PC aa C32:3	age	81	42	-0.0393234	-0.21004	0.131393	0.0882787	0.0242763	0.0242763	0.657247	0.884891	0.0531104	-3.85603	PC aa
PC ae C40:3	age	81	42	-0.0503204	-0.269066	0.168015	0.113633	0.0398269	0.698752	0.660366	0.884891	0.0531104	-4.90753	PC ae
PC ae C42:4	age	81	42	-0.0514045	-0.268865	0.165643	0.113095	0.0239766	0.602149	0.652049	0.884891	0.0531104	-5.01056	PC ae
PC aa C42:0	(Intercept)	81	42	-0.752503	-3.75911	2.25334	1.56995	0.0208694	0.115244	0.634513	0.885675	0.0527257	-52.8814	PC aa
Asp	age	81	42	-0.0512471	-0.283768	0.181177	0.120622	0.0247212	0.852413	0.67325	0.885941	0.052595	-4.99561	Aminoacids
lysoPC a C26:0	age	81	42	-0.0387874	-0.217885	0.140374	0.0935545	0.0202068	0.0856678	0.680985	0.885941	0.052595	-3.80448	lysoPC
PC aa C42:5	age	81	42	0.0461058	-0.1675	0.258975	0.110883	0.0257447	0.722004	0.680045	0.885941	0.052595	4.71852	PC aa
His	HOMA_IR	81	42	-0.0132416	-0.0990724	0.0672552	0.0414092	0.00211481	0.485684	0.750007	0.889388	0.0509085	-1.31543	Aminoacids
Gly	HOMA_IR	81	42	-0.0121387	-0.0927749	0.0681441	0.0416394	0.00405486	0.482606	0.77144	0.892806	0.0492427	-1.20654	Aminoacids
PC aa C40:1	HOMA_IR	81	42	0.0106813	-0.0702736	0.0826698	0.0367919	0.0277276	0.704092	0.772426	0.892806	0.0492427	1.07386	PC aa
PC ae C36:1	HOMA_IR	81	42	0.00835613	-0.0607313	0.0711461	0.0325208	0.0100979	0.791555	0.798061	0.892806	0.0492427	0.839114	PC ae
PC ae C38:3	HOMA_IR	81	42	-0.00997055	-0.0881128	0.0629255	0.0377604	0.0236452	0.655411	0.792477	0.892806	0.0492427	-0.992101	PC ae
PC ae C40:3	HOMA_IR	81	42	0.0093102	-0.0696701	0.0805445	0.0365241	0.0398269	0.698752	0.799528	0.892806	0.0492427	0.935368	PC ae
SM (OH) C24:1	HOMA_IR	81	42	0.0115343	-0.0671933	0.0895011	0.040713	0.0557894	0.10742	0.777882	0.892806	0.0492427	1.16011	SM
SM C18:0	HOMA_IR	81	42	0.0108833	-0.0691289	0.100731	0.0390559	0.0437847	0.508714	0.781254	0.892806	0.0492427	1.09428	SM
SM C20:2	HOMA_IR	81	42	0.00928459	-0.0658961	0.0844653	0.0388764	0.0786994	0.0786994	0.811877	0.899103	0.0461904	0.932783	SM
Thr	age	81	42	0.0416346	-0.165968	0.249207	0.108139	0.00791348	0.43922	0.702229	0.904795	0.0434497	4.25135	Aminoacids
Thr	(Intercept)	81	42	-0.779903	-4.20263	2.64328	1.78324	0.00791348	0.43922	0.664109	0.908068	0.0418817	-54.155	Aminoacids
Tyr	(Intercept)	81	42	-0.659421	-3.52626	2.20991	1.49118	0.182985	0.336791	0.660847	0.908068	0.0418817	-48.2849	Aminoacids
PC aa C40:3	(Intercept)	81	42	0.830838	-2.92455	4.59912	1.95058	0.0180196	0.867377	0.672431	0.91016	0.0408824	129.524	PC aa
C18:1	age	81	42	0.0366978	-0.158823	0.23241	0.101903	0.085151	0.448151	0.720619	0.919647	0.0363787	3.73795	Acylcarnitines
C18:1	(Intercept)	81	42	-0.517542	-3.745	2.70819	1.68128	0.085151	0.448151	0.759752	0.925517	0.0336158	-40.4017	Acylcarnitines
Ala	(Intercept)	81	42	-0.632008	-3.84943	2.59961	1.66866	0.0870143	0.518593	0.70703	0.925517	0.0336158	-46.8477	Aminoacids
Asp	(Intercept)	81	42	0.623001	-3.17845	4.4204	1.97157	0.0247212	0.852413	0.753646	0.925517	0.0336158	86.4516	Aminoacids
Pro	(Intercept)	81	42	-0.622994	-4.12081	2.88617	1.82022	0.0226804	0.531407	0.733981	0.925517	0.0336158	-46.3664	Aminoacids
lysoPC a C26:1	(Intercept)	81	42	-0.583738	-4.05957	2.88519	1.80738	0.0346375	0.55634	0.748418	0.925517	0.0336158	-44.2191	lysoPC
PC aa C42:5	(Intercept)	81	42	-0.604685	-4.10014	2.88941	1.81903	0.0257447	0.722004	0.741468	0.925517	0.0336158	-45.3754	PC aa
PC ae C30:0	(Intercept)	81	42	-0.61778	-3.8724	2.63431	1.69646	0.0322682	0.337809	0.717664	0.925517	0.0336158	-46.086	PC ae
PC ae C38:1	(Intercept)	81	42	0.703621	-2.96727	4.37025	1.90748	0.0410686	0.736104	0.714206	0.925517	0.0336158	102.106	PC ae
PC ae C40:1	(Intercept)	81	42	0.625323	-2.76572	4.011	1.76563	0.00586583	0.448031	0.725139	0.925517	0.0336158	86.885	PC ae
PC ae C40:3	(Intercept)	81	42	0.664396	-2.92224	4.24966	1.86537	0.0398269	0.698752	0.723608	0.925517	0.0336158	94.3317	PC ae
PC ae C42:4	(Intercept)	81	42	0.576938	-2.99523	4.14746	1.86013	0.0239766	0.602149	0.758099	0.925517	0.0336158	78.0578	PC ae
PC aa C40:2	HOMA_IR	81	42	0.00645717	-0.0640248	0.0698481	0.0327407	0.0270374	0.786528	0.844285	0.927098	0.0328745	0.647807	PC aa
SM (OH) C16:1	HOMA_IR	81	42	-0.00678444	-0.0760978	0.0672707	0.0359861	0.0439899	0.697373	0.850993	0.927098	0.0328745	-0.676147	SM
PC ae C40:2	HOMA_IR	81	42	-0.00640135	-0.086108	0.0681644	0.0386288	0.00315232	0.621607	0.868827	0.938893	0.0273837	-0.63809	PC ae
PC aa C42:1	HOMA_IR	81	42	-0.00585588	-0.0926885	0.0749504	0.0413151	0.007855	0.490518	0.887659	0.944018	0.0250198	-0.583877	PC aa
PC ae C40:6	HOMA_IR	81	42	0.00601279	-0.0743923	0.0858258	0.041562	0.0607683	0.354521	0.885372	0.944018	0.0250198	0.60309	PC ae
Gln	sexM	81	42	-0.850252	-1.5091	-0.190967	0.342196	0.135546	0.81446	0.0174489	0.945733	0.0242314	-57.2693	Aminoacids
Ile	sexM	81	42	0.754782	0.151545	1.35783	0.314158	0.0960271	0.516831	0.0211731	0.945733	0.0242314	112.715	Aminoacids
Creatinine	(Intercept)	81	42	-0.457093	-3.85114	2.93906	1.76899	0.028571	0.455984	0.797399	0.951952	0.021385	-36.6878	Biogenic Amines
lysoPC a C26:0	(Intercept)	81	42	0.389753	-2.59682	3.37698	1.54877	0.0202068	0.0856678	0.802765	0.951952	0.021385	47.6615	lysoPC
PC ae C40:5	(Intercept)	81	42	-0.462089	-3.90647	2.98383	1.79311	0.039183	0.588171	0.797916	0.951952	0.021385	-37.0034	PC ae
PC ae C38:5	HOMA_IR	81	42	0.00460974	-0.0747835	0.0849689	0.0414166	0.0729022	0.278087	0.9117	0.954436	0.0202532	0.462038	PC ae
PC ae C40:4	HOMA_IR	81	42	0.00443101	-0.0778188	0.0788271	0.0380232	0.0212827	0.651394	0.907545	0.954436	0.0202532	0.444084	PC ae
lysoPC a C18:0	(Intercept)	81	42	-0.427806	-3.93219	3.07413	1.82804	0.0204816	0.561949	0.81631	0.954486	0.0202305	-34.8062	lysoPC
PC aa C42:1	(Intercept)	81	42	0.413261	-3.03643	3.85817	1.79555	0.007855	0.490518	0.819148	0.954486	0.0202305	51.1739	PC aa
lysoPC a C17:0	(Intercept)	81	42	-0.364916	-3.5439	2.80908	1.65676	0.0838264	0.519662	0.82689	0.955201	0.0199054	-30.5745	lysoPC
Creatinine	age	81	42	0.0324221	-0.173548	0.238261	0.107283	0.028571	0.455984	0.764058	0.956857	0.0191528	3.29534	Biogenic Amines
PC ae C40:1	age	81	42	-0.0331157	-0.238423	0.1722	0.107087	0.00586583	0.448031	0.758839	0.956857	0.0191528	-3.25734	PC ae
PC ae C38:4	HOMA_IR	81	42	0.00396318	-0.0769316	0.083008	0.0411475	0.0744848	0.263719	0.923552	0.959348	0.0180238	0.397104	PC ae
lysoPC a C28:1	HOMA_IR	81	42	0.00344286	-0.0764712	0.0833569	0.0413241	0.00059484	0.00059484	0.933818	0.962551	0.0165761	0.344879	lysoPC
Gly	(Intercept)	81	42	-0.360977	-3.82143	3.10396	1.80342	0.00405486	0.482606	0.842362	0.964756	0.0155823	-30.3005	Aminoacids
Pro	age	81	42	0.0292116	-0.183454	0.241319	0.110527	0.0226804	0.531407	0.792974	0.967075	0.0145397	2.96424	Aminoacids
Kynurenine	age	81	42	0.0270155	-0.163109	0.217073	0.0991672	0.0761674	0.323711	0.786701	0.967075	0.0145397	2.73837	Biogenic Amines
PC ae C40:5	age	81	42	0.0286642	-0.180926	0.237976	0.108977	0.039183	0.588171	0.793868	0.967075	0.0145397	2.90789	PC ae
Ala	age	81	42	0.00935343	-0.185766	0.20372	0.101247	0.0870143	0.518593	0.926905	0.967494	0.0143519	0.939731	Aminoacids
Arg	age	81	42	-0.0194849	-0.243194	0.203881	0.116243	0.0167739	0.664396	0.867739	0.967494	0.0143519	-1.92963	Aminoacids
Glu	age	81	42	-0.0162466	-0.239732	0.206154	0.115463	0.0893374	0.907513	0.888799	0.967494	0.0143519	-1.61154	Aminoacids
Gly	age	81	42	0.0255538	-0.184801	0.235547	0.109438	0.00405486	0.482606	0.816585	0.967494	0.0143519	2.58831	Aminoacids
Phe	age	81	42	-0.0203854	-0.226191	0.185201	0.107135	0.0377456	0.441033	0.85004	0.967494	0.0143519	-2.0179	Aminoacids
Ser	age	81	42	0.0170562	-0.20411	0.238205	0.115011	0.0124126	0.694033	0.882873	0.967494	0.0143519	1.72025	Aminoacids
lysoPC a C18:0	age	81	42	0.0158556	-0.197496	0.228623	0.111063	0.0204816	0.561949	0.887308	0.967494	0.0143519	1.5982	lysoPC
lysoPC a C20:3	age	81	42	-0.0171296	-0.211516	0.177143	0.101357	0.0409122	0.302979	0.866649	0.967494	0.0143519	-1.69837	lysoPC
lysoPC a C26:1	age	81	42	0.0158087	-0.194893	0.226604	0.109785	0.0346375	0.55634	0.886253	0.967494	0.0143519	1.59344	lysoPC
lysoPC a C28:1	age	81	42	-0.0115972	-0.188764	0.16557	0.0916142	0.00059484	0.00059484	0.899597	0.967494	0.0143519	-1.15302	lysoPC
PC aa C40:4	age	81	42	-0.0122133	-0.221326	0.196787	0.109177	0.0577637	0.493037	0.911573	0.967494	0.0143519	-1.2139	PC aa
PC aa C42:1	age	81	42	-0.0268439	-0.235934	0.182263	0.10897	0.007855	0.490518	0.806716	0.967494	0.0143519	-2.64868	PC aa
PC ae C30:0	age	81	42	0.0178805	-0.178972	0.214738	0.102719	0.0322682	0.337809	0.862709	0.967494	0.0143519	1.80413	PC ae
PC ae C32:2	age	81	42	-0.0239579	-0.229232	0.18128	0.106903	0.00631197	0.471894	0.823794	0.967494	0.0143519	-2.36732	PC ae
PC ae C34:3	age	81	42	0.027257	-0.189178	0.243908	0.112593	0.0328272	0.667808	0.809943	0.967494	0.0143519	2.76318	PC ae
PC ae C38:2	age	81	42	0.00914152	-0.193357	0.211343	0.105451	0.0535252	0.58388	0.931393	0.967494	0.0143519	0.918344	PC ae
PC ae C38:3	age	81	42	0.0134343	-0.20335	0.229902	0.112656	0.0236452	0.655411	0.90568	0.967494	0.0143519	1.3525	PC ae
PC ae C40:4	age	81	42	0.00999368	-0.207578	0.227159	0.113077	0.0212827	0.651394	0.930035	0.967494	0.0143519	1.00438	PC ae
SM C26:1	age	81	42	-0.0140675	-0.201406	0.173335	0.0977657	0.0114761	0.209296	0.886306	0.967494	0.0143519	-1.3969	SM
His	age	81	42	0.0055492	-0.203936	0.214859	0.109095	0.00211481	0.485684	0.959691	0.974232	0.0113376	0.556462	Aminoacids
Tyr	age	81	42	-0.00537812	-0.179071	0.168055	0.090169	0.182985	0.336791	0.952758	0.974232	0.0113376	-0.536368	Aminoacids
PC ae C40:2	age	81	42	-0.00631476	-0.222776	0.209556	0.11238	0.00315232	0.621607	0.955474	0.974232	0.0113376	-0.629486	PC ae
PC aa C30:2	HOMA_IR	81	42	-0.00184621	-0.0812022	0.0775098	0.0410355	0.00606144	0.00606144	0.964231	0.978841	0.00928794	-0.184451	PC aa
PC aa C38:0	HOMA_IR	81	42	0.00199338	-0.0805364	0.0834016	0.0424349	0.0138101	0.34585	0.962661	0.978841	0.00928794	0.199536	PC aa
lysoPC a C28:1	(Intercept)	81	42	0.179511	-2.75488	3.1139	1.51739	0.00059484	0.00059484	0.906136	0.979946	0.00879766	19.6632	lysoPC
PC aa C40:4	(Intercept)	81	42	-0.241333	-3.69486	3.20534	1.79963	0.0577637	0.493037	0.894076	0.979946	0.00879766	-21.442	PC aa
PC ae C32:2	(Intercept)	81	42	0.256458	-3.12714	3.63877	1.76197	0.00631197	0.471894	0.884977	0.979946	0.00879766	29.2345	PC ae
PC ae C34:3	(Intercept)	81	42	-0.250853	-3.81132	3.30374	1.84949	0.0328272	0.667808	0.892771	0.979946	0.00879766	-22.1863	PC ae
PC ae C38:3	(Intercept)	81	42	-0.250219	-3.8082	3.30748	1.85091	0.0236452	0.655411	0.893133	0.979946	0.00879766	-22.137	PC ae
PC ae C40:4	(Intercept)	81	42	-0.263453	-3.83399	3.30569	1.85796	0.0212827	0.651394	0.887964	0.979946	0.00879766	-23.1606	PC ae
PC ae C42:5	(Intercept)	81	42	-0.2128	-3.6832	3.25452	1.80628	0.036471	0.601946	0.906816	0.979946	0.00879766	-19.1682	PC ae
Arg	(Intercept)	81	42	0.141456	-3.5293	3.81152	1.90938	0.0167739	0.664396	0.941309	0.980691	0.00846771	15.195	Aminoacids
Glu	(Intercept)	81	42	-0.0671195	-3.69647	3.57734	1.88416	0.0893374	0.907513	0.971756	0.980691	0.00846771	-6.49165	Aminoacids
His	(Intercept)	81	42	-0.0478183	-3.4985	3.40124	1.79767	0.00211481	0.485684	0.978911	0.980691	0.00846771	-4.6693	Aminoacids
Phe	(Intercept)	81	42	0.0647012	-3.3261	3.45667	1.76707	0.0377456	0.441033	0.970967	0.980691	0.00846771	6.68402	Aminoacids
Ser	(Intercept)	81	42	-0.10608	-3.73949	3.5217	1.88782	0.0124126	0.694033	0.95547	0.980691	0.00846771	-10.0648	Aminoacids
lysoPC a C20:3	(Intercept)	81	42	-0.0407829	-3.2509	3.16902	1.67476	0.0409122	0.302979	0.980691	0.980691	0.00846771	-3.99625	lysoPC
lysoPC a C28:0	(Intercept)	81	42	-0.0888957	-3.32018	3.13862	1.6757	0.00445062	0.2291	0.957992	0.980691	0.00846771	-8.5059	lysoPC
PC ae C38:2	(Intercept)	81	42	0.0979568	-3.23391	3.42559	1.73543	0.0535252	0.58388	0.955288	0.980691	0.00846771	10.2915	PC ae
PC ae C40:2	(Intercept)	81	42	0.10009	-3.44854	3.65239	1.84738	0.00315232	0.621607	0.957059	0.980691	0.00846771	10.527	PC ae
SM C26:1	(Intercept)	81	42	0.0708052	-3.0275	3.16854	1.61663	0.0114761	0.209296	0.965278	0.980691	0.00846771	7.33721	SM
lysoPC a C20:4	sexM	81	42	0.549649	0.0736094	1.02684	0.249702	0.296659	0.471728	0.0358821	0.983177	0.00736845	73.2645	lysoPC
SM C20:2	sexM	81	42	-0.551607	-1.05329	-0.0499194	0.259426	0.0786994	0.0786994	0.0366857	0.983177	0.00736845	-42.3976	SM
lysoPC a C28:0	age	81	42	0.002173	-0.191803	0.19639	0.101363	0.00445062	0.2291	0.98302	0.990369	0.00420289	0.217537	lysoPC
PC ae C42:5	age	81	42	0.00133414	-0.20967	0.212136	0.109809	0.036471	0.601946	0.990369	0.990369	0.00420289	0.133503	PC ae
PC ae C30:2	HOMA_IR	81	42	0.000896127	-0.0949611	0.0880057	0.0422153	0.0127406	0.398743	0.983121	0.990513	0.00413993	0.0896528	PC ae
Taurine	HOMA_IR	81	42	0.000394495	-0.086723	0.0830018	0.0417152	0.00869691	0.17056	0.992484	0.992484	0.0032766	0.0394573	Biogenic Amines
C0	sexM	81	42	0.173948	-0.396946	0.746046	0.29826	0.123008	0.553326	0.563741	0.997119	0.00125312	18.9994	Acylcarnitines
C2	sexM	81	42	0.134311	-0.46314	0.731303	0.311254	0.016709	0.363678	0.668472	0.997119	0.00125312	14.3748	Acylcarnitines
C14:1	sexM	81	42	0.363216	-0.294386	1.02072	0.342139	0.0444862	0.617856	0.295041	0.997119	0.00125312	43.7947	Acylcarnitines
C18:1	sexM	81	42	0.635288	0.0413371	1.22906	0.309436	0.085151	0.448151	0.0468018	0.997119	0.00125312	88.7565	Acylcarnitines
Ala	sexM	81	42	0.0946509	-0.496324	0.684673	0.307984	0.0870143	0.518593	0.760433	0.997119	0.00125312	9.92751	Aminoacids
Arg	sexM	81	42	-0.0985108	-0.781363	0.584823	0.355231	0.0167739	0.664396	0.783036	0.997119	0.00125312	-9.38141	Aminoacids
Asn	sexM	81	42	-0.064677	-0.645166	0.515427	0.302302	0.0641253	0.457943	0.8317	0.997119	0.00125312	-6.26299	Aminoacids
Asp	sexM	81	42	0.232497	-0.482543	0.947905	0.371016	0.0247212	0.852413	0.534607	0.997119	0.00125312	26.1747	Aminoacids
Cit	sexM	81	42	0.333923	-0.257547	0.926842	0.309252	0.0532568	0.422539	0.288181	0.997119	0.00125312	39.6435	Aminoacids
Glu	sexM	81	42	0.683069	-0.00465809	1.3703	0.356286	0.0893374	0.907513	0.0625394	0.997119	0.00125312	97.9944	Aminoacids
Gly	sexM	81	42	0.111466	-0.52756	0.750583	0.332958	0.00405486	0.482606	0.739644	0.997119	0.00125312	11.7916	Aminoacids
His	sexM	81	42	0.0627205	-0.574164	0.700402	0.331949	0.00211481	0.485684	0.851148	0.997119	0.00125312	6.47292	Aminoacids
Leu	sexM	81	42	0.516082	-0.0724986	1.10465	0.306833	0.0553214	0.341769	0.100484	0.997119	0.00125312	67.5451	Aminoacids
Lys	sexM	81	42	-0.261227	-0.869093	0.346399	0.316825	0.0652212	0.457012	0.414854	0.997119	0.00125312	-22.9894	Aminoacids
Met	sexM	81	42	-0.0470991	-0.693947	0.598375	0.335945	0.0355901	0.688312	0.889256	0.997119	0.00125312	-4.60071	Aminoacids
Orn	sexM	81	42	0.354814	-0.291489	1.00123	0.336437	0.0640204	0.596404	0.298214	0.997119	0.00125312	42.5915	Aminoacids
Phe	sexM	81	42	-0.136323	-0.761051	0.488476	0.32549	0.0377456	0.441033	0.677637	0.997119	0.00125312	-12.7439	Aminoacids
Pro	sexM	81	42	0.367316	-0.278782	1.01326	0.336592	0.0226804	0.531407	0.282239	0.997119	0.00125312	44.3854	Aminoacids
Ser	sexM	81	42	-0.184092	-0.860229	0.493105	0.35177	0.0124126	0.694033	0.603808	0.997119	0.00125312	-16.8141	Aminoacids
Thr	sexM	81	42	0.16342	-0.467506	0.794463	0.32866	0.00791348	0.43922	0.621792	0.997119	0.00125312	17.7532	Aminoacids
Trp	sexM	81	42	0.403528	-0.211081	1.01839	0.320378	0.0626793	0.455476	0.215479	0.997119	0.00125312	49.7098	Aminoacids
Tyr	sexM	81	42	0.109043	-0.412285	0.630429	0.272534	0.182985	0.336791	0.691476	0.997119	0.00125312	11.521	Aminoacids
Val	sexM	81	42	0.22573	-0.336304	0.787639	0.293207	0.0737185	0.289361	0.446082	0.997119	0.00125312	25.3237	Aminoacids
ADMA	sexM	81	42	-0.272242	-0.797511	0.253028	0.27162	0.0225353	0.0225353	0.319344	0.997119	0.00125312	-23.833	Biogenic Amines
Creatinine	sexM	81	42	0.343772	-0.282481	0.969453	0.326097	0.028571	0.455984	0.298358	0.997119	0.00125312	41.0257	Biogenic Amines
Kynurenine	sexM	81	42	0.458167	-0.11734	1.03431	0.30026	0.0761674	0.323711	0.135252	0.997119	0.00125312	58.1173	Biogenic Amines
Taurine	sexM	81	42	-0.0569606	-0.613397	0.499185	0.290841	0.00869691	0.17056	0.845856	0.997119	0.00125312	-5.53687	Biogenic Amines
lysoPC a C16:0	sexM	81	42	0.381142	-0.270946	1.03464	0.339836	0.0325088	0.654943	0.26974	0.997119	0.00125312	46.3955	lysoPC
lysoPC a C16:1	sexM	81	42	-0.0416185	-0.588455	0.505428	0.285493	0.0113221	0.0859176	0.884848	0.997119	0.00125312	-4.07643	lysoPC
lysoPC a C17:0	sexM	81	42	0.00111244	-0.584713	0.588442	0.305824	0.0838264	0.519662	0.997119	0.997119	0.00125312	0.111306	lysoPC
lysoPC a C18:0	sexM	81	42	0.340633	-0.307754	0.990809	0.338488	0.0204816	0.561949	0.321532	0.997119	0.00125312	40.5838	lysoPC
lysoPC a C18:1	sexM	81	42	0.362194	-0.22187	0.9475	0.304882	0.10728	0.5436	0.242969	0.997119	0.00125312	43.6478	lysoPC
lysoPC a C18:2	sexM	81	42	0.27509	-0.275995	0.826623	0.287874	0.0823773	0.265907	0.345539	0.997119	0.00125312	31.665	lysoPC
lysoPC a C20:3	sexM	81	42	-0.0871493	-0.675396	0.501429	0.306926	0.0409122	0.302979	0.777986	0.997119	0.00125312	-8.34598	lysoPC
lysoPC a C24:0	sexM	81	42	0.334102	-0.26409	0.933837	0.312824	0.0799141	0.425932	0.293453	0.997119	0.00125312	39.6686	lysoPC
lysoPC a C26:0	sexM	81	42	-0.0222264	-0.560642	0.51659	0.282013	0.0202068	0.0856678	0.937656	0.997119	0.00125312	-2.19812	lysoPC
lysoPC a C26:1	sexM	81	42	0.34506	-0.296796	0.988056	0.334491	0.0346375	0.55634	0.308929	0.997119	0.00125312	41.2075	lysoPC
lysoPC a C28:0	sexM	81	42	-0.118031	-0.703991	0.468885	0.306622	0.00445062	0.2291	0.702769	0.997119	0.00125312	-11.1331	lysoPC
lysoPC a C28:1	sexM	81	42	-0.0451537	-0.578428	0.48812	0.275759	0.00059484	0.00059484	0.870362	0.997119	0.00125312	-4.41494	lysoPC
PC aa C24:0	sexM	81	42	0.331735	-0.330168	0.994598	0.344279	0.0990855	0.730913	0.341364	0.997119	0.00125312	39.3383	PC aa
PC aa C26:0	sexM	81	42	0.0900978	-0.48918	0.66887	0.30252	0.0960002	0.351971	0.76761	0.997119	0.00125312	9.42814	PC aa
PC aa C28:1	sexM	81	42	-0.311614	-0.840695	0.217732	0.276161	0.169303	0.344624	0.266204	0.997119	0.00125312	-26.7736	PC aa
PC aa C30:0	sexM	81	42	-0.170995	-0.734796	0.392673	0.293613	0.188858	0.53884	0.563615	0.997119	0.00125312	-15.7174	PC aa
PC aa C30:2	sexM	81	42	-0.0497213	-0.579271	0.479828	0.273833	0.00606144	0.00606144	0.856393	0.997119	0.00125312	-4.85054	PC aa
PC aa C32:0	sexM	81	42	0.182549	-0.458979	0.823451	0.33365	0.0320995	0.596205	0.587449	0.997119	0.00125312	20.0273	PC aa
PC aa C32:1	sexM	81	42	-0.0166559	-0.536432	0.502889	0.270955	0.206956	0.46611	0.951302	0.997119	0.00125312	-1.65179	PC aa
PC aa C32:2	sexM	81	42	-0.169701	-0.690465	0.3512	0.271794	0.108906	0.22031	0.535998	0.997119	0.00125312	-15.6083	PC aa
PC aa C32:3	sexM	81	42	-0.051198	-0.565057	0.462661	0.265719	0.0242763	0.0242763	0.847719	0.997119	0.00125312	-4.99094	PC aa
PC aa C34:1	sexM	81	42	0.00581522	-0.56297	0.574289	0.296378	0.11333	0.435548	0.984446	0.997119	0.00125312	0.583216	PC aa
PC aa C34:2	sexM	81	42	-0.344253	-0.928892	0.239875	0.304577	0.116273	0.526839	0.265637	0.997119	0.00125312	-29.1251	PC aa
PC aa C34:3	sexM	81	42	-0.0412242	-0.59448	0.512065	0.288709	0.0585588	0.216989	0.887193	0.997119	0.00125312	-4.03861	PC aa
PC aa C34:4	sexM	81	42	-0.145944	-0.718159	0.426647	0.298336	0.105704	0.405337	0.627431	0.997119	0.00125312	-13.5794	PC aa
PC aa C36:0	sexM	81	42	-0.0138533	-0.683584	0.656731	0.348413	0.0135601	0.65837	0.968487	0.997119	0.00125312	-1.37578	PC aa
PC aa C36:1	sexM	81	42	0.279424	-0.272638	0.831453	0.288054	0.0567511	0.211751	0.337985	0.997119	0.00125312	32.2368	PC aa
PC aa C36:2	sexM	81	42	0.0955796	-0.460316	0.651455	0.290109	0.0394671	0.180337	0.743572	0.997119	0.00125312	10.0296	PC aa
PC aa C36:3	sexM	81	42	0.017389	-0.523542	0.558309	0.282358	0.0568249	0.153653	0.951208	0.997119	0.00125312	1.75411	PC aa
PC aa C36:4	sexM	81	42	0.217722	-0.413631	0.848929	0.328189	0.118298	0.704655	0.510972	0.997119	0.00125312	24.3241	PC aa
PC aa C36:5	sexM	81	42	0.250767	-0.318133	0.819628	0.29661	0.0935311	0.344259	0.402963	0.997119	0.00125312	28.5011	PC aa
PC aa C36:6	sexM	81	42	-0.146747	-0.6977	0.404308	0.287438	0.0871066	0.270951	0.61254	0.997119	0.00125312	-13.6487	PC aa
PC aa C38:0	sexM	81	42	0.192091	-0.41242	0.796949	0.315174	0.0138101	0.34585	0.545732	0.997119	0.00125312	21.178	PC aa
PC aa C38:1	sexM	81	42	-0.0640597	-0.712162	0.584559	0.337604	0.0172142	0.529779	0.850512	0.997119	0.00125312	-6.2051	PC aa
PC aa C38:3	sexM	81	42	0.117939	-0.420945	0.656914	0.281299	0.0629735	0.16212	0.677318	0.997119	0.00125312	12.5176	PC aa
PC aa C38:4	sexM	81	42	0.294953	-0.251732	0.841727	0.285336	0.0646639	0.193608	0.307646	0.997119	0.00125312	34.3063	PC aa
PC aa C38:5	sexM	81	42	0.245356	-0.299818	0.790522	0.284478	0.0776731	0.21357	0.393666	0.997119	0.00125312	27.8076	PC aa
PC aa C38:6	sexM	81	42	0.196184	-0.38086	0.772788	0.300864	0.0461973	0.291095	0.518245	0.997119	0.00125312	21.675	PC aa
PC aa C40:1	sexM	81	42	0.039999	-0.640177	0.721611	0.35405	0.0277276	0.704092	0.910672	0.997119	0.00125312	4.08098	PC aa
PC aa C40:2	sexM	81	42	0.273705	-0.414843	0.962972	0.357761	0.0270374	0.786528	0.449013	0.997119	0.00125312	31.4827	PC aa
PC aa C40:3	sexM	81	42	0.210877	-0.49782	0.919699	0.367578	0.0180196	0.867377	0.569539	0.997119	0.00125312	23.476	PC aa
PC aa C40:4	sexM	81	42	0.315811	-0.319782	0.952991	0.332021	0.0577637	0.493037	0.348367	0.997119	0.00125312	37.1371	PC aa
PC aa C40:5	sexM	81	42	0.111371	-0.455024	0.678309	0.295495	0.160552	0.433926	0.708357	0.997119	0.00125312	11.7809	PC aa
PC aa C40:6	sexM	81	42	0.153539	-0.453736	0.760412	0.316237	0.0567153	0.473571	0.630041	0.997119	0.00125312	16.5953	PC aa
PC aa C42:0	sexM	81	42	-0.0832845	-0.631	0.465259	0.286123	0.0208694	0.115244	0.772712	0.997119	0.00125312	-7.99106	PC aa
PC aa C42:1	sexM	81	42	0.18034	-0.455747	0.817583	0.331582	0.007855	0.490518	0.589755	0.997119	0.00125312	19.7624	PC aa
PC aa C42:2	sexM	81	42	0.196079	-0.474196	0.867502	0.349009	0.0184698	0.685833	0.577759	0.997119	0.00125312	21.6622	PC aa
PC aa C42:4	sexM	81	42	0.270524	-0.434999	0.976545	0.366152	0.0336432	0.848098	0.464528	0.997119	0.00125312	31.0651	PC aa
PC aa C42:5	sexM	81	42	0.21255	-0.439241	0.865549	0.339383	0.0257447	0.722004	0.535251	0.997119	0.00125312	23.6828	PC aa
PC aa C42:6	sexM	81	42	0.158637	-0.556205	0.875042	0.371876	0.0552061	0.780476	0.672274	0.997119	0.00125312	17.1912	PC aa
PC ae C30:0	sexM	81	42	0.0395216	-0.557099	0.636556	0.311345	0.0322682	0.337809	0.899669	0.997119	0.00125312	4.0313	PC ae
PC ae C30:1	sexM	81	42	-0.00186659	-0.509854	0.506121	0.262683	0.028672	0.028672	0.994349	0.997119	0.00125312	-0.186485	PC ae
PC ae C30:2	sexM	81	42	0.108717	-0.506795	0.725497	0.321469	0.0127406	0.398743	0.737268	0.997119	0.00125312	11.4846	PC ae
PC ae C32:1	sexM	81	42	-0.116131	-0.760799	0.529096	0.335631	0.0371184	0.555572	0.731181	0.997119	0.00125312	-10.9641	PC ae
PC ae C32:2	sexM	81	42	0.0265421	-0.597652	0.651274	0.325155	0.00631197	0.471894	0.935357	0.997119	0.00125312	2.68974	PC ae
PC ae C34:0	sexM	81	42	-0.216182	-0.784729	0.352436	0.296483	0.0924349	0.337435	0.470231	0.997119	0.00125312	-19.4411	PC ae
PC ae C34:1	sexM	81	42	-0.220732	-0.808359	0.367076	0.306333	0.0573528	0.366624	0.475433	0.997119	0.00125312	-19.8069	PC ae
PC ae C34:2	sexM	81	42	-0.483127	-1.08579	0.119851	0.314158	0.0653602	0.426168	0.132213	0.997119	0.00125312	-38.3148	PC ae
PC ae C34:3	sexM	81	42	-0.401256	-1.06306	0.260426	0.344055	0.0328272	0.667808	0.250584	0.997119	0.00125312	-33.0521	PC ae
PC ae C36:0	sexM	81	42	-0.23502	-0.867842	0.396978	0.329028	0.0711817	0.588994	0.479278	0.997119	0.00125312	-20.9445	PC ae
PC ae C36:1	sexM	81	42	0.0993662	-0.596287	0.795412	0.3613	0.0100979	0.791555	0.784787	0.997119	0.00125312	10.4471	PC ae
PC ae C36:2	sexM	81	42	-0.0465802	-0.641916	0.549064	0.310421	0.0299975	0.325261	0.881489	0.997119	0.00125312	-4.5512	PC ae
PC ae C36:3	sexM	81	42	-0.445413	-1.00992	0.119589	0.29469	0.0878225	0.293988	0.139026	0.997119	0.00125312	-35.944	PC ae
PC ae C36:4	sexM	81	42	0.189317	-0.445706	0.824732	0.330375	0.108127	0.658236	0.569899	0.997119	0.00125312	20.8424	PC ae
PC ae C36:5	sexM	81	42	0.200335	-0.393942	0.794472	0.309759	0.0568732	0.370542	0.521583	0.997119	0.00125312	22.1812	PC ae
PC ae C38:0	sexM	81	42	-0.0624541	-0.658097	0.533161	0.310382	0.0727178	0.430069	0.841571	0.997119	0.00125312	-6.05438	PC ae
PC ae C38:1	sexM	81	42	0.390976	-0.293703	1.07646	0.356079	0.0410686	0.736104	0.279275	0.997119	0.00125312	47.8423	PC ae
PC ae C38:2	sexM	81	42	0.266647	-0.349757	0.884029	0.321442	0.0535252	0.58388	0.412411	0.997119	0.00125312	30.558	PC ae
PC ae C38:3	sexM	81	42	0.365934	-0.29557	1.028	0.344163	0.0236452	0.655411	0.294313	0.997119	0.00125312	44.1861	PC ae
PC ae C38:4	sexM	81	42	0.352684	-0.204394	0.910087	0.290682	0.0744848	0.263719	0.232336	0.997119	0.00125312	42.2881	PC ae
PC ae C38:5	sexM	81	42	0.284304	-0.27984	0.848403	0.29425	0.0729022	0.278087	0.339866	0.997119	0.00125312	32.8836	PC ae
PC ae C38:6	sexM	81	42	0.0414789	-0.603934	0.686441	0.335184	0.104051	0.743787	0.902141	0.997119	0.00125312	4.23512	PC ae
PC ae C40:1	sexM	81	42	0.0372513	-0.586785	0.662629	0.325536	0.00586583	0.448031	0.909528	0.997119	0.00125312	3.79538	PC ae
PC ae C40:2	sexM	81	42	0.121564	-0.537567	0.781476	0.34308	0.00315232	0.621607	0.725041	0.997119	0.00125312	12.9262	PC ae
PC ae C40:3	sexM	81	42	0.430194	-0.237728	1.09895	0.347516	0.0398269	0.698752	0.223486	0.997119	0.00125312	53.7555	PC ae
PC ae C40:4	sexM	81	42	0.357786	-0.305717	1.02225	0.345419	0.0212827	0.651394	0.306992	0.997119	0.00125312	43.016	PC ae
PC ae C40:5	sexM	81	42	0.447225	-0.191239	1.08589	0.332281	0.039183	0.588171	0.186101	0.997119	0.00125312	56.3967	PC ae
PC ae C40:6	sexM	81	42	0.154898	-0.43128	0.741128	0.305591	0.0607683	0.354521	0.615069	0.997119	0.00125312	16.7539	PC ae
PC ae C42:1	sexM	81	42	0.227079	-0.448261	0.904007	0.351746	0.0256066	0.670977	0.522668	0.997119	0.00125312	25.4929	PC ae
PC ae C42:2	sexM	81	42	0.209355	-0.474267	0.894134	0.355804	0.0234776	0.71483	0.55995	0.997119	0.00125312	23.2882	PC ae
PC ae C42:3	sexM	81	42	0.108288	-0.559117	0.776643	0.347509	0.0169491	0.628321	0.75707	0.997119	0.00125312	11.4369	PC ae
PC ae C42:4	sexM	81	42	0.168911	-0.493307	0.832148	0.345016	0.0239766	0.602149	0.627363	0.997119	0.00125312	18.4014	PC ae
PC ae C42:5	sexM	81	42	0.450512	-0.192551	1.09428	0.334946	0.036471	0.601946	0.186785	0.997119	0.00125312	56.9116	PC ae
PC ae C44:3	sexM	81	42	0.0144002	-0.575071	0.604404	0.307432	0.0375614	0.33816	0.962881	0.997119	0.00125312	1.45044	PC ae
PC ae C44:4	sexM	81	42	-0.288941	-0.859839	0.283063	0.298179	0.0304315	0.236296	0.339173	0.997119	0.00125312	-25.0944	PC ae
PC ae C44:5	sexM	81	42	0.191944	-0.464182	0.848861	0.341451	0.0714881	0.652302	0.577269	0.997119	0.00125312	21.1602	PC ae
PC ae C44:6	sexM	81	42	0.107622	-0.472962	0.68884	0.303248	0.0563308	0.298864	0.724725	0.997119	0.00125312	11.3627	PC ae
SM (OH) C14:1	sexM	81	42	-0.420572	-1.04981	0.209117	0.327424	0.115799	0.664003	0.206626	0.997119	0.00125312	-34.3329	SM
SM (OH) C16:1	sexM	81	42	-0.283715	-0.940351	0.372534	0.341268	0.0439899	0.697373	0.41093	0.997119	0.00125312	-24.7019	SM
SM (OH) C22:1	sexM	81	42	-0.0129448	-0.532756	0.506963	0.271416	0.0727795	0.109657	0.962203	0.997119	0.00125312	-1.28614	SM
SM (OH) C22:2	sexM	81	42	-0.0124808	-0.543845	0.51937	0.278807	0.0156052	0.0437029	0.964523	0.997119	0.00125312	-1.24033	SM
SM (OH) C24:1	sexM	81	42	0.00377936	-0.523498	0.531111	0.27534	0.0557894	0.10742	0.989119	0.997119	0.00125312	0.378651	SM
SM C16:0	sexM	81	42	-0.172117	-0.776971	0.432848	0.314846	0.0944581	0.583044	0.58771	0.997119	0.00125312	-15.8119	SM
SM C16:1	sexM	81	42	-0.26169	-0.907477	0.3836	0.335733	0.0384652	0.628962	0.440384	0.997119	0.00125312	-23.025	SM
SM C18:0	sexM	81	42	0.0622023	-0.53919	0.662475	0.313399	0.0437847	0.508714	0.843851	0.997119	0.00125312	6.41776	SM
SM C18:1	sexM	81	42	0.0272327	-0.597583	0.65107	0.325139	0.0277324	0.530702	0.933698	0.997119	0.00125312	2.76069	SM
SM C22:3	sexM	81	42	0.155193	-0.436614	0.746777	0.308262	0.0982645	0.463565	0.617465	0.997119	0.00125312	16.7883	SM
SM C24:0	sexM	81	42	0.166593	-0.369363	0.702718	0.279809	0.0498952	0.125431	0.555028	0.997119	0.00125312	18.1273	SM
SM C24:1	sexM	81	42	0.166818	-0.359495	0.693032	0.274369	0.0421869	0.066124	0.546744	0.997119	0.00125312	18.1539	SM
SM C26:0	sexM	81	42	0.00623287	-0.564694	0.577293	0.298071	0.0268324	0.21382	0.983427	0.997119	0.00125312	0.625233	SM
SM C26:1	sexM	81	42	0.128164	-0.438383	0.694507	0.295572	0.0114761	0.209296	0.666987	0.997119	0.00125312	13.6739	SM
H1	sexM	81	42	0.00138828	-0.572635	0.576097	0.299389	0.0747549	0.350791	0.996324	0.997119	0.00125312	0.138924	Sugars
