# Supplementary material for: A Metabolomics-Based Investigation of the Effects of a Short-Term Body Weight Reduction Program in a Cohort of Adolescents with Obesity: A Prospective Interventional Clinical Study
Source: Nutrients. 2023 Jan 19;15(3):529. doi: 10.3390/nu15030529 (PMC9921209; doi:10.3390/nu15030529)
Supplement: Supplementary file 1 [file nutrients-15-00529-s001.zip › 2022-07-12_PRG_Supplementary_material_GF/S17_PRG_lmer_total_cholesterol.xlsx]

## Sheet: S14_PRG_lmer_total_cholesterol
Dependent	Independent	N_observations	N_groups	beta	beta_confint2.5	beta_confint97.5	SE	adj_R_sqrd_marginal	adj_R_sqrd_conditional	Pvalue	FDR_Pvalue	negative_log10fdr	variation_perc	Category
t4-OH-Pro	(Intercept)	84	42	4.15789	1.56615	6.75278	1.34964	0.328082	0.551995	0.0037998	0.377485	0.4231	6293.62	Biogenic Amines
lysoPC a C20:4	(Intercept)	84	42	-4.45418	-7.62036	-1.28956	1.64427	0.147504	0.623226	0.00991942	0.377485	0.4231	-98.837	lysoPC
PC aa C36:4	(Intercept)	84	42	-4.36255	-7.62935	-1.09626	1.69653	0.113073	0.653906	0.0140853	0.377485	0.4231	-98.7254	PC aa
PC aa C36:5	(Intercept)	84	42	-4.06234	-6.85837	-1.26264	1.45623	0.161483	0.379151	0.0080903	0.377485	0.4231	-98.2791	PC aa
PC aa C36:6	(Intercept)	84	42	-3.40536	-5.92247	-0.885115	1.31206	0.239632	0.341106	0.0132497	0.377485	0.4231	-96.6805	PC aa
PC aa C26:0	(Intercept)	84	42	-3.25084	-6.24671	-0.264439	1.55565	0.178189	0.474468	0.0435299	0.38462	0.414968	-96.1258	PC aa
PC aa C38:4	(Intercept)	84	42	-3.05506	-5.89933	-0.208798	1.48219	0.0595731	0.198736	0.0459248	0.38462	0.414968	-95.288	PC aa
PC aa C38:5	(Intercept)	84	42	-3.44175	-6.26501	-0.616926	1.47114	0.0764145	0.217613	0.0244611	0.38462	0.414968	-96.7991	PC aa
PC ae C36:4	(Intercept)	84	42	-3.61266	-6.97188	-0.255725	1.74327	0.111737	0.680191	0.0448138	0.38462	0.414968	-97.302	PC ae
PC ae C38:0	(Intercept)	84	42	-3.63869	-6.5684	-0.703253	1.52547	0.129084	0.428461	0.0220433	0.38462	0.414968	-97.3713	PC ae
PC ae C38:4	(Intercept)	84	42	-3.36808	-6.28615	-0.451335	1.51912	0.0901253	0.306724	0.0324716	0.38462	0.414968	-96.5544	PC ae
PC ae C38:5	(Intercept)	84	42	-3.16587	-6.10306	-0.227295	1.52967	0.0683192	0.284156	0.0450649	0.38462	0.414968	-95.7823	PC ae
PC ae C38:6	(Intercept)	84	42	-3.91864	-7.32133	-0.519645	1.76381	0.118295	0.773773	0.0320807	0.38462	0.414968	-98.0132	PC ae
PC ae C40:6	(Intercept)	84	42	-3.27629	-6.31145	-0.239144	1.57983	0.0714833	0.370995	0.0446494	0.38462	0.414968	-96.2232	PC ae
SM (OH) C22:1	(Intercept)	84	42	-2.96697	-5.67562	-0.258072	1.41197	0.080028	0.140009	0.04206	0.38462	0.414968	-94.8541	SM
SM C22:3	(Intercept)	84	42	-3.89883	-7.01615	-0.780579	1.62119	0.0954118	0.479468	0.0209425	0.38462	0.414968	-97.9734	SM
Asn	(Intercept)	84	42	-3.19396	-6.32748	-0.0607212	1.62942	0.0790872	0.460651	0.0570292	0.394315	0.404157	-95.8991	Aminoacids
lysoPC a C18:2	(Intercept)	84	42	-3.16132	-6.17019	-0.156474	1.56501	0.0635729	0.325136	0.0502827	0.394315	0.404157	-95.763	lysoPC
PC aa C28:1	(Intercept)	84	42	-2.73508	-5.43642	-0.0382266	1.40458	0.302451	0.533445	0.0588529	0.394315	0.404157	-93.5111	PC aa
SM (OH) C24:1	(Intercept)	84	42	-2.8468	-5.60498	-0.0877321	1.43776	0.0617358	0.138796	0.0547116	0.394315	0.404157	-94.1971	SM
Cit	(Intercept)	84	42	-3.00935	-6.19555	0.163904	1.65313	0.0981226	0.464701	0.0769982	0.399269	0.398735	-95.0676	Aminoacids
PC aa C34:1	(Intercept)	84	42	-2.80523	-5.77837	0.168271	1.54741	0.0952148	0.37671	0.0774701	0.399269	0.398735	-93.9507	PC aa
PC aa C34:4	(Intercept)	84	42	-2.79158	-5.69449	0.11365	1.51077	0.158712	0.456698	0.0721312	0.399269	0.398735	-93.8676	PC aa
PC aa C36:3	(Intercept)	84	42	-2.6706	-5.49192	0.152118	1.4704	0.0489405	0.159939	0.0769326	0.399269	0.398735	-93.079	PC aa
PC ae C44:5	(Intercept)	84	42	-3.23021	-6.64871	0.174036	1.77014	0.0604913	0.639627	0.0758696	0.399269	0.398735	-96.0451	PC ae
SM C24:0	(Intercept)	84	42	-2.6681	-5.44004	0.103741	1.44455	0.0735557	0.170618	0.0722714	0.399269	0.398735	-93.0616	SM
PC ae C44:6	(Intercept)	84	42	-2.98774	-6.2219	0.23086	1.67803	0.10848	0.48352	0.083942	0.416601	0.38028	-94.9599	PC ae
PC aa C34:3	(Intercept)	84	42	-2.51049	-5.40598	0.388242	1.50872	0.0508825	0.222536	0.104068	0.475774	0.322599	-91.8772	PC aa
SM (OH) C14:1	(Intercept)	84	42	-2.89839	-6.22301	0.424061	1.72518	0.133218	0.698376	0.100858	0.475774	0.322599	-94.4888	SM
SM C16:0	(Intercept)	84	42	-2.81742	-6.10454	0.465056	1.70583	0.107225	0.624118	0.106517	0.475774	0.322599	-94.024	SM
C0	(Intercept)	84	42	-2.85566	-6.33899	0.626145	1.80716	0.0723647	0.712972	0.122046	0.495581	0.304886	-94.2482	Acylcarnitines
PC ae C36:5	(Intercept)	84	42	-2.5916	-5.71211	0.53427	1.62476	0.0553891	0.390846	0.118827	0.495581	0.304886	-92.51	PC ae
SM C24:1	(Intercept)	84	42	-2.24854	-4.96239	0.450902	1.42237	0.0381887	0.0700269	0.121985	0.495581	0.304886	-89.4447	SM
SM C26:0	(Intercept)	84	42	-2.36362	-5.29346	0.564038	1.52524	0.0572879	0.248854	0.129239	0.509352	0.292982	-90.5921	SM
PC aa C38:6	(Intercept)	84	42	-2.41178	-5.45684	0.638488	1.58622	0.0351367	0.306978	0.136543	0.522766	0.281693	-91.0344	PC aa
lysoPC a C18:1	(Intercept)	84	42	-2.47499	-5.8783	0.927803	1.76697	0.0573522	0.637031	0.169097	0.629415	0.201063	-91.5837	lysoPC
PC aa C36:1	(Intercept)	84	42	-2.09207	-5.00206	0.819294	1.5158	0.0596963	0.247277	0.175285	0.634816	0.197352	-87.6568	PC aa
Orn	(Intercept)	84	42	-2.32183	-5.64886	1.00452	1.7285	0.0450583	0.548045	0.18683	0.658821	0.181233	-90.1906	Aminoacids
PC aa C36:2	(Intercept)	84	42	-1.9891	-4.9247	0.9485	1.52947	0.0246291	0.196378	0.200958	0.679669	0.167702	-86.3182	PC aa
PC aa C38:3	(Intercept)	84	42	-1.93245	-4.79684	0.932076	1.49235	0.0516446	0.193317	0.202886	0.679669	0.167702	-85.5208	PC aa
PC aa C34:2	(Intercept)	84	42	-2.05316	-5.13843	1.03523	1.60577	0.0760537	0.43448	0.208617	0.68182	0.16633	-87.1671	PC aa
C14:1	(Intercept)	84	42	-2.18453	-5.60763	1.23443	1.77635	0.0427932	0.61896	0.226048	0.688419	0.162147	-88.7469	Acylcarnitines
PC aa C40:5	(Intercept)	84	42	-1.91088	-4.89107	1.06246	1.54763	0.216088	0.545275	0.224398	0.688419	0.162147	-85.205	PC aa
PC ae C44:3	(Intercept)	84	42	2.0491	-1.09616	5.19015	1.63495	0.0779896	0.436382	0.217589	0.688419	0.162147	676.095	PC ae
PC aa C40:6	(Intercept)	84	42	-1.96227	-5.20776	1.28812	1.68804	0.0420738	0.501841	0.252065	0.734276	0.134141	-85.9461	PC aa
PC ae C34:0	(Intercept)	84	42	-1.86586	-4.92973	1.19285	1.59263	0.124998	0.446922	0.248587	0.734276	0.134141	-84.5237	PC ae
Gln	(Intercept)	84	42	1.73808	-1.58951	5.06345	1.72399	0.22814	0.870554	0.3195	0.739937	0.130805	468.642	Aminoacids
Leu	(Intercept)	84	42	-1.75566	-4.77158	1.25832	1.56868	0.109462	0.41328	0.269827	0.739937	0.130805	-82.7207	Aminoacids
lysoPC a C16:0	(Intercept)	84	42	-2.05203	-5.55647	1.45043	1.81728	0.0980129	0.76228	0.265647	0.739937	0.130805	-87.1527	lysoPC
lysoPC a C24:0	(Intercept)	84	42	1.66907	-1.3643	4.6968	1.57569	0.223385	0.584875	0.296157	0.739937	0.130805	430.724	lysoPC
PC aa C24:0	(Intercept)	84	42	1.86075	-1.50738	5.22531	1.74741	0.0996663	0.678375	0.293394	0.739937	0.130805	542.853	PC aa
PC aa C30:0	(Intercept)	84	42	-1.70569	-4.89386	1.48103	1.65599	0.145756	0.608521	0.309266	0.739937	0.130805	-81.8352	PC aa
PC aa C32:0	(Intercept)	84	42	-1.76351	-5.16861	1.64305	1.76935	0.0196996	0.579179	0.325072	0.739937	0.130805	-82.8558	PC aa
PC ae C30:1	(Intercept)	84	42	-1.44141	-4.13183	1.249	1.39053	0.0490166	0.0490166	0.30305	0.739937	0.130805	-76.3407	PC ae
PC ae C34:1	(Intercept)	84	42	-1.77611	-4.89769	1.34092	1.62291	0.0438862	0.363764	0.280486	0.739937	0.130805	-83.0704	PC ae
PC ae C36:0	(Intercept)	84	42	-1.86537	-5.27107	1.53256	1.76635	0.0586425	0.606534	0.297401	0.739937	0.130805	-84.5161	PC ae
PC ae C36:2	(Intercept)	84	42	-1.68553	-4.81158	1.44289	1.62719	0.0185064	0.332763	0.306554	0.739937	0.130805	-81.4653	PC ae
SM C18:0	(Intercept)	84	42	-1.89759	-5.29343	1.50003	1.76503	0.0332827	0.562773	0.288988	0.739937	0.130805	-85.007	SM
SM C20:2	(Intercept)	84	42	-1.34216	-3.96868	1.28435	1.35751	0.0921889	0.0921889	0.325793	0.739937	0.130805	-73.872	SM
Ile	(Intercept)	84	42	-1.47404	-4.63388	1.6864	1.64258	0.102174	0.531893	0.37493	0.796288	0.0989298	-77.1003	Aminoacids
Trp	(Intercept)	84	42	-1.55023	-4.77419	1.67114	1.67541	0.0762566	0.498969	0.360467	0.796288	0.0989298	-78.78	Aminoacids
lysoPC a C17:0	(Intercept)	84	42	-1.57053	-5.0903	1.94893	1.8269	0.0424352	0.675702	0.395183	0.796288	0.0989298	-79.2064	lysoPC
PC aa C32:2	(Intercept)	84	42	-1.27328	-4.00488	1.45752	1.42241	0.171617	0.335854	0.376126	0.796288	0.0989298	-72.0087	PC aa
PC aa C42:0	(Intercept)	84	42	-1.34796	-4.34123	1.64046	1.55723	0.042748	0.257917	0.392051	0.796288	0.0989298	-74.0232	PC aa
PC ae C32:1	(Intercept)	84	42	-1.5131	-4.92275	1.88788	1.76866	0.0238336	0.55449	0.397509	0.796288	0.0989298	-77.9773	PC ae
PC ae C36:3	(Intercept)	84	42	-1.3521	-4.39417	1.68137	1.58124	0.132727	0.42604	0.398144	0.796288	0.0989298	-74.1302	PC ae
SM C16:1	(Intercept)	84	42	-1.53789	-4.97749	1.90167	1.7856	0.0433912	0.652233	0.394265	0.796288	0.0989298	-78.5166	SM
PC aa C38:0	(Intercept)	84	42	-1.31727	-4.45952	1.82784	1.63544	0.0246743	0.363001	0.425376	0.806567	0.0933593	-73.2134	PC aa
PC aa C40:1	(Intercept)	84	42	1.46458	-2.05384	4.98779	1.8262	0.0813758	0.753663	0.42736	0.806567	0.0933593	332.573	PC aa
PC aa C42:5	(Intercept)	84	42	-1.49087	-5.06628	2.08729	1.85419	0.0700737	0.814768	0.426162	0.806567	0.0933593	-77.4824	PC aa
SM (OH) C16:1	(Intercept)	84	42	-1.48698	-4.98913	2.01232	1.81643	0.0461979	0.706513	0.417893	0.806567	0.0933593	-77.3946	SM
ADMA	(Intercept)	84	42	1.03843	-1.6994	3.77627	1.41504	0.016401	0.016401	0.465183	0.831128	0.0803323	182.479	Biogenic Amines
PC aa C38:1	(Intercept)	84	42	1.31924	-2.09736	4.73646	1.77508	0.0507433	0.592552	0.461817	0.831128	0.0803323	274.057	PC aa
PC ae C34:2	(Intercept)	84	42	-1.22364	-4.40153	1.95021	1.65167	0.105455	0.499682	0.463301	0.831128	0.0803323	-70.5842	PC ae
H1	(Intercept)	84	42	-1.22657	-4.34983	1.88881	1.62294	0.0204153	0.312795	0.454437	0.831128	0.0803323	-70.6704	Sugars
PC aa C36:0	(Intercept)	84	42	1.2931	-2.22618	4.81706	1.82775	0.0127305	0.668674	0.483447	0.852393	0.0693604	264.406	PC aa
Met	(Intercept)	84	42	-1.21027	-4.77701	2.35492	1.85014	0.0180469	0.709831	0.516791	0.871805	0.0595807	-70.1884	Aminoacids
lysoPC a C16:1	(Intercept)	84	42	-1.00485	-3.92429	1.90742	1.51836	0.0333647	0.183009	0.512161	0.871805	0.0595807	-63.3902	lysoPC
PC ae C44:4	(Intercept)	84	42	-1.06689	-4.18419	2.04282	1.62026	0.0805969	0.394006	0.514296	0.871805	0.0595807	-65.5921	PC ae
SM C18:1	(Intercept)	84	42	-1.14999	-4.56335	2.2641	1.77344	0.0402819	0.581138	0.520481	0.871805	0.0595807	-68.336	SM
Lys	(Intercept)	84	42	-1.04266	-4.20995	2.12881	1.64779	0.0578979	0.457032	0.530529	0.872266	0.0593513	-64.7485	Aminoacids
SM (OH) C22:2	(Intercept)	84	42	-0.912574	-3.70007	1.87701	1.45359	0.00599085	0.0487258	0.533774	0.872266	0.0593513	-59.8511	SM
lysoPC a C18:0	(Intercept)	84	42	-1.05938	-4.4717	2.35497	1.77145	0.158543	0.738225	0.553283	0.882617	0.0542275	-65.333	lysoPC
PC ae C30:2	(Intercept)	84	42	1.01739	-2.23483	4.26666	1.69024	0.0547902	0.476707	0.550703	0.882617	0.0542275	176.596	PC ae
Gly	(Intercept)	84	42	-0.961791	-4.24125	2.32108	1.70595	0.00936277	0.437157	0.576088	0.885669	0.0527286	-61.7792	Aminoacids
His	(Intercept)	84	42	-1.00867	-4.35562	2.33587	1.73849	0.0425227	0.54114	0.565075	0.885669	0.0527286	-63.5297	Aminoacids
Ser	(Intercept)	84	42	-0.896317	-4.44453	2.65136	1.84101	0.0159971	0.697348	0.629039	0.885669	0.0527286	-59.193	Aminoacids
Thr	(Intercept)	84	42	-0.94082	-4.20582	2.32376	1.69775	0.00800317	0.422945	0.582591	0.885669	0.0527286	-60.9692	Aminoacids
Val	(Intercept)	84	42	-0.871622	-4.00794	2.26343	1.6319	0.0213119	0.334926	0.596276	0.885669	0.0527286	-58.1727	Aminoacids
Taurine	(Intercept)	84	42	-0.901836	-3.9369	2.12512	1.5775	0.0303092	0.257801	0.570936	0.885669	0.0527286	-59.4176	Biogenic Amines
PC aa C30:2	(Intercept)	84	42	0.733611	-1.93631	3.40353	1.37994	0.0629614	0.0629614	0.596459	0.885669	0.0527286	108.259	PC aa
PC aa C32:3	(Intercept)	84	42	0.6753	-2.04468	3.39528	1.40581	0.0287403	0.0287403	0.632281	0.885669	0.0527286	96.4622	PC aa
PC aa C42:4	(Intercept)	84	42	0.902098	-2.7336	4.53434	1.88297	0.055035	0.859268	0.634509	0.885669	0.0527286	146.477	PC aa
PC aa C42:6	(Intercept)	84	42	0.929571	-2.66505	4.52166	1.86299	0.114015	0.818915	0.620588	0.885669	0.0527286	153.342	PC aa
PC ae C32:2	(Intercept)	84	42	0.881692	-2.43582	4.19566	1.72347	0.0174387	0.477234	0.611794	0.885669	0.0527286	141.498	PC ae
PC ae C38:2	(Intercept)	84	42	-0.90993	-4.41898	2.60446	1.82204	0.0590757	0.71031	0.620269	0.885669	0.0527286	-59.7447	PC ae
Pro	(Intercept)	84	42	-0.751819	-4.12229	2.63249	1.75406	0.0238733	0.526388	0.670661	0.893292	0.0490065	-52.8492	Aminoacids
lysoPC a C28:0	(Intercept)	84	42	-0.734184	-3.96622	2.48671	1.67823	0.146087	0.529575	0.664418	0.893292	0.0490065	-52.0103	lysoPC
PC aa C40:2	(Intercept)	84	42	0.825332	-2.76864	4.42143	1.86364	0.0570866	0.813931	0.660273	0.893292	0.0490065	128.264	PC aa
PC ae C42:1	(Intercept)	84	42	0.821278	-2.68299	4.32267	1.8176	0.0769366	0.718609	0.653859	0.893292	0.0490065	127.34	PC ae
PC ae C42:3	(Intercept)	84	42	0.771396	-2.72926	4.26916	1.8159	0.0835371	0.712362	0.673302	0.893292	0.0490065	116.278	PC ae
PC aa C42:2	(Intercept)	84	42	0.70917	-2.78745	4.20649	1.81421	0.089504	0.74376	0.697974	0.898459	0.0465018	103.23	PC aa
PC ae C30:0	(Intercept)	84	42	-0.625413	-3.76983	2.51313	1.63356	0.217457	0.604356	0.704016	0.898459	0.0465018	-46.4959	PC ae
PC ae C40:5	(Intercept)	84	42	-0.675623	-4.04141	2.69226	1.74842	0.0546965	0.614127	0.701253	0.898459	0.0465018	-49.1161	PC ae
PC ae C42:2	(Intercept)	84	42	0.726357	-2.82339	4.279	1.84191	0.080829	0.7644	0.695448	0.898459	0.0465018	106.754	PC ae
PC ae C36:1	(Intercept)	84	42	0.699576	-2.94176	4.3451	1.88856	0.0390038	0.815598	0.713036	0.901385	0.0450898	101.29	PC ae
C2	(Intercept)	84	42	-0.291925	-3.4703	2.87887	1.65079	0.0134228	0.373382	0.860553	0.917939	0.0371863	-25.3176	Acylcarnitines
Ala	(Intercept)	84	42	-0.390359	-3.72113	2.94922	1.73239	0.020794	0.552021	0.822913	0.917939	0.0371863	-32.3186	Aminoacids
Arg	(Intercept)	84	42	-0.435776	-3.82705	2.95526	1.75966	0.107546	0.724273	0.805685	0.917939	0.0371863	-35.3237	Aminoacids
Asp	(Intercept)	84	42	0.424542	-3.22454	4.06122	1.88718	0.0455955	0.83666	0.823165	0.917939	0.0371863	52.8891	Aminoacids
Glu	(Intercept)	84	42	-0.323188	-3.85974	3.21065	1.83088	0.113673	0.918978	0.860779	0.917939	0.0371863	-27.6162	Aminoacids
Tyr	(Intercept)	84	42	-0.289438	-3.13736	2.55909	1.48277	0.158659	0.384048	0.84624	0.917939	0.0371863	-25.1316	Aminoacids
Creatinine	(Intercept)	84	42	-0.549659	-3.86436	2.76956	1.72422	0.025007	0.488259	0.751592	0.917939	0.0371863	-42.2853	Biogenic Amines
Kynurenine	(Intercept)	84	42	-0.43387	-3.50151	2.6289	1.59556	0.047569	0.325397	0.787142	0.917939	0.0371863	-35.2003	Biogenic Amines
lysoPC a C20:3	(Intercept)	84	42	-0.322236	-3.50008	2.84784	1.65084	0.169674	0.548628	0.846317	0.917939	0.0371863	-27.5473	lysoPC
lysoPC a C26:1	(Intercept)	84	42	-0.362727	-3.66076	2.92719	1.71064	0.124594	0.614887	0.833179	0.917939	0.0371863	-30.4224	lysoPC
lysoPC a C28:1	(Intercept)	84	42	-0.287976	-2.87174	2.29579	1.33541	0.120566	0.120566	0.829813	0.917939	0.0371863	-25.022	lysoPC
PC aa C32:1	(Intercept)	84	42	-0.417635	-3.60131	2.76548	1.65452	0.0887928	0.534786	0.802021	0.917939	0.0371863	-34.1397	PC aa
PC aa C40:3	(Intercept)	84	42	0.482672	-3.19616	4.15918	1.9052	0.0443092	0.882616	0.801308	0.917939	0.0371863	62.0399	PC aa
PC aa C40:4	(Intercept)	84	42	-0.422264	-3.57414	2.72505	1.63658	0.207304	0.634351	0.797765	0.917939	0.0371863	-34.4439	PC aa
PC ae C38:1	(Intercept)	84	42	0.568999	-2.97095	4.10987	1.8363	0.0729972	0.764434	0.758295	0.917939	0.0371863	76.6497	PC ae
PC ae C38:3	(Intercept)	84	42	-0.511252	-3.98441	2.96508	1.80331	0.0450316	0.682274	0.778262	0.917939	0.0371863	-40.0256	PC ae
PC ae C40:3	(Intercept)	84	42	0.311601	-3.16726	3.79101	1.80484	0.0890666	0.748521	0.863809	0.917939	0.0371863	36.561	PC ae
PC ae C40:4	(Intercept)	84	42	-0.595814	-4.07959	2.88999	1.80823	0.0725726	0.715456	0.743517	0.917939	0.0371863	-44.8886	PC ae
PC ae C42:4	(Intercept)	84	42	0.300418	-3.10127	3.70223	1.76565	0.12769	0.709768	0.865769	0.917939	0.0371863	35.0423	PC ae
PC ae C42:5	(Intercept)	84	42	-0.45803	-3.80006	2.87765	1.73278	0.132701	0.698974	0.792899	0.917939	0.0371863	-36.7472	PC ae
SM C26:1	(Intercept)	84	42	0.256353	-2.7311	3.24484	1.5561	0.0112603	0.207766	0.869987	0.917939	0.0371863	29.2209	SM
C18:1	(Intercept)	84	42	-0.179292	-3.23912	2.87891	1.59126	0.10437	0.439774	0.910861	0.923382	0.0346185	-16.4138	Acylcarnitines
Phe	(Intercept)	84	42	-0.179569	-3.45416	3.09163	1.70146	0.0735442	0.51315	0.916491	0.923382	0.0346185	-16.437	Aminoacids
lysoPC a C26:0	(Intercept)	84	42	0.192404	-2.79241	3.16356	1.55145	0.103451	0.31889	0.902081	0.923382	0.0346185	21.2161	lysoPC
PC aa C42:1	(Intercept)	84	42	0.240225	-3.12311	3.59952	1.7464	0.04073	0.547766	0.891294	0.923382	0.0346185	27.1536	PC aa
PC ae C40:1	(Intercept)	84	42	0.246812	-3.10732	3.59733	1.7419	0.0367046	0.534315	0.888045	0.923382	0.0346185	27.9938	PC ae
PC ae C40:2	(Intercept)	84	42	-0.208669	-3.71106	3.29708	1.81842	0.0505338	0.692459	0.909222	0.923382	0.0346185	-18.8336	PC ae
PC ae C34:3	(Intercept)	84	42	-0.0800284	-3.58164	3.41787	1.81647	0.0236247	0.661092	0.96508	0.96508	0.0154367	-7.69099	PC ae
t4-OH-Pro	age	84	42	-0.231739	-0.392188	-0.0707864	0.0835036	0.328082	0.551995	0.00834776	0.616234	0.210254	-20.6847	Biogenic Amines
lysoPC a C20:4	age	84	42	0.248614	0.053713	0.443422	0.101236	0.147504	0.623226	0.018395	0.616234	0.210254	28.2247	lysoPC
lysoPC a C24:0	age	84	42	-0.245396	-0.433086	-0.0585046	0.0972164	0.223385	0.584875	0.0157283	0.616234	0.210254	-21.7605	lysoPC
SM C22:3	age	84	42	0.247239	0.0547906	0.439803	0.100113	0.0954118	0.479468	0.0177763	0.616234	0.210254	28.0485	SM
PC aa C36:4	age	84	42	0.244171	0.043464	0.445875	0.104327	0.113073	0.653906	0.0243473	0.652507	0.185415	27.6562	PC aa
C0	age	84	42	0.110496	-0.103428	0.324044	0.110912	0.0723647	0.712972	0.325045	0.763071	0.117435	11.6831	Acylcarnitines
C14:1	age	84	42	0.102322	-0.108117	0.312607	0.109256	0.0427932	0.61896	0.354517	0.763071	0.117435	10.774	Acylcarnitines
Asn	age	84	42	0.210658	0.0171255	0.404137	0.100643	0.0790872	0.460651	0.042556	0.763071	0.117435	23.4491	Aminoacids
Cit	age	84	42	0.102845	-0.0944959	0.299176	0.102125	0.0981226	0.464701	0.32036	0.763071	0.117435	10.832	Aminoacids
Met	age	84	42	0.0925446	-0.126134	0.311352	0.11351	0.0180469	0.709831	0.419653	0.763071	0.117435	9.69621	Aminoacids
Orn	age	84	42	0.109827	-0.0951934	0.314689	0.106498	0.0450583	0.548045	0.308476	0.763071	0.117435	11.6085	Aminoacids
Tyr	age	84	42	-0.114933	-0.291669	0.0614826	0.0918621	0.158659	0.384048	0.217997	0.763071	0.117435	-10.8574	Aminoacids
ADMA	age	84	42	-0.074186	-0.244651	0.0962789	0.0881044	0.016401	0.016401	0.402285	0.763071	0.117435	-7.1501	Biogenic Amines
lysoPC a C18:1	age	84	42	0.119084	-0.0902833	0.328177	0.108645	0.0573522	0.637031	0.279476	0.763071	0.117435	12.6465	lysoPC
lysoPC a C18:2	age	84	42	0.179236	-0.00720234	0.365367	0.0969351	0.0635729	0.325136	0.071758	0.763071	0.117435	19.6303	lysoPC
lysoPC a C20:3	age	84	42	-0.122758	-0.319939	0.0732422	0.101873	0.169674	0.548628	0.235639	0.763071	0.117435	-11.5522	lysoPC
lysoPC a C26:0	age	84	42	-0.119615	-0.306864	0.066401	0.0961694	0.103451	0.31889	0.222254	0.763071	0.117435	-11.2738	lysoPC
lysoPC a C26:1	age	84	42	-0.0931341	-0.296045	0.109414	0.105318	0.124594	0.614887	0.381774	0.763071	0.117435	-8.89287	lysoPC
lysoPC a C28:0	age	84	42	-0.0873563	-0.288092	0.112017	0.10358	0.146087	0.529575	0.40446	0.763071	0.117435	-8.36495	lysoPC
lysoPC a C28:1	age	84	42	-0.0962672	-0.25714	0.0646052	0.0831465	0.120566	0.120566	0.25039	0.763071	0.117435	-9.17787	lysoPC
PC aa C24:0	age	84	42	-0.187757	-0.39461	0.0189885	0.107371	0.0996663	0.678375	0.0878839	0.763071	0.117435	-17.1184	PC aa
PC aa C30:2	age	84	42	-0.121581	-0.287817	0.0446553	0.0859189	0.0629614	0.0629614	0.16093	0.763071	0.117435	-11.4481	PC aa
PC aa C32:0	age	84	42	0.0929934	-0.116458	0.303266	0.108905	0.0196996	0.579179	0.398229	0.763071	0.117435	9.74545	PC aa
PC aa C32:3	age	84	42	-0.0914286	-0.260782	0.0779246	0.0875298	0.0287403	0.0287403	0.29938	0.763071	0.117435	-8.73735	PC aa
PC aa C34:1	age	84	42	0.0921445	-0.0918226	0.27638	0.0957836	0.0952148	0.37671	0.341697	0.763071	0.117435	9.65232	PC aa
PC aa C34:2	age	84	42	0.0873802	-0.103309	0.278619	0.0992377	0.0760537	0.43448	0.383802	0.763071	0.117435	9.13115	PC aa
PC aa C34:3	age	84	42	0.113094	-0.0665944	0.292896	0.0936281	0.0508825	0.222536	0.234043	0.763071	0.117435	11.9737	PC aa
PC aa C36:0	age	84	42	-0.0911769	-0.307234	0.125293	0.112248	0.0127305	0.668674	0.421397	0.763071	0.117435	-8.71438	PC aa
PC aa C36:2	age	84	42	0.102442	-0.0797716	0.284659	0.0949241	0.0246291	0.196378	0.28681	0.763071	0.117435	10.7873	PC aa
PC aa C36:3	age	84	42	0.132047	-0.0432627	0.307356	0.0913597	0.0489405	0.159939	0.155972	0.763071	0.117435	14.1162	PC aa
PC aa C36:5	age	84	42	0.15034	-0.0229178	0.323692	0.0902325	0.161483	0.379151	0.103332	0.763071	0.117435	16.223	PC aa
PC aa C36:6	age	84	42	0.0693213	-0.0870479	0.225869	0.0814961	0.239632	0.341106	0.399996	0.763071	0.117435	7.17805	PC aa
PC aa C38:1	age	84	42	-0.143259	-0.35429	0.0668869	0.109257	0.0507433	0.592552	0.197223	0.763071	0.117435	-13.3471	PC aa
PC aa C38:4	age	84	42	0.164996	-0.0116214	0.341682	0.0920386	0.0595731	0.198736	0.0804243	0.763071	0.117435	17.9388	PC aa
PC aa C38:5	age	84	42	0.17257	-0.00272145	0.347928	0.0913439	0.0764145	0.217613	0.0659607	0.763071	0.117435	18.8355	PC aa
PC aa C38:6	age	84	42	0.13194	-0.0567273	0.321041	0.0982441	0.0351367	0.306978	0.186831	0.763071	0.117435	14.104	PC aa
PC aa C40:1	age	84	42	-0.171398	-0.387642	0.0441846	0.111964	0.0813758	0.753663	0.133596	0.763071	0.117435	-15.7513	PC aa
PC aa C40:2	age	84	42	-0.112169	-0.33224	0.107713	0.114049	0.0570866	0.813931	0.331206	0.763071	0.117435	-10.6107	PC aa
PC aa C40:4	age	84	42	-0.128837	-0.323389	0.06499	0.100807	0.207304	0.634351	0.208616	0.763071	0.117435	-12.0883	PC aa
PC aa C42:2	age	84	42	-0.135651	-0.350381	0.0786021	0.111266	0.089504	0.74376	0.229847	0.763071	0.117435	-12.6853	PC aa
PC aa C42:4	age	84	42	-0.114864	-0.336829	0.107312	0.115082	0.055035	0.859268	0.324185	0.763071	0.117435	-10.8512	PC aa
PC aa C42:6	age	84	42	-0.165446	-0.385652	0.0542595	0.114031	0.114015	0.818915	0.154603	0.763071	0.117435	-15.2484	PC aa
PC ae C30:0	age	84	42	-0.126198	-0.321178	0.0675916	0.100722	0.217457	0.604356	0.217804	0.763071	0.117435	-11.8559	PC ae
PC ae C30:2	age	84	42	-0.129743	-0.330779	0.070767	0.104327	0.0547902	0.476707	0.220796	0.763071	0.117435	-12.1679	PC ae
PC ae C32:2	age	84	42	-0.0877466	-0.292361	0.116686	0.106328	0.0174387	0.477234	0.414024	0.763071	0.117435	-8.40071	PC ae
PC ae C36:1	age	84	42	-0.10096	-0.324055	0.121776	0.115558	0.0390038	0.815598	0.38746	0.763071	0.117435	-9.60312	PC ae
PC ae C36:2	age	84	42	0.0970221	-0.0965197	0.290481	0.100703	0.0185064	0.332763	0.34096	0.763071	0.117435	10.1885	PC ae
PC ae C36:4	age	84	42	0.142048	-0.0644715	0.348225	0.107124	0.111737	0.680191	0.192248	0.763071	0.117435	15.2632	PC ae
PC ae C36:5	age	84	42	0.187281	-0.00573764	0.380775	0.10048	0.0553891	0.390846	0.0696606	0.763071	0.117435	20.5966	PC ae
PC ae C38:0	age	84	42	0.148527	-0.0327118	0.330123	0.0943625	0.129084	0.428461	0.123306	0.763071	0.117435	16.0124	PC ae
PC ae C38:1	age	84	42	-0.103811	-0.32103	0.112959	0.112543	0.0729972	0.764434	0.361788	0.763071	0.117435	-9.86041	PC ae
PC ae C38:4	age	84	42	0.149798	-0.0312857	0.3306	0.094169	0.0901253	0.306724	0.119399	0.763071	0.117435	16.16	PC ae
PC ae C38:5	age	84	42	0.204692	0.0226053	0.386834	0.0948353	0.0683192	0.284156	0.0368011	0.763071	0.117435	22.7147	PC ae
PC ae C38:6	age	84	42	0.175418	-0.0328517	0.383986	0.108107	0.118295	0.773773	0.112417	0.763071	0.117435	19.1745	PC ae
PC ae C40:3	age	84	42	-0.0986757	-0.312184	0.114495	0.110677	0.0890666	0.748521	0.377889	0.763071	0.117435	-9.39635	PC ae
PC ae C40:6	age	84	42	0.157974	-0.0298474	0.345868	0.0977675	0.0714833	0.370995	0.113798	0.763071	0.117435	17.1136	PC ae
PC ae C42:1	age	84	42	-0.13276	-0.347925	0.0819891	0.11154	0.0769366	0.718609	0.240897	0.763071	0.117435	-12.4325	PC ae
PC ae C42:2	age	84	42	-0.131436	-0.349496	0.0859476	0.112893	0.080829	0.7644	0.251162	0.763071	0.117435	-12.3165	PC ae
PC ae C42:3	age	84	42	-0.138921	-0.353991	0.0756305	0.111461	0.0835371	0.712362	0.219825	0.763071	0.117435	-12.9704	PC ae
PC ae C42:4	age	84	42	-0.13664	-0.34594	0.0720247	0.108427	0.12769	0.709768	0.214832	0.763071	0.117435	-12.7716	PC ae
PC ae C44:3	age	84	42	-0.193203	-0.387871	0.00093463	0.101039	0.0779896	0.436382	0.0629924	0.763071	0.117435	-17.5685	PC ae
PC ae C44:5	age	84	42	0.187175	-0.0226835	0.396495	0.108836	0.0604913	0.639627	0.0933374	0.763071	0.117435	20.5838	PC ae
PC ae C44:6	age	84	42	0.0869054	-0.114118	0.286471	0.103631	0.10848	0.48352	0.407327	0.763071	0.117435	9.07935	PC ae
SM (OH) C14:1	age	84	42	0.119036	-0.0853235	0.323023	0.105981	0.133218	0.698376	0.267971	0.763071	0.117435	12.641	SM
SM (OH) C16:1	age	84	42	0.114894	-0.0998039	0.329818	0.111476	0.0461979	0.706513	0.308791	0.763071	0.117435	12.1754	SM
SM (OH) C22:1	age	84	42	0.120734	-0.0478086	0.28917	0.0878117	0.080028	0.140009	0.176656	0.763071	0.117435	12.8324	SM
SM (OH) C24:1	age	84	42	0.128571	-0.0430448	0.300054	0.0893879	0.0617358	0.138796	0.157951	0.763071	0.117435	13.7202	SM
SM C16:0	age	84	42	0.0967125	-0.105364	0.298792	0.104975	0.107225	0.624118	0.362308	0.763071	0.117435	10.1544	SM
SM C18:0	age	84	42	0.145218	-0.0638213	0.355156	0.108697	0.0332827	0.562773	0.189106	0.763071	0.117435	15.6292	SM
SM C18:1	age	84	42	0.126028	-0.0839371	0.336684	0.109175	0.0402819	0.581138	0.255133	0.763071	0.117435	13.4313	SM
SM C20:2	age	84	42	0.0796596	-0.0838743	0.243193	0.0845221	0.0921889	0.0921889	0.348789	0.763071	0.117435	8.29184	SM
SM C24:0	age	84	42	0.0942331	-0.0781545	0.266472	0.0897733	0.0735557	0.170618	0.30004	0.763071	0.117435	9.88159	SM
SM C24:1	age	84	42	0.156308	-0.0128181	0.324228	0.0885089	0.0381887	0.0700269	0.0849405	0.763071	0.117435	16.9187	SM
SM C26:0	age	84	42	0.0851797	-0.0966243	0.266784	0.0946126	0.0572879	0.248854	0.373249	0.763071	0.117435	8.89127	SM
Arg	age	84	42	-0.0818631	-0.289999	0.12618	0.107996	0.107546	0.724273	0.452807	0.776529	0.109842	-7.86019	Aminoacids
Asp	age	84	42	-0.084686	-0.307088	0.138367	0.115409	0.0455955	0.83666	0.467323	0.776529	0.109842	-8.11992	Aminoacids
Phe	age	84	42	-0.0762129	-0.278594	0.125535	0.104955	0.0735442	0.51315	0.471949	0.776529	0.109842	-7.33811	Aminoacids
PC aa C26:0	age	84	42	0.0696081	-0.115956	0.254452	0.0961958	0.178189	0.474468	0.473658	0.776529	0.109842	7.2088	PC aa
PC aa C32:1	age	84	42	-0.0721459	-0.268331	0.12426	0.102026	0.0887928	0.534786	0.483486	0.776529	0.109842	-6.96049	PC aa
PC aa C40:3	age	84	42	-0.0895109	-0.314016	0.13515	0.116357	0.0443092	0.882616	0.446219	0.776529	0.109842	-8.56217	PC aa
PC aa C42:1	age	84	42	-0.0760596	-0.283288	0.130862	0.107597	0.04073	0.547766	0.48366	0.776529	0.109842	-7.3239	PC aa
PC ae C34:1	age	84	42	0.0704728	-0.122726	0.263326	0.100409	0.0438862	0.363764	0.486779	0.776529	0.109842	7.30154	PC ae
PC ae C40:1	age	84	42	-0.0774105	-0.284114	0.12903	0.107348	0.0367046	0.534315	0.474954	0.776529	0.109842	-7.44902	PC ae
PC ae C42:5	age	84	42	-0.0823963	-0.287454	0.122603	0.106446	0.132701	0.698974	0.443374	0.776529	0.109842	-7.9093	PC ae
C18:1	age	84	42	0.0621866	-0.126825	0.251622	0.0983688	0.10437	0.439774	0.53079	0.780943	0.107381	6.41609	Acylcarnitines
Gly	age	84	42	0.0712046	-0.131261	0.273842	0.10533	0.00936277	0.437157	0.502837	0.780943	0.107381	7.38009	Aminoacids
Ile	age	84	42	0.0587286	-0.136081	0.253721	0.101314	0.102174	0.531893	0.56531	0.780943	0.107381	6.04874	Aminoacids
Pro	age	84	42	0.0629239	-0.144827	0.271476	0.108102	0.0238733	0.526388	0.563888	0.780943	0.107381	6.49458	Aminoacids
lysoPC a C18:0	age	84	42	-0.0687983	-0.279046	0.14044	0.108725	0.158543	0.738225	0.530485	0.780943	0.107381	-6.6485	lysoPC
PC aa C32:2	age	84	42	-0.0542284	-0.223689	0.115158	0.0882424	0.171617	0.335854	0.542256	0.780943	0.107381	-5.27842	PC aa
PC aa C34:4	age	84	42	0.059426	-0.120082	0.239073	0.0934329	0.158712	0.456698	0.528296	0.780943	0.107381	6.12272	PC aa
PC aa C36:1	age	84	42	0.0628561	-0.117708	0.243372	0.094034	0.0596963	0.247277	0.507596	0.780943	0.107381	6.48736	PC aa
PC aa C38:3	age	84	42	0.0537609	-0.12424	0.231593	0.0926672	0.0516446	0.193317	0.564997	0.780943	0.107381	5.52322	PC aa
PC aa C40:6	age	84	42	0.0667472	-0.133403	0.267206	0.104115	0.0420738	0.501841	0.525061	0.780943	0.107381	6.90252	PC aa
PC ae C32:1	age	84	42	0.0675492	-0.142322	0.277011	0.108931	0.0238336	0.55449	0.538683	0.780943	0.107381	6.98829	PC ae
SM (OH) C22:2	age	84	42	0.0529171	-0.120523	0.226473	0.090436	0.00599085	0.0487258	0.561698	0.780943	0.107381	5.43422	SM
SM C16:1	age	84	42	0.0641868	-0.147101	0.275587	0.109734	0.0433912	0.652233	0.561815	0.780943	0.107381	6.62916	SM
Thr	age	84	42	0.0585662	-0.142951	0.260361	0.104855	0.00800317	0.422945	0.57951	0.792391	0.101061	6.03152	Aminoacids
PC ae C40:2	age	84	42	-0.0613789	-0.276799	0.153525	0.111643	0.0505338	0.692459	0.585482	0.792471	0.101017	-5.95331	PC ae
PC ae C36:0	age	84	42	0.0579137	-0.151449	0.267032	0.108692	0.0586425	0.606534	0.597068	0.800071	0.0968716	5.96236	PC ae
C2	age	84	42	0.0506116	-0.145774	0.246664	0.102069	0.0134228	0.373382	0.622691	0.818045	0.0872228	5.19143	Acylcarnitines
Creatinine	age	84	42	0.0534216	-0.151011	0.258413	0.106358	0.025007	0.488259	0.618201	0.818045	0.0872228	5.48743	Biogenic Amines
PC aa C40:5	age	84	42	-0.0401818	-0.22429	0.143462	0.0955797	0.216088	0.545275	0.67644	0.878149	0.0564316	-3.93852	PC aa
H1	age	84	42	0.0415399	-0.151965	0.234522	0.100484	0.0204153	0.312795	0.681549	0.878149	0.0564316	4.24148	Sugars
PC aa C38:0	age	84	42	0.0386945	-0.15567	0.233137	0.101158	0.0246743	0.363001	0.704056	0.890033	0.0505941	3.94529	PC aa
PC ae C40:4	age	84	42	-0.0433937	-0.257519	0.170247	0.11097	0.0725726	0.715456	0.697815	0.890033	0.0505941	-4.24657	PC ae
Glu	age	84	42	-0.0415908	-0.257148	0.174262	0.111719	0.113673	0.918978	0.711637	0.891208	0.0500207	-4.07378	Aminoacids
lysoPC a C16:0	age	84	42	0.0349458	-0.180009	0.249522	0.111404	0.0980129	0.76228	0.755376	0.937226	0.0281557	3.55636	lysoPC
lysoPC a C17:0	age	84	42	0.0331491	-0.183381	0.249085	0.112205	0.0424352	0.675702	0.769174	0.94559	0.0242973	3.37047	lysoPC
Ser	age	84	42	0.0289685	-0.188633	0.246795	0.112984	0.0159971	0.697348	0.798939	0.973253	0.0117744	2.93922	Aminoacids
Ala	age	84	42	-0.0236371	-0.228772	0.182084	0.106699	0.020794	0.552021	0.825811	0.977761	0.00976729	-2.33599	Aminoacids
Kynurenine	age	84	42	-0.0221239	-0.212516	0.167694	0.0988028	0.047569	0.325397	0.823966	0.977761	0.00976729	-2.1881	Biogenic Amines
PC aa C42:0	age	84	42	0.0202308	-0.165544	0.205618	0.0965566	0.042748	0.257917	0.835102	0.977761	0.00976729	2.04368	PC aa
PC ae C30:1	age	84	42	0.0207363	-0.146776	0.188249	0.0865784	0.0490166	0.0490166	0.811324	0.977761	0.00976729	2.09528	PC ae
PC ae C38:3	age	84	42	-0.0215859	-0.235029	0.191658	0.110739	0.0450316	0.682274	0.84642	0.977761	0.00976729	-2.13546	PC ae
SM C26:1	age	84	42	0.0189436	-0.166421	0.204261	0.0965349	0.0112603	0.207766	0.845395	0.977761	0.00976729	1.91241	SM
Leu	age	84	42	0.01615	-0.170483	0.202558	0.0970404	0.109462	0.41328	0.868642	0.980491	0.00855655	1.62811	Aminoacids
PC ae C38:2	age	84	42	-0.0183118	-0.234269	0.196926	0.111821	0.0590757	0.71031	0.870734	0.980491	0.00855655	-1.81452	PC ae
PC ae C44:4	age	84	42	-0.0179533	-0.211511	0.174757	0.100232	0.0805969	0.394006	0.858781	0.980491	0.00855655	-1.77931	PC ae
Gln	age	84	42	0.0161777	-0.187017	0.219819	0.105419	0.22814	0.870554	0.878803	0.98133	0.00818498	1.63093	Aminoacids
His	age	84	42	-0.00605708	-0.212358	0.199964	0.107128	0.0425227	0.54114	0.955187	0.982285	0.00776239	-0.603877	Aminoacids
Lys	age	84	42	0.005389	-0.190245	0.201064	0.101757	0.0578979	0.457032	0.958022	0.982285	0.00776239	0.540355	Aminoacids
Trp	age	84	42	0.0122845	-0.186838	0.211002	0.103386	0.0762566	0.498969	0.906002	0.982285	0.00776239	1.23602	Aminoacids
Val	age	84	42	0.00993471	-0.184457	0.203928	0.100994	0.0213119	0.334926	0.922122	0.982285	0.00776239	0.998422	Aminoacids
lysoPC a C16:1	age	84	42	0.00406681	-0.177461	0.185123	0.0942726	0.0333647	0.183009	0.965812	0.982285	0.00776239	0.407509	lysoPC
PC aa C28:1	age	84	42	0.00274561	-0.16475	0.16972	0.0869067	0.302451	0.533445	0.974955	0.982285	0.00776239	0.274939	PC aa
PC aa C30:0	age	84	42	-0.0130043	-0.209453	0.183178	0.101996	0.145756	0.608521	0.899172	0.982285	0.00776239	-1.29201	PC aa
PC aa C42:5	age	84	42	0.00785162	-0.211164	0.22659	0.113477	0.0700737	0.814768	0.945179	0.982285	0.00776239	0.788252	PC aa
PC ae C34:0	age	84	42	0.0105371	-0.179264	0.199736	0.0984669	0.124998	0.446922	0.915317	0.982285	0.00776239	1.05928	PC ae
PC ae C34:2	age	84	42	0.00407129	-0.192749	0.200083	0.101959	0.105455	0.499682	0.968349	0.982285	0.00776239	0.407959	PC ae
PC ae C34:3	age	84	42	0.00536731	-0.209505	0.220385	0.111587	0.0236247	0.661092	0.961872	0.982285	0.00776239	0.538174	PC ae
PC ae C36:3	age	84	42	-0.0117097	-0.201014	0.176566	0.0978233	0.132727	0.42604	0.905357	0.982285	0.00776239	-1.16414	PC ae
PC ae C40:5	age	84	42	-0.00936735	-0.216429	0.197743	0.107564	0.0546965	0.614127	0.931028	0.982285	0.00776239	-0.932361	PC ae
Taurine	age	84	42	-0.00118525	-0.189528	0.186629	0.0977948	0.0303092	0.257801	0.990392	0.990392	0.004193	-0.118455	Biogenic Amines
t4-OH-Pro	sexM	84	42	0.987874	0.494679	1.4823	0.256821	0.328082	0.551995	0.000430493	0.0576861	1.23893	168.552	Biogenic Amines
C18:1	sexM	84	42	0.746341	0.164754	1.32867	0.302692	0.10437	0.439774	0.0180593	0.695255	0.157856	110.927	Acylcarnitines
Ile	sexM	84	42	0.727525	0.127155	1.32829	0.312174	0.102174	0.531893	0.0248904	0.695255	0.157856	106.995	Aminoacids
PC aa C28:1	sexM	84	42	-0.618888	-1.1335	-0.105628	0.267281	0.302451	0.533445	0.0259424	0.695255	0.157856	-46.1457	PC aa
SM C20:2	sexM	84	42	-0.62868	-1.12982	-0.127535	0.259015	0.0921889	0.0921889	0.0174631	0.695255	0.157856	-46.6705	SM
Gln	sexM	84	42	-0.701994	-1.3324	-0.0709052	0.326882	0.22814	0.870554	0.0379409	0.847348	0.0719383	-50.4404	Aminoacids
PC ae C36:3	sexM	84	42	-0.61641	-1.19697	-0.0385467	0.30088	0.132727	0.42604	0.0476965	0.913047	0.0395069	-46.0121	PC ae
PC ae C34:2	sexM	84	42	-0.618628	-1.22382	-0.0153154	0.314005	0.105455	0.499682	0.0559798	0.937662	0.0279536	-46.1317	PC ae
lysoPC a C20:4	sexM	84	42	0.590633	-0.0106471	1.19163	0.312283	0.147504	0.623226	0.0658194	0.979978	0.0087838	80.513	lysoPC
C0	sexM	84	42	0.13506	-0.526076	0.795377	0.342855	0.0723647	0.712972	0.695739	0.986527	0.0058912	14.4606	Acylcarnitines
C2	sexM	84	42	0.161218	-0.443152	0.764419	0.314042	0.0134228	0.373382	0.610561	0.986527	0.0058912	17.4942	Acylcarnitines
C14:1	sexM	84	42	0.311137	-0.338573	0.960267	0.337244	0.0427932	0.61896	0.361762	0.986527	0.0058912	36.4977	Acylcarnitines
Arg	sexM	84	42	-0.234127	-0.877561	0.409116	0.333843	0.107546	0.724273	0.487178	0.986527	0.0058912	-20.8738	Aminoacids
Asn	sexM	84	42	-0.105238	-0.701096	0.490493	0.309846	0.0790872	0.460651	0.73589	0.986527	0.0058912	-9.98898	Aminoacids
Asp	sexM	84	42	0.179318	-0.510933	0.869902	0.357823	0.0455955	0.83666	0.61905	0.986527	0.0058912	19.6401	Aminoacids
Cit	sexM	84	42	0.240436	-0.366263	0.844226	0.314376	0.0981226	0.464701	0.449284	0.986527	0.0058912	27.1803	Aminoacids
Glu	sexM	84	42	0.627415	-0.0434355	1.29862	0.347491	0.113673	0.918978	0.0786372	0.986527	0.0058912	87.2763	Aminoacids
Gly	sexM	84	42	0.149543	-0.473961	0.773615	0.32435	0.00936277	0.437157	0.647253	0.986527	0.0058912	16.1304	Aminoacids
Leu	sexM	84	42	0.378058	-0.195925	0.95146	0.298483	0.109462	0.41328	0.212619	0.986527	0.0058912	45.9447	Aminoacids
Lys	sexM	84	42	-0.392366	-0.994692	0.210322	0.313313	0.0578979	0.457032	0.217708	0.986527	0.0058912	-32.4543	Aminoacids
Met	sexM	84	42	-0.0910427	-0.767407	0.585457	0.350976	0.0180469	0.709831	0.796661	0.986527	0.0058912	-8.70213	Aminoacids
Orn	sexM	84	42	0.294494	-0.337631	0.926268	0.328368	0.0450583	0.548045	0.375154	0.986527	0.0058912	34.2447	Aminoacids
Phe	sexM	84	42	-0.296427	-0.919437	0.325107	0.323377	0.0735442	0.51315	0.364895	0.986527	0.0058912	-25.653	Aminoacids
Pro	sexM	84	42	0.369451	-0.270929	1.01234	0.333257	0.0238733	0.526388	0.274588	0.986527	0.0058912	44.694	Aminoacids
Ser	sexM	84	42	-0.18827	-0.86116	0.485009	0.349272	0.0159971	0.697348	0.592858	0.986527	0.0058912	-17.1609	Aminoacids
Thr	sexM	84	42	0.165324	-0.455222	0.786392	0.322828	0.00800317	0.422945	0.611381	0.986527	0.0058912	17.9775	Aminoacids
Trp	sexM	84	42	0.227019	-0.386127	0.839193	0.318472	0.0762566	0.498969	0.480101	0.986527	0.0058912	25.4854	Aminoacids
Tyr	sexM	84	42	-0.183827	-0.726514	0.358246	0.282311	0.158659	0.384048	0.518674	0.986527	0.0058912	-16.792	Aminoacids
Val	sexM	84	42	0.110934	-0.48642	0.707398	0.310567	0.0213119	0.334926	0.722828	0.986527	0.0058912	11.7321	Aminoacids
ADMA	sexM	84	42	-0.270208	-0.792593	0.252176	0.269993	0.016401	0.016401	0.319942	0.986527	0.0058912	-23.678	Biogenic Amines
Creatinine	sexM	84	42	0.379158	-0.250704	1.01043	0.327701	0.025007	0.488259	0.254216	0.986527	0.0058912	46.1055	Biogenic Amines
Kynurenine	sexM	84	42	0.362609	-0.222028	0.945751	0.303725	0.047569	0.325397	0.239756	0.986527	0.0058912	43.7074	Biogenic Amines
Taurine	sexM	84	42	-0.0739549	-0.652242	0.502701	0.300429	0.0303092	0.257801	0.806873	0.986527	0.0058912	-7.12864	Biogenic Amines
lysoPC a C16:0	sexM	84	42	0.292479	-0.372439	0.956542	0.344672	0.0980129	0.76228	0.401214	0.986527	0.0058912	33.9744	lysoPC
lysoPC a C16:1	sexM	84	42	-0.112285	-0.669035	0.442994	0.289355	0.0333647	0.183009	0.700144	0.986527	0.0058912	-10.6211	lysoPC
lysoPC a C18:0	sexM	84	42	0.177337	-0.471345	0.824241	0.336084	0.158543	0.738225	0.60071	0.986527	0.0058912	19.4034	lysoPC
lysoPC a C18:1	sexM	84	42	0.391433	-0.254844	1.03715	0.335427	0.0573522	0.637031	0.250137	0.986527	0.0058912	47.9098	lysoPC
lysoPC a C18:2	sexM	84	42	0.286799	-0.286139	0.858846	0.297941	0.0635729	0.325136	0.341578	0.986527	0.0058912	33.2157	lysoPC
lysoPC a C20:3	sexM	84	42	-0.290762	-0.896512	0.3121	0.313805	0.169674	0.548628	0.360119	0.986527	0.0058912	-25.2307	lysoPC
lysoPC a C24:0	sexM	84	42	0.0788483	-0.498585	0.654322	0.299497	0.223385	0.584875	0.793744	0.986527	0.0058912	8.20402	lysoPC
lysoPC a C26:0	sexM	84	42	-0.187769	-0.759547	0.380374	0.295455	0.103451	0.31889	0.529536	0.986527	0.0058912	-17.1194	lysoPC
lysoPC a C26:1	sexM	84	42	0.152645	-0.473451	0.777486	0.324883	0.124594	0.614887	0.641051	0.986527	0.0058912	16.4911	lysoPC
lysoPC a C28:0	sexM	84	42	-0.303231	-0.919595	0.309631	0.319031	0.146087	0.529575	0.348207	0.986527	0.0058912	-26.1571	lysoPC
lysoPC a C28:1	sexM	84	42	-0.205327	-0.698316	0.287662	0.2548	0.120566	0.120566	0.422726	0.986527	0.0058912	-18.5619	lysoPC
PC aa C24:0	sexM	84	42	0.182696	-0.456363	0.821306	0.331639	0.0996663	0.678375	0.584779	0.986527	0.0058912	20.045	PC aa
PC aa C26:0	sexM	84	42	-0.129397	-0.699824	0.438939	0.295955	0.178189	0.474468	0.664437	0.986527	0.0058912	-12.1375	PC aa
PC aa C30:0	sexM	84	42	-0.394449	-1.00021	0.210691	0.314552	0.145756	0.608521	0.217119	0.986527	0.0058912	-32.5949	PC aa
PC aa C30:2	sexM	84	42	-0.174693	-0.684119	0.334733	0.263296	0.0629614	0.0629614	0.508927	0.986527	0.0058912	-16.0285	PC aa
PC aa C32:0	sexM	84	42	0.131488	-0.514703	0.779369	0.336002	0.0196996	0.579179	0.697664	0.986527	0.0058912	14.0524	PC aa
PC aa C32:1	sexM	84	42	-0.201726	-0.806461	0.403402	0.314415	0.0887928	0.534786	0.524785	0.986527	0.0058912	-18.2681	PC aa
PC aa C32:2	sexM	84	42	-0.362078	-0.882467	0.158104	0.270974	0.171617	0.335854	0.189008	0.986527	0.0058912	-30.3772	PC aa
PC aa C32:3	sexM	84	42	-0.0984506	-0.617428	0.420527	0.268232	0.0287403	0.0287403	0.714562	0.986527	0.0058912	-9.37595	PC aa
PC aa C34:1	sexM	84	42	-0.136419	-0.702088	0.429816	0.294511	0.0952148	0.37671	0.645724	0.986527	0.0058912	-12.7523	PC aa
PC aa C34:2	sexM	84	42	-0.446245	-1.03296	0.141781	0.305417	0.0760537	0.43448	0.15191	0.986527	0.0058912	-35.9973	PC aa
PC aa C34:3	sexM	84	42	-0.102929	-0.65461	0.449199	0.287457	0.0508825	0.222536	0.722178	0.986527	0.0058912	-9.78094	PC aa
PC aa C34:4	sexM	84	42	-0.321533	-0.873797	0.231165	0.287432	0.158712	0.456698	0.269951	0.986527	0.0058912	-27.4963	PC aa
PC aa C36:1	sexM	84	42	0.176952	-0.377486	0.731378	0.288763	0.0596963	0.247277	0.543466	0.986527	0.0058912	19.3574	PC aa
PC aa C36:4	sexM	84	42	0.150838	-0.468661	0.772226	0.322069	0.113073	0.653906	0.642139	0.986527	0.0058912	16.2809	PC aa
PC aa C36:5	sexM	84	42	0.0897004	-0.442703	0.622533	0.277276	0.161483	0.379151	0.747997	0.986527	0.0058912	9.38465	PC aa
PC aa C36:6	sexM	84	42	-0.351461	-0.831252	0.12891	0.250083	0.239632	0.341106	0.167706	0.986527	0.0058912	-29.6341	PC aa
PC aa C38:0	sexM	84	42	0.123991	-0.473901	0.722227	0.311171	0.0246743	0.363001	0.692399	0.986527	0.0058912	13.2005	PC aa
PC aa C38:1	sexM	84	42	-0.151223	-0.801194	0.497079	0.33709	0.0507433	0.592552	0.656168	0.986527	0.0058912	-14.0344	PC aa
PC aa C38:4	sexM	84	42	0.2479	-0.294167	0.79024	0.282477	0.0595731	0.198736	0.3854	0.986527	0.0058912	28.1332	PC aa
PC aa C38:5	sexM	84	42	0.171784	-0.366249	0.710056	0.28036	0.0764145	0.217613	0.54352	0.986527	0.0058912	18.7421	PC aa
PC aa C38:6	sexM	84	42	0.134995	-0.444754	0.715973	0.301972	0.0351367	0.306978	0.657302	0.986527	0.0058912	14.4531	PC aa
PC aa C40:1	sexM	84	42	-0.0748636	-0.74308	0.592438	0.346372	0.0813758	0.753663	0.829987	0.986527	0.0058912	-7.21299	PC aa
PC aa C40:2	sexM	84	42	0.194455	-0.487286	0.875993	0.353364	0.0570866	0.813931	0.585198	0.986527	0.0058912	21.4649	PC aa
PC aa C40:3	sexM	84	42	0.132104	-0.565385	0.829719	0.361349	0.0443092	0.882616	0.716624	0.986527	0.0058912	14.1227	PC aa
PC aa C40:4	sexM	84	42	0.0691195	-0.530272	0.666788	0.310873	0.207304	0.634351	0.825207	0.986527	0.0058912	7.15643	PC aa
PC aa C40:5	sexM	84	42	-0.186407	-0.753164	0.378968	0.294279	0.216088	0.545275	0.530129	0.986527	0.0058912	-17.0064	PC aa
PC aa C42:0	sexM	84	42	-0.137796	-0.708184	0.43147	0.296593	0.042748	0.257917	0.644791	0.986527	0.0058912	-12.8723	PC aa
PC aa C42:1	sexM	84	42	0.105198	-0.533767	0.743293	0.331764	0.04073	0.547766	0.752832	0.986527	0.0058912	11.0931	PC aa
PC aa C42:2	sexM	84	42	0.0724884	-0.59128	0.735404	0.344126	0.089504	0.74376	0.834241	0.986527	0.0058912	7.51804	PC aa
PC aa C42:4	sexM	84	42	0.181485	-0.507511	0.870628	0.357049	0.055035	0.859268	0.61407	0.986527	0.0058912	19.8997	PC aa
PC aa C42:5	sexM	84	42	0.118155	-0.560187	0.796171	0.351574	0.0700737	0.814768	0.738585	0.986527	0.0058912	12.5419	PC aa
PC ae C30:0	sexM	84	42	-0.210167	-0.809395	0.386303	0.310419	0.217457	0.604356	0.502526	0.986527	0.0058912	-18.9551	PC ae
PC ae C30:1	sexM	84	42	-0.0989596	-0.612296	0.414377	0.265317	0.0490166	0.0490166	0.710145	0.986527	0.0058912	-9.42207	PC ae
PC ae C32:1	sexM	84	42	-0.171546	-0.818946	0.474467	0.335949	0.0238336	0.55449	0.612459	0.986527	0.0058912	-15.7639	PC ae
PC ae C34:0	sexM	84	42	-0.408088	-0.991543	0.173812	0.30297	0.124998	0.446922	0.185767	0.986527	0.0058912	-33.508	PC ae
PC ae C34:1	sexM	84	42	-0.278227	-0.872339	0.314885	0.308819	0.0438862	0.363764	0.37306	0.986527	0.0058912	-24.2875	PC ae
PC ae C34:3	sexM	84	42	-0.368691	-1.03276	0.295399	0.34472	0.0236247	0.661092	0.291238	0.986527	0.0058912	-30.8361	PC ae
PC ae C36:0	sexM	84	42	-0.305947	-0.952241	0.339342	0.335401	0.0586425	0.606534	0.367182	0.986527	0.0058912	-26.3575	PC ae
PC ae C36:5	sexM	84	42	0.255267	-0.338427	0.850275	0.309116	0.0553891	0.390846	0.413902	0.986527	0.0058912	29.0806	PC ae
PC ae C38:0	sexM	84	42	-0.221238	-0.778686	0.337308	0.290255	0.129084	0.428461	0.450464	0.986527	0.0058912	-19.8474	PC ae
PC ae C38:1	sexM	84	42	0.296286	-0.37557	0.967358	0.348259	0.0729972	0.764434	0.400004	0.986527	0.0058912	34.4854	PC ae
PC ae C38:2	sexM	84	42	0.209979	-0.456717	0.875682	0.345676	0.0590757	0.71031	0.547007	0.986527	0.0058912	23.3652	PC ae
PC ae C38:3	sexM	84	42	0.309184	-0.350173	0.968383	0.342184	0.0450316	0.682274	0.371639	0.986527	0.0058912	36.2313	PC ae
PC ae C38:4	sexM	84	42	0.284898	-0.271148	0.840277	0.289302	0.0901253	0.306724	0.33067	0.986527	0.0058912	32.9627	PC ae
PC ae C38:5	sexM	84	42	0.296273	-0.26311	0.855858	0.291328	0.0683192	0.284156	0.315255	0.986527	0.0058912	34.4837	PC ae
PC ae C38:6	sexM	84	42	-0.0955209	-0.740305	0.549565	0.334516	0.118295	0.773773	0.776703	0.986527	0.0058912	-9.11007	PC ae
PC ae C40:3	sexM	84	42	0.325158	-0.335053	0.984769	0.342338	0.0890666	0.748521	0.347939	0.986527	0.0058912	38.4249	PC ae
PC ae C40:4	sexM	84	42	0.260777	-0.400738	0.921513	0.343052	0.0725726	0.715456	0.451633	0.986527	0.0058912	29.7938	PC ae
PC ae C40:5	sexM	84	42	0.400291	-0.23879	1.03961	0.33197	0.0546965	0.614127	0.234965	0.986527	0.0058912	49.2259	PC ae
PC ae C40:6	sexM	84	42	0.0738132	-0.503797	0.651699	0.300652	0.0714833	0.370995	0.807311	0.986527	0.0058912	7.66057	PC ae
PC ae C42:1	sexM	84	42	0.0999943	-0.565056	0.764057	0.344825	0.0769366	0.718609	0.773338	0.986527	0.0058912	10.5165	PC ae
PC ae C42:2	sexM	84	42	0.0813408	-0.59273	0.754339	0.349327	0.080829	0.7644	0.817077	0.986527	0.0058912	8.47405	PC ae
PC ae C42:5	sexM	84	42	0.304345	-0.32942	0.937558	0.328838	0.132701	0.698974	0.360268	0.986527	0.0058912	35.5737	PC ae
PC ae C44:3	sexM	84	42	-0.0623112	-0.661024	0.535059	0.310966	0.0779896	0.436382	0.842215	0.986527	0.0058912	-6.04096	PC ae
PC ae C44:4	sexM	84	42	-0.385314	-0.979592	0.206729	0.308298	0.0805969	0.394006	0.219056	0.986527	0.0058912	-31.9763	PC ae
PC ae C44:5	sexM	84	42	0.133395	-0.514874	0.779651	0.336025	0.0604913	0.639627	0.693574	0.986527	0.0058912	14.2701	PC ae
PC ae C44:6	sexM	84	42	-0.0621739	-0.679134	0.550747	0.319071	0.10848	0.48352	0.846646	0.986527	0.0058912	-6.02806	PC ae
SM (OH) C14:1	sexM	84	42	-0.563293	-1.19446	0.0670181	0.327398	0.133218	0.698376	0.0931112	0.986527	0.0058912	-43.0669	SM
SM (OH) C16:1	sexM	84	42	-0.294824	-0.958806	0.36939	0.344611	0.0461979	0.706513	0.397363	0.986527	0.0058912	-25.5337	SM
SM (OH) C22:1	sexM	84	42	-0.117035	-0.633738	0.399454	0.269272	0.080028	0.140009	0.666163	0.986527	0.0058912	-11.0446	SM
SM (OH) C24:1	sexM	84	42	-0.0539174	-0.580051	0.471984	0.274153	0.0617358	0.138796	0.845082	0.986527	0.0058912	-5.24896	SM
SM C16:0	sexM	84	42	-0.336045	-0.95983	0.287428	0.323917	0.107225	0.624118	0.305755	0.986527	0.0058912	-28.5409	SM
SM C16:1	sexM	84	42	-0.343551	-0.996236	0.309346	0.338904	0.0433912	0.652233	0.316809	0.986527	0.0058912	-29.0753	SM
SM C18:0	sexM	84	42	0.0658077	-0.578782	0.712265	0.335248	0.0332827	0.562773	0.845394	0.986527	0.0058912	6.80213	SM
SM C18:1	sexM	84	42	0.0688222	-0.578967	0.717999	0.336801	0.0402819	0.581138	0.839133	0.986527	0.0058912	7.12458	SM
SM C22:3	sexM	84	42	0.135357	-0.457282	0.728288	0.308254	0.0954118	0.479468	0.662935	0.986527	0.0058912	14.4946	SM
SM C24:0	sexM	84	42	0.0656043	-0.46306	0.593943	0.275399	0.0735557	0.170618	0.81293	0.986527	0.0058912	6.78041	SM
SM C24:1	sexM	84	42	0.188148	-0.329879	0.702988	0.271322	0.0381887	0.0700269	0.492071	0.986527	0.0058912	20.7012	SM
SM C26:0	sexM	84	42	-0.0595868	-0.617821	0.498092	0.290552	0.0572879	0.248854	0.838551	0.986527	0.0058912	-5.78462	SM
SM C26:1	sexM	84	42	0.0785169	-0.49067	0.647673	0.29644	0.0112603	0.207766	0.792467	0.986527	0.0058912	8.16816	SM
H1	sexM	84	42	-0.141858	-0.736538	0.451235	0.308918	0.0204153	0.312795	0.648655	0.986527	0.0058912	-13.2256	Sugars
PC aa C36:0	sexM	84	42	-0.0381658	-0.705865	0.630645	0.34683	0.0127305	0.668674	0.912932	0.986556	0.00587846	-3.74466	PC aa
PC aa C36:2	sexM	84	42	0.0482298	-0.511156	0.607752	0.291421	0.0246291	0.196378	0.869382	0.986556	0.00587846	4.94118	PC aa
PC aa C36:3	sexM	84	42	-0.0426603	-0.580516	0.495284	0.280301	0.0489405	0.159939	0.879797	0.986556	0.00587846	-4.17631	PC aa
PC aa C42:6	sexM	84	42	-0.0399703	-0.721928	0.640866	0.353248	0.114015	0.818915	0.910486	0.986556	0.00587846	-3.91821	PC aa
PC ae C32:2	sexM	84	42	-0.0405543	-0.671016	0.589313	0.327579	0.0174387	0.477234	0.902093	0.986556	0.00587846	-3.9743	PC ae
PC ae C36:2	sexM	84	42	-0.0347065	-0.62977	0.560346	0.309671	0.0185064	0.332763	0.911321	0.986556	0.00587846	-3.41111	PC ae
PC ae C40:1	sexM	84	42	-0.0365876	-0.673845	0.599913	0.330942	0.0367046	0.534315	0.912522	0.986556	0.00587846	-3.59264	PC ae
PC ae C40:2	sexM	84	42	0.0448022	-0.620411	0.709268	0.345029	0.0505338	0.692459	0.897338	0.986556	0.00587846	4.5821	PC ae
SM (OH) C22:2	sexM	84	42	-0.0408923	-0.572588	0.491189	0.277257	0.00599085	0.0487258	0.883491	0.986556	0.00587846	-4.00675	SM
PC ae C36:4	sexM	84	42	0.0333048	-0.604449	0.670246	0.330862	0.111737	0.680191	0.920325	0.986588	0.005864	3.38656	PC ae
Ala	sexM	84	42	-0.0160911	-0.648737	0.618294	0.329062	0.020794	0.552021	0.961248	0.986998	0.00568383	-1.59624	Aminoacids
lysoPC a C17:0	sexM	84	42	-0.0208762	-0.689416	0.646508	0.346677	0.0424352	0.675702	0.952284	0.986998	0.00568383	-2.06598	lysoPC
PC aa C40:6	sexM	84	42	0.0182939	-0.598476	0.636	0.320811	0.0420738	0.501841	0.954811	0.986998	0.00568383	1.84623	PC aa
PC ae C30:2	sexM	84	42	0.0142293	-0.604539	0.631759	0.321322	0.0547902	0.476707	0.964901	0.986998	0.00568383	1.4331	PC ae
PC ae C36:1	sexM	84	42	0.0321848	-0.658792	0.722787	0.358086	0.0390038	0.815598	0.928835	0.986998	0.00568383	3.27083	PC ae
PC ae C42:3	sexM	84	42	-0.027007	-0.691547	0.636347	0.344525	0.0835371	0.712362	0.937914	0.986998	0.00568383	-2.66456	PC ae
His	sexM	84	42	0.00493937	-0.631042	0.640214	0.330282	0.0425227	0.54114	0.988142	0.999204	0.000346023	0.495159	Aminoacids
PC aa C38:3	sexM	84	42	0.00028567	-0.545833	0.546057	0.284411	0.0516446	0.193317	0.999204	0.999204	0.000346023	0.0285711	PC aa
PC ae C42:4	sexM	84	42	0.00280813	-0.643374	0.647786	0.335038	0.12769	0.709768	0.993355	0.999204	0.000346023	0.281207	PC ae
PC aa C28:1	total_cholesterol	84	42	0.0197368	0.0125387	0.0264562	0.0034789	0.302451	0.533445	2.21246e-07	2.9647e-05	4.52802	1.99328	PC aa
Gln	total_cholesterol	84	42	-0.0127201	-0.0171562	-0.00814008	0.00228444	0.22814	0.870554	8.90448e-07	5.966e-05	4.22432	-1.26395	Aminoacids
PC ae C30:0	total_cholesterol	84	42	0.0187163	0.0108117	0.0257328	0.00358837	0.217457	0.604356	1.64684e-06	7.35588e-05	4.13337	1.88926	PC ae
PC aa C40:5	total_cholesterol	84	42	0.018059	0.0106231	0.0250104	0.00360811	0.216088	0.545275	3.46903e-06	0.000116213	3.93475	1.82231	PC aa
PC aa C40:4	total_cholesterol	84	42	0.0171346	0.00995315	0.0237863	0.00345304	0.207304	0.634351	4.59206e-06	0.000123067	3.90986	1.72823	PC aa
lysoPC a C18:0	total_cholesterol	84	42	0.0147155	0.00824741	0.02074	0.00313055	0.158543	0.738225	1.49271e-05	0.000326703	3.48585	1.48243	lysoPC
PC aa C36:6	total_cholesterol	84	42	0.0165583	0.00961533	0.0237569	0.00361529	0.239632	0.341106	1.70666e-05	0.000326703	3.48585	1.66962	PC aa
lysoPC a C20:3	total_cholesterol	84	42	0.0163596	0.00802688	0.0237188	0.0037425	0.169674	0.548628	3.93106e-05	0.000585292	3.23263	1.64941	lysoPC
lysoPC a C24:0	total_cholesterol	84	42	0.0155264	0.00802533	0.0223901	0.00354617	0.223385	0.584875	3.83496e-05	0.000585292	3.23263	1.56476	lysoPC
PC aa C42:6	total_cholesterol	84	42	0.0119829	0.00645116	0.0172108	0.00270962	0.114015	0.818915	4.66748e-05	0.000625442	3.20381	1.2055	PC aa
Arg	total_cholesterol	84	42	0.0125121	0.00641752	0.0185557	0.0030999	0.107546	0.724273	0.000151123	0.00126565	2.89769	1.25907	Aminoacids
lysoPC a C28:0	total_cholesterol	84	42	0.0153116	0.0064174	0.0229597	0.0038266	0.146087	0.529575	0.000146781	0.00126565	2.89769	1.54294	lysoPC
PC aa C26:0	total_cholesterol	84	42	0.0150845	0.00691735	0.0224797	0.00378077	0.178189	0.474468	0.000147734	0.00126565	2.89769	1.51988	PC aa
PC aa C30:0	total_cholesterol	84	42	0.0139575	0.00705324	0.0206794	0.00348394	0.145756	0.608521	0.000149622	0.00126565	2.89769	1.40553	PC aa
PC aa C32:2	total_cholesterol	84	42	0.0154771	0.00808593	0.0227872	0.00379786	0.171617	0.335854	0.000107763	0.00126565	2.89769	1.55975	PC aa
PC ae C42:4	total_cholesterol	84	42	0.0130864	0.00657683	0.0192849	0.00321746	0.12769	0.709768	0.000133524	0.00126565	2.89769	1.31724	PC ae
Tyr	total_cholesterol	84	42	0.0150852	0.00756729	0.022411	0.00381381	0.158659	0.384048	0.000164338	0.00129537	2.88761	1.51996	Aminoacids
PC ae C42:5	total_cholesterol	84	42	0.0118346	0.00541069	0.0180521	0.00321881	0.132701	0.698974	0.000482359	0.0035909	2.4448	1.19049	PC ae
PC aa C34:4	total_cholesterol	84	42	0.0133404	0.00624465	0.0205933	0.003687	0.158712	0.456698	0.00052236	0.00368401	2.43368	1.34298	PC aa
lysoPC a C26:1	total_cholesterol	84	42	0.012616	0.00539143	0.0194134	0.0035344	0.124594	0.614887	0.000650731	0.0043599	2.36052	1.26959	lysoPC
PC aa C42:5	total_cholesterol	84	42	0.00929825	0.00403532	0.0145078	0.00266441	0.0700737	0.814768	0.000961855	0.00613755	2.212	0.934161	PC aa
lysoPC a C28:1	total_cholesterol	84	42	0.013037	0.00550149	0.0205724	0.0038947	0.120566	0.120566	0.0012453	0.007585	2.12004	1.31223	lysoPC
lysoPC a C16:0	total_cholesterol	84	42	0.00990144	0.00391701	0.0156515	0.00297555	0.0980129	0.76228	0.00151176	0.00880764	2.05514	0.995063	lysoPC
PC aa C42:2	total_cholesterol	84	42	0.0100191	0.0038887	0.0159406	0.00306191	0.089504	0.74376	0.00176838	0.0094785	2.02326	1.00695	PC aa
PC ae C34:0	total_cholesterol	84	42	0.0124784	0.004509	0.0199118	0.0038516	0.124998	0.446922	0.00175701	0.0094785	2.02326	1.25566	PC ae
Glu	total_cholesterol	84	42	0.00582897	0.00227123	0.00944516	0.00181731	0.113673	0.918978	0.00239036	0.0122898	1.91046	0.584599	Aminoacids
PC ae C42:2	total_cholesterol	84	42	0.00941676	0.00342244	0.0151698	0.00297725	0.080829	0.7644	0.0024763	0.0122898	1.91046	0.946124	PC ae
PC ae C42:3	total_cholesterol	84	42	0.0101145	0.00357312	0.0163214	0.0032221	0.0835371	0.712362	0.00258953	0.0123928	1.90683	1.01658	PC ae
PC aa C32:1	total_cholesterol	84	42	0.0112528	0.00419389	0.0184156	0.00364994	0.0887928	0.534786	0.00287918	0.0133038	1.87602	1.13163	PC aa
lysoPC a C26:0	total_cholesterol	84	42	0.0122615	0.00204511	0.0209043	0.00405194	0.103451	0.31889	0.0033314	0.0144002	1.84163	1.2337	lysoPC
PC aa C36:5	total_cholesterol	84	42	0.0113952	0.00416688	0.0188067	0.00376307	0.161483	0.379151	0.00331153	0.0144002	1.84163	1.14604	PC aa
PC ae C36:3	total_cholesterol	84	42	0.0117226	0.00298226	0.0194716	0.00389904	0.132727	0.42604	0.00354412	0.014841	1.82854	1.17915	PC ae
PC aa C40:1	total_cholesterol	84	42	0.0089819	0.00296143	0.014819	0.0030142	0.0813758	0.753663	0.00417289	0.0169445	1.77097	0.902236	PC aa
PC aa C40:3	total_cholesterol	84	42	0.0063694	0.00208345	0.010663	0.00217756	0.0443092	0.882616	0.00517517	0.0203494	1.69145	0.638973	PC aa
PC ae C44:6	total_cholesterol	84	42	0.0112222	0.0016738	0.0192184	0.00390996	0.10848	0.48352	0.00531514	0.0203494	1.69145	1.12854	PC ae
PC ae C36:4	total_cholesterol	84	42	0.0092832	0.00269561	0.015636	0.00329249	0.111737	0.680191	0.00635675	0.0236612	1.62596	0.932642	PC ae
PC ae C42:1	total_cholesterol	84	42	0.00887299	0.00245339	0.0150109	0.00318238	0.0769366	0.718609	0.00703539	0.0254795	1.59381	0.891247	PC ae
PC ae C38:6	total_cholesterol	84	42	0.00791669	0.00234272	0.0135298	0.00285236	0.118295	0.773773	0.0073818	0.0260306	1.58452	0.794811	PC ae
PC ae C40:3	total_cholesterol	84	42	0.00825743	0.00225545	0.0141141	0.0030192	0.0890666	0.748521	0.00819067	0.0276088	1.55895	0.829161	PC ae
SM C16:0	total_cholesterol	84	42	0.00940181	0.00258269	0.0160906	0.0034563	0.107225	0.624118	0.00824143	0.0276088	1.55895	0.944614	SM
Phe	total_cholesterol	84	42	0.0102061	0.00243708	0.0175168	0.00380097	0.0735442	0.51315	0.00893268	0.0291946	1.5347	1.02584	Aminoacids
PC ae C40:4	total_cholesterol	84	42	0.00853181	0.00220693	0.0146782	0.00317531	0.0725726	0.715456	0.00924355	0.0294913	1.53031	0.856831	PC ae
PC aa C42:4	total_cholesterol	84	42	0.00618792	0.00154682	0.010831	0.00235867	0.055035	0.859268	0.0114254	0.0356049	1.44849	0.620711	PC aa
Leu	total_cholesterol	84	42	0.0097872	0.00216566	0.0172096	0.00386077	0.109462	0.41328	0.0132196	0.0402597	1.39513	0.983525	Aminoacids
PC ae C44:4	total_cholesterol	84	42	0.0100505	0.00143495	0.0178594	0.00398843	0.0805969	0.394006	0.013759	0.0409714	1.38752	1.01012	PC ae
PC ae C38:2	total_cholesterol	84	42	0.00801352	0.00161514	0.0142112	0.00320467	0.0590757	0.71031	0.0150528	0.0429165	1.36738	0.804571	PC ae
PC ae C40:2	total_cholesterol	84	42	0.00819556	0.00169657	0.0145361	0.00327336	0.0505338	0.692459	0.0148845	0.0429165	1.36738	0.822924	PC ae
PC aa C34:1	total_cholesterol	84	42	0.00949408	0.00203414	0.0171354	0.00388044	0.0952148	0.37671	0.0166266	0.0455523	1.34149	0.953929	PC aa
PC ae C38:0	total_cholesterol	84	42	0.00916576	0.00195553	0.0167804	0.00374821	0.129084	0.428461	0.0166988	0.0455523	1.34149	0.920789	PC ae
SM (OH) C14:1	total_cholesterol	84	42	0.00786103	0.00142657	0.0140502	0.00320845	0.133218	0.698376	0.0169971	0.0455523	1.34149	0.789201	SM
Asp	total_cholesterol	84	42	0.0061594	0.0011744	0.0111064	0.00252477	0.0455955	0.83666	0.0180894	0.0475289	1.32304	0.61784	Aminoacids
Trp	total_cholesterol	84	42	0.00903826	0.00143842	0.0163328	0.00379451	0.0762566	0.498969	0.0197481	0.0482215	1.31676	0.907923	Aminoacids
PC aa C40:2	total_cholesterol	84	42	0.00640087	0.00114748	0.0116252	0.00266624	0.0570866	0.813931	0.0197924	0.0482215	1.31676	0.64214	PC aa
PC ae C34:2	total_cholesterol	84	42	0.00907988	0.00116081	0.0164001	0.00379071	0.105455	0.499682	0.0190764	0.0482215	1.31676	0.912123	PC ae
PC ae C38:1	total_cholesterol	84	42	0.007086	0.0011734	0.0128113	0.00295633	0.0729972	0.764434	0.0197519	0.0482215	1.31676	0.711116	PC ae
Cit	total_cholesterol	84	42	0.00910067	0.00030005	0.0168243	0.00389218	0.0981226	0.464701	0.0219836	0.0516808	1.28667	0.91422	Aminoacids
PC ae C36:1	total_cholesterol	84	42	0.00629864	0.00103141	0.0115148	0.00266658	0.0390038	0.815598	0.0217862	0.0516808	1.28667	0.631852	PC ae
PC aa C24:0	total_cholesterol	84	42	0.0076184	0.00109989	0.0139847	0.00328862	0.0996663	0.678375	0.0236704	0.0546867	1.26212	0.76475	PC aa
C0	total_cholesterol	84	42	0.00735655	0.000977131	0.0135114	0.00318576	0.0723647	0.712972	0.0242689	0.0551192	1.2587	0.738367	Acylcarnitines
lysoPC a C17:0	total_cholesterol	84	42	0.00727186	0.00050109	0.0137394	0.00335603	0.0424352	0.675702	0.0339781	0.0746404	1.12703	0.729836	lysoPC
PC aa C30:2	total_cholesterol	84	42	0.00869531	0.000908579	0.0164821	0.00402456	0.0629614	0.0629614	0.033721	0.0746404	1.12703	0.873323	PC aa
His	total_cholesterol	84	42	0.00767809	0.000270016	0.0148669	0.00373032	0.0425227	0.54114	0.0431609	0.0932832	1.0302	0.770764	Aminoacids
SM C24:0	total_cholesterol	84	42	0.00797408	0.000106936	0.0157158	0.00403269	0.0735557	0.170618	0.0515082	0.109557	0.960359	0.800596	SM
PC ae C36:0	total_cholesterol	84	42	0.00704264	-0.00017021	0.013906	0.00356735	0.0586425	0.606534	0.0523683	0.109646	0.960007	0.70675	PC ae
PC ae C30:1	total_cholesterol	84	42	0.0078824	3.58896e-05	0.0157289	0.00405545	0.0490166	0.0490166	0.0554533	0.114319	0.941881	0.791355	PC ae
PC aa C38:1	total_cholesterol	84	42	0.00699287	-0.000432879	0.01397	0.00362764	0.0507433	0.592552	0.0579865	0.11773	0.929112	0.701738	PC aa
Lys	total_cholesterol	84	42	0.00730056	-8.52629e-05	0.0148357	0.00383097	0.0578979	0.457032	0.0604426	0.120885	0.917627	0.732728	Aminoacids
PC ae C30:2	total_cholesterol	84	42	0.00731616	-0.000496874	0.0147396	0.00386219	0.0547902	0.476707	0.062004	0.122184	0.912984	0.734299	PC ae
PC ae C44:3	total_cholesterol	84	42	0.00731931	-0.000630992	0.0148193	0.00389812	0.0779896	0.436382	0.0641812	0.124642	0.904336	0.734616	PC ae
PC ae C40:1	total_cholesterol	84	42	0.00694434	-0.000527191	0.0141696	0.00375196	0.0367046	0.534315	0.0682574	0.129133	0.888962	0.69685	PC ae
SM (OH) C22:1	total_cholesterol	84	42	0.0074105	-0.000375337	0.0151141	0.00401017	0.080028	0.140009	0.0684213	0.129133	0.888962	0.743803	SM
PC aa C38:3	total_cholesterol	84	42	0.00746348	-0.000500927	0.015304	0.00408145	0.0516446	0.193317	0.0712113	0.132532	0.877679	0.74914	PC aa
C18:1	total_cholesterol	84	42	-0.00689751	-0.014266	0.00067405	0.00383125	0.10437	0.439774	0.0756664	0.13713	0.862866	-0.687377	Acylcarnitines
PC aa C36:1	total_cholesterol	84	42	0.00727039	-0.000543696	0.0150972	0.00404468	0.0596963	0.247277	0.0760318	0.13713	0.862866	0.729689	PC aa
PC aa C42:0	total_cholesterol	84	42	0.00735308	-0.000991923	0.0152572	0.00410098	0.042748	0.257917	0.0767521	0.13713	0.862866	0.738018	PC aa
PC aa C42:1	total_cholesterol	84	42	0.00660533	-0.000835864	0.0137658	0.00372034	0.04073	0.547766	0.0800483	0.141138	0.850357	0.662719	PC aa
SM C26:0	total_cholesterol	84	42	0.0070701	-0.000944269	0.0148671	0.00406213	0.0572879	0.248854	0.0856226	0.149006	0.826797	0.709515	SM
SM C18:1	total_cholesterol	84	42	-0.00611894	-0.0131411	0.0012883	0.00365126	0.0402819	0.581138	0.0982326	0.168759	0.772734	-0.610025	SM
PC aa C40:6	total_cholesterol	84	42	0.0061983	-0.00101903	0.0137317	0.00375389	0.0420738	0.501841	0.102924	0.172398	0.763467	0.621755	PC aa
PC ae C38:3	total_cholesterol	84	42	0.00544099	-0.000990596	0.0118634	0.00328604	0.0450316	0.682274	0.102673	0.172398	0.763467	0.545582	PC ae
lysoPC a C16:1	total_cholesterol	84	42	0.0067209	-0.00202358	0.0148298	0.00414187	0.0333647	0.183009	0.108624	0.179699	0.745453	0.674354	lysoPC
PC ae C38:4	total_cholesterol	84	42	0.00630512	-0.0015587	0.0139309	0.0039723	0.0901253	0.306724	0.116396	0.190208	0.720771	0.632504	PC ae
Taurine	total_cholesterol	84	42	0.00652463	-0.00219251	0.0145831	0.00413265	0.0303092	0.257801	0.118327	0.191035	0.718888	0.654597	Biogenic Amines
Ala	total_cholesterol	84	42	0.00536678	-0.00165146	0.0129637	0.00364192	0.020794	0.552021	0.145013	0.23133	0.635768	0.53812	Aminoacids
PC ae C40:5	total_cholesterol	84	42	0.00507563	-0.00170522	0.0119409	0.00349402	0.0546965	0.614127	0.15088	0.237857	0.623683	0.508854	PC ae
t4-OH-Pro	total_cholesterol	84	42	-0.0048006	-0.0112372	0.00205789	0.00333842	0.328082	0.551995	0.154385	0.240553	0.61879	-0.47891	Biogenic Amines
PC aa C34:2	total_cholesterol	84	42	0.00530705	-0.00206073	0.0131018	0.00383062	0.0760537	0.43448	0.169885	0.260565	0.584084	0.532115	PC aa
SM (OH) C24:1	total_cholesterol	84	42	0.00559976	-0.00226957	0.0133905	0.00405388	0.0617358	0.138796	0.171117	0.260565	0.584084	0.561547	SM
PC aa C32:3	total_cholesterol	84	42	0.00562477	-0.00230796	0.0135575	0.00410001	0.0287403	0.0287403	0.173932	0.261876	0.581905	0.564062	PC aa
PC ae C40:6	total_cholesterol	84	42	0.005108	-0.00247406	0.0127979	0.00393399	0.0714833	0.370995	0.197905	0.294658	0.530682	0.512107	PC ae
PC aa C34:3	total_cholesterol	84	42	0.00506199	-0.00273756	0.0130591	0.0040637	0.0508825	0.222536	0.216537	0.317503	0.498252	0.507482	PC aa
PC ae C34:1	total_cholesterol	84	42	0.00498086	-0.0030874	0.0126877	0.00401104	0.0438862	0.363764	0.217987	0.317503	0.498252	0.499328	PC ae
SM C16:1	total_cholesterol	84	42	0.00413102	-0.00246214	0.0107789	0.00338722	0.0433912	0.652233	0.226973	0.327036	0.485404	0.413956	SM
Kynurenine	total_cholesterol	84	42	0.00487427	-0.00349111	0.0126976	0.0040479	0.047569	0.325397	0.232098	0.330862	0.480353	0.488616	Biogenic Amines
Val	total_cholesterol	84	42	0.0047731	-0.00333369	0.0125879	0.004069	0.0213119	0.334926	0.24429	0.344578	0.462713	0.478451	Aminoacids
PC aa C38:0	total_cholesterol	84	42	0.00465505	-0.00307007	0.0125168	0.00401029	0.0246743	0.363001	0.249237	0.347893	0.458555	0.46659	PC aa
PC aa C38:5	total_cholesterol	84	42	0.00447476	-0.00324532	0.0123012	0.00401675	0.0764145	0.217613	0.268629	0.371096	0.430514	0.448478	PC aa
Ser	total_cholesterol	84	42	0.00332559	-0.00296839	0.00971284	0.00323655	0.0159971	0.697348	0.308162	0.421364	0.375343	0.333113	Aminoacids
H1	total_cholesterol	84	42	0.00414843	-0.00440445	0.0120945	0.00410089	0.0204153	0.312795	0.314797	0.426089	0.370499	0.415705	Sugars
C2	total_cholesterol	84	42	-0.00385978	-0.0119967	0.00383565	0.00400044	0.0134228	0.373382	0.337593	0.439199	0.357339	-0.385234	Acylcarnitines
lysoPC a C18:1	total_cholesterol	84	42	0.0033312	-0.00347759	0.00998734	0.00343987	0.0573522	0.637031	0.336317	0.439199	0.357339	0.333676	lysoPC
PC aa C36:3	total_cholesterol	84	42	0.00396987	-0.0038898	0.0118813	0.00408285	0.0489405	0.159939	0.333861	0.439199	0.357339	0.397776	PC aa
SM C26:1	total_cholesterol	84	42	-0.00401694	-0.0120469	0.00401535	0.00415378	0.0112603	0.207766	0.336433	0.439199	0.357339	-0.400889	SM
PC ae C32:2	total_cholesterol	84	42	0.00368482	-0.00397703	0.0111415	0.00387091	0.0174387	0.477234	0.344196	0.443483	0.353123	0.369162	PC ae
C14:1	total_cholesterol	84	42	0.0033067	-0.00366748	0.0100858	0.00351014	0.0427932	0.61896	0.349512	0.445003	0.351637	0.331218	Acylcarnitines
Orn	total_cholesterol	84	42	0.0034552	-0.00378872	0.010596	0.00368854	0.0450583	0.548045	0.352018	0.445003	0.351637	0.346117	Aminoacids
PC aa C36:4	total_cholesterol	84	42	0.00295746	-0.00343792	0.00985844	0.00332257	0.113073	0.653906	0.376592	0.468054	0.329704	0.296184	PC aa
PC ae C32:1	total_cholesterol	84	42	0.00330032	-0.00431761	0.0104446	0.00371421	0.0238336	0.55449	0.377238	0.468054	0.329704	0.330577	PC ae
SM C18:0	total_cholesterol	84	42	-0.00304783	-0.0101548	0.00459637	0.00369181	0.0332827	0.562773	0.411829	0.506285	0.295605	-0.304319	SM
PC ae C36:5	total_cholesterol	84	42	-0.00320882	-0.0108377	0.00488476	0.00396278	0.0553891	0.390846	0.420534	0.512287	0.290487	-0.320368	PC ae
Creatinine	total_cholesterol	84	42	-0.00274072	-0.010144	0.00511184	0.0038498	0.025007	0.488259	0.478744	0.577943	0.238115	-0.273697	Biogenic Amines
lysoPC a C20:4	total_cholesterol	84	42	0.00237284	-0.00431664	0.00896944	0.00340425	0.147504	0.623226	0.488082	0.583955	0.23362	0.237565	lysoPC
Ile	total_cholesterol	84	42	0.0025203	-0.00454554	0.00970429	0.00365688	0.102174	0.531893	0.492843	0.584433	0.233265	0.252348	Aminoacids
Pro	total_cholesterol	84	42	-0.00237466	-0.00974693	0.00588262	0.00378421	0.0238733	0.526388	0.532305	0.625692	0.203639	-0.237184	Aminoacids
PC aa C38:4	total_cholesterol	84	42	0.00250154	-0.00529036	0.0104178	0.00405636	0.0595731	0.198736	0.539201	0.628287	0.201842	0.250467	PC aa
SM (OH) C16:1	total_cholesterol	84	42	-0.00193687	-0.00817376	0.00433102	0.00319396	0.0461979	0.706513	0.546445	0.631239	0.199806	-0.1935	SM
PC aa C36:2	total_cholesterol	84	42	0.0023698	-0.00557999	0.0103929	0.0041293	0.0246291	0.196378	0.567652	0.650132	0.186999	0.237261	PC aa
Met	total_cholesterol	84	42	-0.00171535	-0.00795934	0.00454749	0.00319344	0.0180469	0.709831	0.593107	0.673528	0.171644	-0.171388	Aminoacids
SM C24:1	total_cholesterol	84	42	-0.00204219	-0.00981628	0.00597142	0.0040939	0.0381887	0.0700269	0.619321	0.697387	0.156526	-0.204011	SM
PC aa C32:0	total_cholesterol	84	42	0.00171308	-0.00524319	0.00914659	0.00361612	0.0196996	0.579179	0.637177	0.711167	0.148028	0.171454	PC aa
PC aa C38:6	total_cholesterol	84	42	0.00188799	-0.00591112	0.0101476	0.00404767	0.0351367	0.306978	0.642173	0.711167	0.148028	0.188977	PC aa
PC ae C44:5	total_cholesterol	84	42	0.00144496	-0.0059035	0.00809132	0.00344009	0.0604913	0.639627	0.675819	0.742293	0.129425	0.144601	PC ae
lysoPC a C18:2	total_cholesterol	84	42	0.00159405	-0.00642302	0.00927651	0.00399914	0.0635729	0.325136	0.691253	0.753072	0.123163	0.159533	lysoPC
SM C20:2	total_cholesterol	84	42	0.00152319	-0.00613696	0.00918334	0.00395913	0.0921889	0.0921889	0.701459	0.758029	0.120314	0.152435	SM
Gly	total_cholesterol	84	42	-0.00147059	-0.00906072	0.00631966	0.00394192	0.00936277	0.437157	0.710134	0.761264	0.118465	-0.146951	Aminoacids
ADMA	total_cholesterol	84	42	0.00146866	-0.00651614	0.00945347	0.00412693	0.016401	0.016401	0.722872	0.762715	0.117638	0.146974	Biogenic Amines
PC aa C36:0	total_cholesterol	84	42	0.00120141	-0.0052386	0.00797716	0.00334372	0.0127305	0.668674	0.720555	0.762715	0.117638	0.120213	PC aa
PC ae C38:5	total_cholesterol	84	42	-0.0012181	-0.00894861	0.00659673	0.00401367	0.0683192	0.284156	0.762306	0.79804	0.0979756	-0.121736	PC ae
Asn	total_cholesterol	84	42	-0.00102092	-0.00845111	0.00636961	0.00381447	0.0790872	0.460651	0.789689	0.820297	0.0860288	-0.10204	Aminoacids
PC ae C36:2	total_cholesterol	84	42	0.000998428	-0.0068555	0.00887568	0.00405791	0.0185064	0.332763	0.806283	0.831091	0.0803512	0.0998927	PC ae
PC ae C34:3	total_cholesterol	84	42	0.000570531	-0.00604268	0.0071521	0.00337437	0.0236247	0.661092	0.866262	0.886101	0.052517	0.0570694	PC ae
SM C22:3	total_cholesterol	84	42	-0.000582074	-0.0078601	0.00679006	0.00376661	0.0954118	0.479468	0.877594	0.890891	0.0501755	-0.0581904	SM
SM (OH) C22:2	total_cholesterol	84	42	0.000534102	-0.00745691	0.00869277	0.00416686	0.00599085	0.0487258	0.898342	0.905096	0.0433052	0.0534245	SM
Thr	total_cholesterol	84	42	-0.000238478	-0.00787987	0.00754979	0.0039629	0.00800317	0.422945	0.95217	0.95217	0.0212853	-0.0238449	Aminoacids
