# Supplementary material for: A Metabolomics-Based Investigation of the Effects of a Short-Term Body Weight Reduction Program in a Cohort of Adolescents with Obesity: A Prospective Interventional Clinical Study
Source: Nutrients. 2023 Jan 19;15(3):529. doi: 10.3390/nu15030529 (PMC9921209; doi:10.3390/nu15030529)
Supplement: Supplementary file 1 [file nutrients-15-00529-s001.zip › 2022-07-12_PRG_Supplementary_material_GF/S18_PRG_lmer_HDL.xlsx]

## Sheet: 2022-02-11_PRG_lmer_HDL
Dependent	Independent	N_observations	N_groups	beta	beta_confint2.5	beta_confint97.5	SE	adj_R_sqrd_marginal	adj_R_sqrd_conditional	Pvalue	FDR_Pvalue	negative_log10fdr	variation_perc	Category
Cit	(Intercept)	84	42	-3.57081	-6.70406	-0.440467	1.63213	0.103497	0.390498	0.0345616	0.347756	0.458726	-97.1867	Aminoacids
t4-OH-Pro	(Intercept)	84	42	4.30552	1.61929	6.99427	1.40066	0.322497	0.538263	0.00380002	0.347756	0.458726	7310.75	Biogenic Amines
lysoPC a C18:2	(Intercept)	84	42	-3.91645	-6.99461	-0.839472	1.60523	0.0943488	0.348134	0.019134	0.347756	0.458726	-98.0088	lysoPC
lysoPC a C20:4	(Intercept)	84	42	-4.75256	-8.03218	-1.477	1.70577	0.151833	0.631747	0.00803116	0.347756	0.458726	-99.137	lysoPC
PC aa C36:4	(Intercept)	84	42	-3.83848	-7.27062	-0.406983	1.78556	0.105229	0.669683	0.0374857	0.347756	0.458726	-97.8474	PC aa
PC aa C36:5	(Intercept)	84	42	-3.76455	-6.91901	-0.611963	1.64445	0.0771301	0.371316	0.0273661	0.347756	0.458726	-97.6822	PC aa
PC aa C38:5	(Intercept)	84	42	-3.2831	-6.27063	-0.295627	1.55963	0.0628542	0.221335	0.0415231	0.347756	0.458726	-96.2488	PC aa
PC ae C36:4	(Intercept)	84	42	-4.23156	-7.56034	-0.899982	1.73312	0.123108	0.637583	0.0189917	0.347756	0.458726	-98.547	PC ae
PC ae C38:4	(Intercept)	84	42	-3.8329	-6.82838	-0.837784	1.56326	0.0970954	0.294249	0.0186031	0.347756	0.458726	-97.8353	PC ae
PC ae C38:5	(Intercept)	84	42	-3.6382	-6.65417	-0.620273	1.57256	0.0747679	0.26921	0.0259183	0.347756	0.458726	-97.37	PC ae
PC ae C38:6	(Intercept)	84	42	-4.06317	-7.60286	-0.524272	1.83944	0.0949998	0.75745	0.0327948	0.347756	0.458726	-98.2806	PC ae
PC ae C44:5	(Intercept)	84	42	-4.17924	-7.54884	-0.80948	1.75387	0.106067	0.638704	0.0218701	0.347756	0.458726	-98.469	PC ae
PC ae C44:6	(Intercept)	84	42	-4.52689	-7.51744	-1.54234	1.55273	0.240591	0.509901	0.00588508	0.347756	0.458726	-98.9186	PC ae
SM (OH) C22:1	(Intercept)	84	42	-3.18024	-6.05082	-0.309917	1.49891	0.063371	0.135729	0.0401008	0.347756	0.458726	-95.8424	SM
SM (OH) C24:1	(Intercept)	84	42	-3.23886	-6.12349	-0.354437	1.50641	0.065609	0.150525	0.0376249	0.347756	0.458726	-96.0791	SM
SM C22:3	(Intercept)	84	42	-3.72931	-6.96418	-0.493408	1.68616	0.0965566	0.484161	0.0326019	0.347756	0.458726	-97.5991	SM
Asn	(Intercept)	84	42	-3.36557	-6.6212	-0.110384	1.69679	0.0790128	0.464587	0.0540158	0.370786	0.430876	-96.5458	Aminoacids
PC aa C26:0	(Intercept)	84	42	-3.39828	-6.62795	-0.176691	1.66808	0.0859165	0.371383	0.0491297	0.370786	0.430876	-96.6569	PC aa
PC ae C38:0	(Intercept)	84	42	-3.3715	-6.63429	-0.110284	1.70022	0.0717774	0.451362	0.0541066	0.370786	0.430876	-96.5662	PC ae
PC ae C40:6	(Intercept)	84	42	-3.28861	-6.48553	-0.0915944	1.66732	0.0582438	0.373235	0.0553412	0.370786	0.430876	-96.2694	PC ae
PC aa C38:4	(Intercept)	84	42	-2.94831	-5.93534	0.0389503	1.55946	0.055128	0.20523	0.0658348	0.393897	0.404618	-94.7572	PC aa
SM (OH) C14:1	(Intercept)	84	42	-3.37981	-6.78801	0.0243966	1.77181	0.135193	0.688612	0.0634662	0.393897	0.404618	-96.5946	SM
SM C24:0	(Intercept)	84	42	-2.87054	-5.79749	0.056083	1.52825	0.0526403	0.153443	0.0676091	0.393897	0.404618	-94.3332	SM
PC aa C28:1	(Intercept)	84	42	-2.99293	-6.09639	0.104562	1.60933	0.147202	0.406872	0.07092	0.39597	0.402338	-94.9859	PC aa
C0	(Intercept)	84	42	-3.50992	-7.21597	0.178081	1.91768	0.0863922	0.748125	0.0747652	0.399721	0.398243	-97.0101	Acylcarnitines
PC ae C36:3	(Intercept)	84	42	-2.64057	-5.4359	0.153204	1.45737	0.224313	0.390721	0.0775579	0.399721	0.398243	-92.8679	PC ae
lysoPC a C18:1	(Intercept)	84	42	-3.01482	-6.52402	0.489406	1.82406	0.0733782	0.653228	0.105988	0.405643	0.391856	-95.0946	lysoPC
PC aa C34:1	(Intercept)	84	42	-2.83518	-6.11232	0.437308	1.70482	0.0501085	0.397791	0.104048	0.405643	0.391856	-94.1292	PC aa
PC aa C34:3	(Intercept)	84	42	-2.62851	-5.70171	0.444471	1.60396	0.041779	0.240924	0.108979	0.405643	0.391856	-92.7814	PC aa
PC aa C36:3	(Intercept)	84	42	-2.71188	-5.68468	0.260706	1.55218	0.0418589	0.166677	0.0882056	0.405643	0.391856	-93.3588	PC aa
PC aa C36:6	(Intercept)	84	42	-2.78697	-5.96344	0.385327	1.65202	0.0532778	0.324435	0.0996167	0.405643	0.391856	-93.8392	PC aa
PC ae C34:1	(Intercept)	84	42	-2.68019	-5.79945	0.437875	1.62644	0.0931863	0.375312	0.107049	0.405643	0.391856	-93.145	PC ae
PC ae C34:2	(Intercept)	84	42	-2.65765	-5.57081	0.255052	1.51906	0.227986	0.497192	0.0876959	0.405643	0.391856	-92.9887	PC ae
PC ae C36:5	(Intercept)	84	42	-2.88444	-6.09389	0.329602	1.67177	0.0495711	0.362394	0.0922871	0.405643	0.391856	-94.4114	PC ae
SM C16:0	(Intercept)	84	42	-3.02099	-6.47196	0.424753	1.79437	0.0775886	0.601649	0.0998645	0.405643	0.391856	-95.1247	SM
SM C24:1	(Intercept)	84	42	-2.53648	-5.37852	0.305757	1.47859	0.0364638	0.0550654	0.0940274	0.405643	0.391856	-92.0856	SM
PC ae C34:0	(Intercept)	84	42	-2.55183	-5.79371	0.682671	1.68217	0.117186	0.448452	0.13749	0.497936	0.302826	-92.2061	PC ae
PC ae C44:3	(Intercept)	84	42	2.53082	-0.725105	5.77876	1.68538	0.0435656	0.366833	0.141808	0.50006	0.300978	1156.39	PC ae
PC aa C34:4	(Intercept)	84	42	-2.55733	-5.87848	0.759816	1.72899	0.0514048	0.437343	0.146891	0.504704	0.296963	-92.2488	PC aa
SM C20:2	(Intercept)	84	42	-1.90334	-4.6222	0.815527	1.40524	0.110574	0.110574	0.179403	0.601002	0.221124	-85.093	SM
Orn	(Intercept)	84	42	-2.40726	-5.86505	1.04702	1.79938	0.0409717	0.54972	0.188321	0.612163	0.213133	-90.9938	Aminoacids
PC aa C24:0	(Intercept)	84	42	2.2572	-1.24549	5.75725	1.82196	0.0649935	0.642908	0.222429	0.612163	0.213133	855.632	PC aa
PC aa C30:0	(Intercept)	84	42	-2.21216	-5.65835	1.22622	1.79054	0.102635	0.591856	0.223851	0.612163	0.213133	-89.0536	PC aa
PC aa C36:1	(Intercept)	84	42	-2.06668	-5.18028	1.0457	1.62412	0.031908	0.246733	0.210489	0.612163	0.213133	-87.3395	PC aa
PC aa C36:2	(Intercept)	84	42	-2.06828	-5.13974	1.00334	1.60335	0.0231188	0.202363	0.204354	0.612163	0.213133	-87.3597	PC aa
PC aa C38:3	(Intercept)	84	42	-1.98169	-5.02744	1.06307	1.58901	0.0258729	0.182173	0.219619	0.612163	0.213133	-86.2164	PC aa
PC ae C32:1	(Intercept)	84	42	-2.3143	-5.69366	1.06574	1.7603	0.0609095	0.543422	0.195872	0.612163	0.213133	-90.1165	PC ae
PC ae C36:2	(Intercept)	84	42	-2.10001	-5.3344	1.13487	1.68706	0.0279458	0.340604	0.220292	0.612163	0.213133	-87.7545	PC ae
SM C26:0	(Intercept)	84	42	-2.04935	-5.12087	1.02154	1.60301	0.0237339	0.202491	0.208388	0.612163	0.213133	-87.1182	SM
C14:1	(Intercept)	84	42	-2.11744	-5.63848	1.40378	1.83265	0.0362271	0.609058	0.254567	0.652576	0.185369	-87.966	Acylcarnitines
Leu	(Intercept)	84	42	-1.9431	-5.19137	1.29958	1.68848	0.0739185	0.407894	0.256758	0.652576	0.185369	-85.6741	Aminoacids
PC aa C38:6	(Intercept)	84	42	-1.9552	-5.16109	1.25213	1.67225	0.0366816	0.331758	0.249111	0.652576	0.185369	-85.8464	PC aa
PC ae C36:0	(Intercept)	84	42	-2.06698	-5.52943	1.39437	1.80254	0.0462667	0.569195	0.258108	0.652576	0.185369	-87.3433	PC ae
lysoPC a C16:0	(Intercept)	84	42	-2.17125	-5.92522	1.56536	1.94374	0.0608772	0.750757	0.270855	0.665745	0.176692	-88.5965	lysoPC
PC aa C42:0	(Intercept)	84	42	-1.80006	-4.91141	1.30877	1.62014	0.0441264	0.254055	0.273253	0.665745	0.176692	-83.4711	PC aa
lysoPC a C17:0	(Intercept)	84	42	-2.09326	-5.7785	1.58071	1.91189	0.0493753	0.692185	0.280125	0.666036	0.176502	-87.6716	lysoPC
PC ae C44:4	(Intercept)	84	42	-1.78577	-4.96435	1.38803	1.65256	0.0945511	0.378681	0.286542	0.666036	0.176502	-83.2332	PC ae
SM C16:1	(Intercept)	84	42	-1.97145	-5.49374	1.55121	1.83264	0.0531587	0.654484	0.288284	0.666036	0.176502	-86.0745	SM
PC aa C42:5	(Intercept)	84	42	-2.14005	-6.04419	1.74433	2.01888	0.0749759	0.845431	0.295608	0.671382	0.17303	-88.2351	PC aa
Gln	(Intercept)	84	42	1.96697	-1.7245	5.67347	1.91962	0.167529	0.853197	0.311971	0.685314	0.16411	614.899	Aminoacids
PC aa C34:2	(Intercept)	84	42	-1.76569	-5.06918	1.53798	1.72188	0.0550693	0.454202	0.311151	0.685314	0.16411	-82.8931	PC aa
lysoPC a C24:0	(Intercept)	84	42	1.7059	-1.5517	4.9554	1.68993	0.113157	0.460956	0.319271	0.690036	0.161128	450.633	lysoPC
PC ae C38:2	(Intercept)	84	42	-1.90744	-5.6098	1.78236	1.91934	0.10532	0.76673	0.326314	0.694065	0.1586	-85.154	PC ae
Ile	(Intercept)	84	42	-1.67335	-4.98246	1.63064	1.72103	0.102487	0.547384	0.336614	0.702871	0.153124	-81.2383	Aminoacids
Met	(Intercept)	84	42	-1.5525	-5.21348	2.10788	1.90319	0.0183816	0.708956	0.419342	0.702871	0.153124	-78.8281	Aminoacids
Trp	(Intercept)	84	42	-1.64957	-5.05107	1.74588	1.76892	0.042897	0.473242	0.356672	0.702871	0.153124	-80.7868	Aminoacids
Val	(Intercept)	84	42	-1.40524	-4.6783	1.86436	1.70446	0.0369054	0.363408	0.414564	0.702871	0.153124	-75.4691	Aminoacids
ADMA	(Intercept)	84	42	1.20177	-1.66438	4.06792	1.48136	0.0151216	0.0151216	0.419625	0.702871	0.153124	232.599	Biogenic Amines
Taurine	(Intercept)	84	42	-1.4794	-4.53494	1.57491	1.59363	0.0458517	0.226322	0.358773	0.702871	0.153124	-77.2226	Biogenic Amines
lysoPC a C16:1	(Intercept)	84	42	-1.29642	-4.29636	1.70238	1.56333	0.0260452	0.14376	0.411953	0.702871	0.153124	-72.649	lysoPC
lysoPC a C20:3	(Intercept)	84	42	-1.5644	-4.96893	1.82334	1.75461	0.207109	0.602986	0.378815	0.702871	0.153124	-79.0787	lysoPC
PC aa C32:0	(Intercept)	84	42	-1.6016	-5.15119	1.94984	1.84818	0.0171474	0.590224	0.3912	0.702871	0.153124	-79.8427	PC aa
PC aa C40:5	(Intercept)	84	42	-1.59188	-4.95501	1.76196	1.73956	0.037357	0.383904	0.366198	0.702871	0.153124	-79.6458	PC aa
PC aa C40:6	(Intercept)	84	42	-1.52389	-4.99174	1.94186	1.8057	0.0139503	0.509978	0.403598	0.702871	0.153124	-78.2137	PC aa
PC ae C30:0	(Intercept)	84	42	-1.44914	-4.83349	1.92201	1.74989	0.168082	0.557357	0.413166	0.702871	0.153124	-76.5228	PC ae
PC ae C30:1	(Intercept)	84	42	-1.32191	-4.19207	1.54825	1.48343	0.0124659	0.0124659	0.37554	0.702871	0.153124	-73.3374	PC ae
SM (OH) C16:1	(Intercept)	84	42	-1.73497	-5.33009	1.86389	1.87028	0.0449144	0.704354	0.359026	0.702871	0.153124	-82.3595	SM
SM (OH) C22:2	(Intercept)	84	42	-1.3934	-4.26141	1.46134	1.50131	0.0179146	0.0479558	0.35889	0.702871	0.153124	-75.1771	SM
SM C18:0	(Intercept)	84	42	-1.56997	-5.06682	1.93028	1.82157	0.038677	0.564917	0.3938	0.702871	0.153124	-79.1948	SM
SM C18:1	(Intercept)	84	42	-1.50467	-5.01068	2.00796	1.82657	0.0167827	0.541972	0.414987	0.702871	0.153124	-77.7909	SM
lysoPC a C28:0	(Intercept)	84	42	-1.38816	-4.78763	1.99863	1.75286	0.111796	0.47901	0.433883	0.717781	0.144008	-75.0465	lysoPC
PC aa C36:0	(Intercept)	84	42	1.38539	-2.2552	5.03474	1.89438	0.0119959	0.674172	0.468761	0.757502	0.120616	299.64	PC aa
PC aa C38:0	(Intercept)	84	42	-1.25799	-4.56004	2.04544	1.72194	0.0123722	0.364411	0.469199	0.757502	0.120616	-71.5776	PC aa
PC aa C32:2	(Intercept)	84	42	-1.18528	-4.34323	1.96924	1.64287	0.0439837	0.280583	0.474926	0.75762	0.120548	-69.4339	PC aa
lysoPC a C18:0	(Intercept)	84	42	-1.30949	-5.0669	2.42875	1.94554	0.0866	0.704337	0.505144	0.796344	0.0988993	-73.0043	lysoPC
PC aa C40:1	(Intercept)	84	42	1.23223	-2.49367	4.94969	1.93404	0.0611744	0.749416	0.527688	0.822212	0.0850161	242.886	PC aa
Thr	(Intercept)	84	42	-1.0696	-4.45267	2.31431	1.76358	0.00854959	0.424326	0.54753	0.843322	0.0740066	-65.6853	Aminoacids
H1	(Intercept)	84	42	-0.986976	-4.18439	2.20957	1.66793	0.0087535	0.269486	0.557303	0.84862	0.0712866	-62.7298	Sugars
PC ae C34:3	(Intercept)	84	42	-1.02427	-4.45356	2.41086	1.78553	0.0624639	0.645209	0.569385	0.857276	0.0668793	-64.0942	PC ae
PC ae C30:2	(Intercept)	84	42	0.974889	-2.39432	4.34114	1.75489	0.0318797	0.440892	0.581586	0.865918	0.0625234	165.087	PC ae
PC ae C40:4	(Intercept)	84	42	-1.01962	-4.68372	2.6361	1.90218	0.0662824	0.720911	0.594886	0.875986	0.0575026	-63.9267	PC ae
His	(Intercept)	84	42	-0.940146	-4.45534	2.56862	1.82771	0.0120425	0.518496	0.609793	0.888177	0.0515006	-60.9429	Aminoacids
Lys	(Intercept)	84	42	-0.863794	-4.26809	2.53673	1.77234	0.0250166	0.463307	0.628619	0.899847	0.0458314	-57.844	Aminoacids
Ser	(Intercept)	84	42	-0.904981	-4.60072	2.78213	1.91811	0.0108739	0.703642	0.639569	0.899847	0.0458314	-59.545	Aminoacids
PC ae C42:5	(Intercept)	84	42	-0.858784	-4.42311	2.69324	1.84808	0.101041	0.684248	0.644666	0.899847	0.0458314	-57.6323	PC ae
SM C26:1	(Intercept)	84	42	-0.732644	-3.74446	2.28082	1.56894	0.0236276	0.161926	0.643109	0.899847	0.0458314	-51.9363	SM
PC ae C40:5	(Intercept)	84	42	-0.822885	-4.34841	2.69938	1.83372	0.0472271	0.621662	0.655964	0.906177	0.0427868	-56.0837	PC ae
PC ae C38:3	(Intercept)	84	42	-0.814858	-4.43459	2.80095	1.88125	0.0440739	0.690837	0.667177	0.912262	0.0398805	-55.7298	PC ae
Gly	(Intercept)	84	42	-0.701323	-4.09038	2.68815	1.7664	0.0132642	0.438378	0.693394	0.929148	0.0319151	-50.4071	Aminoacids
PC aa C42:4	(Intercept)	84	42	0.79702	-2.99695	4.58317	1.96632	0.045576	0.856955	0.687361	0.929148	0.0319151	121.892	PC aa
C2	(Intercept)	84	42	-0.675985	-4.03283	2.68226	1.75029	0.00376187	0.392312	0.701341	0.930492	0.0312874	-49.1345	Acylcarnitines
Arg	(Intercept)	84	42	-0.711092	-4.57641	3.12946	1.99628	0.0571906	0.745727	0.723675	0.943082	0.0254505	-50.8892	Aminoacids
PC aa C40:4	(Intercept)	84	42	-0.643667	-4.15174	2.84989	1.81499	0.098433	0.559733	0.724906	0.943082	0.0254505	-47.4638	PC aa
Kynurenine	(Intercept)	84	42	-0.502163	-3.64332	2.63884	1.63905	0.0383191	0.284845	0.760881	0.954364	0.020286	-39.478	Biogenic Amines
PC aa C42:6	(Intercept)	84	42	0.621084	-3.16193	4.39214	1.96133	0.0812239	0.790109	0.753166	0.954364	0.020286	86.0944	PC aa
PC ae C32:2	(Intercept)	84	42	0.549729	-2.85079	3.95033	1.77196	0.022641	0.469239	0.757944	0.954364	0.020286	73.2783	PC ae
PC ae C40:2	(Intercept)	84	42	-0.582457	-4.2609	3.08944	1.91083	0.0430028	0.696593	0.762067	0.954364	0.020286	-44.1475	PC ae
Phe	(Intercept)	84	42	-0.468342	-3.92858	2.98335	1.79704	0.0451446	0.493079	0.795757	0.960644	0.0174377	-37.3961	Aminoacids
lysoPC a C26:0	(Intercept)	84	42	-0.406828	-3.39959	2.58343	1.54994	0.0875334	0.226364	0.794484	0.960644	0.0174377	-33.4241	lysoPC
PC aa C40:2	(Intercept)	84	42	0.538039	-3.22247	4.29113	1.95027	0.0530236	0.818755	0.784042	0.960644	0.0174377	71.2645	PC aa
PC ae C42:1	(Intercept)	84	42	0.510835	-3.12957	4.14323	1.89021	0.0622862	0.703291	0.788338	0.960644	0.0174377	66.6682	PC ae
Glu	(Intercept)	84	42	-0.48219	-4.24406	3.267	1.94597	0.102402	0.922283	0.805563	0.963799	0.0160136	-38.257	Aminoacids
PC aa C40:3	(Intercept)	84	42	0.466837	-3.37128	4.30098	1.98987	0.0321718	0.877024	0.815696	0.967286	0.0144451	59.4942	PC aa
lysoPC a C28:1	(Intercept)	84	42	-0.296048	-3.13328	2.54118	1.46641	0.0342089	0.0342089	0.840518	0.970944	0.012806	-25.6249	lysoPC
PC ae C42:3	(Intercept)	84	42	0.412282	-3.21982	4.0366	1.88632	0.0647937	0.688702	0.82809	0.970944	0.012806	51.0261	PC ae
PC ae C42:4	(Intercept)	84	42	-0.396417	-4.0598	3.2528	1.89893	0.116418	0.719733	0.835722	0.970944	0.012806	-32.7274	PC ae
C18:1	(Intercept)	84	42	0.139337	-3.11078	3.39493	1.69343	0.0972356	0.46225	0.934841	0.979311	0.00907952	14.9511	Acylcarnitines
Ala	(Intercept)	84	42	-0.167029	-3.75094	3.41171	1.86353	0.00176149	0.580768	0.929018	0.979311	0.00907952	-15.3825	Aminoacids
Asp	(Intercept)	84	42	0.333626	-3.47954	4.1294	1.97237	0.0348249	0.834895	0.866523	0.979311	0.00907952	39.6021	Aminoacids
Pro	(Intercept)	84	42	-0.138162	-3.52008	3.24255	1.76149	0.0450847	0.507316	0.937862	0.979311	0.00907952	-12.9042	Aminoacids
Tyr	(Intercept)	84	42	-0.191163	-3.44861	3.06105	1.69253	0.0395648	0.33009	0.910676	0.979311	0.00907952	-17.4002	Aminoacids
Creatinine	(Intercept)	84	42	-0.112279	-3.53272	3.31183	1.78234	0.0358661	0.497345	0.950077	0.979311	0.00907952	-10.6205	Biogenic Amines
lysoPC a C26:1	(Intercept)	84	42	-0.197123	-3.69354	3.28902	1.81424	0.0435863	0.532557	0.914033	0.979311	0.00907952	-17.8911	lysoPC
PC aa C32:1	(Intercept)	84	42	-0.298185	-3.82107	3.21664	1.8301	0.0202093	0.527692	0.871386	0.979311	0.00907952	-25.7836	PC aa
PC aa C32:3	(Intercept)	84	42	-0.11527	-2.90156	2.67102	1.44009	0.06742	0.06742	0.936402	0.979311	0.00907952	-10.8874	PC aa
PC aa C38:1	(Intercept)	84	42	0.178943	-3.45353	3.79521	1.88099	0.115505	0.685805	0.924702	0.979311	0.00907952	19.5953	PC aa
PC aa C42:2	(Intercept)	84	42	0.212565	-3.51671	3.9285	1.9331	0.0807902	0.753576	0.912996	0.979311	0.00907952	23.6846	PC aa
PC ae C36:1	(Intercept)	84	42	0.156823	-3.631	3.93733	1.96417	0.0498178	0.828479	0.936755	0.979311	0.00907952	16.9789	PC ae
PC ae C38:1	(Intercept)	84	42	0.250702	-3.41483	3.91084	1.90329	0.06783	0.759988	0.895854	0.979311	0.00907952	28.4928	PC ae
PC ae C40:3	(Intercept)	84	42	-0.123	-3.78121	3.52558	1.89785	0.0846763	0.755163	0.948645	0.979311	0.00907952	-11.5736	PC ae
PC aa C30:2	(Intercept)	84	42	-0.0426771	-2.79114	2.70579	1.42054	0.0917396	0.0917396	0.976108	0.98791	0.00528267	-4.17793	PC aa
PC aa C42:1	(Intercept)	84	42	0.0445456	-3.44415	3.5284	1.81485	0.02962	0.53437	0.980537	0.98791	0.00528267	4.55527	PC aa
PC ae C42:2	(Intercept)	84	42	0.0626195	-3.62964	3.74707	1.9162	0.0910596	0.771865	0.974092	0.98791	0.00528267	6.46217	PC ae
PC ae C40:1	(Intercept)	84	42	-0.0261739	-3.49571	3.44001	1.80588	0.0282568	0.519829	0.988506	0.988506	0.0050205	-2.58343	PC ae
t4-OH-Pro	age	84	42	-0.256117	-0.41308	-0.0990569	0.0819136	0.322497	0.538263	0.00340023	0.455631	0.341387	-22.5948	Biogenic Amines
Asn	age	84	42	0.20675	0.0157033	0.397816	0.0995677	0.0790128	0.464587	0.0445264	0.58873	0.230084	22.9675	Aminoacids
lysoPC a C18:2	age	84	42	0.190679	0.0109502	0.370431	0.0937667	0.0943488	0.348134	0.0489184	0.58873	0.230084	21.0071	lysoPC
lysoPC a C20:4	age	84	42	0.262011	0.0686058	0.455477	0.100686	0.151833	0.631747	0.013053	0.58873	0.230084	29.9541	lysoPC
PC aa C36:4	age	84	42	0.253593	0.0504414	0.456969	0.105716	0.105229	0.669683	0.021339	0.58873	0.230084	28.8648	PC aa
PC aa C36:5	age	84	42	0.204312	0.0198664	0.38864	0.0961718	0.0771301	0.371316	0.0401711	0.58873	0.230084	22.668	PC aa
PC aa C38:4	age	84	42	0.176977	0.00306086	0.350868	0.0907846	0.055128	0.20523	0.0585436	0.58873	0.230084	19.3604	PC aa
PC aa C38:5	age	84	42	0.194126	0.0201354	0.368093	0.0908192	0.0628542	0.221335	0.0389545	0.58873	0.230084	21.425	PC aa
PC ae C36:4	age	84	42	0.190509	-0.00634516	0.387221	0.102396	0.123108	0.637583	0.0703852	0.58873	0.230084	20.9866	PC ae
PC ae C38:0	age	84	42	0.191328	-6.26741e-05	0.382646	0.0997345	0.0717774	0.451362	0.0624841	0.58873	0.230084	21.0857	PC ae
PC ae C38:4	age	84	42	0.183166	0.00846907	0.357807	0.0911519	0.0970954	0.294249	0.0515326	0.58873	0.230084	20.1014	PC ae
PC ae C38:5	age	84	42	0.200736	0.0251435	0.376328	0.0916731	0.0747679	0.26921	0.034775	0.58873	0.230084	22.2302	PC ae
PC ae C38:6	age	84	42	0.211214	0.000450406	0.421948	0.109497	0.0949998	0.75745	0.0610243	0.58873	0.230084	23.5177	PC ae
PC ae C40:6	age	84	42	0.182952	-0.00415822	0.370018	0.0975586	0.0582438	0.373235	0.068311	0.58873	0.230084	20.0757	PC ae
PC ae C44:5	age	84	42	0.201729	0.00258964	0.401095	0.103666	0.106067	0.638704	0.0589267	0.58873	0.230084	22.3516	PC ae
SM (OH) C22:1	age	84	42	0.158514	-0.00822608	0.325216	0.0870835	0.063371	0.135729	0.0765641	0.58873	0.230084	17.1768	SM
SM (OH) C24:1	age	84	42	0.157946	-0.00971577	0.325559	0.0875477	0.065609	0.150525	0.0790832	0.58873	0.230084	17.1103	SM
SM C22:3	age	84	42	0.243425	0.053481	0.433368	0.0989812	0.0965566	0.484161	0.0184912	0.58873	0.230084	27.5611	SM
PC ae C36:5	age	84	42	0.172967	-0.0144199	0.36041	0.0978017	0.0495711	0.362394	0.0851731	0.600694	0.221346	18.8827	PC ae
lysoPC a C24:0	age	84	42	-0.16949	-0.359371	0.0201786	0.0990722	0.113157	0.460956	0.0959887	0.612311	0.213028	-15.5905	lysoPC
PC aa C36:3	age	84	42	0.15194	-0.0210067	0.324859	0.0902948	0.0418589	0.166677	0.100529	0.612311	0.213028	16.4091	PC aa
SM C24:1	age	84	42	0.147039	-0.0177205	0.311802	0.0857886	0.0364638	0.0550654	0.0946618	0.612311	0.213028	15.8399	SM
PC ae C44:6	age	84	42	0.150871	-0.0233289	0.325017	0.0909132	0.240591	0.509901	0.105623	0.615369	0.210864	16.2846	PC ae
PC ae C44:3	age	84	42	-0.159565	-0.348338	0.0290995	0.0986261	0.0435656	0.366833	0.114878	0.6414	0.192871	-14.7485	PC ae
Cit	age	84	42	0.150947	-0.0320593	0.333891	0.0954558	0.103497	0.390498	0.12211	0.654509	0.184085	16.2935	Aminoacids
PC aa C36:6	age	84	42	0.1477	-0.037202	0.332519	0.0965179	0.0532778	0.324435	0.13453	0.657777	0.181921	15.9166	PC aa
SM (OH) C14:1	age	84	42	0.15934	-0.0424872	0.36106	0.10495	0.135193	0.688612	0.137084	0.657777	0.181921	17.2736	SM
SM C24:0	age	84	42	0.1348	-0.0353616	0.304915	0.0888504	0.0526403	0.153443	0.137446	0.657777	0.181921	14.4307	SM
PC aa C26:0	age	84	42	0.144477	-0.0420404	0.330925	0.0975341	0.0859165	0.371383	0.147921	0.660714	0.179987	15.5435	PC aa
PC aa C34:3	age	84	42	0.138588	-0.0405776	0.317722	0.0934976	0.041779	0.240924	0.146394	0.660714	0.179987	14.8651	PC aa
PC aa C24:0	age	84	42	-0.15635	-0.363694	0.0507714	0.107804	0.0649935	0.642908	0.15504	0.670172	0.173814	-14.474	PC aa
PC aa C38:6	age	84	42	0.139047	-0.0483763	0.326467	0.0977596	0.0366816	0.331758	0.16297	0.682436	0.165938	14.9179	PC aa
PC aa C34:1	age	84	42	0.138933	-0.0525132	0.33046	0.0998558	0.0501085	0.397791	0.1722	0.699238	0.155375	14.9047	PC aa
SM C16:0	age	84	42	0.142063	-0.0614212	0.345567	0.105926	0.0775886	0.601649	0.187718	0.739829	0.130869	15.2649	SM
C0	age	84	42	0.149722	-0.0697003	0.369273	0.114104	0.0863922	0.748125	0.197489	0.7561	0.121421	16.1511	Acylcarnitines
lysoPC a C18:1	age	84	42	0.13906	-0.0684722	0.34662	0.107969	0.0733782	0.653228	0.205399	0.761354	0.118413	14.9193	lysoPC
SM C26:0	age	84	42	0.118993	-0.05992	0.297856	0.0933797	0.0237339	0.202491	0.210225	0.761354	0.118413	12.6362	SM
Orn	age	84	42	0.126705	-0.0769818	0.330347	0.106049	0.0409717	0.54972	0.239459	0.782624	0.106447	13.5082	Aminoacids
PC aa C34:4	age	84	42	0.12251	-0.0720658	0.316986	0.101414	0.0514048	0.437343	0.234517	0.782624	0.106447	13.033	PC aa
PC aa C36:2	age	84	42	0.114498	-0.0644648	0.293422	0.0934004	0.0231188	0.202363	0.227673	0.782624	0.106447	12.131	PC aa
SM C18:0	age	84	42	0.128456	-0.0777944	0.334956	0.107434	0.038677	0.564917	0.239171	0.782624	0.106447	13.7071	SM
C14:1	age	84	42	0.117042	-0.091157	0.325172	0.108316	0.0362271	0.609058	0.286541	0.832831	0.0794432	12.4167	Acylcarnitines
PC aa C28:1	age	84	42	0.100939	-0.0791571	0.280903	0.0940764	0.147202	0.406872	0.290708	0.832831	0.0794432	10.621	PC aa
PC aa C34:2	age	84	42	0.111655	-0.0822302	0.305603	0.101054	0.0550693	0.454202	0.276014	0.832831	0.0794432	11.8127	PC aa
PC aa C36:1	age	84	42	0.0985673	-0.0829233	0.28	0.0947097	0.031908	0.246733	0.304543	0.832831	0.0794432	10.3589	PC aa
PC aa C40:1	age	84	42	-0.129824	-0.351661	0.0915159	0.115136	0.0611744	0.749416	0.266633	0.832831	0.0794432	-12.175	PC aa
PC ae C34:1	age	84	42	0.0994523	-0.0828654	0.281787	0.0950957	0.0931863	0.375312	0.302151	0.832831	0.0794432	10.4566	PC ae
PC ae C36:2	age	84	42	0.104	-0.0852335	0.293185	0.0986728	0.0279458	0.340604	0.298426	0.832831	0.0794432	10.96	PC ae
SM C20:2	age	84	42	0.0892172	-0.0684655	0.2469	0.0814979	0.110574	0.110574	0.276926	0.832831	0.0794432	9.33181	SM
Gly	age	84	42	0.0625564	-0.136457	0.261547	0.103698	0.0132642	0.438378	0.549853	0.837276	0.0771315	6.45545	Aminoacids
Ile	age	84	42	0.0721306	-0.122277	0.266649	0.101286	0.102487	0.547384	0.480664	0.837276	0.0771315	7.47957	Aminoacids
Leu	age	84	42	0.0646773	-0.124859	0.254167	0.098881	0.0739185	0.407894	0.51709	0.837276	0.0771315	6.68147	Aminoacids
Met	age	84	42	0.0887388	-0.128775	0.306526	0.113109	0.0183816	0.708956	0.437464	0.837276	0.0771315	9.27951	Aminoacids
ADMA	age	84	42	-0.0673555	-0.23358	0.0988694	0.0859129	0.0151216	0.0151216	0.435357	0.837276	0.0771315	-6.51372	Biogenic Amines
lysoPC a C16:0	age	84	42	0.0791582	-0.143545	0.301637	0.115724	0.0608772	0.750757	0.498266	0.837276	0.0771315	8.23756	lysoPC
lysoPC a C17:0	age	84	42	0.0706912	-0.147528	0.288768	0.113458	0.0493753	0.692185	0.536997	0.837276	0.0771315	7.32498	lysoPC
lysoPC a C26:0	age	84	42	-0.0546574	-0.227016	0.117603	0.0902148	0.0875334	0.226364	0.548728	0.837276	0.0771315	-5.31906	lysoPC
PC aa C30:2	age	84	42	-0.0752382	-0.234638	0.0841613	0.0823853	0.0917396	0.0917396	0.363856	0.837276	0.0771315	-7.24775	PC aa
PC aa C32:0	age	84	42	0.0999104	-0.109787	0.309817	0.109176	0.0171474	0.590224	0.365792	0.837276	0.0771315	10.5072	PC aa
PC aa C32:3	age	84	42	-0.0604742	-0.222067	0.101119	0.0835189	0.06742	0.06742	0.471131	0.837276	0.0771315	-5.86819	PC aa
PC aa C36:0	age	84	42	-0.0866704	-0.302833	0.129407	0.112383	0.0119959	0.674172	0.445292	0.837276	0.0771315	-8.30208	PC aa
PC aa C38:0	age	84	42	0.0610029	-0.132426	0.254354	0.100827	0.0123722	0.364411	0.548693	0.837276	0.0771315	6.2902	PC aa
PC aa C38:1	age	84	42	-0.103202	-0.317354	0.110822	0.111444	0.115505	0.685805	0.360543	0.837276	0.0771315	-9.8055	PC aa
PC aa C38:3	age	84	42	0.0909725	-0.0862233	0.268107	0.0925088	0.0258729	0.182173	0.331646	0.837276	0.0771315	9.52389	PC aa
PC aa C40:2	age	84	42	-0.0819844	-0.306769	0.142665	0.11665	0.0530236	0.818755	0.486373	0.837276	0.0771315	-7.87137	PC aa
PC aa C40:6	age	84	42	0.0931486	-0.111016	0.297207	0.106301	0.0139503	0.509978	0.386295	0.837276	0.0771315	9.76249	PC aa
PC aa C42:0	age	84	42	0.0585991	-0.122335	0.239515	0.0944719	0.0441264	0.254055	0.538828	0.837276	0.0771315	6.03501	PC aa
PC aa C42:2	age	84	42	-0.0866246	-0.308111	0.134665	0.115072	0.0807902	0.753576	0.456283	0.837276	0.0771315	-8.29787	PC aa
PC aa C42:4	age	84	42	-0.0895629	-0.316924	0.137792	0.117949	0.045576	0.856955	0.452224	0.837276	0.0771315	-8.56693	PC aa
PC aa C42:6	age	84	42	-0.110594	-0.336085	0.114517	0.117032	0.0812239	0.790109	0.350714	0.837276	0.0771315	-10.4698	PC aa
PC ae C30:1	age	84	42	0.0599594	-0.106498	0.226416	0.086033	0.0124659	0.0124659	0.487864	0.837276	0.0771315	6.17934	PC ae
PC ae C30:2	age	84	42	-0.093996	-0.291683	0.103537	0.102991	0.0318797	0.440892	0.367147	0.837276	0.0771315	-8.97136	PC ae
PC ae C32:1	age	84	42	0.0887865	-0.110265	0.287922	0.103673	0.0609095	0.543422	0.397031	0.837276	0.0771315	9.28473	PC ae
PC ae C32:2	age	84	42	-0.0680086	-0.26787	0.131857	0.104126	0.022641	0.469239	0.517519	0.837276	0.0771315	-6.57475	PC ae
PC ae C34:0	age	84	42	0.0748023	-0.114057	0.263582	0.0985599	0.117186	0.448452	0.452828	0.837276	0.0771315	7.7671	PC ae
PC ae C34:2	age	84	42	0.0573049	-0.113281	0.227816	0.0889243	0.227986	0.497192	0.523109	0.837276	0.0771315	5.89786	PC ae
PC ae C36:0	age	84	42	0.0923347	-0.111904	0.296551	0.106316	0.0462667	0.569195	0.390456	0.837276	0.0771315	9.67319	PC ae
PC ae C36:3	age	84	42	0.0537712	-0.109023	0.216494	0.0849683	0.224313	0.390721	0.53066	0.837276	0.0771315	5.52431	PC ae
PC ae C38:1	age	84	42	-0.0693952	-0.28774	0.148694	0.113368	0.06783	0.759988	0.544048	0.837276	0.0771315	-6.70421	PC ae
PC ae C42:1	age	84	42	-0.0898923	-0.305793	0.125839	0.112216	0.0622862	0.703291	0.428045	0.837276	0.0771315	-8.59704	PC ae
PC ae C42:2	age	84	42	-0.082997	-0.302928	0.136638	0.114181	0.0910596	0.771865	0.471723	0.837276	0.0771315	-7.96461	PC ae
PC ae C42:3	age	84	42	-0.089677	-0.304931	0.125359	0.111887	0.0647937	0.688702	0.427818	0.837276	0.0771315	-8.57735	PC ae
PC ae C42:4	age	84	42	-0.0714428	-0.288282	0.145139	0.112729	0.116418	0.719733	0.53016	0.837276	0.0771315	-6.89504	PC ae
SM (OH) C16:1	age	84	42	0.1089	-0.104656	0.322698	0.111073	0.0449144	0.704354	0.332967	0.837276	0.0771315	11.5051	SM
SM (OH) C22:2	age	84	42	0.0572768	-0.108709	0.223186	0.0871285	0.0179146	0.0479558	0.514859	0.837276	0.0771315	5.89489	SM
SM C16:1	age	84	42	0.0869692	-0.121652	0.295658	0.108527	0.0531587	0.654484	0.427782	0.837276	0.0771315	9.08631	SM
SM C18:1	age	84	42	0.0992925	-0.107293	0.306204	0.107668	0.0167827	0.541972	0.36234	0.837276	0.0771315	10.4389	SM
H1	age	84	42	0.0609512	-0.125719	0.24757	0.0973796	0.0087535	0.269486	0.535066	0.837276	0.0771315	6.2847	Sugars
Thr	age	84	42	0.0581911	-0.140341	0.256835	0.103489	0.00854959	0.424326	0.577165	0.857049	0.0669945	5.99175	Aminoacids
PC aa C40:3	age	84	42	-0.0663635	-0.297046	0.164073	0.119563	0.0321718	0.877024	0.582026	0.857049	0.0669945	-6.42094	PC aa
PC ae C36:1	age	84	42	-0.0673656	-0.293926	0.159117	0.117568	0.0498178	0.828479	0.569953	0.857049	0.0669945	-6.51467	PC ae
Trp	age	84	42	0.0562884	-0.143132	0.255588	0.103919	0.042897	0.473242	0.591257	0.860754	0.0651211	5.79027	Aminoacids
PC aa C30:0	age	84	42	0.0562472	-0.146563	0.258938	0.105594	0.102635	0.591856	0.597389	0.860754	0.0651211	5.78591	PC aa
PC ae C40:3	age	84	42	-0.0578797	-0.275348	0.159456	0.112978	0.0846763	0.755163	0.611384	0.871547	0.0597093	-5.62365	PC ae
Asp	age	84	42	-0.0590371	-0.286473	0.168907	0.118135	0.0348249	0.834895	0.620088	0.87207	0.0594489	-5.73283	Aminoacids
Lys	age	84	42	0.0391143	-0.160756	0.238851	0.104119	0.0250166	0.463307	0.709244	0.87207	0.0594489	3.98893	Aminoacids
Pro	age	84	42	0.0474367	-0.151502	0.246364	0.103619	0.0450847	0.507316	0.649651	0.87207	0.0594489	4.85798	Aminoacids
Ser	age	84	42	0.0438103	-0.175395	0.263146	0.113976	0.0108739	0.703642	0.702801	0.87207	0.0594489	4.47841	Aminoacids
Tyr	age	84	42	-0.041954	-0.231476	0.147378	0.0989333	0.0395648	0.33009	0.674092	0.87207	0.0594489	-4.10861	Aminoacids
Val	age	84	42	0.0357927	-0.15546	0.226973	0.0997462	0.0369054	0.363408	0.721712	0.87207	0.0594489	3.6441	Aminoacids
Creatinine	age	84	42	0.0375147	-0.163671	0.238751	0.104823	0.0358661	0.497345	0.722386	0.87207	0.0594489	3.82273	Biogenic Amines
Taurine	age	84	42	0.0337573	-0.144098	0.211605	0.0928485	0.0458517	0.226322	0.71818	0.87207	0.0594489	3.43336	Biogenic Amines
lysoPC a C16:1	age	84	42	0.038841	-0.135194	0.212863	0.0909225	0.0260452	0.14376	0.671688	0.87207	0.0594489	3.96052	lysoPC
lysoPC a C20:3	age	84	42	-0.0376598	-0.235453	0.159916	0.103277	0.207109	0.602986	0.717773	0.87207	0.0594489	-3.69595	lysoPC
lysoPC a C28:1	age	84	42	-0.0306983	-0.195246	0.133849	0.0850459	0.0342089	0.0342089	0.71908	0.87207	0.0594489	-3.02318	lysoPC
PC aa C40:4	age	84	42	-0.045846	-0.250839	0.15888	0.106885	0.098433	0.559733	0.67068	0.87207	0.0594489	-4.48109	PC aa
PC aa C40:5	age	84	42	0.0461003	-0.148885	0.240969	0.10187	0.037357	0.383904	0.653763	0.87207	0.0594489	4.71795	PC aa
PC aa C42:1	age	84	42	-0.0434533	-0.248768	0.161813	0.106914	0.02962	0.53437	0.686682	0.87207	0.0594489	-4.25227	PC aa
PC aa C42:5	age	84	42	0.0546497	-0.178321	0.287732	0.120954	0.0749759	0.845431	0.653994	0.87207	0.0594489	5.61706	PC aa
PC ae C40:1	age	84	42	-0.0425957	-0.246764	0.16153	0.106323	0.0282568	0.519829	0.690907	0.87207	0.0594489	-4.17012	PC ae
PC ae C44:4	age	84	42	0.0351981	-0.149953	0.220258	0.0966311	0.0945511	0.378681	0.717767	0.87207	0.0594489	3.58249	PC ae
C2	age	84	42	0.034154	-0.162638	0.231029	0.102604	0.00376187	0.392312	0.741032	0.878807	0.0561063	3.4744	Acylcarnitines
Gln	age	84	42	-0.0380111	-0.259116	0.183685	0.114934	0.167529	0.853197	0.74275	0.878807	0.0561063	-3.72977	Aminoacids
lysoPC a C26:1	age	84	42	-0.0346349	-0.239677	0.170312	0.106839	0.0435863	0.532557	0.747642	0.878807	0.0561063	-3.40419	lysoPC
PC ae C30:0	age	84	42	-0.0308549	-0.228004	0.165983	0.102872	0.168082	0.557357	0.766113	0.892688	0.0493002	-3.03838	PC ae
C18:1	age	84	42	0.0275231	-0.162835	0.21806	0.0993195	0.0972356	0.46225	0.783233	0.897101	0.0471588	2.79054	Acylcarnitines
His	age	84	42	0.0298154	-0.176874	0.236394	0.107639	0.0120425	0.518496	0.783289	0.897101	0.0471588	3.02643	Aminoacids
Phe	age	84	42	-0.02554	-0.228261	0.177018	0.105649	0.0451446	0.493079	0.810327	0.911336	0.0403215	-2.52166	Aminoacids
PC aa C32:2	age	84	42	0.0216086	-0.162005	0.205171	0.095873	0.0439837	0.280583	0.822923	0.911336	0.0403215	2.18438	PC aa
PC ae C38:2	age	84	42	0.0266575	-0.193359	0.246519	0.114302	0.10532	0.76673	0.816851	0.911336	0.0403215	2.7016	PC ae
PC ae C42:5	age	84	42	-0.0250296	-0.2355	0.185507	0.109516	0.101041	0.684248	0.820453	0.911336	0.0403215	-2.47189	PC ae
Arg	age	84	42	-0.024526	-0.252984	0.203894	0.118822	0.0571906	0.745727	0.837651	0.920043	0.0361917	-2.42276	Aminoacids
PC aa C32:1	age	84	42	-0.0196135	-0.226555	0.187337	0.107803	0.0202093	0.527692	0.856602	0.925683	0.0335376	-1.94224	PC aa
PC ae C40:2	age	84	42	-0.0211378	-0.239477	0.196893	0.113436	0.0430028	0.696593	0.853164	0.925683	0.0335376	-2.09159	PC ae
Glu	age	84	42	-0.0189685	-0.245182	0.207467	0.117297	0.102402	0.922283	0.872367	0.935177	0.029106	-1.87897	Aminoacids
PC ae C34:3	age	84	42	0.0160678	-0.186892	0.219316	0.105667	0.0624639	0.645209	0.879943	0.935812	0.0288113	1.61976	PC ae
PC ae C40:5	age	84	42	0.0152627	-0.193134	0.223612	0.108422	0.0472271	0.621662	0.888779	0.937767	0.0279051	1.53798	PC ae
lysoPC a C28:0	age	84	42	-0.00891408	-0.205671	0.187624	0.102838	0.111796	0.47901	0.93147	0.975133	0.0109363	-0.887447	lysoPC
PC ae C38:3	age	84	42	0.00572751	-0.209072	0.220388	0.111642	0.0440739	0.690837	0.959348	0.996532	0.00150863	0.574394	PC ae
Ala	age	84	42	-0.000323716	-0.211808	0.211141	0.110068	0.00176149	0.580768	0.997669	0.999925	3.27344e-05	-0.0323663	Aminoacids
Kynurenine	age	84	42	0.00255213	-0.180892	0.185898	0.0956746	0.0383191	0.284845	0.978856	0.999925	3.27344e-05	0.255539	Biogenic Amines
lysoPC a C18:0	age	84	42	-1.09864e-05	-0.222167	0.221493	0.115456	0.0866	0.704337	0.999925	0.999925	3.27344e-05	-0.00109863	lysoPC
PC ae C40:4	age	84	42	-0.00128799	-0.218846	0.216022	0.113034	0.0662824	0.720911	0.990968	0.999925	3.27344e-05	-0.128716	PC ae
SM C26:1	age	84	42	0.00311138	-0.171633	0.177853	0.0912965	0.0236276	0.161926	0.972995	0.999925	3.27344e-05	0.311623	SM
lysoPC a C20:3	HDL	84	42	0.0529644	0.024905	0.0772387	0.0114993	0.207109	0.602986	1.53465e-05	0.00102822	2.98792	5.43921	lysoPC
PC ae C44:6	HDL	84	42	0.050813	0.027735	0.0724034	0.0109608	0.240591	0.509901	1.45733e-05	0.00102822	2.98792	5.21261	PC ae
PC ae C34:2	HDL	84	42	0.0451114	0.0242322	0.0657392	0.0107503	0.227986	0.497192	7.29714e-05	0.00244454	2.6118	4.61444	PC ae
PC ae C36:3	HDL	84	42	0.0458548	0.0242049	0.0667691	0.0108381	0.224313	0.390721	6.93986e-05	0.00244454	2.6118	4.69224	PC ae
PC ae C30:0	HDL	84	42	0.0468896	0.0193252	0.0711932	0.0116822	0.168082	0.557357	0.000134906	0.00361548	2.44183	4.80063	PC ae
PC ae C38:2	HDL	84	42	0.034097	0.0129351	0.0535108	0.0100562	0.10532	0.76673	0.00113738	0.0217728	1.66209	3.4685	PC ae
PC ae C42:4	HDL	84	42	0.0362918	0.0131723	0.0571311	0.0106899	0.116418	0.719733	0.00109602	0.0217728	1.66209	3.69584	PC ae
PC aa C38:1	HDL	84	42	0.0359814	0.0118665	0.0576094	0.0110186	0.115505	0.685805	0.00162733	0.0242292	1.61566	3.66365	PC aa
PC aa C42:5	HDL	84	42	0.0293385	0.0101461	0.0465046	0.00887984	0.0749759	0.845431	0.00158831	0.0242292	1.61566	2.97731	PC aa
Gln	HDL	84	42	-0.0279901	-0.0448512	-0.00841781	0.00863077	0.167529	0.853197	0.0019041	0.025515	1.5932	-2.7602	Aminoacids
lysoPC a C28:0	HDL	84	42	0.0377033	0.00861645	0.0633848	0.0120432	0.111796	0.47901	0.00246291	0.0300027	1.52284	3.84231	lysoPC
PC aa C28:1	HDL	84	42	0.0355462	0.0100759	0.0590805	0.0115947	0.147202	0.406872	0.00304412	0.0339927	1.46861	3.61855	PC aa
PC ae C42:2	HDL	84	42	0.029456	0.00904778	0.0485012	0.00989671	0.0910596	0.771865	0.00398599	0.0410863	1.3863	2.98941	PC ae
PC aa C30:0	HDL	84	42	0.0330754	0.00967905	0.0550712	0.0113867	0.102635	0.591856	0.00475068	0.0424394	1.37223	3.36284	PC aa
PC ae C34:0	HDL	84	42	0.0343068	0.00919982	0.0576229	0.0117673	0.117186	0.448452	0.00466018	0.0424394	1.37223	3.49021	PC ae
PC aa C42:6	HDL	84	42	0.0271324	0.00624416	0.0460314	0.00977157	0.0812239	0.790109	0.00707507	0.0592537	1.22728	2.75038	PC aa
PC aa C30:2	HDL	84	42	0.0305317	0.00888149	0.052182	0.0111899	0.0917396	0.0917396	0.00781906	0.0616326	1.21019	3.10026	PC aa
lysoPC a C18:0	HDL	84	42	0.0296382	0.00350112	0.0518889	0.0110317	0.0866	0.704337	0.00887168	0.0625687	1.20364	3.00818	lysoPC
PC aa C40:4	HDL	84	42	0.0316836	0.00450483	0.0557408	0.0118032	0.098433	0.559733	0.00883379	0.0625687	1.20364	3.21909	PC aa
lysoPC a C26:0	HDL	84	42	0.0311876	0.00492555	0.0558445	0.0117475	0.0875334	0.226364	0.00998235	0.0627818	1.20217	3.1679	lysoPC
PC aa C42:2	HDL	84	42	0.0272383	0.00550223	0.0470389	0.0102342	0.0807902	0.753576	0.00958196	0.0627818	1.20217	2.76126	PC aa
PC ae C36:4	HDL	84	42	0.0279013	0.00727045	0.0486906	0.0106847	0.123108	0.637583	0.010776	0.0627818	1.20217	2.82942	PC ae
PC ae C44:4	HDL	84	42	0.0311243	0.00641995	0.0544078	0.011863	0.0945511	0.378681	0.0105614	0.0627818	1.20217	3.16137	PC ae
PC ae C42:5	HDL	84	42	0.027878	0.00553997	0.0486868	0.0107836	0.101041	0.684248	0.0116051	0.0647949	1.18846	2.82702	PC ae
Arg	HDL	84	42	0.0271707	0.00285444	0.0481409	0.0105924	0.0571906	0.745727	0.0124093	0.0665139	1.17709	2.75432	Aminoacids
C0	HDL	84	42	0.0257629	0.00383959	0.0456479	0.0102587	0.0863922	0.748125	0.0142482	0.0734328	1.13411	2.60976	Acylcarnitines
PC ae C36:1	HDL	84	42	0.0216316	0.00356508	0.0388002	0.00891508	0.0498178	0.828479	0.0180659	0.0896605	1.0474	2.18673	PC ae
PC ae C34:1	HDL	84	42	0.0276826	0.00500451	0.0501009	0.0116878	0.0931863	0.375312	0.0204586	0.0979091	1.00918	2.80693	PC ae
PC aa C32:3	HDL	84	42	0.0263651	0.00441694	0.0483132	0.0113438	0.06742	0.06742	0.022654	0.104677	0.980148	2.67157	PC aa
Glu	HDL	84	42	0.0150039	0.00161769	0.0274564	0.00646189	0.102402	0.922283	0.0241134	0.107707	0.967757	1.51171	Aminoacids
PC ae C40:3	HDL	84	42	0.0229104	0.00224146	0.0422301	0.0100393	0.0846763	0.755163	0.0254251	0.109902	0.958994	2.31748	PC ae
Cit	HDL	84	42	0.0260222	0.0026814	0.0485236	0.011687	0.103497	0.390498	0.0289946	0.117736	0.929093	2.63637	Aminoacids
PC ae C42:3	HDL	84	42	0.0241445	0.00201057	0.0449369	0.010802	0.0647937	0.688702	0.0283121	0.117736	0.929093	2.44384	PC ae
PC ae C40:4	HDL	84	42	0.0230773	0.001475	0.0432595	0.0104817	0.0662824	0.720911	0.0307752	0.11947	0.922742	2.33456	PC ae
SM (OH) C14:1	HDL	84	42	0.0228788	0.0021502	0.0429184	0.0104276	0.135193	0.688612	0.0312048	0.11947	0.922742	2.31425	SM
PC aa C26:0	HDL	84	42	0.0260335	-0.00127268	0.0509667	0.0119815	0.0859165	0.371383	0.0330463	0.123006	0.910075	2.63754	PC aa
lysoPC a C17:0	HDL	84	42	0.0229405	0.000332668	0.0438749	0.0108421	0.0493753	0.692185	0.0376229	0.136256	0.865645	2.32056	lysoPC
PC ae C44:5	HDL	84	42	0.0222866	0.00162916	0.0433339	0.0107331	0.106067	0.638704	0.0410883	0.14489	0.83896	2.25368	PC ae
PC ae C40:2	HDL	84	42	0.0214399	-0.000555244	0.0421318	0.010755	0.0430028	0.696593	0.0498029	0.16684	0.777701	2.16713	PC ae
PC ae C42:1	HDL	84	42	0.0211993	-0.000520955	0.041651	0.0106315	0.0622862	0.703291	0.0497442	0.16684	0.777701	2.14256	PC ae
PC aa C40:1	HDL	84	42	0.020185	-0.00134521	0.0399263	0.0102225	0.0611744	0.749416	0.052143	0.169178	0.771656	2.03901	PC aa
PC ae C32:1	HDL	84	42	0.0224505	0.0004455	0.044705	0.0114319	0.0609095	0.543422	0.0530259	0.169178	0.771656	2.27044	PC ae
lysoPC a C24:0	HDL	84	42	0.0226734	-0.00314442	0.0463024	0.01173	0.113157	0.460956	0.056929	0.173375	0.761014	2.29324	lysoPC
PC ae C34:3	HDL	84	42	0.0206782	9.90627e-05	0.0425152	0.0106884	0.0624639	0.645209	0.0566286	0.173375	0.761014	2.08934	PC ae
Taurine	HDL	84	42	0.0227242	-0.00069929	0.045638	0.0119466	0.0458517	0.226322	0.0613218	0.178633	0.748038	2.29844	Biogenic Amines
lysoPC a C16:0	HDL	84	42	0.0195625	-0.00299486	0.0395782	0.010252	0.0608772	0.750757	0.0603759	0.178633	0.748038	1.97551	lysoPC
PC aa C40:2	HDL	84	42	0.0171191	-0.00132728	0.0345606	0.00906286	0.0530236	0.818755	0.0633394	0.180585	0.743319	1.72665	PC aa
PC ae C38:1	HDL	84	42	0.0185664	-0.00153305	0.0376513	0.0099252	0.06783	0.759988	0.0654761	0.182787	0.738054	1.87398	PC ae
Phe	HDL	84	42	0.0221932	-0.0031146	0.0456712	0.0119889	0.0451446	0.493079	0.0678718	0.185609	0.731402	2.24413	Aminoacids
PC aa C32:2	HDL	84	42	0.0212897	-0.00354564	0.0449149	0.0120844	0.0439837	0.280583	0.0824123	0.217057	0.663426	2.15179	PC aa
PC aa C42:0	HDL	84	42	0.021182	-0.00303762	0.0444745	0.0120288	0.0441264	0.254055	0.0826113	0.217057	0.663426	2.14079	PC aa
SM C16:0	HDL	84	42	0.0194496	-0.0028222	0.0409984	0.0112224	0.0775886	0.601649	0.0869387	0.224034	0.649686	1.96399	SM
Tyr	HDL	84	42	0.0208143	-0.00549794	0.0452856	0.0122034	0.0395648	0.33009	0.0923284	0.224945	0.647923	2.10324	Aminoacids
PC ae C38:4	HDL	84	42	0.019852	-0.00265688	0.0421015	0.0116113	0.0970954	0.294249	0.0917174	0.224945	0.647923	2.00504	PC ae
PC ae C38:6	HDL	84	42	0.0166607	-0.00237455	0.0355586	0.00973738	0.0949998	0.75745	0.0913413	0.224945	0.647923	1.68003	PC ae
lysoPC a C28:1	HDL	84	42	0.0192667	-0.00308276	0.0416161	0.0115512	0.0342089	0.0342089	0.0992398	0.225392	0.647062	1.94535	lysoPC
PC aa C40:3	HDL	84	42	0.0131794	-0.0026486	0.0282402	0.00780563	0.0321718	0.877024	0.0966884	0.225392	0.647062	1.32666	PC aa
PC aa C40:5	HDL	84	42	0.0204567	-0.0072103	0.0456326	0.0122512	0.037357	0.383904	0.0991166	0.225392	0.647062	2.06674	PC aa
PC aa C42:4	HDL	84	42	0.0138791	-0.00288101	0.029819	0.00826869	0.045576	0.856955	0.0983829	0.225392	0.647062	1.39758	PC aa
lysoPC a C18:2	HDL	84	42	0.0193109	-0.0033386	0.041687	0.0116711	0.0943488	0.348134	0.102294	0.228458	0.641195	1.94986	lysoPC
Leu	HDL	84	42	0.0191371	-0.0053507	0.0422878	0.0118881	0.0739185	0.407894	0.111597	0.245147	0.610573	1.93214	Aminoacids
Val	HDL	84	42	0.0192035	-0.00509451	0.042549	0.0121115	0.0369054	0.363408	0.117032	0.252939	0.596984	1.93891	Aminoacids
lysoPC a C18:1	HDL	84	42	0.016709	-0.00481569	0.0376192	0.0108777	0.0733782	0.653228	0.128537	0.273395	0.563209	1.68494	lysoPC
C18:1	HDL	84	42	-0.0178307	-0.0406069	0.00639025	0.0116866	0.0972356	0.46225	0.131144	0.274583	0.561327	-1.76727	Acylcarnitines
Asp	HDL	84	42	0.0133015	-0.00465045	0.0301583	0.00875879	0.0348249	0.834895	0.13385	0.275938	0.559189	1.33903	Aminoacids
SM (OH) C24:1	HDL	84	42	0.0172291	-0.00534498	0.0394665	0.01161	0.065609	0.150525	0.14265	0.289623	0.538168	1.73784	SM
Pro	HDL	84	42	-0.0169747	-0.0396172	0.00544721	0.0116506	0.0450847	0.507316	0.149057	0.294363	0.531116	-1.68314	Aminoacids
SM C16:1	HDL	84	42	0.0157766	-0.00517745	0.036886	0.0108352	0.0531587	0.654484	0.149378	0.294363	0.531116	1.59017	SM
PC ae C38:3	HDL	84	42	0.0153452	-0.00586702	0.0358525	0.0106639	0.0440739	0.690837	0.154239	0.299537	0.523549	1.54636	PC ae
PC ae C40:1	HDL	84	42	0.0168248	-0.00640896	0.0394488	0.0117871	0.0282568	0.519829	0.157364	0.30124	0.521087	1.69671	PC ae
Trp	HDL	84	42	0.0162005	-0.00819818	0.039282	0.011929	0.042897	0.473242	0.178312	0.30633	0.51381	1.63325	Aminoacids
lysoPC a C16:1	HDL	84	42	0.0165248	-0.00740582	0.0396697	0.0119532	0.0260452	0.14376	0.171513	0.30633	0.51381	1.66621	lysoPC
lysoPC a C26:1	HDL	84	42	0.0163755	-0.00856859	0.0394411	0.0118015	0.0435863	0.532557	0.169123	0.30633	0.51381	1.65103	lysoPC
PC ae C36:0	HDL	84	42	0.0155846	-0.00666665	0.0376353	0.0114378	0.0462667	0.569195	0.176847	0.30633	0.51381	1.57067	PC ae
SM (OH) C22:1	HDL	84	42	0.015815	-0.00679956	0.0380355	0.0115925	0.063371	0.135729	0.177246	0.30633	0.51381	1.59408	SM
SM C20:2	HDL	84	42	0.0151004	-0.0063166	0.0365175	0.0110693	0.110574	0.110574	0.176341	0.30633	0.51381	1.5215	SM
SM C24:0	HDL	84	42	0.0163957	-0.00645443	0.0388706	0.0117305	0.0526403	0.153443	0.166915	0.30633	0.51381	1.65308	SM
SM C26:1	HDL	84	42	0.0164073	-0.00676665	0.0404667	0.0119272	0.0236276	0.161926	0.173557	0.30633	0.51381	1.65426	SM
PC aa C34:4	HDL	84	42	0.0154015	-0.00851596	0.0383442	0.0119175	0.0514048	0.437343	0.200067	0.339355	0.469346	1.55207	PC aa
PC aa C32:1	HDL	84	42	0.0151529	-0.00897519	0.0380082	0.0118536	0.0202093	0.527692	0.204829	0.343089	0.464594	1.52683	PC aa
PC aa C34:1	HDL	84	42	0.0149911	-0.0088691	0.038014	0.0119748	0.0501085	0.397791	0.214433	0.352369	0.453003	1.51041	PC aa
PC aa C42:1	HDL	84	42	0.0146504	-0.00872629	0.0371881	0.011738	0.02962	0.53437	0.215629	0.352369	0.453003	1.47583	PC aa
Creatinine	HDL	84	42	-0.0137897	-0.0364848	0.00961001	0.0118259	0.0358661	0.497345	0.247076	0.398893	0.399143	-1.36951	Biogenic Amines
PC ae C32:2	HDL	84	42	0.0129722	-0.0100021	0.0359662	0.0119021	0.022641	0.469239	0.27906	0.445167	0.351477	1.30568	PC ae
t4-OH-Pro	HDL	84	42	-0.0105127	-0.029892	0.00969176	0.0100361	0.322497	0.538263	0.298264	0.470205	0.327713	-1.04577	Biogenic Amines
PC aa C38:3	HDL	84	42	0.0122397	-0.0115138	0.0353513	0.0120147	0.0258729	0.182173	0.311962	0.473934	0.324283	1.23149	PC aa
PC ae C30:2	HDL	84	42	0.012144	-0.0117566	0.0352021	0.012003	0.0318797	0.440892	0.314777	0.473934	0.324283	1.22181	PC ae
PC ae C40:5	HDL	84	42	0.0113487	-0.0106243	0.0327999	0.011156	0.0472271	0.621662	0.312118	0.473934	0.324283	1.14134	PC ae
SM C18:0	HDL	84	42	-0.0118456	-0.0340614	0.0112964	0.0115658	0.038677	0.564917	0.308831	0.473934	0.324283	-1.17757	SM
SM (OH) C22:2	HDL	84	42	0.0117917	-0.010572	0.0345073	0.0117436	0.0179146	0.0479558	0.319203	0.475258	0.32307	1.18615	SM
lysoPC a C20:4	HDL	84	42	0.0101374	-0.0108858	0.0306734	0.0106868	0.151833	0.631747	0.345691	0.509039	0.293249	1.01889	lysoPC
PC aa C36:6	HDL	84	42	0.011137	-0.0137048	0.0346329	0.0119839	0.0532778	0.324435	0.355791	0.518218	0.285488	1.11992	PC aa
PC aa C36:5	HDL	84	42	0.0107522	-0.0125703	0.0333784	0.0117816	0.0771301	0.371316	0.36438	0.525021	0.279823	1.08102	PC aa
His	HDL	84	42	0.0106431	-0.0134715	0.0335332	0.0118787	0.0120425	0.518496	0.372953	0.53045	0.275356	1.07	Aminoacids
PC ae C36:2	HDL	84	42	0.0107507	-0.0124941	0.0340127	0.012073	0.0279458	0.340604	0.376065	0.53045	0.275356	1.08087	PC ae
PC aa C34:3	HDL	84	42	0.0102542	-0.0128237	0.0331792	0.0119539	0.041779	0.240924	0.393923	0.544182	0.264256	1.03069	PC aa
PC aa C36:1	HDL	84	42	0.010354	-0.0133184	0.033471	0.0120493	0.031908	0.246733	0.393086	0.544182	0.264256	1.04078	PC aa
PC ae C30:1	HDL	84	42	0.00879609	-0.0138127	0.0314049	0.0116853	0.0124659	0.0124659	0.453811	0.614249	0.211656	0.883489	PC ae
PC ae C38:5	HDL	84	42	0.00882776	-0.0137174	0.0320777	0.0117112	0.0747679	0.26921	0.453511	0.614249	0.211656	0.886684	PC ae
Ile	HDL	84	42	0.00823789	-0.014095	0.0299318	0.0113039	0.102487	0.547384	0.468281	0.62395	0.20485	0.827191	Aminoacids
Kynurenine	HDL	84	42	0.00872402	-0.0145825	0.031764	0.0120193	0.0383191	0.284845	0.470291	0.62395	0.20485	0.876218	Biogenic Amines
PC ae C38:0	HDL	84	42	0.00821642	-0.0146803	0.0306751	0.0117074	0.0717774	0.451362	0.484886	0.637008	0.195855	0.825026	PC ae
PC ae C40:6	HDL	84	42	0.0080501	-0.0148535	0.0308858	0.0118699	0.0582438	0.373235	0.499727	0.65013	0.187	0.808259	PC ae
Gly	HDL	84	42	-0.00798048	-0.0311829	0.0152562	0.0120305	0.0132642	0.438378	0.509049	0.65589	0.183169	-0.794872	Aminoacids
Lys	HDL	84	42	0.0075111	-0.0163783	0.0304835	0.0119527	0.0250166	0.463307	0.531556	0.671968	0.172652	0.753938	Aminoacids
Orn	HDL	84	42	0.00732231	-0.0154833	0.0295131	0.0115587	0.0409717	0.54972	0.528222	0.671968	0.172652	0.734918	Aminoacids
PC aa C38:6	HDL	84	42	-0.00738061	-0.0304609	0.0160532	0.0120395	0.0366816	0.331758	0.541728	0.678426	0.168498	-0.735344	PC aa
PC aa C36:4	HDL	84	42	-0.00625474	-0.0267057	0.0144661	0.0105988	0.105229	0.669683	0.556795	0.690838	0.160624	-0.623522	PC aa
PC aa C36:3	HDL	84	42	0.00683715	-0.0160415	0.0295097	0.0118373	0.0418589	0.166677	0.565484	0.695182	0.157902	0.686058	PC aa
Ser	HDL	84	42	0.00581229	-0.0153713	0.0261515	0.0105787	0.0108739	0.703642	0.584341	0.711834	0.147622	0.582921	Aminoacids
PC aa C38:0	HDL	84	42	0.00580351	-0.0175412	0.0292975	0.0121458	0.0123722	0.364411	0.634146	0.765546	0.116029	0.582039	PC aa
PC aa C36:2	HDL	84	42	0.00533403	-0.0178235	0.0284624	0.0120402	0.0231188	0.202363	0.659139	0.788613	0.103136	0.534829	PC aa
SM C22:3	HDL	84	42	-0.00461743	-0.0267239	0.0176773	0.0114946	0.0965566	0.484161	0.688994	0.817037	0.087758	-0.460679	SM
PC aa C24:0	HDL	84	42	0.00422988	-0.017499	0.0252488	0.0109403	0.0649935	0.642908	0.70007	0.822889	0.0846586	0.423884	PC aa
Met	HDL	84	42	0.00390657	-0.0162919	0.0244504	0.0104565	0.0183816	0.708956	0.709758	0.827023	0.0824826	0.391422	Aminoacids
C14:1	HDL	84	42	0.00395724	-0.0178492	0.0256763	0.0112288	0.0362271	0.609058	0.725457	0.838028	0.0767417	0.396508	Acylcarnitines
Ala	HDL	84	42	0.00387206	-0.0190745	0.0260507	0.0115494	0.00176149	0.580768	0.738309	0.845584	0.0728432	0.387957	Aminoacids
SM C24:1	HDL	84	42	0.00360646	-0.0187169	0.0261218	0.0115963	0.0364638	0.0550654	0.756845	0.859468	0.0657702	0.361297	SM
SM C26:0	HDL	84	42	0.00340107	-0.0200468	0.0264657	0.0120391	0.0237339	0.202491	0.778406	0.876524	0.0572361	0.340686	SM
PC aa C38:5	HDL	84	42	0.00306841	-0.019587	0.025635	0.0117626	0.0628542	0.221335	0.794984	0.887732	0.0517183	0.307312	PC aa
C2	HDL	84	42	0.00251502	-0.0208112	0.0262796	0.0121613	0.00376187	0.392312	0.836706	0.922229	0.0351613	0.251818	Acylcarnitines
Thr	HDL	84	42	0.00245283	-0.020737	0.0260078	0.0120813	0.00854959	0.424326	0.839641	0.922229	0.0351613	0.245584	Aminoacids
Asn	HDL	84	42	0.00219003	-0.0202725	0.0246025	0.0116279	0.0790128	0.464587	0.851096	0.92721	0.0328219	0.219243	Aminoacids
SM (OH) C16:1	HDL	84	42	0.00171635	-0.0183473	0.0226118	0.010437	0.0449144	0.704354	0.869817	0.932444	0.0303772	0.171782	SM
SM C18:1	HDL	84	42	-0.00192702	-0.0246124	0.0223506	0.0117044	0.0167827	0.541972	0.869642	0.932444	0.0303772	-0.192517	SM
ADMA	HDL	84	42	-0.0015966	-0.0241739	0.0209807	0.011669	0.0151216	0.0151216	0.891514	0.933303	0.0299772	-0.159533	Biogenic Amines
PC aa C34:2	HDL	84	42	0.00173497	-0.0209279	0.0245474	0.0117777	0.0550693	0.454202	0.883266	0.933303	0.0299772	0.173648	PC aa
PC ae C36:5	HDL	84	42	0.00169635	-0.0214938	0.0261124	0.0119275	0.0495711	0.362394	0.887288	0.933303	0.0299772	0.169779	PC ae
PC aa C38:4	HDL	84	42	0.00130444	-0.0213421	0.0239953	0.0117968	0.055128	0.20523	0.912279	0.947638	0.0233574	0.130529	PC aa
PC aa C32:0	HDL	84	42	-0.00075716	-0.0227113	0.0218007	0.0114269	0.0171474	0.590224	0.947336	0.969031	0.0136625	-0.0756873	PC aa
H1	HDL	84	42	0.000824311	-0.0229259	0.0242086	0.0122024	0.0087535	0.269486	0.946327	0.969031	0.0136625	0.0824651	Sugars
PC aa C40:6	HDL	84	42	0.00029915	-0.0228891	0.0229667	0.0118066	0.0139503	0.509978	0.979849	0.989992	0.00436834	0.0299195	PC aa
PC ae C44:3	HDL	84	42	0.000262119	-0.0264959	0.0247651	0.011981	0.0435656	0.366833	0.982604	0.989992	0.00436834	0.0262153	PC ae
PC aa C36:0	HDL	84	42	0.00011937	-0.0206591	0.0218713	0.0108126	0.0119959	0.674172	0.99122	0.99122	0.00382981	0.0119377	PC aa
t4-OH-Pro	sexM	84	42	0.921588	0.437843	1.40536	0.252413	0.322497	0.538263	0.000790465	0.105922	0.975013	151.328	Biogenic Amines
Gln	sexM	84	42	-0.871001	-1.55398	-0.187786	0.354699	0.167529	0.853197	0.0190044	0.642217	0.192318	-58.1468	Aminoacids
Ile	sexM	84	42	0.763307	0.164028	1.36269	0.312175	0.102487	0.547384	0.0191706	0.642217	0.192318	114.536	Aminoacids
SM C20:2	sexM	84	42	-0.603907	-1.08969	-0.11812	0.251078	0.110574	0.110574	0.0184696	0.642217	0.192318	-45.3328	SM
C0	sexM	84	42	0.239947	-0.436854	0.916945	0.351895	0.0863922	0.748125	0.499553	0.980668	0.00847793	27.1182	Acylcarnitines
C2	sexM	84	42	0.112334	-0.494201	0.718902	0.316191	0.00376187	0.392312	0.724325	0.980668	0.00847793	11.8886	Acylcarnitines
C14:1	sexM	84	42	0.354751	-0.286975	0.996438	0.333903	0.0362271	0.609058	0.294603	0.980668	0.00847793	42.5826	Acylcarnitines
C18:1	sexM	84	42	0.650736	0.0639741	1.23755	0.306076	0.0972356	0.46225	0.0402514	0.980668	0.00847793	91.6952	Acylcarnitines
Ala	sexM	84	42	0.0537671	-0.598115	0.705677	0.339294	0.00176149	0.580768	0.874918	0.980668	0.00847793	5.52388	Aminoacids
Arg	sexM	84	42	-0.0653799	-0.769849	0.639243	0.366455	0.0571906	0.745727	0.85942	0.980668	0.00847793	-6.32884	Aminoacids
Asn	sexM	84	42	-0.11755	-0.706339	0.471254	0.306846	0.0790128	0.464587	0.703749	0.980668	0.00847793	-11.0904	Aminoacids
Asp	sexM	84	42	0.260722	-0.441678	0.963517	0.3646	0.0348249	0.834895	0.478881	0.980668	0.00847793	29.7866	Aminoacids
Cit	sexM	84	42	0.368639	-0.195172	0.932445	0.294143	0.103497	0.390498	0.217797	0.980668	0.00847793	44.5765	Aminoacids
Glu	sexM	84	42	0.703924	0.00415945	1.40389	0.362685	0.102402	0.922283	0.0596347	0.980668	0.00847793	102.167	Aminoacids
Gly	sexM	84	42	0.127441	-0.48586	0.740725	0.319581	0.0132642	0.438378	0.692251	0.980668	0.00847793	13.5917	Aminoacids
His	sexM	84	42	0.107612	-0.529258	0.744472	0.331763	0.0120425	0.518496	0.74745	0.980668	0.00847793	11.3616	Aminoacids
Leu	sexM	84	42	0.511945	-0.072033	1.09595	0.30471	0.0739185	0.407894	0.101362	0.980668	0.00847793	66.8534	Aminoacids
Lys	sexM	84	42	-0.295557	-0.911303	0.320146	0.320886	0.0250166	0.463307	0.362816	0.980668	0.00847793	-25.5883	Aminoacids
Met	sexM	84	42	-0.109912	-0.780938	0.561272	0.348794	0.0183816	0.708956	0.754358	0.980668	0.00847793	-10.4087	Aminoacids
Orn	sexM	84	42	0.341723	-0.28603	0.969478	0.326872	0.0409717	0.54972	0.30234	0.980668	0.00847793	40.737	Aminoacids
Phe	sexM	84	42	-0.156275	-0.780748	0.468182	0.325608	0.0451446	0.493079	0.634125	0.980668	0.00847793	-14.4676	Aminoacids
Pro	sexM	84	42	0.331892	-0.281234	0.945021	0.31936	0.0450847	0.507316	0.305142	0.980668	0.00847793	39.3602	Aminoacids
Ser	sexM	84	42	-0.143981	-0.820073	0.532242	0.351464	0.0108739	0.703642	0.684322	0.980668	0.00847793	-13.4096	Aminoacids
Thr	sexM	84	42	0.163217	-0.448719	0.775209	0.318932	0.00854959	0.424326	0.611736	0.980668	0.00847793	17.7292	Aminoacids
Trp	sexM	84	42	0.349821	-0.264555	0.964183	0.320268	0.042897	0.473242	0.281692	0.980668	0.00847793	41.8813	Aminoacids
Tyr	sexM	84	42	0.0194754	-0.564031	0.602938	0.304854	0.0395648	0.33009	0.949423	0.980668	0.00847793	1.96663	Aminoacids
Val	sexM	84	42	0.179792	-0.409422	0.769	0.307369	0.0369054	0.363408	0.562069	0.980668	0.00847793	19.6968	Aminoacids
ADMA	sexM	84	42	-0.251384	-0.763487	0.26072	0.26468	0.0151216	0.0151216	0.345091	0.980668	0.00847793	-22.2276	Biogenic Amines
Creatinine	sexM	84	42	0.338338	-0.2818	0.958473	0.323068	0.0358661	0.497345	0.30153	0.980668	0.00847793	40.2614	Biogenic Amines
Kynurenine	sexM	84	42	0.429437	-0.135601	0.994423	0.294801	0.0383191	0.284845	0.153308	0.980668	0.00847793	53.6393	Biogenic Amines
Taurine	sexM	84	42	0.0191408	-0.528838	0.567132	0.286078	0.0458517	0.226322	0.947005	0.980668	0.00847793	1.93252	Biogenic Amines
lysoPC a C16:0	sexM	84	42	0.424849	-0.261634	1.11132	0.356907	0.0608772	0.750757	0.241604	0.980668	0.00847793	52.9359	lysoPC
lysoPC a C16:1	sexM	84	42	-0.0186753	-0.554847	0.517512	0.280131	0.0260452	0.14376	0.947202	0.980668	0.00847793	-1.8502	lysoPC
lysoPC a C17:0	sexM	84	42	0.0814616	-0.591167	0.75409	0.349836	0.0493753	0.692185	0.817137	0.980668	0.00847793	8.48715	lysoPC
lysoPC a C18:0	sexM	84	42	0.376159	-0.307547	1.05964	0.355996	0.0866	0.704337	0.298112	0.980668	0.00847793	45.6679	lysoPC
lysoPC a C18:1	sexM	84	42	0.441448	-0.198385	1.08133	0.332859	0.0733782	0.653228	0.192556	0.980668	0.00847793	55.4957	lysoPC
lysoPC a C18:2	sexM	84	42	0.314414	-0.239414	0.868268	0.288928	0.0943488	0.348134	0.283266	0.980668	0.00847793	36.9457	lysoPC
lysoPC a C20:3	sexM	84	42	-0.0598267	-0.669004	0.549398	0.318314	0.207109	0.602986	0.852107	0.980668	0.00847793	-5.80723	lysoPC
lysoPC a C20:4	sexM	84	42	0.62534	0.0291077	1.22164	0.310362	0.151833	0.631747	0.0509177	0.980668	0.00847793	86.8882	lysoPC
lysoPC a C24:0	sexM	84	42	0.288877	-0.295797	0.873516	0.305309	0.113157	0.460956	0.350569	0.980668	0.00847793	33.4927	lysoPC
lysoPC a C26:0	sexM	84	42	-0.0157909	-0.546535	0.514954	0.277957	0.0875334	0.226364	0.955037	0.980668	0.00847793	-1.56669	lysoPC
lysoPC a C26:1	sexM	84	42	0.320822	-0.31098	0.952656	0.329298	0.0435863	0.532557	0.336316	0.980668	0.00847793	37.826	lysoPC
lysoPC a C28:0	sexM	84	42	-0.0904553	-0.696325	0.515438	0.316923	0.111796	0.47901	0.777183	0.980668	0.00847793	-8.64848	lysoPC
lysoPC a C28:1	sexM	84	42	-0.0277499	-0.534685	0.479186	0.262008	0.0342089	0.0342089	0.915917	0.980668	0.00847793	-2.73684	lysoPC
PC aa C24:0	sexM	84	42	0.280506	-0.35835	0.919256	0.332346	0.0649935	0.642908	0.40387	0.980668	0.00847793	32.38	PC aa
PC aa C26:0	sexM	84	42	0.0762483	-0.498333	0.650891	0.300545	0.0859165	0.371383	0.801289	0.980668	0.00847793	7.92305	PC aa
PC aa C28:1	sexM	84	42	-0.349344	-0.903985	0.205296	0.289888	0.147202	0.406872	0.236345	0.980668	0.00847793	-29.4849	PC aa
PC aa C30:0	sexM	84	42	-0.202217	-0.82715	0.422711	0.32548	0.102635	0.591856	0.538162	0.980668	0.00847793	-18.3082	PC aa
PC aa C30:2	sexM	84	42	-0.0507151	-0.541791	0.440361	0.253812	0.0917396	0.0917396	0.842133	0.980668	0.00847793	-4.94505	PC aa
PC aa C32:0	sexM	84	42	0.153015	-0.493601	0.799734	0.336547	0.0171474	0.590224	0.651901	0.980668	0.00847793	16.5342	PC aa
PC aa C32:1	sexM	84	42	-0.0513756	-0.689201	0.58652	0.332272	0.0202093	0.527692	0.877945	0.980668	0.00847793	-5.00782	PC aa
PC aa C32:2	sexM	84	42	-0.152894	-0.718548	0.412775	0.29541	0.0439837	0.280583	0.60786	0.980668	0.00847793	-14.1779	PC aa
PC aa C32:3	sexM	84	42	-0.0161804	-0.514014	0.481653	0.257304	0.06742	0.06742	0.950015	0.980668	0.00847793	-1.60502	PC aa
PC aa C34:1	sexM	84	42	-0.00750556	-0.597521	0.5826	0.307715	0.0501085	0.397791	0.980668	0.980668	0.00847793	-0.747747	PC aa
PC aa C34:2	sexM	84	42	-0.376841	-0.974424	0.220777	0.311427	0.0550693	0.454202	0.233605	0.980668	0.00847793	-31.3975	PC aa
PC aa C34:3	sexM	84	42	-0.0333505	-0.58534	0.518624	0.288082	0.041779	0.240924	0.908438	0.980668	0.00847793	-3.28005	PC aa
PC aa C34:4	sexM	84	42	-0.143334	-0.742786	0.456099	0.312532	0.0514048	0.437343	0.649127	0.980668	0.00847793	-13.3535	PC aa
PC aa C36:0	sexM	84	42	-0.0231469	-0.689577	0.643174	0.346515	0.0119959	0.674172	0.947088	0.980668	0.00847793	-2.2881	PC aa
PC aa C36:1	sexM	84	42	0.27535	-0.283745	0.834428	0.29182	0.031908	0.246733	0.351332	0.980668	0.00847793	31.6991	PC aa
PC aa C36:2	sexM	84	42	0.0809972	-0.470342	0.632313	0.287778	0.0231188	0.202363	0.779865	0.980668	0.00847793	8.43678	PC aa
PC aa C36:3	sexM	84	42	0.0115791	-0.52122	0.544367	0.278199	0.0418589	0.166677	0.967016	0.980668	0.00847793	1.16464	PC aa
PC aa C36:4	sexM	84	42	0.185308	-0.441217	0.811964	0.32592	0.105229	0.669683	0.572926	0.980668	0.00847793	20.3589	PC aa
PC aa C36:5	sexM	84	42	0.241445	-0.326675	0.809519	0.296349	0.0771301	0.371316	0.420291	0.980668	0.00847793	27.3087	PC aa
PC aa C36:6	sexM	84	42	-0.131973	-0.701548	0.437603	0.297407	0.0532778	0.324435	0.659839	0.980668	0.00847793	-12.3635	PC aa
PC aa C38:0	sexM	84	42	0.186455	-0.409492	0.782346	0.310704	0.0123722	0.364411	0.551941	0.980668	0.00847793	20.4971	PC aa
PC aa C38:1	sexM	84	42	-0.0472338	-0.707255	0.612836	0.343591	0.115505	0.685805	0.891421	0.980668	0.00847793	-4.61357	PC aa
PC aa C38:3	sexM	84	42	0.102002	-0.443808	0.647794	0.285026	0.0258729	0.182173	0.722427	0.980668	0.00847793	10.7386	PC aa
PC aa C38:4	sexM	84	42	0.281066	-0.254743	0.816857	0.279713	0.055128	0.20523	0.321246	0.980668	0.00847793	32.4541	PC aa
PC aa C38:5	sexM	84	42	0.231351	-0.304692	0.767381	0.279822	0.0628542	0.221335	0.413454	0.980668	0.00847793	26.0302	PC aa
PC aa C38:6	sexM	84	42	0.156957	-0.420579	0.734476	0.301238	0.0366816	0.331758	0.605324	0.980668	0.00847793	16.9946	PC aa
PC aa C40:1	sexM	84	42	0.0466862	-0.636627	0.729776	0.355091	0.0611744	0.749416	0.896101	0.980668	0.00847793	4.77931	PC aa
PC aa C40:2	sexM	84	42	0.282032	-0.411404	0.975438	0.359944	0.0530236	0.818755	0.438107	0.980668	0.00847793	32.5821	PC aa
PC aa C40:3	sexM	84	42	0.213997	-0.498136	0.926013	0.369252	0.0321718	0.877024	0.565586	0.980668	0.00847793	23.8619	PC aa
PC aa C40:4	sexM	84	42	0.301862	-0.329425	0.933134	0.32944	0.098433	0.559733	0.365983	0.980668	0.00847793	35.2375	PC aa
PC aa C40:5	sexM	84	42	0.0553029	-0.545307	0.655952	0.313921	0.037357	0.383904	0.861212	0.980668	0.00847793	5.68607	PC aa
PC aa C40:6	sexM	84	42	0.0977277	-0.531373	0.726785	0.327634	0.0139503	0.509978	0.767089	0.980668	0.00847793	10.2662	PC aa
PC aa C42:0	sexM	84	42	-0.0344951	-0.591949	0.522982	0.291087	0.0441264	0.254055	0.906302	0.980668	0.00847793	-3.39069	PC aa
PC aa C42:1	sexM	84	42	0.195845	-0.436903	0.828605	0.329534	0.02962	0.53437	0.5558	0.980668	0.00847793	21.6339	PC aa
PC aa C42:2	sexM	84	42	0.210805	-0.471971	0.893561	0.354893	0.0807902	0.753576	0.5561	0.980668	0.00847793	23.4672	PC aa
PC aa C42:4	sexM	84	42	0.263081	-0.438831	0.965037	0.364126	0.045576	0.856955	0.47434	0.980668	0.00847793	30.0932	PC aa
PC aa C42:5	sexM	84	42	0.24824	-0.470928	0.967595	0.373319	0.0749759	0.845431	0.51017	0.980668	0.00847793	28.1767	PC aa
PC aa C42:6	sexM	84	42	0.121844	-0.573145	0.816696	0.361017	0.0812239	0.790109	0.737632	0.980668	0.00847793	12.9577	PC aa
PC ae C30:0	sexM	84	42	0.04975	-0.55717	0.656629	0.317051	0.168082	0.557357	0.876273	0.980668	0.00847793	5.10084	PC ae
PC ae C30:1	sexM	84	42	0.00751325	-0.505306	0.520332	0.265049	0.0124659	0.0124659	0.977456	0.980668	0.00847793	0.754155	PC ae
PC ae C30:2	sexM	84	42	0.113503	-0.495441	0.722385	0.317398	0.0318797	0.440892	0.722613	0.980668	0.00847793	12.0195	PC ae
PC ae C32:1	sexM	84	42	-0.119779	-0.733392	0.493877	0.319542	0.0609095	0.543422	0.709821	0.980668	0.00847793	-11.2883	PC ae
PC ae C32:2	sexM	84	42	0.0120549	-0.603916	0.628027	0.320909	0.022641	0.469239	0.970228	0.980668	0.00847793	1.21279	PC ae
PC ae C34:0	sexM	84	42	-0.233684	-0.815518	0.34818	0.303725	0.117186	0.448452	0.446694	0.980668	0.00847793	-20.8388	PC ae
PC ae C34:1	sexM	84	42	-0.203422	-0.765238	0.358415	0.293031	0.0931863	0.375312	0.491719	0.980668	0.00847793	-18.4067	PC ae
PC ae C34:2	sexM	84	42	-0.483174	-1.00872	0.0423306	0.274024	0.227986	0.497192	0.0857803	0.980668	0.00847793	-38.3177	PC ae
PC ae C34:3	sexM	84	42	-0.351568	-0.977538	0.274522	0.32576	0.0624639	0.645209	0.287309	0.980668	0.00847793	-29.6416	PC ae
PC ae C36:0	sexM	84	42	-0.209527	-0.839044	0.419986	0.327707	0.0462667	0.569195	0.526342	0.980668	0.00847793	-18.9032	PC ae
PC ae C36:1	sexM	84	42	0.121901	-0.577172	0.820976	0.362813	0.0498178	0.828479	0.738701	0.980668	0.00847793	12.9642	PC ae
PC ae C36:2	sexM	84	42	-0.0178256	-0.600871	0.565187	0.304056	0.0279458	0.340604	0.953552	0.980668	0.00847793	-1.76677	PC ae
PC ae C36:3	sexM	84	42	-0.44632	-0.947759	0.0550996	0.261803	0.224313	0.390721	0.0964736	0.980668	0.00847793	-36.0021	PC ae
PC ae C36:4	sexM	84	42	0.163988	-0.442643	0.770519	0.31565	0.123108	0.637583	0.606347	0.980668	0.00847793	17.82	PC ae
PC ae C36:5	sexM	84	42	0.214136	-0.363373	0.791629	0.301374	0.0495711	0.362394	0.481815	0.980668	0.00847793	23.8792	PC ae
PC ae C38:0	sexM	84	42	-0.0996678	-0.689369	0.490007	0.307356	0.0717774	0.451362	0.747485	0.980668	0.00847793	-9.48619	PC ae
PC ae C38:1	sexM	84	42	0.393792	-0.27926	1.06674	0.349656	0.06783	0.759988	0.26706	0.980668	0.00847793	48.2592	PC ae
PC ae C38:2	sexM	84	42	0.326987	-0.351352	1.00532	0.352531	0.10532	0.76673	0.359571	0.980668	0.00847793	38.6783	PC ae
PC ae C38:3	sexM	84	42	0.384861	-0.277253	1.04692	0.344237	0.0440739	0.690837	0.270473	0.980668	0.00847793	46.941	PC ae
PC ae C38:4	sexM	84	42	0.374146	-0.164023	0.912287	0.280857	0.0970954	0.294249	0.190648	0.980668	0.00847793	45.3749	PC ae
PC ae C38:5	sexM	84	42	0.283395	-0.257651	0.824416	0.282461	0.0747679	0.26921	0.322086	0.980668	0.00847793	32.763	PC ae
PC ae C38:6	sexM	84	42	0.0108238	-0.639169	0.660805	0.337699	0.0949998	0.75745	0.974595	0.980668	0.00847793	1.08826	PC ae
PC ae C40:1	sexM	84	42	0.0593656	-0.569848	0.688582	0.327706	0.0282568	0.519829	0.857196	0.980668	0.00847793	6.11632	PC ae
PC ae C40:2	sexM	84	42	0.157849	-0.514887	0.830456	0.349776	0.0430028	0.696593	0.654347	0.980668	0.00847793	17.0989	PC ae
PC ae C40:3	sexM	84	42	0.439504	-0.230993	1.10999	0.348435	0.0846763	0.755163	0.21486	0.980668	0.00847793	55.1938	PC ae
PC ae C40:4	sexM	84	42	0.378764	-0.291726	1.04917	0.34856	0.0662824	0.720911	0.284051	0.980668	0.00847793	46.0478	PC ae
PC ae C40:5	sexM	84	42	0.469694	-0.172675	1.11206	0.334237	0.0472271	0.621662	0.167927	0.980668	0.00847793	59.9504	PC ae
PC ae C40:6	sexM	84	42	0.143043	-0.433473	0.719532	0.300627	0.0582438	0.373235	0.636886	0.980668	0.00847793	15.3779	PC ae
PC ae C42:1	sexM	84	42	0.221497	-0.443968	0.886922	0.346013	0.0622862	0.703291	0.525916	0.980668	0.00847793	24.7944	PC ae
PC ae C42:2	sexM	84	42	0.213696	-0.464197	0.891475	0.352176	0.0910596	0.771865	0.547597	0.980668	0.00847793	23.8247	PC ae
PC ae C42:3	sexM	84	42	0.111734	-0.551613	0.775013	0.344982	0.0647937	0.688702	0.747804	0.980668	0.00847793	11.8216	PC ae
PC ae C42:4	sexM	84	42	0.18437	-0.483815	0.852511	0.347594	0.116418	0.719733	0.599024	0.980668	0.00847793	20.246	PC ae
PC ae C42:5	sexM	84	42	0.466438	-0.182515	1.11552	0.337651	0.101041	0.684248	0.175294	0.980668	0.00847793	59.4306	PC ae
PC ae C44:3	sexM	84	42	0.0330447	-0.548423	0.614544	0.303917	0.0435656	0.366833	0.914054	0.980668	0.00847793	3.35967	PC ae
PC ae C44:4	sexM	84	42	-0.24319	-0.813533	0.327154	0.297763	0.0945511	0.378681	0.419384	0.980668	0.00847793	-21.5877	PC ae
PC ae C44:5	sexM	84	42	0.162149	-0.451941	0.776367	0.319572	0.106067	0.638704	0.614756	0.980668	0.00847793	17.6036	PC ae
PC ae C44:6	sexM	84	42	0.102988	-0.433709	0.639716	0.280155	0.240591	0.509901	0.715301	0.980668	0.00847793	10.8478	PC ae
SM (OH) C14:1	sexM	84	42	-0.453263	-1.07535	0.168791	0.323565	0.135193	0.688612	0.16926	0.980668	0.00847793	-36.4449	SM
SM (OH) C16:1	sexM	84	42	-0.317805	-0.976582	0.341082	0.3425	0.0449144	0.704354	0.359241	0.980668	0.00847793	-27.2255	SM
SM (OH) C22:1	sexM	84	42	-0.0147064	-0.528327	0.4989	0.268297	0.063371	0.135729	0.956573	0.980668	0.00847793	-1.45988	SM
SM (OH) C22:2	sexM	84	42	-0.0301392	-0.541376	0.481125	0.268429	0.0179146	0.0479558	0.911187	0.980668	0.00847793	-2.96895	SM
SM (OH) C24:1	sexM	84	42	0.0250911	-0.491339	0.5415	0.269729	0.065609	0.150525	0.926371	0.980668	0.00847793	2.54085	SM
SM C16:0	sexM	84	42	-0.208006	-0.835261	0.4193	0.326519	0.0775886	0.601649	0.527872	0.980668	0.00847793	-18.7798	SM
SM C16:1	sexM	84	42	-0.283883	-0.927153	0.359422	0.334587	0.0531587	0.654484	0.401384	0.980668	0.00847793	-24.7145	SM
SM C18:0	sexM	84	42	0.0217692	-0.614181	0.657834	0.331153	0.038677	0.564917	0.947929	0.980668	0.00847793	2.20079	SM
SM C18:1	sexM	84	42	-0.0103813	-0.647367	0.626734	0.331866	0.0167827	0.541972	0.975212	0.980668	0.00847793	-1.03276	SM
SM C22:3	sexM	84	42	0.12604	-0.459342	0.711412	0.305042	0.0965566	0.484161	0.681752	0.980668	0.00847793	13.4327	SM
SM C24:0	sexM	84	42	0.175524	-0.348628	0.699656	0.273745	0.0526403	0.153443	0.525223	0.980668	0.00847793	19.187	SM
SM C24:1	sexM	84	42	0.162421	-0.345182	0.670018	0.264299	0.0364638	0.0550654	0.542518	0.980668	0.00847793	17.6355	SM
SM C26:0	sexM	84	42	0.0340562	-0.517097	0.58519	0.287714	0.0237339	0.202491	0.906394	0.980668	0.00847793	3.46427	SM
SM C26:1	sexM	84	42	0.0314876	-0.50692	0.569865	0.281288	0.0236276	0.161926	0.911472	0.980668	0.00847793	3.19886	SM
H1	sexM	84	42	-0.087443	-0.662541	0.487636	0.300056	0.0087535	0.269486	0.772296	0.980668	0.00847793	-8.37289	Sugars
