# Supplementary material for: A Metabolomics-Based Investigation of the Effects of a Short-Term Body Weight Reduction Program in a Cohort of Adolescents with Obesity: A Prospective Interventional Clinical Study
Source: Nutrients. 2023 Jan 19;15(3):529. doi: 10.3390/nu15030529 (PMC9921209; doi:10.3390/nu15030529)
Supplement: Supplementary file 1 [file nutrients-15-00529-s001.zip › 2022-07-12_PRG_Supplementary_material_GF/S19_PRG_lmer_LDL.xlsx]

## Sheet: S19_PRG_lmer_LDL
Dependent	Independent	N_observations	N_groups	beta	beta_confint2.5	beta_confint97.5	SE	adj_R_sqrd_marginal	adj_R_sqrd_conditional	Pvalue	FDR_Pvalue	negative_log10fdr	variation_perc	Category
Asn	(Intercept)	84	42	-3.19323	-6.27703	-0.109291	1.60676	0.083074	0.462416	0.0539767	0.551412	0.258524	-95.8961	Aminoacids
t4-OH-Pro	(Intercept)	84	42	3.91076	1.36009	6.46062	1.33039	0.319353	0.534425	0.00559948	0.551412	0.258524	4893.7	Biogenic Amines
lysoPC a C18:2	(Intercept)	84	42	-3.04162	-5.99129	-0.0921767	1.53869	0.0619684	0.315509	0.0553189	0.551412	0.258524	-95.2242	lysoPC
lysoPC a C20:4	(Intercept)	84	42	-4.34675	-7.47705	-1.2163	1.62897	0.146874	0.622696	0.011052	0.551412	0.258524	-98.7051	lysoPC
PC aa C36:4	(Intercept)	84	42	-4.20868	-7.48311	-0.939308	1.70135	0.108291	0.662161	0.017867	0.551412	0.258524	-98.5134	PC aa
PC aa C36:5	(Intercept)	84	42	-3.54309	-6.41073	-0.674366	1.49554	0.139517	0.400667	0.022925	0.551412	0.258524	-97.1076	PC aa
PC aa C36:6	(Intercept)	84	42	-2.6664	-5.2892	-0.0429848	1.36877	0.197521	0.346859	0.0587045	0.551412	0.258524	-93.0498	PC aa
PC aa C38:4	(Intercept)	84	42	-2.92399	-5.74503	-0.102657	1.47241	0.0564012	0.20637	0.0541824	0.551412	0.258524	-94.6281	PC aa
PC aa C38:5	(Intercept)	84	42	-3.21905	-6.03695	-0.401026	1.47066	0.0684526	0.227268	0.0347261	0.551412	0.258524	-96.0007	PC aa
PC ae C38:0	(Intercept)	84	42	-3.2281	-6.2042	-0.251123	1.55122	0.117884	0.452455	0.0440948	0.551412	0.258524	-96.0367	PC ae
PC ae C38:4	(Intercept)	84	42	-3.03837	-5.94385	-0.132544	1.51649	0.071888	0.294426	0.0523563	0.551412	0.258524	-95.2087	PC ae
PC ae C38:5	(Intercept)	84	42	-3.17203	-6.04754	-0.29654	1.50019	0.0738995	0.282832	0.0409896	0.551412	0.258524	-95.8081	PC ae
PC ae C38:6	(Intercept)	84	42	-3.55072	-7.01475	-0.0911252	1.79759	0.114488	0.785612	0.0553693	0.551412	0.258524	-97.1296	PC ae
PC ae C40:6	(Intercept)	84	42	-3.04116	-6.07301	-0.00910515	1.5806	0.0664363	0.382978	0.0617252	0.551412	0.258524	-95.222	PC ae
SM C22:3	(Intercept)	84	42	-3.92436	-7.00577	-0.843528	1.60513	0.0953492	0.481262	0.0191314	0.551412	0.258524	-98.0245	SM
PC aa C26:0	(Intercept)	84	42	-2.54612	-5.47615	0.383342	1.52973	0.130982	0.389959	0.104712	0.611528	0.213584	-92.1614	PC aa
PC aa C36:3	(Intercept)	84	42	-2.46157	-5.26831	0.345571	1.46526	0.0410708	0.165159	0.101058	0.611528	0.213584	-91.4699	PC aa
PC ae C36:4	(Intercept)	84	42	-3.11508	-6.54506	0.315152	1.78439	0.0840692	0.677038	0.0890924	0.611528	0.213584	-95.5625	PC ae
PC ae C36:5	(Intercept)	84	42	-2.69896	-5.75733	0.359272	1.59438	0.0612971	0.388029	0.0985715	0.611528	0.213584	-93.2725	PC ae
PC ae C44:5	(Intercept)	84	42	-3.0568	-6.35836	0.240679	1.71756	0.0615572	0.616074	0.0833886	0.611528	0.213584	-95.2962	PC ae
SM (OH) C22:1	(Intercept)	84	42	-2.60553	-5.31993	0.109266	1.41769	0.0604894	0.135949	0.0738773	0.611528	0.213584	-92.6136	SM
SM (OH) C24:1	(Intercept)	84	42	-2.56412	-5.31012	0.182632	1.43403	0.0485013	0.135476	0.08169	0.611528	0.213584	-92.3013	SM
SM C24:1	(Intercept)	84	42	-2.32269	-4.98642	0.339046	1.39881	0.0397496	0.0702001	0.104964	0.611528	0.213584	-90.1991	SM
C0	(Intercept)	84	42	-2.55544	-5.96913	0.86027	1.77474	0.0831475	0.707922	0.157888	0.64112	0.193061	-92.2342	Acylcarnitines
Cit	(Intercept)	84	42	-2.59062	-5.74573	0.561577	1.64794	0.0860101	0.455018	0.125565	0.64112	0.193061	-92.5026	Aminoacids
lysoPC a C24:0	(Intercept)	84	42	2.33057	-0.674423	5.33611	1.56727	0.227896	0.582039	0.145763	0.64112	0.193061	928.383	lysoPC
PC aa C34:1	(Intercept)	84	42	-2.33844	-5.36203	0.684399	1.57605	0.0651029	0.375801	0.145969	0.64112	0.193061	-90.3522	PC aa
PC aa C34:3	(Intercept)	84	42	-2.23493	-5.14331	0.674246	1.51765	0.0370493	0.233399	0.148951	0.64112	0.193061	-89.3	PC aa
PC aa C38:6	(Intercept)	84	42	-2.32873	-5.34989	0.69251	1.57569	0.0346082	0.316616	0.147584	0.64112	0.193061	-90.2581	PC aa
PC ae C44:3	(Intercept)	84	42	2.33084	-0.696432	5.35913	1.5783	0.089802	0.414381	0.147852	0.64112	0.193061	928.656	PC ae
PC ae C44:6	(Intercept)	84	42	-2.38319	-5.44135	0.674363	1.60082	0.0475211	0.343315	0.146524	0.64112	0.193061	-90.7744	PC ae
SM (OH) C14:1	(Intercept)	84	42	-2.51279	-5.84285	0.818308	1.73197	0.122858	0.694543	0.154986	0.64112	0.193061	-91.8958	SM
SM C24:0	(Intercept)	84	42	-2.28138	-5.0612	0.498846	1.45168	0.0522637	0.164778	0.124347	0.64112	0.193061	-89.7857	SM
SM C16:0	(Intercept)	84	42	-2.37953	-5.68215	0.920786	1.71777	0.097429	0.624351	0.173956	0.68559	0.163936	-90.7406	SM
PC aa C34:4	(Intercept)	84	42	-2.14382	-5.17898	0.892019	1.58185	0.10827	0.458433	0.183201	0.688273	0.162239	-88.2793	PC aa
SM C26:0	(Intercept)	84	42	-2.04129	-4.93828	0.855646	1.51189	0.0479562	0.239617	0.184909	0.688273	0.162239	-87.0139	SM
lysoPC a C18:1	(Intercept)	84	42	-2.32318	-5.68688	1.04231	1.7499	0.0568069	0.634727	0.192035	0.695479	0.157716	-90.2039	lysoPC
Orn	(Intercept)	84	42	-2.18658	-5.49066	1.11707	1.71975	0.0476204	0.556975	0.211161	0.72722	0.138334	-88.77	Aminoacids
PC aa C24:0	(Intercept)	84	42	2.21241	-1.13805	5.56215	1.74204	0.0981678	0.675956	0.211654	0.72722	0.138334	813.768	PC aa
PC aa C28:1	(Intercept)	84	42	-1.81556	-4.6181	0.987315	1.46349	0.221365	0.462109	0.222848	0.744999	0.127844	-83.7254	PC aa
PC aa C36:2	(Intercept)	84	42	-1.85977	-4.76851	1.04953	1.51801	0.0215397	0.202408	0.227948	0.744999	0.127844	-84.4292	PC aa
C14:1	(Intercept)	84	42	-2.05447	-5.44966	1.33865	1.76551	0.0451811	0.624327	0.251682	0.780734	0.107497	-87.1839	Acylcarnitines
PC aa C36:1	(Intercept)	84	42	-1.75103	-4.66357	1.16217	1.5198	0.046884	0.252105	0.256361	0.780734	0.107497	-82.6405	PC aa
SM C18:0	(Intercept)	84	42	-2.02552	-5.38395	1.32974	1.74736	0.0343515	0.562824	0.253601	0.780734	0.107497	-86.8075	SM
PC aa C34:2	(Intercept)	84	42	-1.77699	-4.89599	1.34088	1.62477	0.0630944	0.451031	0.28085	0.836308	0.0776339	-83.0854	PC aa
Gln	(Intercept)	84	42	1.15461	-2.12485	4.42644	1.69942	0.243018	0.858089	0.500887	0.851355	0.0698892	217.279	Aminoacids
Gly	(Intercept)	84	42	-1.07858	-4.31206	2.1557	1.68488	0.00820387	0.433316	0.525866	0.851355	0.0698892	-65.9921	Aminoacids
Ile	(Intercept)	84	42	-1.33194	-4.47197	1.80776	1.63496	0.0985455	0.53516	0.420228	0.851355	0.0698892	-73.6036	Aminoacids
Leu	(Intercept)	84	42	-1.29087	-4.31691	1.73524	1.57792	0.0869921	0.401916	0.418401	0.851355	0.0698892	-72.4969	Aminoacids
Met	(Intercept)	84	42	-1.21825	-4.72747	2.28944	1.82303	0.0245631	0.709493	0.507902	0.851355	0.0698892	-70.4252	Aminoacids
Trp	(Intercept)	84	42	-1.114	-4.34087	2.11335	1.6815	0.0583427	0.489703	0.51167	0.851355	0.0698892	-67.1757	Aminoacids
ADMA	(Intercept)	84	42	1.10959	-1.58735	3.80653	1.39391	0.0156187	0.0156187	0.428371	0.851355	0.0698892	203.312	Biogenic Amines
lysoPC a C16:0	(Intercept)	84	42	-1.6442	-5.07804	1.79153	1.78432	0.117841	0.760177	0.362493	0.851355	0.0698892	-80.6833	lysoPC
lysoPC a C17:0	(Intercept)	84	42	-1.25284	-4.73284	2.2304	1.8101	0.0458639	0.672731	0.492996	0.851355	0.0698892	-71.4307	lysoPC
PC aa C30:2	(Intercept)	84	42	1.2108	-1.48166	3.90327	1.39159	0.0187698	0.0187698	0.386857	0.851355	0.0698892	235.619	PC aa
PC aa C32:0	(Intercept)	84	42	-1.66178	-5.05718	1.73071	1.76583	0.0177805	0.586738	0.352518	0.851355	0.0698892	-81.0198	PC aa
PC aa C32:3	(Intercept)	84	42	0.959094	-1.73912	3.65746	1.39527	0.0146812	0.0155779	0.495976	0.851355	0.0698892	160.933	PC aa
PC aa C36:0	(Intercept)	84	42	1.32387	-2.16356	4.81143	1.81299	0.0140642	0.670422	0.469641	0.851355	0.0698892	275.795	PC aa
PC aa C38:0	(Intercept)	84	42	-1.12214	-4.24347	1.99983	1.62708	0.0256626	0.374737	0.494514	0.851355	0.0698892	-67.4417	PC aa
PC aa C38:1	(Intercept)	84	42	1.66596	-1.70749	5.04446	1.75689	0.0397241	0.573917	0.348986	0.851355	0.0698892	429.077	PC aa
PC aa C38:3	(Intercept)	84	42	-1.56739	-4.43346	1.29928	1.49632	0.0326572	0.188163	0.301472	0.851355	0.0698892	-79.1411	PC aa
PC aa C40:1	(Intercept)	84	42	1.85844	-1.60831	5.33263	1.80243	0.0894443	0.74605	0.308869	0.851355	0.0698892	541.37	PC aa
PC aa C40:5	(Intercept)	84	42	-1.08145	-4.15741	1.99295	1.60424	0.170496	0.523244	0.504582	0.851355	0.0698892	-66.0897	PC aa
PC aa C40:6	(Intercept)	84	42	-1.69573	-4.94791	1.55696	1.69338	0.0424886	0.51935	0.322832	0.851355	0.0698892	-81.6534	PC aa
PC aa C42:0	(Intercept)	84	42	-0.99692	-3.94106	1.94693	1.53685	0.0273423	0.230863	0.52049	0.851355	0.0698892	-63.0986	PC aa
PC aa C42:2	(Intercept)	84	42	1.16197	-2.30292	4.63111	1.80134	0.0942146	0.736614	0.52269	0.851355	0.0698892	219.623	PC aa
PC aa C42:4	(Intercept)	84	42	1.17432	-2.43229	4.77956	1.87021	0.0643898	0.859953	0.533685	0.851355	0.0698892	223.595	PC aa
PC aa C42:6	(Intercept)	84	42	1.50139	-2.07138	5.07856	1.85607	0.118235	0.806668	0.423551	0.851355	0.0698892	348.791	PC aa
PC ae C30:1	(Intercept)	84	42	-1.07731	-3.74947	1.59485	1.3811	0.0329958	0.0329958	0.43767	0.851355	0.0698892	-65.949	PC ae
PC ae C30:2	(Intercept)	84	42	1.3242	-1.89315	4.54215	1.67662	0.0587148	0.48186	0.434559	0.851355	0.0698892	275.919	PC ae
PC ae C32:1	(Intercept)	84	42	-1.2839	-4.62706	2.05659	1.74042	0.0163609	0.536439	0.465318	0.851355	0.0698892	-72.3045	PC ae
PC ae C32:2	(Intercept)	84	42	1.0797	-2.20507	4.36358	1.71066	0.012176	0.473946	0.531664	0.851355	0.0698892	194.38	PC ae
PC ae C34:0	(Intercept)	84	42	-1.2268	-4.29205	1.83898	1.59972	0.0656419	0.37681	0.448071	0.851355	0.0698892	-70.677	PC ae
PC ae C34:1	(Intercept)	84	42	-1.46841	-4.53602	1.5988	1.60006	0.0278302	0.334954	0.364599	0.851355	0.0698892	-76.9708	PC ae
PC ae C36:0	(Intercept)	84	42	-1.52178	-4.93623	1.88865	1.77596	0.0494842	0.609437	0.396968	0.851355	0.0698892	-78.1678	PC ae
PC ae C36:2	(Intercept)	84	42	-1.62194	-4.71239	1.46976	1.61149	0.0177343	0.336149	0.320433	0.851355	0.0698892	-80.2484	PC ae
PC ae C42:1	(Intercept)	84	42	1.22712	-2.26237	4.7178	1.81402	0.0785711	0.716641	0.502798	0.851355	0.0698892	241.141	PC ae
PC ae C42:2	(Intercept)	84	42	1.17196	-2.3641	4.71474	1.83824	0.0804601	0.757422	0.527534	0.851355	0.0698892	222.832	PC ae
PC ae C42:3	(Intercept)	84	42	1.2364	-2.25614	4.73063	1.81608	0.0837117	0.708846	0.500108	0.851355	0.0698892	244.32	PC ae
SM (OH) C16:1	(Intercept)	84	42	-1.53743	-4.99809	1.92036	1.79755	0.0496181	0.707337	0.397601	0.851355	0.0698892	-78.5068	SM
SM C16:1	(Intercept)	84	42	-1.33642	-4.76539	2.09207	1.78278	0.0405746	0.655743	0.457978	0.851355	0.0698892	-73.7214	SM
SM C18:1	(Intercept)	84	42	-1.39801	-4.76646	1.9676	1.75227	0.0467757	0.582056	0.42988	0.851355	0.0698892	-75.2913	SM
SM C20:2	(Intercept)	84	42	-1.23861	-3.82714	1.34992	1.33787	0.0906218	0.0906218	0.357333	0.851355	0.0698892	-71.0213	SM
H1	(Intercept)	84	42	-1.04092	-4.11778	2.03426	1.60536	0.0183904	0.311655	0.52076	0.851355	0.0698892	-64.6871	Sugars
PC aa C40:2	(Intercept)	84	42	1.10076	-2.46427	4.66913	1.85099	0.0658257	0.815159	0.555464	0.855543	0.0677583	200.646	PC aa
PC aa C42:5	(Intercept)	84	42	-1.08805	-4.59451	2.42403	1.82129	0.0855783	0.808017	0.553669	0.855543	0.0677583	-66.3127	PC aa
SM (OH) C22:2	(Intercept)	84	42	-0.862891	-3.61389	1.88826	1.43672	0.00610703	0.0554278	0.551626	0.855543	0.0677583	-57.8059	SM
PC aa C30:0	(Intercept)	84	42	-1.00012	-4.31307	2.31389	1.72523	0.0939859	0.591471	0.565575	0.861216	0.0648879	-63.2164	PC aa
Thr	(Intercept)	84	42	-0.942402	-4.17133	2.28485	1.68169	0.00816941	0.426066	0.578434	0.870901	0.0600312	-61.0309	Aminoacids
Pro	(Intercept)	84	42	-0.90954	-4.20604	2.39018	1.71878	0.0206545	0.507637	0.599904	0.87526	0.0578631	-59.729	Aminoacids
lysoPC a C26:0	(Intercept)	84	42	0.778838	-2.03467	3.59238	1.47429	0.0460906	0.168121	0.600925	0.87526	0.0578631	117.894	lysoPC
PC ae C36:1	(Intercept)	84	42	0.999637	-2.61972	4.62537	1.87969	0.0423816	0.813688	0.597856	0.87526	0.0578631	171.73	PC ae
PC ae C42:4	(Intercept)	84	42	0.908868	-2.50411	4.32619	1.77578	0.119248	0.69722	0.611743	0.881436	0.0548092	148.151	PC ae
Asp	(Intercept)	84	42	0.723574	-2.88704	4.32696	1.87108	0.050077	0.832933	0.701052	0.893144	0.0490783	106.179	Aminoacids
His	(Intercept)	84	42	-0.685953	-4.00784	2.63568	1.72937	0.0476575	0.548683	0.693821	0.893144	0.0490783	-49.639	Aminoacids
Lys	(Intercept)	84	42	-0.732741	-3.88303	2.41931	1.64144	0.0598792	0.46708	0.657787	0.893144	0.0490783	-51.941	Aminoacids
Ser	(Intercept)	84	42	-0.774003	-4.28087	2.7319	1.82217	0.020403	0.698228	0.673334	0.893144	0.0490783	-53.8837	Aminoacids
Val	(Intercept)	84	42	-0.61396	-3.71569	2.48874	1.61801	0.010353	0.323423	0.706469	0.893144	0.0490783	-45.8797	Aminoacids
Creatinine	(Intercept)	84	42	-0.676792	-3.95067	2.5967	1.70524	0.0240808	0.485851	0.693657	0.893144	0.0490783	-49.1755	Biogenic Amines
Taurine	(Intercept)	84	42	-0.590284	-3.55834	2.37671	1.54969	0.0183182	0.229027	0.70547	0.893144	0.0490783	-44.583	Biogenic Amines
lysoPC a C16:1	(Intercept)	84	42	-0.665693	-3.52367	2.19131	1.4937	0.0145824	0.145241	0.658521	0.893144	0.0490783	-48.6083	lysoPC
PC aa C40:3	(Intercept)	84	42	0.761936	-2.88193	4.40581	1.88923	0.0557188	0.883042	0.688896	0.893144	0.0490783	114.242	PC aa
PC ae C34:2	(Intercept)	84	42	-0.711865	-3.85649	2.43418	1.64117	0.0632938	0.44374	0.667083	0.893144	0.0490783	-50.9272	PC ae
PC ae C36:3	(Intercept)	84	42	-0.720686	-3.67912	2.23801	1.54792	0.0635832	0.303636	0.644568	0.893144	0.0490783	-51.3581	PC ae
PC ae C38:1	(Intercept)	84	42	0.873341	-2.66056	4.40989	1.83605	0.0809884	0.771276	0.636988	0.893144	0.0490783	139.49	PC ae
PC ae C40:3	(Intercept)	84	42	0.684041	-2.78585	4.15667	1.80333	0.0932045	0.750044	0.706517	0.893144	0.0490783	98.1871	PC ae
PC ae C44:4	(Intercept)	84	42	-0.589645	-3.64714	2.46805	1.59662	0.0548486	0.347647	0.71408	0.894269	0.0485319	-44.5476	PC ae
PC aa C32:2	(Intercept)	84	42	-0.524873	-3.40083	2.35102	1.50087	0.0978657	0.309587	0.728492	0.90387	0.0438939	-40.8369	PC aa
PC ae C40:1	(Intercept)	84	42	0.566347	-2.76127	3.8935	1.73245	0.0323272	0.530937	0.745512	0.916501	0.0378668	76.182	PC ae
C18:1	(Intercept)	84	42	-0.486178	-3.50974	2.53466	1.575	0.0999955	0.432589	0.759226	0.916543	0.0378474	-38.5028	Acylcarnitines
PC aa C42:1	(Intercept)	84	42	0.542541	-2.7845	3.86928	1.73203	0.0374338	0.542066	0.75579	0.916543	0.0378474	72.0372	PC aa
C2	(Intercept)	84	42	-0.449188	-3.58048	2.67965	1.63165	0.0151965	0.37535	0.784578	0.920008	0.0362084	-36.1854	Acylcarnitines
Tyr	(Intercept)	84	42	0.379288	-2.51799	3.27809	1.51195	0.138317	0.389714	0.803291	0.920008	0.0362084	46.1243	Aminoacids
lysoPC a C18:0	(Intercept)	84	42	-0.440425	-3.78069	2.90653	1.73811	0.180725	0.729902	0.801337	0.920008	0.0362084	-35.6237	lysoPC
lysoPC a C20:3	(Intercept)	84	42	0.464234	-2.72393	3.65369	1.6659	0.106738	0.477789	0.782231	0.920008	0.0362084	59.0795	lysoPC
PC ae C38:2	(Intercept)	84	42	-0.534801	-4.01579	2.9539	1.8106	0.056304	0.701868	0.769284	0.920008	0.0362084	-41.4214	PC ae
PC ae C40:5	(Intercept)	84	42	-0.46302	-3.81132	2.88587	1.74185	0.0575632	0.621581	0.791778	0.920008	0.0362084	-37.062	PC ae
lysoPC a C28:1	(Intercept)	84	42	0.308982	-2.29512	2.91308	1.34592	0.0800125	0.0800125	0.819013	0.930065	0.0314865	36.2037	lysoPC
PC aa C40:4	(Intercept)	84	42	0.343045	-2.81928	3.50666	1.64803	0.191696	0.613447	0.836267	0.941679	0.0260972	40.9232	PC aa
Phe	(Intercept)	84	42	0.306124	-2.9636	3.57698	1.70425	0.0544763	0.497481	0.858423	0.958573	0.0183749	35.815	Aminoacids
PC ae C30:0	(Intercept)	84	42	0.265997	-2.88969	3.42422	1.64793	0.138944	0.509032	0.872717	0.96648	0.0148071	30.4731	PC ae
PC ae C38:3	(Intercept)	84	42	-0.269843	-3.72956	3.19262	1.79897	0.0466754	0.686847	0.881539	0.968247	0.0140137	-23.6501	PC ae
Ala	(Intercept)	84	42	-0.137002	-3.47271	3.20117	1.73678	0.0167641	0.561463	0.937536	0.97084	0.0128522	-12.8031	Aminoacids
Arg	(Intercept)	84	42	0.128306	-3.23353	3.4925	1.74795	0.112077	0.711833	0.94186	0.97084	0.0128522	13.6901	Aminoacids
Kynurenine	(Intercept)	84	42	-0.168792	-3.17687	2.83945	1.57021	0.0355324	0.299753	0.914977	0.97084	0.0128522	-15.5315	Biogenic Amines
lysoPC a C26:1	(Intercept)	84	42	0.219978	-3.04407	3.48257	1.69913	0.111145	0.58902	0.897676	0.97084	0.0128522	24.605	lysoPC
PC aa C32:1	(Intercept)	84	42	0.138738	-3.13514	3.41157	1.7042	0.0559763	0.536933	0.935536	0.97084	0.0128522	14.8823	PC aa
PC ae C40:2	(Intercept)	84	42	0.15615	-3.33487	3.65193	1.81562	0.0543604	0.695281	0.931907	0.97084	0.0128522	16.9001	PC ae
PC ae C40:4	(Intercept)	84	42	-0.216485	-3.6939	3.2648	1.8081	0.0771624	0.719195	0.905317	0.97084	0.0128522	-19.4655	PC ae
SM C26:1	(Intercept)	84	42	0.11551	-2.80026	3.03162	1.52161	0.0190961	0.204415	0.93988	0.97084	0.0128522	12.2446	SM
Glu	(Intercept)	84	42	-0.0629794	-3.55796	3.4318	1.81118	0.124256	0.918706	0.972435	0.987169	0.0056085	-6.10372	Aminoacids
PC ae C42:5	(Intercept)	84	42	0.0708447	-3.28593	3.4248	1.74467	0.134513	0.701841	0.967821	0.987169	0.0056085	7.34146	PC ae
lysoPC a C28:0	(Intercept)	84	42	-0.0293213	-3.14848	3.09072	1.62963	0.101592	0.437241	0.98575	0.992638	0.00320902	-2.88956	lysoPC
PC ae C34:3	(Intercept)	84	42	0.0166778	-3.43919	3.46946	1.79592	0.0248232	0.659358	0.992638	0.992638	0.00320902	1.68176	PC ae
t4-OH-Pro	age	84	42	-0.241179	-0.401015	-0.0810401	0.0832768	0.319353	0.534425	0.00616077	0.609003	0.21538	-21.4299	Biogenic Amines
lysoPC a C20:4	age	84	42	0.249466	0.0547146	0.444155	0.101344	0.146874	0.622696	0.0181792	0.609003	0.21538	28.334	lysoPC
lysoPC a C24:0	age	84	42	-0.242225	-0.430864	-0.0543167	0.0977722	0.227896	0.582039	0.0178721	0.609003	0.21538	-21.512	lysoPC
SM C22:3	age	84	42	0.247015	0.0546798	0.439365	0.100216	0.0953492	0.481262	0.0180493	0.609003	0.21538	28.0199	SM
PC aa C36:4	age	84	42	0.248124	0.0451216	0.451686	0.10564	0.108291	0.662161	0.0238297	0.638635	0.194747	28.1619	PC aa
PC ae C38:5	age	84	42	0.212217	0.0318621	0.392527	0.0940814	0.0738995	0.282832	0.0296187	0.661484	0.179481	23.6416	PC ae
Asn	age	84	42	0.217078	0.0244505	0.409628	0.100349	0.083074	0.462416	0.0364981	0.698678	0.155723	24.2441	Aminoacids
C0	age	84	42	0.107946	-0.103824	0.31938	0.109974	0.0831475	0.707922	0.332153	0.730917	0.136132	11.3988	Acylcarnitines
C14:1	age	84	42	0.100912	-0.110011	0.311638	0.109675	0.0451811	0.624327	0.362999	0.730917	0.136132	10.6179	Acylcarnitines
Cit	age	84	42	0.109971	-0.0888248	0.307928	0.102947	0.0860101	0.455018	0.292881	0.730917	0.136132	11.6246	Aminoacids
Met	age	84	42	0.0986581	-0.118578	0.315819	0.112883	0.0245631	0.709493	0.387277	0.730917	0.136132	10.3689	Aminoacids
Orn	age	84	42	0.108406	-0.0973965	0.313989	0.107063	0.0476204	0.556975	0.317319	0.730917	0.136132	11.45	Aminoacids
Tyr	age	84	42	-0.106062	-0.288187	0.0757196	0.094691	0.138317	0.389714	0.269521	0.730917	0.136132	-10.0631	Aminoacids
lysoPC a C18:1	age	84	42	0.120003	-0.08906	0.328851	0.108684	0.0568069	0.634727	0.276042	0.730917	0.136132	12.75	lysoPC
lysoPC a C18:2	age	84	42	0.188824	0.00382814	0.373659	0.0964091	0.0619684	0.315509	0.0572122	0.730917	0.136132	20.7828	lysoPC
lysoPC a C20:3	age	84	42	-0.102188	-0.30371	0.098313	0.104039	0.106738	0.477789	0.332793	0.730917	0.136132	-9.71403	lysoPC
lysoPC a C26:0	age	84	42	-0.0929967	-0.272148	0.0857701	0.0926262	0.0460906	0.168121	0.322568	0.730917	0.136132	-8.88035	lysoPC
lysoPC a C28:1	age	84	42	-0.0799886	-0.243947	0.0839696	0.0847414	0.0800125	0.0800125	0.348056	0.730917	0.136132	-7.68731	lysoPC
PC aa C24:0	age	84	42	-0.185915	-0.39393	0.0218324	0.108098	0.0981678	0.675956	0.0931254	0.730917	0.136132	-16.9656	PC aa
PC aa C26:0	age	84	42	0.0871781	-0.0971756	0.271112	0.095792	0.130982	0.389959	0.368593	0.730917	0.136132	9.1091	PC aa
PC aa C30:2	age	84	42	-0.0951017	-0.264623	0.0744201	0.0876169	0.0187698	0.0187698	0.280993	0.730917	0.136132	-9.07195	PC aa
PC aa C32:0	age	84	42	0.0970645	-0.113827	0.30842	0.109787	0.0177805	0.586738	0.381891	0.730917	0.136132	10.1931	PC aa
PC aa C32:3	age	84	42	-0.0792126	-0.249092	0.0906845	0.0878468	0.0146812	0.0155779	0.372671	0.730917	0.136132	-7.61565	PC aa
PC aa C34:1	age	84	42	0.106193	-0.0829437	0.295363	0.0986188	0.0651029	0.375801	0.287974	0.730917	0.136132	11.2036	PC aa
PC aa C34:2	age	84	42	0.0974081	-0.0972915	0.29228	0.101473	0.0630944	0.451031	0.342809	0.730917	0.136132	10.231	PC aa
PC aa C34:3	age	84	42	0.125872	-0.0566261	0.30834	0.0952171	0.0370493	0.233399	0.193679	0.730917	0.136132	13.4137	PC aa
PC aa C36:2	age	84	42	0.108536	-0.0740823	0.291097	0.0952742	0.0215397	0.202408	0.261396	0.730917	0.136132	11.4645	PC aa
PC aa C36:3	age	84	42	0.141365	-0.035034	0.317714	0.0920564	0.0410708	0.165159	0.132522	0.730917	0.136132	15.1845	PC aa
PC aa C36:5	age	84	42	0.15944	-0.0202282	0.338993	0.0936397	0.139517	0.400667	0.0963501	0.730917	0.136132	17.2853	PC aa
PC aa C36:6	age	84	42	0.0833977	-0.0812222	0.248006	0.0859054	0.197521	0.346859	0.337469	0.730917	0.136132	8.69741	PC aa
PC aa C38:1	age	84	42	-0.135661	-0.346438	0.0743827	0.109307	0.0397241	0.573917	0.221857	0.730917	0.136132	-12.6861	PC aa
PC aa C38:4	age	84	42	0.170657	-0.00649815	0.34779	0.0924563	0.0564012	0.20637	0.0723285	0.730917	0.136132	18.6084	PC aa
PC aa C38:5	age	84	42	0.180543	0.00361097	0.357438	0.0923269	0.0684526	0.227268	0.0575382	0.730917	0.136132	19.7868	PC aa
PC aa C38:6	age	84	42	0.133313	-0.0558909	0.32266	0.0986823	0.0346082	0.316616	0.184321	0.730917	0.136132	14.2608	PC aa
PC aa C40:1	age	84	42	-0.172393	-0.387551	0.0420862	0.11153	0.0894443	0.74605	0.129979	0.730917	0.136132	-15.8352	PC aa
PC aa C40:2	age	84	42	-0.115515	-0.335633	0.104289	0.114167	0.0658257	0.815159	0.317641	0.730917	0.136132	-10.9093	PC aa
PC aa C40:4	age	84	42	-0.121853	-0.319889	0.0753778	0.102636	0.191696	0.613447	0.24249	0.730917	0.136132	-11.4722	PC aa
PC aa C42:2	age	84	42	-0.135807	-0.350827	0.0786026	0.111511	0.0942146	0.736614	0.230372	0.730917	0.136132	-12.6989	PC aa
PC aa C42:4	age	84	42	-0.119041	-0.340927	0.102859	0.115108	0.0643898	0.859953	0.307204	0.730917	0.136132	-11.2228	PC aa
PC aa C42:6	age	84	42	-0.166734	-0.388017	0.0536877	0.114582	0.118235	0.806668	0.153491	0.730917	0.136132	-15.3575	PC aa
PC ae C30:0	age	84	42	-0.102689	-0.301872	0.0955034	0.102879	0.138944	0.509032	0.324904	0.730917	0.136132	-9.75925	PC ae
PC ae C30:2	age	84	42	-0.129168	-0.330421	0.0716501	0.104618	0.0587148	0.48186	0.224256	0.730917	0.136132	-12.1174	PC ae
PC ae C34:1	age	84	42	0.0882134	-0.104173	0.280323	0.100157	0.0278302	0.334954	0.383816	0.730917	0.136132	9.22212	PC ae
PC ae C36:1	age	84	42	-0.102704	-0.326359	0.120431	0.11592	0.0423816	0.813688	0.380864	0.730917	0.136132	-9.76061	PC ae
PC ae C36:2	age	84	42	0.100702	-0.0928035	0.294109	0.100855	0.0177343	0.336149	0.324005	0.730917	0.136132	10.5947	PC ae
PC ae C36:4	age	84	42	0.15104	-0.0624925	0.363752	0.110701	0.0840692	0.677038	0.180299	0.730917	0.136132	16.3043	PC ae
PC ae C36:5	age	84	42	0.190802	-0.000471747	0.382239	0.0997302	0.0612971	0.388029	0.0628902	0.730917	0.136132	21.022	PC ae
PC ae C38:0	age	84	42	0.154483	-0.0315276	0.340532	0.0969611	0.117884	0.452455	0.118917	0.730917	0.136132	16.7054	PC ae
PC ae C38:1	age	84	42	-0.106703	-0.325575	0.111568	0.11348	0.0809884	0.771276	0.352711	0.730917	0.136132	-10.1207	PC ae
PC ae C38:4	age	84	42	0.163108	-0.0195015	0.345479	0.0950773	0.071888	0.294426	0.0941605	0.730917	0.136132	17.7164	PC ae
PC ae C38:6	age	84	42	0.174926	-0.0389822	0.388706	0.111073	0.114488	0.785612	0.123123	0.730917	0.136132	19.1158	PC ae
PC ae C40:3	age	84	42	-0.0996955	-0.314774	0.114864	0.111572	0.0932045	0.750044	0.376876	0.730917	0.136132	-9.4887	PC ae
PC ae C40:6	age	84	42	0.162408	-0.027321	0.352059	0.0988885	0.0664363	0.382978	0.10831	0.730917	0.136132	17.6341	PC ae
PC ae C42:1	age	84	42	-0.132329	-0.348913	0.0836679	0.112364	0.0785711	0.716641	0.245905	0.730917	0.136132	-12.3947	PC ae
PC ae C42:2	age	84	42	-0.130757	-0.35024	0.087875	0.113681	0.0804601	0.757422	0.25689	0.730917	0.136132	-12.2569	PC ae
PC ae C42:3	age	84	42	-0.137807	-0.354812	0.0784898	0.112532	0.0837117	0.708846	0.227961	0.730917	0.136132	-12.8733	PC ae
PC ae C42:4	age	84	42	-0.132933	-0.345472	0.0787633	0.110134	0.119248	0.69722	0.234601	0.730917	0.136132	-12.4476	PC ae
PC ae C44:3	age	84	42	-0.1946	-0.384127	-0.0052674	0.0987052	0.089802	0.414381	0.0555882	0.730917	0.136132	-17.6836	PC ae
PC ae C44:5	age	84	42	0.199985	-0.00559863	0.40495	0.106748	0.0615572	0.616074	0.0686468	0.730917	0.136132	22.1384	PC ae
PC ae C44:6	age	84	42	0.118902	-0.075217	0.312225	0.100216	0.0475211	0.343315	0.24394	0.730917	0.136132	12.6259	PC ae
SM (OH) C14:1	age	84	42	0.123004	-0.084027	0.329453	0.107433	0.122858	0.694543	0.259084	0.730917	0.136132	13.0888	SM
SM (OH) C16:1	age	84	42	0.11826	-0.0959105	0.332537	0.111346	0.0496181	0.707337	0.294472	0.730917	0.136132	12.5537	SM
SM (OH) C22:1	age	84	42	0.133212	-0.037677	0.30402	0.0891434	0.0604894	0.135949	0.143037	0.730917	0.136132	14.2492	SM
SM (OH) C24:1	age	84	42	0.139679	-0.0331727	0.312443	0.0901545	0.0485013	0.135476	0.129261	0.730917	0.136132	14.9905	SM
SM C16:0	age	84	42	0.10107	-0.104289	0.306178	0.106785	0.097429	0.624351	0.349573	0.730917	0.136132	10.6354	SM
SM C18:0	age	84	42	0.145286	-0.0636049	0.354811	0.108742	0.0343515	0.562824	0.189144	0.730917	0.136132	15.6371	SM
SM C18:1	age	84	42	0.127328	-0.0820436	0.337236	0.109002	0.0467757	0.582056	0.249678	0.730917	0.136132	13.5789	SM
SM C20:2	age	84	42	0.0882434	-0.0747343	0.251221	0.0842347	0.0906218	0.0906218	0.297982	0.730917	0.136132	9.22539	SM
SM C24:0	age	84	42	0.106876	-0.0680837	0.28172	0.0912207	0.0522637	0.164778	0.248395	0.730917	0.136132	11.2796	SM
SM C24:1	age	84	42	0.15759	-0.010376	0.324924	0.0880269	0.0397496	0.0702001	0.0810529	0.730917	0.136132	17.0686	SM
SM C26:0	age	84	42	0.0922716	-0.0896613	0.274081	0.0948604	0.0479562	0.239617	0.336594	0.730917	0.136132	9.66627	SM
ADMA	age	84	42	-0.0715796	-0.241383	0.0982241	0.0877627	0.0156187	0.0156187	0.417148	0.750714	0.124525	-6.90779	Biogenic Amines
lysoPC a C26:1	age	84	42	-0.0866099	-0.290129	0.116461	0.10577	0.111145	0.58902	0.417795	0.750714	0.124525	-8.29652	lysoPC
PC aa C36:0	age	84	42	-0.0933679	-0.309445	0.123004	0.112405	0.0140642	0.670422	0.411068	0.750714	0.124525	-8.91416	PC aa
PC aa C40:3	age	84	42	-0.0945841	-0.318564	0.129359	0.116137	0.0557188	0.883042	0.420176	0.750714	0.124525	-9.02488	PC aa
Arg	age	84	42	-0.0813375	-0.289929	0.126942	0.108336	0.112077	0.711833	0.457122	0.758439	0.12008	-7.81175	Aminoacids
Asp	age	84	42	-0.0874182	-0.309455	0.134956	0.115296	0.050077	0.832933	0.452723	0.758439	0.12008	-8.37061	Aminoacids
PC aa C34:4	age	84	42	0.0752782	-0.114504	0.264906	0.0988444	0.10827	0.458433	0.450748	0.758439	0.12008	7.81841	PC aa
PC aa C36:1	age	84	42	0.0713678	-0.111445	0.254081	0.0953306	0.046884	0.252105	0.458459	0.758439	0.12008	7.39761	PC aa
PC ae C32:2	age	84	42	-0.0813153	-0.2863	0.12345	0.106693	0.012176	0.473946	0.450433	0.758439	0.12008	-7.80971	PC ae
PC ae C42:5	age	84	42	-0.0817569	-0.290061	0.126183	0.108207	0.134513	0.701841	0.454358	0.758439	0.12008	-7.85041	PC ae
PC ae C32:1	age	84	42	0.0793168	-0.129225	0.287345	0.108368	0.0163609	0.536439	0.468605	0.76577	0.115902	8.25472	PC ae
lysoPC a C28:0	age	84	42	-0.0689433	-0.265927	0.12722	0.101876	0.101592	0.437241	0.502953	0.785331	0.104947	-6.66204	lysoPC
PC aa C38:3	age	84	42	0.0657411	-0.114508	0.24585	0.093955	0.0326572	0.188163	0.48821	0.785331	0.104947	6.79502	PC aa
PC aa C42:1	age	84	42	-0.0727247	-0.280113	0.13436	0.107859	0.0374338	0.542066	0.504019	0.785331	0.104947	-7.01432	PC aa
PC ae C40:1	age	84	42	-0.0735803	-0.281055	0.133591	0.107912	0.0323272	0.530937	0.499256	0.785331	0.104947	-7.09384	PC ae
Ile	age	84	42	0.0640015	-0.131698	0.259734	0.101926	0.0985455	0.53516	0.533582	0.785715	0.104735	6.6094	Aminoacids
Phe	age	84	42	-0.0670201	-0.271783	0.13712	0.10629	0.0544763	0.497481	0.53204	0.785715	0.104735	-6.48236	Aminoacids
lysoPC a C18:0	age	84	42	-0.0704344	-0.278639	0.136752	0.107745	0.180725	0.729902	0.517103	0.785715	0.104735	-6.80111	lysoPC
PC aa C40:6	age	84	42	0.0679673	-0.134677	0.270634	0.105529	0.0424886	0.51935	0.523167	0.785715	0.104735	7.03303	PC aa
SM (OH) C22:2	age	84	42	0.0584495	-0.114618	0.231527	0.0903863	0.00610703	0.0554278	0.521563	0.785715	0.104735	6.01915	SM
C18:1	age	84	42	0.0577986	-0.131157	0.247045	0.0984694	0.0999955	0.432589	0.560517	0.793694	0.100347	5.95016	Acylcarnitines
Gly	age	84	42	0.0628568	-0.138975	0.26487	0.10519	0.00820387	0.433316	0.553494	0.793694	0.100347	6.48744	Aminoacids
Thr	age	84	42	0.0598995	-0.1416	0.261521	0.105009	0.00816941	0.426066	0.571551	0.793694	0.100347	6.17298	Aminoacids
PC aa C32:1	age	84	42	-0.0600909	-0.264082	0.143751	0.10617	0.0559763	0.536933	0.57454	0.793694	0.100347	-5.8321	PC aa
PC ae C36:0	age	84	42	0.0629028	-0.149558	0.27486	0.110384	0.0494842	0.609437	0.572045	0.793694	0.100347	6.49233	PC ae
SM C16:1	age	84	42	0.0663677	-0.146391	0.279045	0.110624	0.0405746	0.655743	0.551884	0.793694	0.100347	6.86195	SM
PC ae C40:2	age	84	42	-0.06173	-0.278654	0.154572	0.112521	0.0543604	0.695281	0.586309	0.801688	0.0959945	-5.98633	PC ae
Pro	age	84	42	0.0547091	-0.150895	0.260928	0.107114	0.0206545	0.507637	0.612485	0.82902	0.0814352	5.62333	Aminoacids
C2	age	84	42	0.0505983	-0.14522	0.246243	0.102021	0.0151965	0.37535	0.622661	0.834366	0.0786435	5.19003	Acylcarnitines
Creatinine	age	84	42	0.0514549	-0.15266	0.255939	0.106339	0.0240808	0.485851	0.631125	0.837334	0.0771012	5.28017	Biogenic Amines
H1	age	84	42	0.044571	-0.148577	0.237393	0.100527	0.0183904	0.311655	0.659993	0.867049	0.0619562	4.55792	Sugars
Glu	age	84	42	-0.0471709	-0.261606	0.167359	0.111168	0.124256	0.918706	0.673581	0.87631	0.0573423	-4.60756	Aminoacids
PC aa C38:0	age	84	42	0.039507	-0.155717	0.234683	0.101752	0.0256626	0.374737	0.69986	0.893155	0.0490733	4.02978	PC aa
PC ae C40:4	age	84	42	-0.0442733	-0.260196	0.171018	0.111984	0.0771624	0.719195	0.694678	0.893155	0.0490733	-4.33075	PC ae
PC ae C30:1	age	84	42	0.0312054	-0.137038	0.199449	0.0869563	0.0329958	0.0329958	0.720642	0.911001	0.0404812	3.16974	PC ae
PC aa C32:2	age	84	42	-0.0321063	-0.212736	0.148334	0.0941074	0.0978657	0.309587	0.734794	0.917597	0.0373481	-3.15964	PC aa
PC ae C34:0	age	84	42	0.0335202	-0.159191	0.225759	0.100098	0.0656419	0.37681	0.739556	0.917597	0.0373481	3.40884	PC ae
Ala	age	84	42	-0.0201769	-0.22768	0.187599	0.108063	0.0167641	0.561463	0.852829	0.921606	0.0354548	-1.99747	Aminoacids
Gln	age	84	42	0.0203989	-0.181242	0.222798	0.104772	0.243018	0.858089	0.84661	0.921606	0.0354548	2.06083	Aminoacids
Leu	age	84	42	0.0269455	-0.162653	0.216287	0.0987077	0.0869921	0.401916	0.786284	0.921606	0.0354548	2.73119	Aminoacids
Ser	age	84	42	0.0263934	-0.190682	0.243647	0.112871	0.020403	0.698228	0.816288	0.921606	0.0354548	2.67448	Aminoacids
Trp	age	84	42	0.021241	-0.180589	0.222611	0.1049	0.0583427	0.489703	0.840577	0.921606	0.0354548	2.14682	Aminoacids
Val	age	84	42	0.0207499	-0.173879	0.215071	0.10128	0.010353	0.323423	0.838722	0.921606	0.0354548	2.09667	Aminoacids
lysoPC a C16:0	age	84	42	0.0308092	-0.181926	0.243094	0.11038	0.117841	0.760177	0.781582	0.921606	0.0354548	3.12887	lysoPC
lysoPC a C16:1	age	84	42	0.0177616	-0.162497	0.197812	0.0938381	0.0145824	0.145241	0.850904	0.921606	0.0354548	1.79203	lysoPC
lysoPC a C17:0	age	84	42	0.0330017	-0.183338	0.248756	0.112259	0.0458639	0.672731	0.770292	0.921606	0.0354548	3.35523	lysoPC
PC aa C28:1	age	84	42	0.0236869	-0.152866	0.199765	0.0916219	0.221365	0.462109	0.797422	0.921606	0.0354548	2.39697	PC aa
PC aa C40:5	age	84	42	-0.0272373	-0.220203	0.16511	0.100164	0.170496	0.523244	0.78718	0.921606	0.0354548	-2.68697	PC aa
PC aa C42:0	age	84	42	0.030615	-0.154442	0.215475	0.0964114	0.0273423	0.230863	0.752522	0.921606	0.0354548	3.10885	PC aa
PC ae C34:2	age	84	42	0.027502	-0.170382	0.224642	0.102517	0.0632938	0.44374	0.789976	0.921606	0.0354548	2.78837	PC ae
PC ae C36:3	age	84	42	0.0211851	-0.166413	0.20818	0.0970153	0.0635832	0.303636	0.828429	0.921606	0.0354548	2.14111	PC ae
PC ae C38:3	age	84	42	-0.0218687	-0.236567	0.192514	0.111514	0.0466754	0.686847	0.845507	0.921606	0.0354548	-2.16313	PC ae
SM C26:1	age	84	42	0.0226476	-0.160379	0.205627	0.0954924	0.0190961	0.204415	0.813737	0.921606	0.0354548	2.2906	SM
PC ae C38:2	age	84	42	-0.0162272	-0.232655	0.19946	0.112185	0.056304	0.701868	0.885711	0.949482	0.022513	-1.60963	PC ae
PC ae C34:3	age	84	42	0.0126057	-0.201701	0.226761	0.111404	0.0248232	0.659358	0.910471	0.968279	0.0139997	1.26855	PC ae
Kynurenine	age	84	42	-0.00968077	-0.198848	0.179139	0.0983766	0.0355324	0.299753	0.922122	0.969896	0.0132747	-0.963407	Biogenic Amines
PC ae C40:5	age	84	42	-0.010051	-0.218134	0.197939	0.108232	0.0575632	0.621581	0.926468	0.969896	0.0132747	-1.00006	PC ae
Taurine	age	84	42	0.00800421	-0.178682	0.19444	0.0972068	0.0183182	0.229027	0.934805	0.971038	0.0127638	0.803633	Biogenic Amines
His	age	84	42	-0.00610961	-0.213195	0.200647	0.107688	0.0476575	0.548683	0.955039	0.97691	0.0101454	-0.609099	Aminoacids
Lys	age	84	42	0.00659902	-0.190129	0.20324	0.102466	0.0598792	0.46708	0.948968	0.97691	0.0101454	0.662084	Aminoacids
PC ae C44:4	age	84	42	-0.00455703	-0.197152	0.187522	0.0999552	0.0548486	0.347647	0.96388	0.978484	0.00944606	-0.454666	PC ae
PC aa C42:5	age	84	42	0.00392174	-0.212805	0.220252	0.112392	0.0855783	0.808017	0.972336	0.979647	0.00893041	0.392944	PC aa
PC aa C30:0	age	84	42	0.0014082	-0.205443	0.207616	0.107359	0.0939859	0.591471	0.989601	0.989601	0.00453977	0.140919	PC aa
Gln	LDL	84	42	-0.0145082	-0.02016	-0.00860743	0.00293074	0.243018	0.858089	5.80046e-06	0.000777261	3.10943	-1.44034	Aminoacids
lysoPC a C18:0	LDL	84	42	0.0168254	0.00898071	0.0240911	0.00376625	0.180725	0.729902	2.75281e-05	0.00184438	2.73415	1.69678	lysoPC
PC aa C40:4	LDL	84	42	0.0174667	0.00868142	0.0254933	0.00409179	0.191696	0.613447	5.36505e-05	0.00218356	2.66084	1.76201	PC aa
PC aa C28:1	LDL	84	42	0.0173384	0.00855608	0.0254951	0.00409928	0.221365	0.462109	6.51809e-05	0.00218356	2.66084	1.74895	PC aa
lysoPC a C24:0	LDL	84	42	0.0167643	0.00793457	0.0248123	0.00405939	0.227896	0.582039	8.88797e-05	0.00238198	2.62306	1.69056	lysoPC
PC aa C40:5	LDL	84	42	0.0171328	0.00791167	0.0255605	0.00423848	0.170496	0.523244	0.000122045	0.00272566	2.56453	1.72804	PC aa
PC aa C36:6	LDL	84	42	0.0155501	0.00781761	0.0233044	0.00402557	0.197521	0.346859	0.000244976	0.00468955	2.32887	1.56716	PC aa
PC aa C42:6	LDL	84	42	0.0129267	0.00586115	0.0195033	0.00341775	0.118235	0.806668	0.000336592	0.00563792	2.24888	1.30106	PC aa
Arg	LDL	84	42	0.0135293	0.0061109	0.0207917	0.00376481	0.112077	0.711833	0.000580605	0.00785477	2.10487	1.36213	Aminoacids
PC ae C30:0	LDL	84	42	0.0155568	0.00569561	0.0243911	0.00434252	0.138944	0.509032	0.000586177	0.00785477	2.10487	1.56784	PC ae
Tyr	LDL	84	42	0.0149381	0.00629586	0.0231943	0.0042674	0.138317	0.389714	0.000785466	0.0095684	2.01916	1.50502	Aminoacids
PC ae C42:4	LDL	84	42	0.0133659	0.00529674	0.0208983	0.00390978	0.119248	0.69722	0.00101534	0.011338	1.94546	1.34556	PC ae
PC ae C42:5	LDL	84	42	0.0128236	0.00498809	0.0202172	0.00384435	0.134513	0.701841	0.00131827	0.0120755	1.91809	1.29062	PC ae
lysoPC a C16:0	LDL	84	42	0.0119723	0.00478998	0.0188739	0.00358563	0.117841	0.760177	0.00134084	0.0120755	1.91809	1.20442	lysoPC
PC aa C42:5	LDL	84	42	0.011027	0.00455642	0.0174346	0.00329388	0.0855783	0.808017	0.00135173	0.0120755	1.91809	1.1088	PC aa
Glu	LDL	84	42	0.00739405	0.00291184	0.0119365	0.00229337	0.124256	0.918706	0.00216617	0.0181417	1.74132	0.742145	Aminoacids
lysoPC a C20:3	LDL	84	42	0.0135114	0.00315984	0.0226924	0.00442595	0.106738	0.477789	0.003092	0.0243723	1.6131	1.36031	lysoPC
PC aa C26:0	LDL	84	42	0.012944	0.00379628	0.0214772	0.00430593	0.130982	0.389959	0.00359995	0.0264916	1.57689	1.30282	PC aa
lysoPC a C26:1	LDL	84	42	0.0123913	0.00383956	0.0204354	0.00416923	0.111145	0.58902	0.00390836	0.0264916	1.57689	1.24684	lysoPC
lysoPC a C28:0	LDL	84	42	0.0131519	0.00310452	0.0222176	0.004427	0.101592	0.437241	0.00395397	0.0264916	1.57689	1.32387	lysoPC
PC aa C42:2	LDL	84	42	0.0109263	0.00346268	0.0180768	0.00371758	0.0942146	0.736614	0.00441079	0.028145	1.5506	1.09862	PC aa
PC aa C40:3	LDL	84	42	0.00795016	0.00259363	0.0132801	0.002722	0.0557188	0.883042	0.00501138	0.0305238	1.51536	0.798185	PC aa
PC aa C32:2	LDL	84	42	0.0122479	0.00359446	0.0206004	0.00433562	0.0978657	0.309587	0.00609862	0.0355311	1.44939	1.23232	PC aa
PC aa C30:0	LDL	84	42	0.0117086	0.00302203	0.019822	0.00419598	0.0939859	0.591471	0.00658445	0.0367632	1.43459	1.17774	PC aa
PC ae C42:3	LDL	84	42	0.0107092	0.00271178	0.0181792	0.00387985	0.0837117	0.708846	0.00727061	0.0381033	1.41904	1.07667	PC ae
PC aa C40:1	LDL	84	42	0.0100877	0.00281454	0.0171397	0.00365901	0.0894443	0.74605	0.00739319	0.0381033	1.41904	1.01387	PC aa
PC ae C42:2	LDL	84	42	0.0098924	0.00248009	0.0169114	0.00364984	0.0804601	0.757422	0.00843603	0.0418677	1.37812	0.99415	PC ae
lysoPC a C28:1	LDL	84	42	0.0111246	0.00301968	0.0192295	0.00418901	0.0800125	0.0800125	0.00954975	0.0457024	1.34006	1.11867	lysoPC
PC aa C34:4	LDL	84	42	0.0111132	0.00280401	0.0192795	0.00425488	0.10827	0.458433	0.0107859	0.0498383	1.30244	1.11752	PC aa
PC aa C42:4	LDL	84	42	0.00757619	0.00181095	0.0132927	0.00292824	0.0643898	0.859953	0.0121419	0.0542336	1.26573	0.760496	PC aa
PC aa C36:5	LDL	84	42	0.0106876	0.00253694	0.0187468	0.0041996	0.139517	0.400667	0.0129669	0.0560504	1.25142	1.07449	PC aa
PC ae C40:3	LDL	84	42	0.00917601	0.00186422	0.0161874	0.00364385	0.0932045	0.750044	0.014036	0.0581175	1.23569	0.921824	PC ae
PC ae C40:4	LDL	84	42	0.0095112	0.00185585	0.0168139	0.00379844	0.0771624	0.719195	0.0144979	0.0581175	1.23569	0.955657	PC ae
PC ae C42:1	LDL	84	42	0.00951775	0.00171891	0.016876	0.0038266	0.0785711	0.716641	0.0151353	0.0581175	1.23569	0.956319	PC ae
PC ae C38:6	LDL	84	42	0.00858623	0.00165374	0.0152237	0.00344751	0.114488	0.785612	0.0151799	0.0581175	1.23569	0.862319	PC ae
PC ae C38:1	LDL	84	42	0.0084145	0.00120013	0.0152645	0.00356095	0.0809884	0.771276	0.0209462	0.075906	1.11972	0.845	PC ae
PC aa C40:2	LDL	84	42	0.00772885	0.00129038	0.014072	0.00326562	0.0658257	0.815159	0.0209591	0.075906	1.11972	0.775879	PC aa
C0	LDL	84	42	0.00883124	0.00132631	0.0161455	0.00379527	0.0831475	0.707922	0.0226869	0.0795934	1.09912	0.887035	Acylcarnitines
PC ae C40:2	LDL	84	42	0.00904134	0.00123146	0.0165397	0.00389987	0.0543604	0.695281	0.0231652	0.0795934	1.09912	0.908234	PC ae
SM C16:0	LDL	84	42	0.00928512	0.00114893	0.017084	0.00405982	0.097429	0.624351	0.0248694	0.0833125	1.07929	0.932836	SM
PC aa C32:1	LDL	84	42	0.00950131	0.00110389	0.0177004	0.00426865	0.0559763	0.536933	0.0288392	0.0942549	1.0257	0.954659	PC aa
Asp	LDL	84	42	0.00696418	0.000787613	0.013085	0.00314039	0.050077	0.832933	0.0302426	0.0964882	1.01553	0.698849	Aminoacids
PC ae C38:0	LDL	84	42	0.00892505	0.00085277	0.0170903	0.00420178	0.117884	0.452455	0.0368239	0.111685	0.952006	0.8965	PC ae
PC ae C38:2	LDL	84	42	0.00818972	0.000489956	0.0156145	0.00385949	0.056304	0.701868	0.0371701	0.111685	0.952006	0.822334	PC ae
PC ae C36:1	LDL	84	42	0.00699491	0.000485564	0.0133828	0.00329281	0.0423816	0.813688	0.0375061	0.111685	0.952006	0.701944	PC ae
Phe	LDL	84	42	0.00914891	1.6119e-05	0.0176745	0.00438705	0.0544763	0.497481	0.0402247	0.117176	0.93116	0.919089	Aminoacids
PC ae C44:3	LDL	84	42	0.00877057	0.000295936	0.0170637	0.00432408	0.089802	0.414381	0.0459669	0.126374	0.898343	0.880914	PC ae
lysoPC a C17:0	LDL	84	42	0.00806034	5.1346e-05	0.0157131	0.00398194	0.0458639	0.672731	0.0464625	0.126374	0.898343	0.809291	lysoPC
His	LDL	84	42	0.00863558	8.27981e-05	0.0168558	0.00428018	0.0476575	0.548683	0.0469921	0.126374	0.898343	0.867298	Aminoacids
PC aa C24:0	LDL	84	42	0.00786763	0.000106241	0.0153657	0.00390004	0.0981678	0.675956	0.0471544	0.126374	0.898343	0.789866	PC aa
SM (OH) C14:1	LDL	84	42	0.00748422	-0.000346526	0.0148565	0.00383203	0.122858	0.694543	0.0544837	0.143153	0.844199	0.751229	SM
Leu	LDL	84	42	0.00842328	-0.000257261	0.0167841	0.00434755	0.0869921	0.401916	0.056353	0.143747	0.842402	0.845886	Aminoacids
Cit	LDL	84	42	0.0085155	-0.0019048	0.0177372	0.00440642	0.0860101	0.455018	0.0569106	0.143747	0.842402	0.855186	Aminoacids
PC ae C34:0	LDL	84	42	0.0085334	-0.000744172	0.0172273	0.00443248	0.0656419	0.37681	0.0579278	0.143747	0.842402	0.856991	PC ae
PC ae C36:4	LDL	84	42	0.00757585	-0.000840839	0.0152692	0.00396661	0.0840692	0.677038	0.0599056	0.145952	0.83579	0.760462	PC ae
PC ae C30:2	LDL	84	42	0.00812246	-0.000735155	0.0165407	0.00436693	0.0587148	0.48186	0.0665804	0.159317	0.797737	0.815554	PC ae
Lys	LDL	84	42	0.00794656	-0.000395002	0.0162833	0.0043171	0.0598792	0.46708	0.0694009	0.160843	0.793597	0.797821	Aminoacids
PC ae C44:4	LDL	84	42	0.00822933	-0.00136305	0.0171329	0.00447098	0.0548486	0.347647	0.0696187	0.160843	0.793597	0.826328	PC ae
lysoPC a C26:0	LDL	84	42	0.00811887	-0.00183394	0.0175882	0.00442156	0.0460906	0.168121	0.0709027	0.161033	0.793085	0.815191	lysoPC
Trp	LDL	84	42	0.00788427	-0.000990932	0.0162917	0.00435683	0.0583427	0.489703	0.0741222	0.16554	0.781098	0.791543	Aminoacids
SM C18:1	LDL	84	42	-0.00721497	-0.0153222	0.00126359	0.00421956	0.0467757	0.582056	0.0911891	0.200317	0.698282	-0.7189	SM
PC aa C34:1	LDL	84	42	0.00733909	-0.00108169	0.0157607	0.00436831	0.0651029	0.375801	0.0970109	0.209669	0.678466	0.736609	PC aa
C18:1	LDL	84	42	-0.00675711	-0.0149804	0.00166715	0.00428738	0.0999955	0.432589	0.119071	0.25136	0.599704	-0.673433	Acylcarnitines
PC ae C40:1	LDL	84	42	0.00679069	-0.00182926	0.0150893	0.0043216	0.0323272	0.530937	0.120053	0.25136	0.599704	0.68138	PC ae
PC aa C40:6	LDL	84	42	0.00667298	-0.00157681	0.0149694	0.00427535	0.0424886	0.51935	0.122518	0.252307	0.59807	0.669529	PC aa
PC ae C36:0	LDL	84	42	0.00646469	-0.00228955	0.0145597	0.00417788	0.0494842	0.609437	0.125786	0.252307	0.59807	0.648563	PC ae
PC ae C38:3	LDL	84	42	0.00602051	-0.00163543	0.0135339	0.00389271	0.0466754	0.686847	0.126154	0.252307	0.59807	0.603867	PC ae
PC ae C30:1	LDL	84	42	0.006576	-0.00174075	0.0148928	0.00429849	0.0329958	0.0329958	0.130001	0.256179	0.591456	0.659767	PC ae
PC aa C42:1	LDL	84	42	0.00653371	-0.00202017	0.0147762	0.00429256	0.0374338	0.542066	0.13193	0.256212	0.5914	0.655511	PC aa
SM C26:0	LDL	84	42	0.00636537	-0.00233413	0.014851	0.00442233	0.0479562	0.239617	0.15441	0.292464	0.533927	0.638567	SM
PC ae C40:5	LDL	84	42	0.00583516	-0.00207808	0.0136923	0.00406338	0.0575632	0.621581	0.154962	0.292464	0.533927	0.585222	PC ae
PC aa C36:1	LDL	84	42	0.00621529	-0.00237942	0.0146911	0.00442263	0.046884	0.252105	0.16421	0.305614	0.514827	0.623464	PC aa
SM C24:0	LDL	84	42	0.00607065	-0.0025449	0.0144636	0.00436651	0.0522637	0.164778	0.168989	0.309074	0.509937	0.608911	SM
PC aa C38:1	LDL	84	42	0.00587385	-0.00276248	0.0140511	0.00424867	0.0397241	0.573917	0.170683	0.309074	0.509937	0.589113	PC aa
PC aa C42:0	LDL	84	42	0.00589296	-0.00312166	0.0145597	0.00448231	0.0273423	0.230863	0.192802	0.344473	0.462845	0.591036	PC aa
SM (OH) C22:1	LDL	84	42	0.00548534	-0.00296675	0.0137625	0.00431462	0.0604894	0.135949	0.208051	0.361238	0.442207	0.550042	SM
PC aa C38:3	LDL	84	42	0.00561999	-0.003129	0.0141455	0.00443942	0.0326572	0.188163	0.209754	0.361238	0.442207	0.563581	PC aa
PC ae C36:3	LDL	84	42	0.00560444	-0.00455624	0.0148853	0.00443361	0.0635832	0.303636	0.210273	0.361238	0.442207	0.562018	PC ae
SM C26:1	LDL	84	42	-0.00550463	-0.014139	0.00307123	0.00447058	0.0190961	0.204415	0.222266	0.377008	0.423649	-0.548951	SM
Ala	LDL	84	42	0.00508437	-0.00300104	0.0135446	0.00420777	0.0167641	0.561463	0.230498	0.386084	0.413319	0.509732	Aminoacids
PC ae C44:6	LDL	84	42	0.00527202	-0.00552574	0.0149271	0.00448121	0.0475211	0.343315	0.243164	0.402271	0.395481	0.528594	PC ae
Taurine	LDL	84	42	0.00523288	-0.00408907	0.0140746	0.00451075	0.0183182	0.229027	0.249872	0.408327	0.388992	0.524659	Biogenic Amines
Ser	LDL	84	42	0.00440308	-0.00303772	0.0119481	0.00384639	0.020403	0.698228	0.256013	0.409782	0.387447	0.441279	Aminoacids
PC aa C38:0	LDL	84	42	0.00508754	-0.00351585	0.013667	0.00445409	0.0256626	0.374737	0.256879	0.409782	0.387447	0.510051	PC aa
PC ae C40:6	LDL	84	42	0.00469918	-0.00377643	0.0130855	0.00436709	0.0664363	0.382978	0.285272	0.449722	0.347056	0.471023	PC ae
PC ae C36:5	LDL	84	42	-0.00455791	-0.0129699	0.00405073	0.00438629	0.0612971	0.388029	0.30199	0.470542	0.327401	-0.454754	PC ae
PC ae C34:2	LDL	84	42	0.00445782	-0.00506644	0.0131804	0.00438252	0.0632938	0.44374	0.312187	0.472307	0.325776	0.446777	PC ae
Orn	LDL	84	42	0.00425357	-0.00409917	0.0123755	0.00422881	0.0476204	0.556975	0.317523	0.472307	0.325776	0.426263	Aminoacids
C14:1	LDL	84	42	0.00407295	-0.00405306	0.0119287	0.00408804	0.0451811	0.624327	0.322171	0.472307	0.325776	0.408125	Acylcarnitines
Met	LDL	84	42	-0.00376659	-0.0112363	0.00357416	0.00379782	0.0245631	0.709493	0.324573	0.472307	0.325776	-0.375951	Aminoacids
C2	LDL	84	42	-0.00439003	-0.0132936	0.00417022	0.00445016	0.0151965	0.37535	0.326957	0.472307	0.325776	-0.438041	Acylcarnitines
lysoPC a C16:1	LDL	84	42	0.00441311	-0.00500679	0.0133275	0.00447306	0.0145824	0.145241	0.327373	0.472307	0.325776	0.442287	lysoPC
SM C16:1	LDL	84	42	0.00392867	-0.00387262	0.0116385	0.00398917	0.0405746	0.655743	0.327795	0.472307	0.325776	0.39364	SM
PC ae C38:4	LDL	84	42	0.00392543	-0.004868	0.0123725	0.00437213	0.071888	0.294426	0.372232	0.530629	0.275209	0.393314	PC ae
H1	LDL	84	42	0.00398036	-0.00541486	0.0128283	0.00451735	0.0183904	0.311655	0.381061	0.537496	0.269625	0.398829	Sugars
SM (OH) C24:1	LDL	84	42	0.00373096	-0.00475924	0.0120678	0.00434993	0.0485013	0.135476	0.39412	0.539103	0.268328	0.373793	SM
lysoPC a C18:1	LDL	84	42	0.00344163	-0.00443957	0.0112154	0.00402838	0.0568069	0.634727	0.395527	0.539103	0.268328	0.344756	lysoPC
t4-OH-Pro	LDL	84	42	-0.00315949	-0.0103507	0.00438649	0.00371514	0.319353	0.534425	0.397757	0.539103	0.268328	-0.315451	Biogenic Amines
PC aa C30:2	LDL	84	42	0.0036781	-0.00470183	0.012058	0.00433115	0.0187698	0.0187698	0.398293	0.539103	0.268328	0.368488	PC aa
SM (OH) C16:1	LDL	84	42	-0.00313974	-0.0105433	0.00422488	0.00379388	0.0496181	0.707337	0.410572	0.546263	0.262598	-0.313481	SM
PC aa C32:3	LDL	84	42	0.00355635	-0.00484418	0.0119519	0.00434154	0.0146812	0.0155779	0.415785	0.546263	0.262598	0.356269	PC aa
PC aa C34:2	LDL	84	42	0.00353368	-0.00476152	0.0119636	0.00431985	0.0630944	0.451031	0.415812	0.546263	0.262598	0.353993	PC aa
SM C18:0	LDL	84	42	-0.00343846	-0.0116306	0.00521143	0.00425585	0.0343515	0.562824	0.421532	0.5484	0.260902	-0.343256	SM
PC ae C38:5	LDL	84	42	-0.00324958	-0.0116652	0.00509199	0.00434872	0.0738995	0.282832	0.457325	0.589245	0.229704	-0.324431	PC ae
PC aa C38:5	LDL	84	42	0.00318216	-0.00521812	0.0115216	0.00434882	0.0684526	0.227268	0.466764	0.59568	0.224987	0.318723	PC aa
Asn	LDL	84	42	-0.00281076	-0.0111087	0.00540702	0.0042728	0.083074	0.462416	0.512562	0.647956	0.188454	-0.280682	Aminoacids
lysoPC a C20:4	LDL	84	42	0.0024234	-0.00522874	0.0100241	0.00393474	0.146874	0.622696	0.53972	0.669906	0.173986	0.242634	lysoPC
SM C24:1	LDL	84	42	-0.00266	-0.0108786	0.00569625	0.00431668	0.0397496	0.0702001	0.539924	0.669906	0.173986	-0.265646	SM
Val	LDL	84	42	0.0027457	-0.00630623	0.0114466	0.0045176	0.010353	0.323423	0.545147	0.67018	0.173808	0.274947	Aminoacids
PC aa C34:3	LDL	84	42	0.00264713	-0.0058843	0.0111797	0.004435	0.0370493	0.233399	0.552471	0.671347	0.173053	0.265063	PC aa
Creatinine	LDL	84	42	-0.00258554	-0.0109975	0.00619266	0.00437666	0.0240808	0.485851	0.556351	0.671347	0.173053	-0.258221	Biogenic Amines
PC aa C36:4	LDL	84	42	0.00226759	-0.00519909	0.00999702	0.00388498	0.108291	0.662161	0.561126	0.671347	0.173053	0.227016	PC aa
Kynurenine	LDL	84	42	0.00252677	-0.00668144	0.0112447	0.00446526	0.0355324	0.299753	0.573189	0.676123	0.169974	0.252997	Biogenic Amines
PC ae C32:2	LDL	84	42	0.00247959	-0.0062513	0.0109373	0.00440651	0.012176	0.473946	0.575209	0.676123	0.169974	0.248267	PC ae
PC aa C36:3	LDL	84	42	0.00228431	-0.00620725	0.0107007	0.00439239	0.0410708	0.165159	0.604697	0.704604	0.152055	0.228692	PC aa
PC aa C36:0	LDL	84	42	0.00197213	-0.00562597	0.00982493	0.00394938	0.0140642	0.670422	0.618983	0.714543	0.145972	0.197407	PC aa
PC ae C44:5	LDL	84	42	-0.00198592	-0.0106423	0.00589075	0.00403411	0.0615572	0.616074	0.623892	0.714543	0.145972	-0.198395	PC ae
PC aa C38:6	LDL	84	42	0.00182896	-0.0066975	0.0105562	0.00444661	0.0346082	0.316616	0.68201	0.774486	0.110986	0.183064	PC aa
PC ae C34:3	LDL	84	42	-0.00150083	-0.00941858	0.00614884	0.00397814	0.0248232	0.659358	0.707019	0.796139	0.099011	-0.149971	PC ae
Ile	LDL	84	42	0.00146123	-0.00658694	0.00952669	0.0041659	0.0985455	0.53516	0.726691	0.811472	0.0907267	0.14623	Aminoacids
PC aa C38:4	LDL	84	42	0.00148516	-0.00693033	0.00987939	0.00437116	0.0564012	0.20637	0.735054	0.814027	0.0893613	0.148626	PC aa
PC ae C34:1	LDL	84	42	0.00124954	-0.00776891	0.00987745	0.00446833	0.0278302	0.334954	0.780511	0.85665	0.0671967	0.125032	PC ae
PC aa C36:2	LDL	84	42	0.00121537	-0.00741277	0.00978211	0.00446646	0.0215397	0.202408	0.786328	0.85665	0.0671967	0.121611	PC aa
ADMA	LDL	84	42	0.0010682	-0.00732567	0.00946208	0.00433836	0.0156187	0.0156187	0.80614	0.871152	0.0599062	0.106877	Biogenic Amines
PC aa C32:0	LDL	84	42	0.000846258	-0.00720155	0.00918431	0.0041898	0.0177805	0.586738	0.840451	0.900963	0.045293	0.0846616	PC aa
SM (OH) C22:2	LDL	84	42	-0.000716517	-0.00916988	0.00778066	0.00441157	0.00610703	0.0554278	0.871479	0.926055	0.0333633	-0.071626	SM
SM C22:3	LDL	84	42	-0.000601127	-0.00879275	0.00757641	0.00423757	0.0953492	0.481262	0.887553	0.926055	0.0333633	-0.0600946	SM
Thr	LDL	84	42	-0.000606434	-0.00918418	0.00802004	0.00445297	0.00816941	0.426066	0.89202	0.926055	0.0333633	-0.0606251	Aminoacids
lysoPC a C18:2	LDL	84	42	-0.000553164	-0.00921305	0.00785997	0.00438226	0.0619684	0.315509	0.899892	0.926055	0.0333633	-0.0553011	lysoPC
PC ae C32:1	LDL	84	42	0.000539509	-0.00844506	0.00888396	0.00429916	0.0163609	0.536439	0.90045	0.926055	0.0333633	0.0539655	PC ae
Pro	LDL	84	42	-0.000515468	-0.00905681	0.0088305	0.00434173	0.0206545	0.507637	0.905792	0.926055	0.0333633	-0.0515335	Aminoacids
Gly	LDL	84	42	0.000491275	-0.0080337	0.00925682	0.00444293	0.00820387	0.433316	0.912233	0.926055	0.0333633	0.0491396	Aminoacids
SM C20:2	LDL	84	42	-0.000300656	-0.0083571	0.00775579	0.00416396	0.0906218	0.0906218	0.942619	0.949707	0.0224105	-0.0300611	SM
PC ae C36:2	LDL	84	42	0.000206299	-0.00846901	0.00882399	0.00448342	0.0177343	0.336149	0.963419	0.963419	0.0161847	0.0206321	PC ae
t4-OH-Pro	sexM	84	42	0.964354	0.472087	1.45739	0.256717	0.319353	0.534425	0.000569597	0.0763261	1.11733	162.309	Biogenic Amines
C18:1	sexM	84	42	0.740111	0.157655	1.32311	0.303671	0.0999955	0.432589	0.0193977	0.782039	0.106772	109.617	Acylcarnitines
Ile	sexM	84	42	0.742008	0.137852	1.34622	0.314638	0.0985455	0.53516	0.0233444	0.782039	0.106772	110.015	Aminoacids
SM C20:2	sexM	84	42	-0.604893	-1.10637	-0.103411	0.25919	0.0906218	0.0906218	0.0221176	0.782039	0.106772	-45.3867	SM
C0	sexM	84	42	0.121188	-0.533765	0.775475	0.340249	0.0831475	0.707922	0.723591	0.985977	0.00613325	12.8837	Acylcarnitines
C2	sexM	84	42	0.165251	-0.438794	0.768601	0.314614	0.0151965	0.37535	0.602376	0.985977	0.00613325	17.9689	Acylcarnitines
C14:1	sexM	84	42	0.303721	-0.348332	0.955058	0.338991	0.0451811	0.624327	0.375679	0.985977	0.00613325	35.4892	Acylcarnitines
Arg	sexM	84	42	-0.240026	-0.885079	0.404459	0.335153	0.112077	0.711833	0.478064	0.985977	0.00613325	-21.3392	Aminoacids
Asn	sexM	84	42	-0.0839246	-0.678167	0.510121	0.309578	0.083074	0.462416	0.787719	0.985977	0.00613325	-8.04994	Aminoacids
Asp	sexM	84	42	0.171525	-0.517801	0.860939	0.357699	0.050077	0.832933	0.634193	0.985977	0.00613325	18.7114	Aminoacids
Cit	sexM	84	42	0.253423	-0.358769	0.862997	0.317564	0.0860101	0.455018	0.43044	0.985977	0.00613325	28.8428	Aminoacids
Gln	sexM	84	42	-0.685579	-1.31123	-0.0587964	0.324949	0.243018	0.858089	0.0412609	0.985977	0.00613325	-49.6201	Aminoacids
Glu	sexM	84	42	0.610265	-0.0574391	1.27819	0.346067	0.124256	0.918706	0.0855601	0.985977	0.00613325	84.0918	Aminoacids
Gly	sexM	84	42	0.124573	-0.49815	0.747859	0.324552	0.00820387	0.433316	0.703158	0.985977	0.00613325	13.2665	Aminoacids
Leu	sexM	84	42	0.401215	-0.183121	0.984849	0.304349	0.0869921	0.401916	0.195083	0.985977	0.00613325	49.3638	Aminoacids
Lys	sexM	84	42	-0.395742	-1.00264	0.211081	0.31616	0.0598792	0.46708	0.217965	0.985977	0.00613325	-32.682	Aminoacids
Met	sexM	84	42	-0.0675747	-0.740018	0.604517	0.349357	0.0245631	0.709493	0.847607	0.985977	0.00613325	-6.53421	Aminoacids
Orn	sexM	84	42	0.286801	-0.348769	0.921753	0.330656	0.0476204	0.556975	0.39095	0.985977	0.00613325	33.216	Aminoacids
Phe	sexM	84	42	-0.277171	-0.908271	0.352361	0.328061	0.0544763	0.497481	0.403437	0.985977	0.00613325	-24.2075	Aminoacids
Pro	sexM	84	42	0.345302	-0.289276	0.981833	0.330692	0.0206545	0.507637	0.303117	0.985977	0.00613325	41.2417	Aminoacids
Ser	sexM	84	42	-0.19947	-0.871309	0.472731	0.349266	0.020403	0.698228	0.571126	0.985977	0.00613325	-18.0835	Aminoacids
Thr	sexM	84	42	0.169706	-0.452018	0.791603	0.323975	0.00816941	0.426066	0.603302	0.985977	0.00613325	18.4956	Aminoacids
Trp	sexM	84	42	0.246723	-0.375667	0.867924	0.32374	0.0583427	0.489703	0.450604	0.985977	0.00613325	27.9825	Aminoacids
Tyr	sexM	84	42	-0.17223	-0.732656	0.387372	0.291854	0.138317	0.389714	0.558551	0.985977	0.00613325	-15.8214	Aminoacids
Val	sexM	84	42	0.139105	-0.460316	0.73776	0.312216	0.010353	0.323423	0.658396	0.985977	0.00613325	14.9245	Aminoacids
ADMA	sexM	84	42	-0.264187	-0.786672	0.258298	0.270045	0.0156187	0.0156187	0.330872	0.985977	0.00613325	-23.217	Biogenic Amines
Creatinine	sexM	84	42	0.375568	-0.254333	1.00642	0.328227	0.0240808	0.485851	0.259454	0.985977	0.00613325	45.5818	Biogenic Amines
Kynurenine	sexM	84	42	0.394983	-0.187285	0.976286	0.303176	0.0355324	0.299753	0.200492	0.985977	0.00613325	48.4359	Biogenic Amines
Taurine	sexM	84	42	-0.0535002	-0.628332	0.520518	0.299457	0.0183182	0.229027	0.859164	0.985977	0.00613325	-5.20943	Biogenic Amines
lysoPC a C16:0	sexM	84	42	0.272515	-0.385851	0.929916	0.341755	0.117841	0.760177	0.429973	0.985977	0.00613325	31.3263	lysoPC
lysoPC a C16:1	sexM	84	42	-0.0789499	-0.63356	0.474942	0.288939	0.0145824	0.145241	0.786198	0.985977	0.00613325	-7.59138	lysoPC
lysoPC a C17:0	sexM	84	42	-0.026524	-0.695023	0.640781	0.347202	0.0458639	0.672731	0.939492	0.985977	0.00613325	-2.61753	lysoPC
lysoPC a C18:0	sexM	84	42	0.160021	-0.482419	0.800485	0.333302	0.180725	0.729902	0.633854	0.985977	0.00613325	17.3535	lysoPC
lysoPC a C18:1	sexM	84	42	0.39193	-0.254139	1.03762	0.335953	0.0568069	0.634727	0.250285	0.985977	0.00613325	47.9833	lysoPC
lysoPC a C18:2	sexM	84	42	0.314413	-0.255572	0.883926	0.297106	0.0619684	0.315509	0.296414	0.985977	0.00613325	36.9455	lysoPC
lysoPC a C20:3	sexM	84	42	-0.24488	-0.863873	0.371393	0.320965	0.106738	0.477789	0.450729	0.985977	0.00613325	-21.7201	lysoPC
lysoPC a C20:4	sexM	84	42	0.591388	-0.0102418	1.19287	0.313068	0.146874	0.622696	0.0661647	0.985977	0.00613325	80.6494	lysoPC
lysoPC a C24:0	sexM	84	42	0.0733802	-0.50761	0.652435	0.301744	0.227896	0.582039	0.80921	0.985977	0.00613325	7.61396	lysoPC
lysoPC a C26:0	sexM	84	42	-0.126569	-0.675587	0.421305	0.2852	0.0460906	0.168121	0.66008	0.985977	0.00613325	-11.8887	lysoPC
lysoPC a C26:1	sexM	84	42	0.162765	-0.465676	0.789879	0.326673	0.111145	0.58902	0.621118	0.985977	0.00613325	17.676	lysoPC
lysoPC a C28:0	sexM	84	42	-0.265773	-0.871069	0.337318	0.314186	0.101592	0.437241	0.403349	0.985977	0.00613325	-23.3387	lysoPC
lysoPC a C28:1	sexM	84	42	-0.17233	-0.676829	0.332168	0.260749	0.0800125	0.0800125	0.510572	0.985977	0.00613325	-15.8299	lysoPC
PC aa C24:0	sexM	84	42	0.183699	-0.459506	0.826139	0.334258	0.0981678	0.675956	0.585691	0.985977	0.00613325	20.1654	PC aa
PC aa C26:0	sexM	84	42	-0.0927353	-0.66024	0.473537	0.29526	0.130982	0.389959	0.755224	0.985977	0.00613325	-8.85653	PC aa
PC aa C28:1	sexM	84	42	-0.576164	-1.11924	-0.0343956	0.282428	0.221365	0.462109	0.0485821	0.985977	0.00613325	-43.795	PC aa
PC aa C30:0	sexM	84	42	-0.359083	-0.99734	0.277573	0.331621	0.0939859	0.591471	0.28561	0.985977	0.00613325	-30.1683	PC aa
PC aa C30:2	sexM	84	42	-0.106086	-0.627703	0.415531	0.269597	0.0187698	0.0187698	0.694998	0.985977	0.00613325	-10.0653	PC aa
PC aa C32:0	sexM	84	42	0.143081	-0.508514	0.795607	0.339232	0.0177805	0.586738	0.675466	0.985977	0.00613325	15.3824	PC aa
PC aa C32:1	sexM	84	42	-0.173537	-0.803438	0.455868	0.327817	0.0559763	0.536933	0.599492	0.985977	0.00613325	-15.9314	PC aa
PC aa C32:2	sexM	84	42	-0.311737	-0.867997	0.243978	0.289945	0.0978657	0.309587	0.288935	0.985977	0.00613325	-26.7826	PC aa
PC aa C32:3	sexM	84	42	-0.0687289	-0.591445	0.454047	0.270305	0.0146812	0.0155779	0.800622	0.985977	0.00613325	-6.64203	PC aa
PC aa C34:1	sexM	84	42	-0.103529	-0.686693	0.47966	0.304047	0.0651029	0.375801	0.735268	0.985977	0.00613325	-9.83504	PC aa
PC aa C34:2	sexM	84	42	-0.420904	-1.02155	0.180106	0.313046	0.0630944	0.451031	0.186393	0.985977	0.00613325	-34.3547	PC aa
PC aa C34:3	sexM	84	42	-0.069626	-0.631748	0.492475	0.293308	0.0370493	0.233399	0.813583	0.985977	0.00613325	-6.72574	PC aa
PC aa C34:4	sexM	84	42	-0.285639	-0.870889	0.299254	0.304883	0.10827	0.458433	0.354482	0.985977	0.00613325	-24.8466	PC aa
PC aa C36:0	sexM	84	42	-0.0467503	-0.715196	0.622471	0.347694	0.0140642	0.670422	0.893719	0.985977	0.00613325	-4.56743	PC aa
PC aa C36:1	sexM	84	42	0.19488	-0.368142	0.757674	0.293678	0.046884	0.252105	0.510811	0.985977	0.00613325	21.5165	PC aa
PC aa C36:2	sexM	84	42	0.064126	-0.498268	0.626404	0.29345	0.0215397	0.202408	0.828144	0.985977	0.00613325	6.62267	PC aa
PC aa C36:3	sexM	84	42	-0.0190298	-0.562094	0.523917	0.283448	0.0410708	0.165159	0.946812	0.985977	0.00613325	-1.88499	PC aa
PC aa C36:4	sexM	84	42	0.160995	-0.466524	0.789469	0.326578	0.108291	0.662161	0.624749	0.985977	0.00613325	17.4679	PC aa
PC aa C36:5	sexM	84	42	0.10583	-0.44782	0.659259	0.288637	0.139517	0.400667	0.715824	0.985977	0.00613325	11.1633	PC aa
PC aa C36:6	sexM	84	42	-0.327673	-0.834693	0.179366	0.264595	0.197521	0.346859	0.222862	0.985977	0.00613325	-27.9401	PC aa
PC aa C38:0	sexM	84	42	0.121662	-0.480307	0.723558	0.313768	0.0256626	0.374737	0.700269	0.985977	0.00613325	12.9373	PC aa
PC aa C38:1	sexM	84	42	-0.133337	-0.783141	0.515022	0.337662	0.0397241	0.573917	0.695076	0.985977	0.00613325	-12.483	PC aa
PC aa C38:3	sexM	84	42	0.0282023	-0.526529	0.582572	0.289345	0.0326572	0.188163	0.922852	0.985977	0.00613325	2.86038	PC aa
PC aa C38:4	sexM	84	42	0.262208	-0.283337	0.807712	0.284727	0.0564012	0.20637	0.362679	0.985977	0.00613325	29.9797	PC aa
PC aa C38:5	sexM	84	42	0.190859	-0.354034	0.735653	0.284347	0.0684526	0.227268	0.505984	0.985977	0.00613325	21.0289	PC aa
PC aa C38:6	sexM	84	42	0.137011	-0.446092	0.720517	0.304156	0.0346082	0.316616	0.654843	0.985977	0.00613325	14.6841	PC aa
PC aa C40:1	sexM	84	42	-0.0836505	-0.748764	0.580485	0.345274	0.0894443	0.74605	0.809815	0.985977	0.00613325	-8.02474	PC aa
PC aa C40:2	sexM	84	42	0.181224	-0.501043	0.863044	0.353998	0.0658257	0.815159	0.611527	0.985977	0.00613325	19.8684	PC aa
PC aa C40:3	sexM	84	42	0.115286	-0.580919	0.811397	0.36094	0.0557188	0.883042	0.751098	0.985977	0.00613325	12.2194	PC aa
PC aa C40:4	sexM	84	42	0.0754288	-0.534953	0.683781	0.316941	0.191696	0.613447	0.813185	0.985977	0.00613325	7.83464	PC aa
PC aa C40:5	sexM	84	42	-0.1637	-0.758455	0.429224	0.309036	0.170496	0.523244	0.599501	0.985977	0.00613325	-15.1003	PC aa
PC aa C42:0	sexM	84	42	-0.114683	-0.684468	0.454508	0.296996	0.0273423	0.230863	0.701512	0.985977	0.00613325	-10.8352	PC aa
PC aa C42:1	sexM	84	42	0.109994	-0.530326	0.749481	0.333081	0.0374338	0.542066	0.742968	0.985977	0.00613325	11.6272	PC aa
PC aa C42:2	sexM	84	42	0.0664894	-0.598391	0.730228	0.34515	0.0942146	0.736614	0.848227	0.985977	0.00613325	6.87496	PC aa
PC aa C42:4	sexM	84	42	0.16707	-0.522032	0.856056	0.357394	0.0643898	0.859953	0.642722	0.985977	0.00613325	18.1837	PC aa
PC aa C42:5	sexM	84	42	0.101491	-0.569868	0.772426	0.348398	0.0855783	0.808017	0.772329	0.985977	0.00613325	10.682	PC aa
PC aa C42:6	sexM	84	42	-0.0464694	-0.731462	0.636773	0.355115	0.118235	0.806668	0.89656	0.985977	0.00613325	-4.54062	PC aa
PC ae C30:0	sexM	84	42	-0.158657	-0.770515	0.450712	0.317426	0.138944	0.509032	0.620304	0.985977	0.00613325	-14.6711	PC ae
PC ae C30:1	sexM	84	42	-0.0771394	-0.594824	0.440545	0.267564	0.0329958	0.0329958	0.773861	0.985977	0.00613325	-7.42392	PC ae
PC ae C32:1	sexM	84	42	-0.136029	-0.780004	0.506328	0.334666	0.0163609	0.536439	0.686666	0.985977	0.00613325	-12.7183	PC ae
PC ae C32:2	sexM	84	42	-0.0235547	-0.656212	0.608434	0.329301	0.012176	0.473946	0.943337	0.985977	0.00613325	-2.32794	PC ae
PC ae C34:0	sexM	84	42	-0.351083	-0.944256	0.240824	0.30861	0.0656419	0.37681	0.262469	0.985977	0.00613325	-29.6075	PC ae
PC ae C34:1	sexM	84	42	-0.228895	-0.821694	0.3631	0.308754	0.0278302	0.334954	0.462953	0.985977	0.00613325	-20.4588	PC ae
PC ae C34:2	sexM	84	42	-0.555723	-1.16448	0.0511247	0.316246	0.0632938	0.44374	0.0872278	0.985977	0.00613325	-42.6343	PC ae
PC ae C34:3	sexM	84	42	-0.343628	-1.0066	0.31864	0.344527	0.0248232	0.659358	0.324617	0.985977	0.00613325	-29.0807	PC ae
PC ae C36:0	sexM	84	42	-0.29501	-0.951708	0.359974	0.341113	0.0494842	0.609437	0.392497	0.985977	0.00613325	-25.5476	PC ae
PC ae C36:1	sexM	84	42	0.0261281	-0.666816	0.71842	0.359464	0.0423816	0.813688	0.94242	0.985977	0.00613325	2.64724	PC ae
PC ae C36:2	sexM	84	42	-0.0243062	-0.620729	0.571955	0.310922	0.0177343	0.336149	0.938081	0.985977	0.00613325	-2.40132	PC ae
PC ae C36:3	sexM	84	42	-0.53203	-1.10774	0.0419714	0.298946	0.0635832	0.303636	0.0840605	0.985977	0.00613325	-41.2588	PC ae
PC ae C36:4	sexM	84	42	0.0585171	-0.601207	0.716121	0.342337	0.0840692	0.677038	0.865178	0.985977	0.00613325	6.02631	PC ae
PC ae C36:5	sexM	84	42	0.269764	-0.319967	0.859933	0.307509	0.0612971	0.388029	0.385647	0.985977	0.00613325	30.9656	PC ae
PC ae C38:0	sexM	84	42	-0.21235	-0.786032	0.361517	0.299043	0.117884	0.452455	0.481785	0.985977	0.00613325	-19.1318	PC ae
PC ae C38:1	sexM	84	42	0.283544	-0.393938	0.959753	0.351496	0.0809884	0.771276	0.424693	0.985977	0.00613325	32.7827	PC ae
PC ae C38:2	sexM	84	42	0.211969	-0.456503	0.87931	0.347104	0.056304	0.701868	0.544897	0.985977	0.00613325	23.611	PC ae
PC ae C38:3	sexM	84	42	0.30495	-0.358932	0.968292	0.344964	0.0466754	0.686847	0.381992	0.985977	0.00613325	35.6557	PC ae
PC ae C38:4	sexM	84	42	0.318567	-0.243594	0.88008	0.292943	0.071888	0.294426	0.283566	0.985977	0.00613325	37.5156	PC ae
PC ae C38:5	sexM	84	42	0.320598	-0.235035	0.876101	0.289848	0.0738995	0.282832	0.275361	0.985977	0.00613325	37.7952	PC ae
PC ae C38:6	sexM	84	42	-0.100035	-0.762993	0.56213	0.344085	0.114488	0.785612	0.772779	0.985977	0.00613325	-9.51939	PC ae
PC ae C40:1	sexM	84	42	-0.0305712	-0.671111	0.609122	0.333215	0.0323272	0.530937	0.927364	0.985977	0.00613325	-3.01086	PC ae
PC ae C40:2	sexM	84	42	0.0387377	-0.631618	0.707962	0.348113	0.0543604	0.695281	0.911957	0.985977	0.00613325	3.94978	PC ae
PC ae C40:3	sexM	84	42	0.317971	-0.347485	0.98237	0.345423	0.0932045	0.750044	0.362874	0.985977	0.00613325	37.4337	PC ae
PC ae C40:4	sexM	84	42	0.253167	-0.414357	0.919453	0.346543	0.0771624	0.719195	0.469367	0.985977	0.00613325	28.8098	PC ae
PC ae C40:5	sexM	84	42	0.393931	-0.249144	1.03682	0.3345	0.0575632	0.621581	0.245894	0.985977	0.00613325	48.2798	PC ae
PC ae C40:6	sexM	84	42	0.082167	-0.502776	0.66691	0.304894	0.0664363	0.382978	0.788944	0.985977	0.00613325	8.56371	PC ae
PC ae C42:1	sexM	84	42	0.0965983	-0.573221	0.765014	0.347701	0.0785711	0.716641	0.782608	0.985977	0.00613325	10.1418	PC ae
PC ae C42:2	sexM	84	42	0.0799191	-0.598629	0.756967	0.352024	0.0804601	0.757422	0.821578	0.985977	0.00613325	8.31995	PC ae
PC ae C42:3	sexM	84	42	-0.0291071	-0.699941	0.640059	0.34817	0.0837117	0.708846	0.933802	0.985977	0.00613325	-2.86876	PC ae
PC ae C42:5	sexM	84	42	0.298595	-0.345756	0.941718	0.334661	0.134513	0.701841	0.377712	0.985977	0.00613325	34.7963	PC ae
PC ae C44:3	sexM	84	42	-0.075228	-0.659412	0.508518	0.304368	0.089802	0.414381	0.806061	0.985977	0.00613325	-7.2468	PC ae
PC ae C44:4	sexM	84	42	-0.355941	-0.948418	0.235105	0.308117	0.0548486	0.347647	0.255468	0.985977	0.00613325	-29.9486	PC ae
PC ae C44:5	sexM	84	42	0.175582	-0.459795	0.808934	0.329885	0.0615572	0.616074	0.59767	0.985977	0.00613325	19.194	PC ae
PC ae C44:6	sexM	84	42	0.0198402	-0.575983	0.613316	0.308924	0.0475211	0.343315	0.949187	0.985977	0.00613325	2.00383	PC ae
SM (OH) C14:1	sexM	84	42	-0.554733	-1.19458	0.0837064	0.332252	0.122858	0.694543	0.102975	0.985977	0.00613325	-42.5775	SM
SM (OH) C16:1	sexM	84	42	-0.281478	-0.944419	0.381445	0.344547	0.0496181	0.707337	0.418802	0.985977	0.00613325	-24.5333	SM
SM (OH) C22:1	sexM	84	42	-0.0880163	-0.613782	0.437527	0.274405	0.0604894	0.135949	0.750108	0.985977	0.00613325	-8.42541	SM
SM (OH) C22:2	sexM	84	42	-0.0249594	-0.557616	0.507741	0.278187	0.00610703	0.0554278	0.928963	0.985977	0.00613325	-2.46505	SM
SM (OH) C24:1	sexM	84	42	-0.0268649	-0.558632	0.504689	0.277534	0.0485013	0.135476	0.92338	0.985977	0.00613325	-2.65072	SM
SM C16:0	sexM	84	42	-0.329323	-0.964008	0.304479	0.329971	0.097429	0.624351	0.32434	0.985977	0.00613325	-28.0589	SM
SM C16:1	sexM	84	42	-0.338949	-0.996896	0.318738	0.342072	0.0405746	0.655743	0.327713	0.985977	0.00613325	-28.7482	SM
SM C18:0	sexM	84	42	0.0687673	-0.576133	0.715034	0.335886	0.0343515	0.562824	0.838843	0.985977	0.00613325	7.11869	SM
SM C18:1	sexM	84	42	0.0785586	-0.568097	0.726351	0.33674	0.0467757	0.582056	0.816744	0.985977	0.00613325	8.17268	SM
SM C22:3	sexM	84	42	0.135228	-0.458245	0.728685	0.309199	0.0953492	0.481262	0.664218	0.985977	0.00613325	14.4797	SM
SM C24:0	sexM	84	42	0.094683	-0.443652	0.632701	0.280858	0.0522637	0.164778	0.737837	0.985977	0.00613325	9.93103	SM
SM C24:1	sexM	84	42	0.194405	-0.322329	0.709387	0.270901	0.0397496	0.0702001	0.477238	0.985977	0.00613325	21.4588	SM
SM C26:0	sexM	84	42	-0.0460548	-0.60634	0.51387	0.292204	0.0479562	0.239617	0.875572	0.985977	0.00613325	-4.50104	SM
SM C26:1	sexM	84	42	0.0942469	-0.469453	0.657841	0.294129	0.0190961	0.204415	0.75033	0.985977	0.00613325	9.88311	SM
H1	sexM	84	42	-0.137042	-0.732215	0.457068	0.309855	0.0183904	0.311655	0.660812	0.985977	0.00613325	-12.8066	Sugars
PC aa C40:6	sexM	84	42	0.0162721	-0.609368	0.642019	0.325802	0.0424886	0.51935	0.960415	0.989967	0.00437947	1.64053	PC aa
Ala	sexM	84	42	-0.00952054	-0.65051	0.632424	0.333811	0.0167641	0.561463	0.977391	0.992671	0.00319445	-0.947536	Aminoacids
PC ae C30:2	sexM	84	42	0.0088824	-0.611694	0.628345	0.322846	0.0587148	0.48186	0.978191	0.992671	0.00319445	0.892197	PC ae
PC ae C42:4	sexM	84	42	0.00633207	-0.64992	0.660827	0.340624	0.119248	0.69722	0.985264	0.992671	0.00319445	0.635216	PC ae
His	sexM	84	42	-0.00218028	-0.641549	0.636296	0.332558	0.0476575	0.548683	0.994802	0.994802	0.00226332	-0.217791	Aminoacids
