# Supplementary material for: A Metabolomics-Based Investigation of the Effects of a Short-Term Body Weight Reduction Program in a Cohort of Adolescents with Obesity: A Prospective Interventional Clinical Study
Source: Nutrients. 2023 Jan 19;15(3):529. doi: 10.3390/nu15030529 (PMC9921209; doi:10.3390/nu15030529)
Supplement: Supplementary file 1 [file nutrients-15-00529-s001.zip › 2022-07-12_PRG_Supplementary_material_GF/S20_PRG_lmer_triglycerides.xlsx]

## Sheet: S20_PRG_lmer_triglycerides
Dependent	Independent	N_observations	N_groups	beta	beta_confint2.5	beta_confint97.5	SE	adj_R_sqrd_marginal	adj_R_sqrd_conditional	Pvalue	FDR_Pvalue	negative_log10fdr	variation_perc	Category
t4-OH-Pro	(Intercept)	84	42	3.98696	1.53382	6.4399	1.28219	0.343889	0.525733	0.00352067	0.47177	0.326269	5289.08	Biogenic Amines
Asn	(Intercept)	84	42	-3.33023	-6.39737	-0.262884	1.60275	0.0842769	0.459701	0.0444775	0.655489	0.183434	-96.4215	Aminoacids
Cit	(Intercept)	84	42	-2.4356	-5.42553	0.554469	1.56403	0.0468733	0.319863	0.127826	0.655489	0.183434	-91.2455	Aminoacids
lysoPC a C18:2	(Intercept)	84	42	-2.98422	-5.90658	-0.0618333	1.52809	0.0688088	0.314744	0.0581637	0.655489	0.183434	-94.9421	lysoPC
lysoPC a C20:4	(Intercept)	84	42	-4.14444	-7.24051	-1.04729	1.61603	0.161085	0.629447	0.0143188	0.655489	0.183434	-98.4148	lysoPC
lysoPC a C24:0	(Intercept)	84	42	2.51119	-0.493577	5.51653	1.57239	0.126992	0.445465	0.118991	0.655489	0.183434	1131.96	lysoPC
PC aa C26:0	(Intercept)	84	42	-2.35493	-5.26436	0.554479	1.52275	0.0426747	0.243951	0.130497	0.655489	0.183434	-90.51	PC aa
PC aa C34:3	(Intercept)	84	42	-2.29381	-5.14227	0.554603	1.48974	0.0523015	0.225723	0.131849	0.655489	0.183434	-89.9118	PC aa
PC aa C36:3	(Intercept)	84	42	-2.47112	-5.25778	0.31538	1.45767	0.0429183	0.159216	0.0981408	0.655489	0.183434	-91.551	PC aa
PC aa C36:4	(Intercept)	84	42	-4.26395	-7.49582	-1.03451	1.68485	0.122803	0.665445	0.0155562	0.655489	0.183434	-98.5933	PC aa
PC aa C36:5	(Intercept)	84	42	-3.41994	-6.31686	-0.522714	1.51417	0.0900851	0.340726	0.0296805	0.655489	0.183434	-96.7285	PC aa
PC aa C36:6	(Intercept)	84	42	-2.54217	-5.29743	0.213042	1.44068	0.119219	0.289547	0.0855923	0.655489	0.183434	-92.1305	PC aa
PC aa C38:4	(Intercept)	84	42	-2.89705	-5.718	-0.0761786	1.47552	0.0549825	0.208019	0.0568909	0.655489	0.183434	-94.4814	PC aa
PC aa C38:5	(Intercept)	84	42	-3.19886	-6.00456	-0.393227	1.46752	0.0657941	0.219069	0.0354868	0.655489	0.183434	-95.9191	PC aa
PC ae C36:4	(Intercept)	84	42	-2.89107	-6.21672	0.437014	1.73597	0.0514244	0.612356	0.10405	0.655489	0.183434	-94.4483	PC ae
PC ae C36:5	(Intercept)	84	42	-2.70093	-5.75311	0.351142	1.59545	0.0648613	0.393086	0.098622	0.655489	0.183434	-93.2857	PC ae
PC ae C38:0	(Intercept)	84	42	-3.09402	-6.14553	-0.041868	1.5945	0.0775328	0.436122	0.0596969	0.655489	0.183434	-95.4681	PC ae
PC ae C38:4	(Intercept)	84	42	-2.952	-5.82953	-0.0744599	1.5046	0.0626185	0.266054	0.0570472	0.655489	0.183434	-94.7765	PC ae
PC ae C38:5	(Intercept)	84	42	-3.1405	-6.01094	-0.270047	1.50102	0.0829963	0.298343	0.0430764	0.655489	0.183434	-95.6739	PC ae
PC ae C38:6	(Intercept)	84	42	-3.25011	-6.70081	0.204029	1.79832	0.0679557	0.746805	0.0784402	0.655489	0.183434	-96.123	PC ae
PC ae C40:6	(Intercept)	84	42	-2.89061	-5.93287	0.151948	1.59003	0.0537846	0.374333	0.0768543	0.655489	0.183434	-94.4458	PC ae
PC ae C44:3	(Intercept)	84	42	2.44852	-0.596681	5.4942	1.59138	0.0551837	0.374531	0.132076	0.655489	0.183434	1057.12	PC ae
PC ae C44:5	(Intercept)	84	42	-2.87626	-5.94466	0.191813	1.60236	0.13289	0.602156	0.080649	0.655489	0.183434	-94.3655	PC ae
SM (OH) C22:1	(Intercept)	84	42	-2.50102	-5.21526	0.212859	1.41978	0.0418621	0.103838	0.0861233	0.655489	0.183434	-91.7999	SM
SM (OH) C24:1	(Intercept)	84	42	-2.45508	-5.19862	0.288035	1.43484	0.0409918	0.122801	0.09517	0.655489	0.183434	-91.4144	SM
SM C22:3	(Intercept)	84	42	-3.886	-6.96499	-0.806994	1.60847	0.0984829	0.488886	0.0205315	0.655489	0.183434	-97.9473	SM
SM C24:1	(Intercept)	84	42	-2.30604	-4.96491	0.35022	1.40019	0.0433502	0.0791419	0.107799	0.655489	0.183434	-90.0344	SM
PC ae C44:6	(Intercept)	84	42	-2.1548	-4.90183	0.592019	1.43764	0.0728069	0.199162	0.14233	0.657661	0.181998	-88.4074	PC ae
SM C24:0	(Intercept)	84	42	-2.17392	-4.94768	0.599543	1.4508	0.0299813	0.123267	0.14221	0.657661	0.181998	-88.6269	SM
PC aa C34:1	(Intercept)	84	42	-2.30925	-5.33567	0.717145	1.58185	0.0611525	0.373897	0.152441	0.658938	0.181156	-90.0665	PC aa
PC aa C38:6	(Intercept)	84	42	-2.32009	-5.33798	0.697853	1.5782	0.0340503	0.31888	0.149788	0.658938	0.181156	-90.1736	PC aa
PC aa C34:4	(Intercept)	84	42	-2.14185	-5.11988	0.836556	1.5564	0.129589	0.456835	0.176767	0.740212	0.130644	-88.2563	PC aa
C0	(Intercept)	84	42	-2.21199	-5.62334	1.203	1.77947	0.0368298	0.664808	0.221375	0.777868	0.109094	-89.0517	Acylcarnitines
Orn	(Intercept)	84	42	-2.09328	-5.37906	1.19372	1.71552	0.0369778	0.541558	0.229782	0.777868	0.109094	-87.6718	Aminoacids
lysoPC a C18:1	(Intercept)	84	42	-2.12371	-5.46312	1.21785	1.7423	0.0578371	0.630742	0.230226	0.777868	0.109094	-88.0413	lysoPC
PC aa C24:0	(Intercept)	84	42	2.17324	-1.10963	5.45682	1.71263	0.151216	0.699868	0.212121	0.777868	0.109094	778.673	PC aa
PC aa C34:2	(Intercept)	84	42	-1.89824	-4.89141	1.09463	1.56386	0.115526	0.461958	0.232199	0.777868	0.109094	-85.0168	PC aa
PC aa C36:2	(Intercept)	84	42	-1.86644	-4.76395	1.031	1.51537	0.0222454	0.200746	0.225581	0.777868	0.109094	-84.5327	PC aa
SM (OH) C14:1	(Intercept)	84	42	-2.1534	-5.33024	1.0262	1.65791	0.117732	0.637215	0.201733	0.777868	0.109094	-88.3911	SM
SM C26:0	(Intercept)	84	42	-1.95903	-4.887	0.968963	1.53293	0.0282117	0.230708	0.209305	0.777868	0.109094	-85.9004	SM
SM C16:0	(Intercept)	84	42	-2.03883	-5.30844	1.23202	1.70696	0.0513174	0.562785	0.239598	0.783075	0.106196	-86.9819	SM
PC aa C40:1	(Intercept)	84	42	2.08891	-1.42307	5.60838	1.83046	0.0459874	0.714736	0.260819	0.812784	0.090025	707.609	PC aa
SM C18:0	(Intercept)	84	42	-2.01185	-5.37114	1.34583	1.75363	0.0433628	0.576008	0.258527	0.812784	0.090025	-86.6259	SM
PC aa C36:1	(Intercept)	84	42	-1.67507	-4.58829	1.23812	1.52328	0.0285691	0.225331	0.278335	0.847657	0.07178	-81.2706	PC aa
C14:1	(Intercept)	84	42	-1.83331	-5.21276	1.54809	1.76344	0.043546	0.621098	0.304975	0.854301	0.0683893	-84.0116	Acylcarnitines
Gly	(Intercept)	84	42	-1.05769	-4.29682	2.18178	1.69256	0.00807214	0.440839	0.535757	0.854301	0.0683893	-65.2744	Aminoacids
Ile	(Intercept)	84	42	-1.41321	-4.48624	1.65996	1.6051	0.116245	0.531056	0.384079	0.854301	0.0683893	-75.6639	Aminoacids
Leu	(Intercept)	84	42	-1.25036	-4.20129	1.70082	1.54249	0.076376	0.347444	0.422572	0.854301	0.0683893	-71.3599	Aminoacids
Met	(Intercept)	84	42	-1.21417	-4.79878	2.37175	1.86866	0.0354937	0.739401	0.519765	0.854301	0.0683893	-70.3045	Aminoacids
Pro	(Intercept)	84	42	-1.0581	-4.18007	2.0642	1.63272	0.0476074	0.462722	0.52099	0.854301	0.0683893	-65.2885	Aminoacids
Thr	(Intercept)	84	42	-1.0198	-4.21891	2.179	1.67141	0.013082	0.423089	0.545362	0.854301	0.0683893	-63.9333	Aminoacids
Trp	(Intercept)	84	42	-1.05746	-4.20851	2.09446	1.64614	0.0448496	0.438304	0.524424	0.854301	0.0683893	-65.2664	Aminoacids
ADMA	(Intercept)	84	42	1.03764	-1.64086	3.71615	1.38438	0.0283215	0.0283215	0.455733	0.854301	0.0683893	182.255	Biogenic Amines
lysoPC a C16:0	(Intercept)	84	42	-1.4007	-4.87039	2.07436	1.80892	0.06168	0.715031	0.443452	0.854301	0.0683893	-75.3577	lysoPC
lysoPC a C26:0	(Intercept)	84	42	0.860437	-1.84822	3.56079	1.42279	0.0113229	0.0453235	0.549158	0.854301	0.0683893	136.419	lysoPC
PC aa C28:1	(Intercept)	84	42	-1.51479	-4.36197	1.33225	1.4895	0.0508397	0.21685	0.315674	0.854301	0.0683893	-78.0146	PC aa
PC aa C30:2	(Intercept)	84	42	1.21318	-1.47895	3.90532	1.39142	0.0187596	0.0187596	0.385872	0.854301	0.0683893	236.418	PC aa
PC aa C32:0	(Intercept)	84	42	-1.64592	-5.04446	1.75129	1.77303	0.0172225	0.592097	0.359016	0.854301	0.0683893	-80.7165	PC aa
PC aa C32:3	(Intercept)	84	42	1.0673	-1.6396	3.7742	1.39906	0.00835106	0.00835106	0.447783	0.854301	0.0683893	190.752	PC aa
PC aa C36:0	(Intercept)	84	42	1.27296	-2.25527	4.79862	1.83859	0.0246554	0.694038	0.492876	0.854301	0.0683893	257.139	PC aa
PC aa C38:0	(Intercept)	84	42	-0.997385	-4.14428	2.14978	1.64459	0.00934064	0.369118	0.547763	0.854301	0.0683893	-63.1157	PC aa
PC aa C38:1	(Intercept)	84	42	1.77791	-1.55732	5.11626	1.74053	0.0218599	0.540244	0.313381	0.854301	0.0683893	491.747	PC aa
PC aa C38:3	(Intercept)	84	42	-1.51819	-4.35809	1.3215	1.48518	0.0202933	0.152789	0.313078	0.854301	0.0683893	-78.0891	PC aa
PC aa C40:2	(Intercept)	84	42	1.2683	-2.32217	4.86604	1.86955	0.0589191	0.809918	0.501513	0.854301	0.0683893	255.482	PC aa
PC aa C40:5	(Intercept)	84	42	-0.913445	-3.88044	2.05374	1.55138	0.0636995	0.320755	0.559482	0.854301	0.0683893	-59.886	PC aa
PC aa C40:6	(Intercept)	84	42	-1.57464	-4.85008	1.70211	1.71072	0.0189975	0.504335	0.363105	0.854301	0.0683893	-79.2917	PC aa
PC aa C42:0	(Intercept)	84	42	-0.891009	-3.81262	2.03057	1.52855	0.00664586	0.186621	0.56341	0.854301	0.0683893	-58.9759	PC aa
PC aa C42:2	(Intercept)	84	42	1.33405	-2.17352	4.84711	1.82921	0.0688269	0.71795	0.470291	0.854301	0.0683893	279.641	PC aa
PC aa C42:4	(Intercept)	84	42	1.32958	-2.29676	4.96207	1.88642	0.0790633	0.864158	0.485075	0.854301	0.0683893	277.945	PC aa
PC aa C42:6	(Intercept)	84	42	1.73424	-1.83005	5.30731	1.85771	0.0828812	0.765231	0.356464	0.854301	0.0683893	466.46	PC aa
PC ae C30:1	(Intercept)	84	42	-1.00715	-3.70772	1.69343	1.39579	0.0128168	0.0128168	0.472667	0.854301	0.0683893	-63.474	PC ae
PC ae C30:2	(Intercept)	84	42	1.38305	-1.8259	4.59259	1.67735	0.0479793	0.465175	0.414848	0.854301	0.0683893	298.706	PC ae
PC ae C32:1	(Intercept)	84	42	-1.1456	-4.37614	2.08491	1.68751	0.0361908	0.515455	0.501337	0.854301	0.0683893	-68.1966	PC ae
PC ae C32:2	(Intercept)	84	42	1.1316	-2.14295	4.40599	1.71076	0.00884575	0.470114	0.512305	0.854301	0.0683893	210.062	PC ae
PC ae C34:0	(Intercept)	84	42	-1.0761	-4.08712	1.93508	1.57493	0.0237185	0.288023	0.498637	0.854301	0.0683893	-65.9078	PC ae
PC ae C34:1	(Intercept)	84	42	-1.35213	-4.34771	1.64351	1.56644	0.0382665	0.314413	0.393441	0.854301	0.0683893	-74.1312	PC ae
PC ae C36:0	(Intercept)	84	42	-1.29767	-4.61321	2.01845	1.73124	0.0267071	0.551665	0.458102	0.854301	0.0683893	-72.6832	PC ae
PC ae C36:1	(Intercept)	84	42	1.12742	-2.52348	4.78684	1.9009	0.0465449	0.817383	0.556551	0.854301	0.0683893	208.768	PC ae
PC ae C36:2	(Intercept)	84	42	-1.58645	-4.67339	1.50074	1.61346	0.0188365	0.340311	0.331614	0.854301	0.0683893	-79.5349	PC ae
PC ae C42:1	(Intercept)	84	42	1.33831	-2.15341	4.83327	1.8216	0.0727351	0.706545	0.467074	0.854301	0.0683893	281.261	PC ae
PC ae C42:2	(Intercept)	84	42	1.36581	-2.18708	4.92607	1.8523	0.0490744	0.730166	0.465441	0.854301	0.0683893	291.89	PC ae
PC ae C42:3	(Intercept)	84	42	1.40839	-2.03523	4.8559	1.79642	0.0457117	0.654448	0.437843	0.854301	0.0683893	308.938	PC ae
PC ae C42:4	(Intercept)	84	42	1.14134	-2.24758	4.53458	1.76802	0.0397809	0.603911	0.522408	0.854301	0.0683893	213.095	PC ae
SM (OH) C16:1	(Intercept)	84	42	-1.38125	-4.77145	2.00858	1.7667	0.112573	0.740754	0.439051	0.854301	0.0683893	-74.8736	SM
SM (OH) C22:2	(Intercept)	84	42	-0.829674	-3.57829	1.91886	1.43824	0.00927409	0.0637254	0.567409	0.854301	0.0683893	-56.3809	SM
SM C16:1	(Intercept)	84	42	-1.03045	-4.39245	2.33355	1.75369	0.0637006	0.657804	0.560204	0.854301	0.0683893	-64.3152	SM
SM C18:1	(Intercept)	84	42	-1.33016	-4.61713	1.95504	1.7153	0.103947	0.609945	0.442865	0.854301	0.0683893	-73.5566	SM
SM C20:2	(Intercept)	84	42	-1.13487	-3.69607	1.42634	1.32375	0.108883	0.108883	0.393834	0.854301	0.0683893	-67.8535	SM
H1	(Intercept)	84	42	-1.02641	-4.06596	2.01314	1.58963	0.0170117	0.292721	0.52237	0.854301	0.0683893	-64.1709	Sugars
lysoPC a C17:0	(Intercept)	84	42	-1.01561	-4.47784	2.45038	1.80621	0.00630341	0.630195	0.577179	0.859356	0.0658268	-63.7819	lysoPC
PC ae C38:1	(Intercept)	84	42	0.985468	-2.53056	4.50683	1.83252	0.0807034	0.761588	0.593839	0.874445	0.0582677	167.906	PC ae
Gln	(Intercept)	84	42	0.885969	-2.49464	4.25243	1.75292	0.216887	0.8382	0.616198	0.885551	0.0527863	142.533	Aminoacids
lysoPC a C16:1	(Intercept)	84	42	-0.707314	-3.47322	2.05848	1.4472	0.0284056	0.112923	0.627816	0.885551	0.0527863	-50.7034	lysoPC
PC aa C30:0	(Intercept)	84	42	-0.83904	-4.09111	2.41479	1.69818	0.036571	0.498558	0.624055	0.885551	0.0527863	-56.7875	PC aa
PC aa C40:3	(Intercept)	84	42	0.968817	-2.72011	4.66775	1.91822	0.0731955	0.889156	0.616324	0.885551	0.0527863	163.483	PC aa
C18:1	(Intercept)	84	42	-0.662969	-3.6919	2.36516	1.5821	0.072772	0.399543	0.677519	0.888312	0.0514343	-48.4681	Acylcarnitines
Asp	(Intercept)	84	42	0.865384	-2.73922	4.47108	1.87538	0.0534345	0.829943	0.647018	0.888312	0.0514343	137.592	Aminoacids
His	(Intercept)	84	42	-0.558506	-3.84735	2.73163	1.71736	0.0159187	0.498481	0.746773	0.888312	0.0514343	-42.7937	Aminoacids
Lys	(Intercept)	84	42	-0.659118	-3.78341	2.4663	1.6324	0.0415847	0.430883	0.68864	0.888312	0.0514343	-48.2692	Aminoacids
Ser	(Intercept)	84	42	-0.650127	-4.17687	2.87831	1.83858	0.00901323	0.697029	0.725547	0.888312	0.0514343	-47.8021	Aminoacids
Tyr	(Intercept)	84	42	0.52625	-2.33688	3.38923	1.49638	0.0396001	0.210058	0.727007	0.888312	0.0514343	69.2573	Aminoacids
Val	(Intercept)	84	42	-0.607584	-3.67818	2.46337	1.60486	0.0099784	0.308977	0.707073	0.888312	0.0514343	-45.5335	Aminoacids
Creatinine	(Intercept)	84	42	-0.731604	-3.99048	2.52732	1.70385	0.0203714	0.480315	0.670156	0.888312	0.0514343	-51.8863	Biogenic Amines
lysoPC a C20:3	(Intercept)	84	42	0.578243	-2.40088	3.55756	1.55714	0.0269482	0.263047	0.712431	0.888312	0.0514343	78.2903	lysoPC
lysoPC a C28:1	(Intercept)	84	42	0.455003	-2.24429	3.1543	1.39513	0.0137171	0.0137171	0.745172	0.888312	0.0514343	57.6178	lysoPC
PC aa C32:2	(Intercept)	84	42	-0.561846	-3.28248	2.15874	1.42336	0.138043	0.287869	0.695254	0.888312	0.0514343	-42.9844	PC aa
PC aa C40:4	(Intercept)	84	42	0.52482	-2.59186	3.64265	1.62892	0.0861472	0.458558	0.749099	0.888312	0.0514343	69.0155	PC aa
PC aa C42:1	(Intercept)	84	42	0.604705	-2.71564	3.92562	1.73403	0.0291186	0.531445	0.729207	0.888312	0.0514343	83.0712	PC aa
PC aa C42:5	(Intercept)	84	42	-0.754285	-4.39443	2.89581	1.89607	0.026647	0.785711	0.692967	0.888312	0.0514343	-52.9653	PC aa
PC ae C34:2	(Intercept)	84	42	-0.545779	-3.54331	2.45222	1.56735	0.063463	0.370888	0.729622	0.888312	0.0514343	-42.061	PC ae
PC ae C36:3	(Intercept)	84	42	-0.575436	-3.37666	2.22558	1.46613	0.05062	0.189439	0.696947	0.888312	0.0514343	-43.7541	PC ae
PC ae C40:1	(Intercept)	84	42	0.660904	-2.67382	3.99601	1.74194	0.0152787	0.516335	0.706503	0.888312	0.0514343	93.6542	PC ae
PC ae C40:3	(Intercept)	84	42	0.822003	-2.63886	4.28774	1.80421	0.0792333	0.730649	0.651226	0.888312	0.0514343	127.505	PC ae
PC ae C30:0	(Intercept)	84	42	0.460895	-2.56797	3.49009	1.58338	0.0158682	0.277555	0.772582	0.900226	0.0456484	58.5492	PC ae
PC ae C44:4	(Intercept)	84	42	-0.45626	-3.43886	2.52639	1.56066	0.0164081	0.250789	0.771645	0.900226	0.0456484	-36.6351	PC ae
C2	(Intercept)	84	42	-0.395591	-3.5332	2.74185	1.63943	0.0390057	0.414505	0.810603	0.930986	0.031057	-32.6718	Acylcarnitines
Phe	(Intercept)	84	42	0.377675	-2.77513	3.53159	1.64685	0.0295768	0.411494	0.819823	0.930986	0.031057	45.8889	Aminoacids
Taurine	(Intercept)	84	42	-0.345828	-3.11836	2.42669	1.45134	0.0300898	0.129017	0.812962	0.930986	0.031057	-29.2366	Biogenic Amines
PC ae C40:5	(Intercept)	84	42	-0.372787	-3.72488	2.98082	1.74915	0.0452903	0.612064	0.832344	0.937262	0.0281391	-31.1188	PC ae
Ala	(Intercept)	84	42	-0.213345	-3.37534	2.94989	1.65212	0.0606907	0.536887	0.897943	0.941091	0.0263685	-19.2122	Aminoacids
Arg	(Intercept)	84	42	0.218637	-3.03861	3.47964	1.69893	0.120032	0.670544	0.898266	0.941091	0.0263685	24.438	Aminoacids
Glu	(Intercept)	84	42	0.222172	-3.2709	3.73002	1.81547	0.128516	0.913691	0.903212	0.941091	0.0263685	24.8786	Aminoacids
Kynurenine	(Intercept)	84	42	-0.144226	-3.13465	2.84626	1.56454	0.0331653	0.290105	0.927045	0.941091	0.0263685	-13.4308	Biogenic Amines
lysoPC a C18:0	(Intercept)	84	42	-0.174974	-3.53228	3.18728	1.75152	0.0594244	0.603674	0.92095	0.941091	0.0263685	-16.0521	lysoPC
lysoPC a C26:1	(Intercept)	84	42	0.335224	-2.90049	3.57171	1.69049	0.0796854	0.53734	0.843875	0.941091	0.0263685	39.8253	lysoPC
lysoPC a C28:0	(Intercept)	84	42	0.146899	-2.88507	3.17894	1.58907	0.0128687	0.270944	0.92688	0.941091	0.0263685	15.8237	lysoPC
PC ae C34:3	(Intercept)	84	42	0.16172	-3.15487	3.47726	1.72985	0.0643179	0.652686	0.926001	0.941091	0.0263685	17.5531	PC ae
PC ae C38:2	(Intercept)	84	42	-0.324573	-3.82156	3.17846	1.82355	0.0191493	0.672142	0.859668	0.941091	0.0263685	-27.7164	PC ae
PC ae C38:3	(Intercept)	84	42	-0.189182	-3.64257	3.26732	1.80086	0.0399601	0.679066	0.916875	0.941091	0.0263685	-17.2364	PC ae
PC ae C40:2	(Intercept)	84	42	0.315343	-3.18063	3.81611	1.82323	0.024668	0.666768	0.863589	0.941091	0.0263685	37.073	PC ae
PC ae C42:5	(Intercept)	84	42	0.291806	-3.08067	3.66599	1.76022	0.0748256	0.642507	0.86921	0.941091	0.0263685	33.8844	PC ae
SM C26:1	(Intercept)	84	42	0.143871	-2.71267	3.00041	1.49422	0.0339141	0.195558	0.923796	0.941091	0.0263685	15.4735	SM
PC aa C32:1	(Intercept)	84	42	0.0508387	-3.01088	3.11278	1.59916	0.145775	0.549413	0.974803	0.979177	0.00913858	5.21531	PC aa
PC ae C40:4	(Intercept)	84	42	-0.0473775	-3.50619	3.41648	1.80354	0.0442564	0.680861	0.979177	0.979177	0.00913858	-4.62727	PC ae
Asn	age	84	42	0.198847	0.00857905	0.389142	0.099419	0.0842769	0.459701	0.0525476	0.532718	0.273503	21.9995	Aminoacids
t4-OH-Pro	age	84	42	-0.237479	-0.389761	-0.0851927	0.0795885	0.343889	0.525733	0.00490573	0.532718	0.273503	-21.1387	Biogenic Amines
lysoPC a C18:2	age	84	42	0.195072	0.0136297	0.376513	0.0948578	0.0688088	0.314744	0.0465385	0.532718	0.273503	21.5399	lysoPC
lysoPC a C20:4	age	84	42	0.271972	0.0800832	0.463823	0.100139	0.161085	0.629447	0.0097794	0.532718	0.273503	31.255	lysoPC
lysoPC a C24:0	age	84	42	-0.198341	-0.385502	-0.0112905	0.0975604	0.126992	0.445465	0.0493994	0.532718	0.273503	-17.991	lysoPC
PC aa C24:0	age	84	42	-0.187964	-0.391469	0.015314	0.106036	0.151216	0.699868	0.0841462	0.532718	0.273503	-17.1355	PC aa
PC aa C36:4	age	84	42	0.243241	0.0431931	0.443496	0.104346	0.122803	0.665445	0.024978	0.532718	0.273503	27.5376	PC aa
PC aa C36:5	age	84	42	0.18773	0.00795956	0.367499	0.0939892	0.0900851	0.340726	0.0528651	0.532718	0.273503	20.6508	PC aa
PC aa C38:4	age	84	42	0.175939	0.000765741	0.351111	0.0916315	0.0549825	0.208019	0.0622683	0.532718	0.273503	19.2366	PC aa
PC aa C38:5	age	84	42	0.187383	0.013158	0.361606	0.0911338	0.0657941	0.219069	0.0465803	0.532718	0.273503	20.6089	PC aa
PC ae C36:5	age	84	42	0.185654	-0.00379181	0.375128	0.0989986	0.0648613	0.393086	0.0683428	0.532718	0.273503	20.4006	PC ae
PC ae C38:0	age	84	42	0.178849	-0.0104444	0.368138	0.0989195	0.0775328	0.436122	0.0783673	0.532718	0.273503	19.584	PC ae
PC ae C38:4	age	84	42	0.179361	0.000666454	0.358064	0.0934182	0.0626185	0.266054	0.0622603	0.532718	0.273503	19.6452	PC ae
PC ae C38:5	age	84	42	0.211818	0.033609	0.390025	0.0931888	0.0829963	0.298343	0.0286579	0.532718	0.273503	23.5922	PC ae
PC ae C38:6	age	84	42	0.198186	-0.015582	0.411632	0.111229	0.0679557	0.746805	0.0824796	0.532718	0.273503	21.9189	PC ae
PC ae C40:6	age	84	42	0.185156	-0.00363111	0.373935	0.0986681	0.0537846	0.374333	0.0681041	0.532718	0.273503	20.3406	PC ae
PC ae C44:5	age	84	42	0.218613	0.0283014	0.408799	0.0993054	0.13289	0.602156	0.0338113	0.532718	0.273503	24.4349	PC ae
PC ae C44:6	age	84	42	0.163986	-0.0068889	0.334917	0.089287	0.0728069	0.199162	0.0741915	0.532718	0.273503	17.8198	PC ae
SM (OH) C22:1	age	84	42	0.154658	-0.0139185	0.323259	0.088199	0.0418621	0.103838	0.0874612	0.532718	0.273503	16.7259	SM
SM (OH) C24:1	age	84	42	0.158789	-0.0115644	0.329163	0.0891282	0.0409918	0.122801	0.0827076	0.532718	0.273503	17.2091	SM
SM C22:3	age	84	42	0.250806	0.059845	0.441785	0.0997603	0.0984829	0.488886	0.0161753	0.532718	0.273503	28.5061	SM
SM C24:1	age	84	42	0.155729	-0.00973428	0.320511	0.0869891	0.0433502	0.0791419	0.081327	0.532718	0.273503	16.8509	SM
PC ae C44:3	age	84	42	-0.170579	-0.359594	0.0184126	0.0987524	0.0551837	0.374531	0.0920494	0.536288	0.270602	-15.6824	PC ae
PC ae C36:4	age	84	42	0.180763	-0.0257531	0.386974	0.10754	0.0514244	0.612356	0.100878	0.563235	0.249311	19.8132	PC ae
SM (OH) C14:1	age	84	42	0.166277	-0.0309299	0.363218	0.102706	0.117732	0.637215	0.113542	0.608587	0.215678	18.09	SM
PC aa C36:3	age	84	42	0.143533	-0.0295254	0.316595	0.0905361	0.0429183	0.159216	0.121049	0.62387	0.204906	15.4344	PC aa
C0	age	84	42	0.143828	-0.0678803	0.355161	0.110167	0.0368298	0.664808	0.19937	0.722044	0.141436	15.4686	Acylcarnitines
Cit	age	84	42	0.142945	-0.0429077	0.328781	0.0970789	0.0468733	0.319863	0.149187	0.722044	0.141436	15.3666	Aminoacids
lysoPC a C18:1	age	84	42	0.141488	-0.0654911	0.348333	0.107915	0.0578371	0.630742	0.197424	0.722044	0.141436	15.1987	lysoPC
PC aa C26:0	age	84	42	0.13006	-0.0509026	0.311048	0.0945471	0.0426747	0.243951	0.177151	0.722044	0.141436	13.8897	PC aa
PC aa C34:3	age	84	42	0.122604	-0.0542557	0.299463	0.0925076	0.0523015	0.225723	0.192857	0.722044	0.141436	13.0436	PC aa
PC aa C36:6	age	84	42	0.118957	-0.0521064	0.290028	0.0894577	0.119219	0.289547	0.191389	0.722044	0.141436	12.6321	PC aa
PC aa C38:6	age	84	42	0.136539	-0.0508326	0.32392	0.0979549	0.0340503	0.31888	0.171396	0.722044	0.141436	14.63	PC aa
PC aa C40:1	age	84	42	-0.150175	-0.368281	0.0673179	0.113259	0.0459874	0.714736	0.192548	0.722044	0.141436	-13.9443	PC aa
SM C16:0	age	84	42	0.14317	-0.0596287	0.345846	0.105789	0.0513174	0.562785	0.183726	0.722044	0.141436	15.3926	SM
SM C18:0	age	84	42	0.145437	-0.0628701	0.354019	0.108666	0.0433628	0.576008	0.188717	0.722044	0.141436	15.6545	SM
SM C24:0	age	84	42	0.129521	-0.0427545	0.301822	0.0901167	0.0299813	0.123267	0.158705	0.722044	0.141436	13.8283	SM
PC aa C42:6	age	84	42	-0.148007	-0.369667	0.0727522	0.114877	0.0828812	0.765231	0.205326	0.724045	0.140234	-13.7575	PC aa
C14:1	age	84	42	0.124828	-0.0845216	0.334164	0.109228	0.043546	0.621098	0.260061	0.735137	0.133632	13.2953	Acylcarnitines
Met	age	84	42	0.100052	-0.121632	0.32203	0.115577	0.0354937	0.739401	0.392044	0.735137	0.133632	10.5228	Aminoacids
Orn	age	84	42	0.121464	-0.0822168	0.325123	0.106333	0.0369778	0.541558	0.260282	0.735137	0.133632	12.9148	Aminoacids
ADMA	age	84	42	-0.0789981	-0.245422	0.0874257	0.0860157	0.0283215	0.0283215	0.361163	0.735137	0.133632	-7.59583	Biogenic Amines
PC aa C28:1	age	84	42	0.0895639	-0.0875111	0.266678	0.0924951	0.0508397	0.21685	0.339044	0.735137	0.133632	9.36973	PC aa
PC aa C30:2	age	84	42	-0.0892108	-0.256481	0.0780598	0.0864534	0.0187596	0.0187596	0.305231	0.735137	0.133632	-8.53472	PC aa
PC aa C32:0	age	84	42	0.0994517	-0.11105	0.310118	0.109842	0.0172225	0.592097	0.370801	0.735137	0.133632	10.4565	PC aa
PC aa C34:1	age	84	42	0.11784	-0.0699692	0.305646	0.0981633	0.0611525	0.373897	0.237234	0.735137	0.133632	12.5064	PC aa
PC aa C34:2	age	84	42	0.0865673	-0.099112	0.272269	0.0970167	0.115526	0.461958	0.377719	0.735137	0.133632	9.04248	PC aa
PC aa C34:4	age	84	42	0.0874683	-0.0974162	0.272309	0.0965625	0.129589	0.456835	0.370642	0.735137	0.133632	9.14077	PC aa
PC aa C36:0	age	84	42	-0.0974402	-0.315712	0.120758	0.113783	0.0246554	0.694038	0.397031	0.735137	0.133632	-9.28434	PC aa
PC aa C36:1	age	84	42	0.08901	-0.0918499	0.269876	0.0945832	0.0285691	0.225331	0.352508	0.735137	0.133632	9.30916	PC aa
PC aa C36:2	age	84	42	0.109392	-0.0705111	0.289296	0.0940994	0.0222454	0.200746	0.252168	0.735137	0.133632	11.5599	PC aa
PC aa C38:1	age	84	42	-0.117294	-0.324292	0.0895022	0.107878	0.0218599	0.540244	0.283574	0.735137	0.133632	-11.0676	PC aa
PC aa C38:3	age	84	42	0.0804183	-0.0959355	0.256791	0.0922402	0.0202933	0.152789	0.388685	0.735137	0.133632	8.37403	PC aa
PC aa C40:2	age	84	42	-0.10963	-0.332122	0.112243	0.115507	0.0589191	0.809918	0.348313	0.735137	0.133632	-10.3835	PC aa
PC aa C40:3	age	84	42	-0.100886	-0.329282	0.126629	0.118304	0.0731955	0.889156	0.398872	0.735137	0.133632	-9.5964	PC aa
PC aa C42:2	age	84	42	-0.11971	-0.337629	0.0975917	0.113187	0.0688269	0.71795	0.296823	0.735137	0.133632	-11.2822	PC aa
PC aa C42:4	age	84	42	-0.121688	-0.346065	0.102091	0.116421	0.0790633	0.864158	0.302211	0.735137	0.133632	-11.4576	PC aa
PC ae C30:2	age	84	42	-0.114678	-0.31406	0.0845786	0.104029	0.0479793	0.465175	0.277262	0.735137	0.133632	-10.8347	PC ae
PC ae C32:1	age	84	42	0.0953169	-0.105113	0.295644	0.104617	0.0361908	0.515455	0.367927	0.735137	0.133632	10.0007	PC ae
PC ae C34:1	age	84	42	0.104126	-0.0819046	0.290148	0.0972287	0.0382665	0.314413	0.290883	0.735137	0.133632	10.974	PC ae
PC ae C36:0	age	84	42	0.0912132	-0.114464	0.296752	0.107294	0.0267071	0.551665	0.400485	0.735137	0.133632	9.55026	PC ae
PC ae C36:1	age	84	42	-0.10072	-0.327118	0.124887	0.117421	0.0465449	0.817383	0.396213	0.735137	0.133632	-9.58137	PC ae
PC ae C36:2	age	84	42	0.104991	-0.0865907	0.296563	0.100128	0.0188365	0.340311	0.300851	0.735137	0.133632	11.0701	PC ae
PC ae C38:1	age	84	42	-0.0993041	-0.317451	0.118256	0.113325	0.0807034	0.761588	0.386251	0.735137	0.133632	-9.45327	PC ae
PC ae C42:1	age	84	42	-0.121195	-0.338004	0.0951035	0.112735	0.0727351	0.706545	0.289099	0.735137	0.133632	-11.4139	PC ae
PC ae C42:2	age	84	42	-0.112981	-0.333855	0.107133	0.114587	0.0490744	0.730166	0.330307	0.735137	0.133632	-10.6833	PC ae
PC ae C42:3	age	84	42	-0.115241	-0.328995	0.0981381	0.111233	0.0457117	0.654448	0.306581	0.735137	0.133632	-10.8849	PC ae
PC ae C42:4	age	84	42	-0.0967647	-0.307255	0.113375	0.109529	0.0397809	0.603911	0.382413	0.735137	0.133632	-9.22304	PC ae
SM (OH) C16:1	age	84	42	0.132911	-0.0767737	0.342745	0.109304	0.112573	0.740754	0.231228	0.735137	0.133632	14.2149	SM
SM C16:1	age	84	42	0.0973468	-0.110944	0.305528	0.108592	0.0637006	0.657804	0.375458	0.735137	0.133632	10.2243	SM
SM C18:1	age	84	42	0.13053	-0.0732073	0.334518	0.106284	0.103947	0.609945	0.226869	0.735137	0.133632	13.9432	SM
SM C20:2	age	84	42	0.100824	-0.0583114	0.25996	0.0822488	0.108883	0.108883	0.223854	0.735137	0.133632	10.6082	SM
SM C26:0	age	84	42	0.110399	-0.0716336	0.292458	0.0951801	0.0282117	0.230708	0.253542	0.735137	0.133632	11.6723	SM
PC aa C40:6	age	84	42	0.0863032	-0.11675	0.289372	0.106058	0.0189975	0.504335	0.420781	0.761954	0.118071	9.01368	PC aa
PC ae C40:3	age	84	42	-0.0872932	-0.301992	0.126935	0.111625	0.0792333	0.730649	0.438907	0.78418	0.105584	-8.35917	PC ae
PC aa C40:4	age	84	42	-0.0771085	-0.270943	0.116592	0.101044	0.0861472	0.458558	0.450121	0.793634	0.10038	-7.42106	PC aa
Asp	age	84	42	-0.0858283	-0.308566	0.136729	0.115819	0.0534345	0.829943	0.462997	0.797261	0.0983994	-8.22482	Aminoacids
lysoPC a C26:0	age	84	42	-0.0654142	-0.231959	0.104119	0.0883939	0.0113229	0.0453235	0.464077	0.797261	0.0983994	-6.33206	lysoPC
C2	age	84	42	0.0525145	-0.142131	0.247179	0.101705	0.0390057	0.414505	0.60854	0.800453	0.0966644	5.39178	Acylcarnitines
Arg	age	84	42	-0.0660353	-0.267997	0.135699	0.10521	0.120032	0.670544	0.533859	0.800453	0.0966644	-6.39022	Aminoacids
Glu	age	84	42	-0.0548087	-0.271007	0.160505	0.111905	0.128516	0.913691	0.626931	0.800453	0.0966644	-5.33338	Aminoacids
Gly	age	84	42	0.0657106	-0.135206	0.266673	0.104974	0.00807214	0.440839	0.535027	0.800453	0.0966644	6.79176	Aminoacids
Ile	age	84	42	0.0561927	-0.134358	0.246777	0.0995281	0.116245	0.531056	0.575592	0.800453	0.0966644	5.78015	Aminoacids
Thr	age	84	42	0.0504044	-0.148056	0.248914	0.103675	0.013082	0.423089	0.629579	0.800453	0.0966644	5.16963	Aminoacids
Tyr	age	84	42	-0.0625002	-0.240196	0.115212	0.0929219	0.0396001	0.210058	0.505209	0.800453	0.0966644	-6.05871	Aminoacids
Taurine	age	84	42	0.0474505	-0.124886	0.219838	0.0901484	0.0300898	0.129017	0.601724	0.800453	0.0966644	4.85943	Biogenic Amines
lysoPC a C16:0	age	84	42	0.0540275	-0.161294	0.268859	0.111933	0.06168	0.715031	0.632015	0.800453	0.0966644	5.55136	lysoPC
lysoPC a C17:0	age	84	42	0.0608565	-0.154035	0.275398	0.111851	0.00630341	0.630195	0.589483	0.800453	0.0966644	6.27464	lysoPC
lysoPC a C20:3	age	84	42	-0.0588972	-0.244022	0.126229	0.0966702	0.0269482	0.263047	0.545934	0.800453	0.0966644	-5.71964	lysoPC
lysoPC a C26:1	age	84	42	-0.0636698	-0.264602	0.137101	0.104802	0.0796854	0.53734	0.547101	0.800453	0.0966644	-6.16852	lysoPC
lysoPC a C28:1	age	84	42	-0.0447239	-0.21244	0.122992	0.0866835	0.0137171	0.0137171	0.607316	0.800453	0.0966644	-4.37386	lysoPC
PC aa C32:1	age	84	42	-0.061726	-0.251632	0.12813	0.0991571	0.145775	0.549413	0.537237	0.800453	0.0966644	-5.98596	PC aa
PC aa C32:3	age	84	42	-0.0602114	-0.2284	0.107977	0.0869277	0.00835106	0.00835106	0.490528	0.800453	0.0966644	-5.84346	PC aa
PC aa C38:0	age	84	42	0.059277	-0.136014	0.254548	0.102041	0.00934064	0.369118	0.564651	0.800453	0.0966644	6.10691	PC aa
PC aa C42:0	age	84	42	0.0519896	-0.129542	0.233546	0.094918	0.00664586	0.186621	0.587069	0.800453	0.0966644	5.33648	PC aa
PC aa C42:1	age	84	42	-0.0612605	-0.267269	0.144621	0.107486	0.0291186	0.531445	0.572015	0.800453	0.0966644	-5.94218	PC aa
PC ae C30:0	age	84	42	-0.0472879	-0.235666	0.141074	0.098289	0.0158682	0.277555	0.633194	0.800453	0.0966644	-4.61873	PC ae
PC ae C30:1	age	84	42	0.0500214	-0.117774	0.217816	0.0867245	0.0128168	0.0128168	0.565704	0.800453	0.0966644	5.12936	PC ae
PC ae C32:2	age	84	42	-0.0734554	-0.276616	0.129629	0.106082	0.00884575	0.470114	0.492826	0.800453	0.0966644	-7.08224	PC ae
PC ae C34:0	age	84	42	0.0648413	-0.122361	0.252033	0.0977628	0.0237185	0.288023	0.511192	0.800453	0.0966644	6.69897	PC ae
PC ae C34:2	age	84	42	0.0572474	-0.12914	0.243582	0.0972658	0.063463	0.370888	0.559648	0.800453	0.0966644	5.89177	PC ae
PC ae C36:3	age	84	42	0.0532937	-0.121008	0.227653	0.0910536	0.05062	0.189439	0.561868	0.800453	0.0966644	5.47394	PC ae
PC ae C40:1	age	84	42	-0.0582599	-0.265223	0.148561	0.107983	0.0152787	0.516335	0.592642	0.800453	0.0966644	-5.65953	PC ae
PC ae C42:5	age	84	42	-0.054506	-0.263804	0.1545	0.109019	0.0748256	0.642507	0.619944	0.800453	0.0966644	-5.30472	PC ae
SM (OH) C22:2	age	84	42	0.061528	-0.109231	0.232276	0.0893482	0.00927409	0.0637254	0.495186	0.800453	0.0966644	6.34602	SM
H1	age	84	42	0.0513555	-0.137405	0.24011	0.098671	0.0170117	0.292721	0.605736	0.800453	0.0966644	5.26971	Sugars
Leu	age	84	42	0.0429968	-0.140178	0.226164	0.095739	0.076376	0.347444	0.655855	0.817059	0.0877467	4.39345	Aminoacids
Phe	age	84	42	-0.0455001	-0.241153	0.1501	0.102165	0.0295768	0.411494	0.658525	0.817059	0.0877467	-4.44805	Aminoacids
Creatinine	age	84	42	0.0431176	-0.159179	0.245565	0.105651	0.0203714	0.480315	0.685537	0.84277	0.0742909	4.40606	Biogenic Amines
PC ae C40:2	age	84	42	-0.0434019	-0.260403	0.17317	0.112869	0.024668	0.666768	0.70267	0.85598	0.0675364	-4.24735	PC ae
Pro	age	84	42	0.0363461	-0.157464	0.230261	0.101263	0.0476074	0.462722	0.721688	0.863448	0.063764	3.70147	Aminoacids
Trp	age	84	42	0.0371746	-0.158383	0.232674	0.10211	0.0448496	0.438304	0.717779	0.863448	0.063764	3.78742	Aminoacids
Ser	age	84	42	0.0375629	-0.180689	0.25584	0.113771	0.00901323	0.697029	0.743027	0.881112	0.0549691	3.82773	Aminoacids
C18:1	age	84	42	0.0290021	-0.158982	0.217034	0.0981696	0.072772	0.399543	0.769243	0.891212	0.0500192	2.94267	Acylcarnitines
Ala	age	84	42	-0.0247398	-0.220773	0.171375	0.102416	0.0606907	0.536887	0.810424	0.891212	0.0500192	-2.44363	Aminoacids
Lys	age	84	42	0.0234333	-0.170318	0.217183	0.10126	0.0415847	0.430883	0.818219	0.891212	0.0500192	2.371	Aminoacids
Val	age	84	42	0.0253354	-0.165257	0.215917	0.0996064	0.0099784	0.308977	0.800564	0.891212	0.0500192	2.5659	Aminoacids
lysoPC a C16:1	age	84	42	0.0198325	-0.152003	0.191699	0.0898956	0.0284056	0.112923	0.826559	0.891212	0.0500192	2.00305	lysoPC
lysoPC a C18:0	age	84	42	-0.0245267	-0.233324	0.183837	0.108516	0.0594244	0.603674	0.822381	0.891212	0.0500192	-2.42283	lysoPC
lysoPC a C28:0	age	84	42	-0.0241073	-0.213275	0.165047	0.0986441	0.0128687	0.270944	0.808367	0.891212	0.0500192	-2.38191	lysoPC
PC aa C30:0	age	84	42	0.0323106	-0.169569	0.234052	0.105292	0.036571	0.498558	0.760581	0.891212	0.0500192	3.28382	PC aa
PC aa C32:2	age	84	42	-0.0187879	-0.187842	0.150292	0.0883885	0.138043	0.287869	0.832801	0.891212	0.0500192	-1.86125	PC aa
PC aa C40:5	age	84	42	0.0181738	-0.166175	0.202513	0.0962994	0.0636995	0.320755	0.851307	0.891212	0.0500192	1.83399	PC aa
PC aa C42:5	age	84	42	0.0229091	-0.203201	0.248099	0.117182	0.026647	0.785711	0.846018	0.891212	0.0500192	2.31735	PC aa
PC ae C34:3	age	84	42	0.0261619	-0.179235	0.231473	0.107122	0.0643179	0.652686	0.808337	0.891212	0.0500192	2.65071	PC ae
PC ae C40:4	age	84	42	-0.0247795	-0.239387	0.189426	0.11164	0.0442564	0.680861	0.825497	0.891212	0.0500192	-2.4475	PC ae
PC ae C44:4	age	84	42	0.0253951	-0.160117	0.210916	0.0968901	0.0164081	0.250789	0.79468	0.891212	0.0500192	2.57203	PC ae
SM C26:1	age	84	42	0.0189105	-0.15849	0.196321	0.0927908	0.0339141	0.195558	0.839584	0.891212	0.0500192	1.90904	SM
His	age	84	42	0.0154062	-0.18857	0.219314	0.106473	0.0159187	0.498481	0.885695	0.920024	0.0362009	1.55255	Aminoacids
PC ae C38:3	age	84	42	-0.0131869	-0.227212	0.200602	0.111475	0.0399601	0.679066	0.906435	0.934325	0.0295018	-1.31003	PC ae
Gln	age	84	42	0.0096419	-0.198823	0.219389	0.10831	0.216887	0.8382	0.929529	0.950816	0.0219034	0.968854	Aminoacids
PC ae C38:2	age	84	42	0.00677484	-0.210482	0.223485	0.112879	0.0191493	0.672142	0.952449	0.96688	0.0146276	0.679784	PC ae
Kynurenine	age	84	42	-0.003323	-0.189203	0.182553	0.0971196	0.0331653	0.290105	0.972886	0.980201	0.00868488	-0.331749	Biogenic Amines
PC ae C40:5	age	84	42	0.00181871	-0.205905	0.209469	0.108354	0.0452903	0.612064	0.986693	0.986693	0.00581789	0.182036	PC ae
t4-OH-Pro	sexM	84	42	0.972947	0.504285	1.44162	0.245023	0.343889	0.525733	0.000302864	0.0405837	1.39165	164.573	Biogenic Amines
C18:1	sexM	84	42	0.651696	0.0732642	1.23019	0.302308	0.072772	0.399543	0.0374144	0.862714	0.0641334	91.8793	Acylcarnitines
Gln	sexM	84	42	-0.75917	-1.40204	-0.114698	0.334927	0.216887	0.8382	0.0292572	0.862714	0.0641334	-53.1945	Aminoacids
Ile	sexM	84	42	0.721225	0.134133	1.30841	0.306654	0.116245	0.531056	0.0238783	0.862714	0.0641334	105.695	Aminoacids
lysoPC a C20:4	sexM	84	42	0.660867	0.0693897	1.25235	0.308706	0.161085	0.629447	0.038629	0.862714	0.0641334	93.647	lysoPC
SM C20:2	sexM	84	42	-0.569992	-1.05958	-0.0804045	0.253042	0.108883	0.108883	0.0270266	0.862714	0.0641334	-43.447	SM
C0	sexM	84	42	0.243138	-0.408983	0.894718	0.339899	0.0368298	0.664808	0.478731	0.99548	0.00196725	27.5244	Acylcarnitines
C2	sexM	84	42	0.165805	-0.433666	0.765313	0.313245	0.0390057	0.414505	0.599617	0.99548	0.00196725	18.0343	Acylcarnitines
C14:1	sexM	84	42	0.380912	-0.264638	1.0266	0.336849	0.043546	0.621098	0.265094	0.99548	0.00196725	46.3619	Acylcarnitines
Ala	sexM	84	42	-0.0163173	-0.620436	0.588108	0.31562	0.0606907	0.536887	0.959043	0.99548	0.00196725	-1.61849	Aminoacids
Arg	sexM	84	42	-0.174744	-0.797029	0.44735	0.324521	0.120032	0.670544	0.593323	0.99548	0.00196725	-16.0328	Aminoacids
Asn	sexM	84	42	-0.139394	-0.725433	0.446736	0.306229	0.0842769	0.459701	0.651534	0.99548	0.00196725	-13.0114	Aminoacids
Asp	sexM	84	42	0.200559	-0.488628	0.889434	0.358413	0.0534345	0.829943	0.57896	0.99548	0.00196725	22.2086	Aminoacids
Cit	sexM	84	42	0.351883	-0.219754	0.923465	0.298879	0.0468733	0.319863	0.246476	0.99548	0.00196725	42.1742	Aminoacids
Glu	sexM	84	42	0.633705	-0.0364415	1.30322	0.34774	0.128516	0.913691	0.0760321	0.99548	0.00196725	88.458	Aminoacids
Gly	sexM	84	42	0.133302	-0.485597	0.752347	0.323378	0.00807214	0.440839	0.682485	0.99548	0.00196725	14.2595	Aminoacids
His	sexM	84	42	0.0701857	-0.558144	0.698462	0.328091	0.0159187	0.498481	0.83173	0.99548	0.00196725	7.27074	Aminoacids
Leu	sexM	84	42	0.454036	-0.109807	1.01787	0.29476	0.076376	0.347444	0.131638	0.99548	0.00196725	57.4654	Aminoacids
Lys	sexM	84	42	-0.339225	-0.936015	0.257653	0.311895	0.0415847	0.430883	0.283587	0.99548	0.00196725	-28.7678	Aminoacids
Met	sexM	84	42	-0.0713673	-0.755999	0.614062	0.356951	0.0354937	0.739401	0.842601	0.99548	0.00196725	-6.88801	Aminoacids
Orn	sexM	84	42	0.330296	-0.297405	0.958053	0.327726	0.0369778	0.541558	0.319787	0.99548	0.00196725	39.138	Aminoacids
Phe	sexM	84	42	-0.208831	-0.811075	0.393369	0.314663	0.0295768	0.411494	0.510844	0.99548	0.00196725	-18.8468	Aminoacids
Pro	sexM	84	42	0.292828	-0.303918	0.889865	0.311945	0.0476074	0.462722	0.354013	0.99548	0.00196725	34.0212	Aminoacids
Ser	sexM	84	42	-0.156894	-0.830579	0.517	0.351191	0.00901323	0.697029	0.657538	0.99548	0.00196725	-14.5205	Aminoacids
Thr	sexM	84	42	0.141883	-0.469308	0.753175	0.319346	0.013082	0.423089	0.659319	0.99548	0.00196725	15.2442	Aminoacids
Trp	sexM	84	42	0.299722	-0.30233	0.901702	0.314519	0.0448496	0.438304	0.346539	0.99548	0.00196725	34.9483	Aminoacids
Tyr	sexM	84	42	-0.0404136	-0.587159	0.506329	0.28599	0.0396001	0.210058	0.888364	0.99548	0.00196725	-3.96079	Aminoacids
Val	sexM	84	42	0.154366	-0.432293	0.741014	0.306676	0.0099784	0.308977	0.617579	0.99548	0.00196725	16.6918	Aminoacids
ADMA	sexM	84	42	-0.284061	-0.796071	0.227949	0.264631	0.0283215	0.0283215	0.286309	0.99548	0.00196725	-24.7279	Biogenic Amines
Creatinine	sexM	84	42	0.348467	-0.274386	0.971696	0.32552	0.0203714	0.480315	0.291373	0.99548	0.00196725	41.6893	Biogenic Amines
Kynurenine	sexM	84	42	0.41515	-0.156606	0.986871	0.298984	0.0331653	0.290105	0.173185	0.99548	0.00196725	51.4597	Biogenic Amines
Taurine	sexM	84	42	0.0602782	-0.469811	0.590456	0.277403	0.0300898	0.129017	0.829157	0.99548	0.00196725	6.2132	Biogenic Amines
lysoPC a C16:0	sexM	84	42	0.36505	-0.298275	1.02774	0.345527	0.06168	0.715031	0.29731	0.99548	0.00196725	44.0586	lysoPC
lysoPC a C16:1	sexM	84	42	-0.0700898	-0.598762	0.458626	0.276616	0.0284056	0.112923	0.801329	0.99548	0.00196725	-6.76899	lysoPC
lysoPC a C17:0	sexM	84	42	0.0677736	-0.593963	0.729039	0.345012	0.00630341	0.630195	0.8453	0.99548	0.00196725	7.0123	lysoPC
lysoPC a C18:0	sexM	84	42	0.310849	-0.330677	0.951825	0.334581	0.0594244	0.603674	0.358701	0.99548	0.00196725	36.4583	lysoPC
lysoPC a C18:1	sexM	84	42	0.460938	-0.177084	1.09884	0.33281	0.0578371	0.630742	0.173948	0.99548	0.00196725	58.5561	lysoPC
lysoPC a C18:2	sexM	84	42	0.331515	-0.226996	0.890012	0.29202	0.0688088	0.314744	0.263309	0.99548	0.00196725	39.3076	lysoPC
lysoPC a C20:3	sexM	84	42	-0.119245	-0.688381	0.44988	0.29758	0.0269482	0.263047	0.690858	0.99548	0.00196725	-11.241	lysoPC
lysoPC a C24:0	sexM	84	42	0.212297	-0.362542	0.786915	0.300446	0.126992	0.445465	0.484346	0.99548	0.00196725	23.6515	lysoPC
lysoPC a C26:0	sexM	84	42	-0.046639	-0.560878	0.47308	0.271965	0.0113229	0.0453235	0.864803	0.99548	0.00196725	-4.55681	lysoPC
lysoPC a C26:1	sexM	84	42	0.244043	-0.37454	0.862304	0.322955	0.0796854	0.53734	0.454535	0.99548	0.00196725	27.6399	lysoPC
lysoPC a C28:0	sexM	84	42	-0.132035	-0.712462	0.448357	0.303673	0.0128687	0.270944	0.666415	0.99548	0.00196725	-12.3689	lysoPC
lysoPC a C28:1	sexM	84	42	-0.0650166	-0.581001	0.450968	0.266685	0.0137171	0.0137171	0.808013	0.99548	0.00196725	-6.29481	lysoPC
PC aa C24:0	sexM	84	42	0.190676	-0.436817	0.817703	0.327134	0.151216	0.699868	0.563398	0.99548	0.00196725	21.0067	PC aa
PC aa C26:0	sexM	84	42	0.0378833	-0.518459	0.594249	0.291017	0.0426747	0.243951	0.897131	0.99548	0.00196725	3.861	PC aa
PC aa C28:1	sexM	84	42	-0.379643	-0.923866	0.164625	0.284674	0.0508397	0.21685	0.190354	0.99548	0.00196725	-31.5895	PC aa
PC aa C30:0	sexM	84	42	-0.258411	-0.879768	0.362768	0.324431	0.036571	0.498558	0.430614	0.99548	0.00196725	-22.7722	PC aa
PC aa C30:2	sexM	84	42	-0.0867175	-0.601333	0.427897	0.265978	0.0187596	0.0187596	0.745251	0.99548	0.00196725	-8.30639	PC aa
PC aa C32:0	sexM	84	42	0.151054	-0.497888	0.800263	0.338687	0.0172225	0.592097	0.658087	0.99548	0.00196725	16.306	PC aa
PC aa C32:1	sexM	84	42	-0.166995	-0.752031	0.417938	0.305516	0.145775	0.549413	0.587799	0.99548	0.00196725	-15.3796	PC aa
PC aa C32:2	sexM	84	42	-0.264365	-0.784419	0.25572	0.272034	0.138043	0.287869	0.337297	0.99548	0.00196725	-23.2306	PC aa
PC aa C32:3	sexM	84	42	-0.0128348	-0.530273	0.504603	0.267437	0.00835106	0.00835106	0.961842	0.99548	0.00196725	-1.27528	PC aa
PC aa C34:1	sexM	84	42	-0.0629215	-0.641227	0.515375	0.302267	0.0611525	0.373897	0.836194	0.99548	0.00196725	-6.09828	PC aa
PC aa C34:2	sexM	84	42	-0.44769	-1.01953	0.124189	0.298805	0.115526	0.461958	0.142189	0.99548	0.00196725	-36.0897	PC aa
PC aa C34:3	sexM	84	42	-0.0767334	-0.621084	0.467609	0.284718	0.0523015	0.225723	0.788984	0.99548	0.00196725	-7.38633	PC aa
PC aa C34:4	sexM	84	42	-0.239262	-0.80839	0.329782	0.297387	0.129589	0.456835	0.426036	0.99548	0.00196725	-21.2791	PC aa
PC aa C36:0	sexM	84	42	-0.0560844	-0.729938	0.61737	0.351193	0.0246554	0.694038	0.873956	0.99548	0.00196725	-5.45407	PC aa
PC aa C36:1	sexM	84	42	0.250044	-0.306601	0.806688	0.291122	0.0285691	0.225331	0.395719	0.99548	0.00196725	28.4082	PC aa
PC aa C36:2	sexM	84	42	0.0675897	-0.486126	0.621299	0.289617	0.0222454	0.200746	0.81671	0.99548	0.00196725	6.99262	PC aa
PC aa C36:3	sexM	84	42	-0.0110906	-0.543654	0.521464	0.278608	0.0429183	0.159216	0.968453	0.99548	0.00196725	-1.10294	PC aa
PC aa C36:4	sexM	84	42	0.150138	-0.46672	0.76726	0.321833	0.122803	0.665445	0.643461	0.99548	0.00196725	16.1994	PC aa
PC aa C36:5	sexM	84	42	0.195762	-0.357639	0.749169	0.289356	0.0900851	0.340726	0.502752	0.99548	0.00196725	21.6237	PC aa
PC aa C36:6	sexM	84	42	-0.213402	-0.739855	0.313052	0.275339	0.119219	0.289547	0.443047	0.99548	0.00196725	-19.2168	PC aa
PC aa C38:0	sexM	84	42	0.183505	-0.417823	0.784799	0.314242	0.00934064	0.369118	0.562644	0.99548	0.00196725	20.1421	PC aa
PC aa C38:1	sexM	84	42	-0.0740868	-0.711157	0.562779	0.332501	0.0218599	0.540244	0.824849	0.99548	0.00196725	-7.14089	PC aa
PC aa C38:3	sexM	84	42	0.0736872	-0.468948	0.61633	0.283862	0.0202933	0.152789	0.796566	0.99548	0.00196725	7.647	PC aa
PC aa C38:4	sexM	84	42	0.278396	-0.260734	0.817515	0.282007	0.0549825	0.208019	0.329731	0.99548	0.00196725	32.1009	PC aa
PC aa C38:5	sexM	84	42	0.212865	-0.323346	0.749067	0.280477	0.0657941	0.219069	0.452523	0.99548	0.00196725	23.7218	PC aa
PC aa C38:6	sexM	84	42	0.147926	-0.428866	0.72476	0.301584	0.0340503	0.31888	0.626602	0.99548	0.00196725	15.9427	PC aa
PC aa C40:1	sexM	84	42	0.00210747	-0.669227	0.672722	0.349642	0.0459874	0.714736	0.995222	0.99548	0.00196725	0.210969	PC aa
PC aa C40:2	sexM	84	42	0.222933	-0.463928	0.909052	0.357223	0.0589191	0.809918	0.536225	0.99548	0.00196725	24.9737	PC aa
PC aa C40:3	sexM	84	42	0.135553	-0.571649	0.841673	0.367068	0.0731955	0.889156	0.71392	0.99548	0.00196725	14.517	PC aa
PC aa C40:4	sexM	84	42	0.217558	-0.378227	0.813117	0.311231	0.0861472	0.458558	0.488839	0.99548	0.00196725	24.3038	PC aa
PC aa C40:5	sexM	84	42	-0.0220394	-0.589098	0.544986	0.296468	0.0636995	0.320755	0.941129	0.99548	0.00196725	-2.17983	PC aa
PC aa C40:6	sexM	84	42	0.0777724	-0.547942	0.703638	0.326821	0.0189975	0.504335	0.813175	0.99548	0.00196725	8.08766	PC aa
PC aa C42:0	sexM	84	42	-0.0496753	-0.608163	0.508841	0.292136	0.00664586	0.186621	0.865881	0.99548	0.00196725	-4.84616	PC aa
PC aa C42:1	sexM	84	42	0.15166	-0.48293	0.785996	0.331265	0.0291186	0.531445	0.649666	0.99548	0.00196725	16.3765	PC aa
PC aa C42:2	sexM	84	42	0.135856	-0.535021	0.805817	0.349403	0.0688269	0.71795	0.69958	0.99548	0.00196725	14.5517	PC aa
PC aa C42:4	sexM	84	42	0.189631	-0.504687	0.883153	0.360703	0.0790633	0.864158	0.602062	0.99548	0.00196725	20.8803	PC aa
PC aa C42:5	sexM	84	42	0.191514	-0.50503	0.886876	0.362248	0.026647	0.785711	0.600078	0.99548	0.00196725	21.1082	PC aa
PC aa C42:6	sexM	84	42	0.0375521	-0.644451	0.718307	0.354871	0.0828812	0.765231	0.916287	0.99548	0.00196725	3.8266	PC aa
PC ae C30:0	sexM	84	42	0.00325251	-0.575514	0.581982	0.302585	0.0158682	0.277555	0.99148	0.99548	0.00196725	0.32578	PC ae
PC ae C30:1	sexM	84	42	-0.0193733	-0.535602	0.496855	0.266812	0.0128168	0.0128168	0.942297	0.99548	0.00196725	-1.91869	PC ae
PC ae C30:2	sexM	84	42	0.0595297	-0.554	0.672799	0.320471	0.0479793	0.465175	0.853635	0.99548	0.00196725	6.13373	PC ae
PC ae C32:1	sexM	84	42	-0.0893454	-0.706788	0.527842	0.322385	0.0361908	0.515455	0.783173	0.99548	0.00196725	-8.54704	PC ae
PC ae C32:2	sexM	84	42	0.00209415	-0.623721	0.627707	0.326842	0.00884575	0.470114	0.994921	0.99548	0.00196725	0.209635	PC ae
PC ae C34:0	sexM	84	42	-0.256417	-0.832034	0.31916	0.300969	0.0237185	0.288023	0.399625	0.99548	0.00196725	-22.6181	PC ae
PC ae C34:1	sexM	84	42	-0.183032	-0.755591	0.389493	0.299341	0.0382665	0.314413	0.544528	0.99548	0.00196725	-16.7258	PC ae
PC ae C34:2	sexM	84	42	-0.470599	-1.04361	0.102305	0.299498	0.063463	0.370888	0.12449	0.99548	0.00196725	-37.5372	PC ae
PC ae C34:3	sexM	84	42	-0.305253	-0.938847	0.328049	0.330426	0.0643179	0.652686	0.361334	0.99548	0.00196725	-26.3063	PC ae
PC ae C36:0	sexM	84	42	-0.203925	-0.837593	0.429463	0.330721	0.0267071	0.551665	0.541138	0.99548	0.00196725	-18.4477	PC ae
PC ae C36:1	sexM	84	42	0.054787	-0.643921	0.752478	0.363245	0.0465449	0.817383	0.880898	0.99548	0.00196725	5.63156	PC ae
PC ae C36:2	sexM	84	42	-0.0118182	-0.601671	0.578024	0.308309	0.0188365	0.340311	0.96962	0.99548	0.00196725	-1.17486	PC ae
PC ae C36:3	sexM	84	42	-0.441699	-0.977277	0.0939618	0.280217	0.05062	0.189439	0.123444	0.99548	0.00196725	-35.7057	PC ae
PC ae C36:4	sexM	84	42	0.154615	-0.481162	0.7899	0.331606	0.0514244	0.612356	0.643683	0.99548	0.00196725	16.7209	PC ae
PC ae C36:5	sexM	84	42	0.250331	-0.332914	0.833649	0.304859	0.0648613	0.393086	0.416655	0.99548	0.00196725	28.445	PC ae
PC ae C38:0	sexM	84	42	-0.132915	-0.715907	0.450119	0.304662	0.0775328	0.436122	0.665078	0.99548	0.00196725	-12.4461	PC ae
PC ae C38:1	sexM	84	42	0.324735	-0.347763	0.996378	0.350057	0.0807034	0.761588	0.359383	0.99548	0.00196725	38.3665	PC ae
PC ae C38:2	sexM	84	42	0.293993	-0.374498	0.961779	0.348318	0.0191493	0.672142	0.403885	0.99548	0.00196725	34.1775	PC ae
PC ae C38:3	sexM	84	42	0.341515	-0.318405	1.00117	0.343985	0.0399601	0.679066	0.326931	0.99548	0.00196725	40.7078	PC ae
PC ae C38:4	sexM	84	42	0.367478	-0.182385	0.917343	0.287548	0.0626185	0.266054	0.208919	0.99548	0.00196725	44.4088	PC ae
PC ae C38:5	sexM	84	42	0.316496	-0.23207	0.865063	0.286856	0.0829963	0.298343	0.276735	0.99548	0.00196725	37.2311	PC ae
PC ae C38:6	sexM	84	42	-0.00865423	-0.668266	0.650533	0.343514	0.0679557	0.746805	0.98003	0.99548	0.00196725	-0.861689	PC ae
PC ae C40:1	sexM	84	42	0.0224999	-0.614934	0.659625	0.332778	0.0152787	0.516335	0.946449	0.99548	0.00196725	2.27549	PC ae
PC ae C40:2	sexM	84	42	0.108065	-0.560164	0.775739	0.348259	0.024668	0.666768	0.758004	0.99548	0.00196725	11.412	PC ae
PC ae C40:3	sexM	84	42	0.373316	-0.288368	1.03436	0.344629	0.0792333	0.730649	0.285424	0.99548	0.00196725	45.2543	PC ae
PC ae C40:4	sexM	84	42	0.326687	-0.334344	0.98725	0.344497	0.0442564	0.680861	0.348852	0.99548	0.00196725	38.6368	PC ae
PC ae C40:5	sexM	84	42	0.437641	-0.20276	1.078	0.334123	0.0452903	0.612064	0.197941	0.99548	0.00196725	54.9049	PC ae
PC ae C40:6	sexM	84	42	0.151786	-0.429512	0.733086	0.303827	0.0537846	0.374333	0.620207	0.99548	0.00196725	16.3911	PC ae
PC ae C42:1	sexM	84	42	0.147549	-0.520331	0.814548	0.347946	0.0727351	0.706545	0.673936	0.99548	0.00196725	15.899	PC ae
PC ae C42:2	sexM	84	42	0.152788	-0.526833	0.831346	0.353819	0.0490744	0.730166	0.668316	0.99548	0.00196725	16.5078	PC ae
PC ae C42:3	sexM	84	42	0.0533116	-0.604922	0.711029	0.343139	0.0457117	0.654448	0.877346	0.99548	0.00196725	5.47583	PC ae
PC ae C42:4	sexM	84	42	0.127454	-0.520076	0.774558	0.33773	0.0397809	0.603911	0.707961	0.99548	0.00196725	13.5932	PC ae
PC ae C42:5	sexM	84	42	0.399106	-0.245653	1.04334	0.336231	0.0748256	0.642507	0.242584	0.99548	0.00196725	49.0492	PC ae
PC ae C44:3	sexM	84	42	0.00173366	-0.580087	0.583526	0.304086	0.0551837	0.374531	0.99548	0.99548	0.00196725	0.173516	PC ae
PC ae C44:4	sexM	84	42	-0.266242	-0.836528	0.304036	0.298253	0.0164081	0.250789	0.377769	0.99548	0.00196725	-23.3746	PC ae
PC ae C44:5	sexM	84	42	0.226779	-0.359677	0.81291	0.306101	0.13289	0.602156	0.463344	0.99548	0.00196725	25.4553	PC ae
PC ae C44:6	sexM	84	42	0.143993	-0.38118	0.669246	0.274774	0.0728069	0.199162	0.603343	0.99548	0.00196725	15.4876	PC ae
SM (OH) C14:1	sexM	84	42	-0.418496	-1.02566	0.188292	0.316696	0.117732	0.637215	0.19416	0.99548	0.00196725	-34.1964	SM
SM (OH) C16:1	sexM	84	42	-0.2429	-0.890324	0.404833	0.337464	0.112573	0.740754	0.475969	0.99548	0.00196725	-21.565	SM
SM (OH) C22:1	sexM	84	42	-0.023748	-0.542404	0.494915	0.271382	0.0418621	0.103838	0.930723	0.99548	0.00196725	-2.34682	SM
SM (OH) C22:2	sexM	84	42	-0.016924	-0.542322	0.508447	0.274913	0.00927409	0.0637254	0.951232	0.99548	0.00196725	-1.67816	SM
SM (OH) C24:1	sexM	84	42	0.0296582	-0.494503	0.553811	0.274254	0.0409918	0.122801	0.914448	0.99548	0.00196725	3.01024	SM
SM C16:0	sexM	84	42	-0.193824	-0.818602	0.430771	0.326083	0.0513174	0.562785	0.555705	0.99548	0.00196725	-17.6197	SM
SM C16:1	sexM	84	42	-0.239744	-0.882065	0.4025	0.334979	0.0637006	0.657804	0.478447	0.99548	0.00196725	-21.3171	SM
SM C18:0	sexM	84	42	0.0638597	-0.577657	0.705879	0.334991	0.0433628	0.576008	0.849839	0.99548	0.00196725	6.59428	SM
SM C18:1	sexM	84	42	0.0777715	-0.549832	0.705805	0.327668	0.103947	0.609945	0.81366	0.99548	0.00196725	8.08757	SM
SM C22:3	sexM	84	42	0.145423	-0.442833	0.733725	0.307313	0.0984829	0.488886	0.638726	0.99548	0.00196725	15.6528	SM
SM C24:0	sexM	84	42	0.162807	-0.367219	0.692849	0.277302	0.0299813	0.123267	0.560564	0.99548	0.00196725	17.6809	SM
SM C24:1	sexM	84	42	0.187035	-0.321797	0.694217	0.267645	0.0433502	0.0791419	0.488905	0.99548	0.00196725	20.5669	SM
SM C26:0	sexM	84	42	0.010964	-0.548984	0.570941	0.292964	0.0282117	0.230708	0.97035	0.99548	0.00196725	1.10243	SM
SM C26:1	sexM	84	42	0.0786875	-0.467278	0.624667	0.285579	0.0339141	0.195558	0.784382	0.99548	0.00196725	8.18662	SM
H1	sexM	84	42	-0.114162	-0.695154	0.466795	0.303775	0.0170117	0.292721	0.709147	0.99548	0.00196725	-10.7887	Sugars
Gln	triglycerides	84	42	-0.00813281	-0.012704	-0.00322477	0.00236053	0.216887	0.8382	0.000912388	0.0617039	1.20969	-0.809983	Aminoacids
PC aa C32:1	triglycerides	84	42	0.00922973	0.00398574	0.0144118	0.00270656	0.145775	0.549413	0.00112242	0.0617039	1.20969	0.927245	PC aa
PC aa C32:2	triglycerides	84	42	0.00875472	0.00370001	0.0137367	0.00259139	0.138043	0.287869	0.00138143	0.0617039	1.20969	0.879315	PC aa
Arg	triglycerides	84	42	0.00831068	0.00314482	0.0134573	0.00267765	0.120032	0.670544	0.00270853	0.0907357	1.04222	0.834531	Aminoacids
PC aa C24:0	triglycerides	84	42	0.007426	0.00212638	0.012548	0.00266369	0.151216	0.699868	0.00672012	0.155822	0.80737	0.745364	PC aa
PC aa C34:4	triglycerides	84	42	0.00758387	0.00231112	0.0127833	0.00271419	0.129589	0.456835	0.00697713	0.155822	0.80737	0.76127	PC aa
PC aa C40:3	triglycerides	84	42	0.00578147	0.00144066	0.00993072	0.00215711	0.0731955	0.889156	0.00911886	0.174561	0.758053	0.579822	PC aa
SM C18:1	triglycerides	84	42	-0.0073251	-0.0127098	-0.0017641	0.00279435	0.103947	0.609945	0.010742	0.179929	0.7449	-0.729833	SM
Glu	triglycerides	84	42	0.00475763	0.00103818	0.00847631	0.00190556	0.128516	0.913691	0.014958	0.190135	0.720939	0.476896	Aminoacids
PC aa C36:6	triglycerides	84	42	0.00655268	0.00155307	0.0115658	0.00261414	0.119219	0.289547	0.0152629	0.190135	0.720939	0.65742	PC aa
SM (OH) C16:1	triglycerides	84	42	-0.00647899	-0.0115075	-0.00134377	0.00262107	0.112573	0.740754	0.0156081	0.190135	0.720939	-0.645804	SM
PC ae C44:5	triglycerides	84	42	-0.00634775	-0.011621	-0.00124975	0.00263895	0.13289	0.602156	0.0188712	0.210728	0.676277	-0.632764	PC ae
PC aa C42:4	triglycerides	84	42	0.00539088	0.00084302	0.00977838	0.00228156	0.0790633	0.864158	0.020702	0.213389	0.670827	0.540544	PC aa
PC aa C42:6	triglycerides	84	42	0.00588373	0.000428353	0.0110298	0.00266064	0.0828812	0.765231	0.0298766	0.275651	0.559641	0.590107	PC aa
PC aa C40:4	triglycerides	84	42	0.00620322	0.000590799	0.0116586	0.00281551	0.0861472	0.458558	0.0313785	0.275651	0.559641	0.62225	PC aa
PC aa C34:2	triglycerides	84	42	0.0058841	0.000685049	0.0111063	0.0027154	0.115526	0.461958	0.0341651	0.275651	0.559641	0.590144	PC aa
PC aa C40:5	triglycerides	84	42	0.00594688	0.000540859	0.0112689	0.00277155	0.0636995	0.320755	0.0362669	0.275651	0.559641	0.59646	PC aa
Ala	triglycerides	84	42	0.00579734	0.00043389	0.0113617	0.00276027	0.0606907	0.536887	0.0395304	0.275651	0.559641	0.581418	Aminoacids
lysoPC a C24:0	triglycerides	84	42	0.00574797	6.10191e-05	0.0112269	0.00275023	0.126992	0.445465	0.0410377	0.275651	0.559641	0.576452	lysoPC
lysoPC a C26:1	triglycerides	84	42	0.00590575	0.000255836	0.0113832	0.00283508	0.0796854	0.53734	0.0411419	0.275651	0.559641	0.592322	lysoPC
PC ae C42:1	triglycerides	84	42	0.0053285	-0.000299002	0.0106719	0.00275802	0.0727351	0.706545	0.0570374	0.363953	0.438955	0.534273	PC ae
PC aa C42:2	triglycerides	84	42	0.00517051	-0.000375795	0.0104584	0.00273915	0.0688269	0.71795	0.0628056	0.369553	0.432323	0.51839	PC aa
PC ae C38:1	triglycerides	84	42	0.00495831	-0.000328426	0.0100233	0.00263396	0.0807034	0.761588	0.0634308	0.369553	0.432323	0.497062	PC ae
Asp	triglycerides	84	42	0.00433683	-0.000405982	0.00899745	0.00241902	0.0534345	0.829943	0.0768489	0.406329	0.391122	0.434624	Aminoacids
PC ae C44:6	triglycerides	84	42	-0.00472865	-0.00994043	0.000385697	0.00263333	0.0728069	0.199162	0.078484	0.406329	0.391122	-0.471749	PC ae
PC ae C36:1	triglycerides	84	42	0.0044372	-0.000578942	0.0092427	0.00250143	0.0465449	0.817383	0.0799266	0.406329	0.391122	0.444706	PC ae
PC ae C34:3	triglycerides	84	42	-0.0047991	-0.010161	0.000422213	0.00272101	0.0643179	0.652686	0.0819104	0.406329	0.391122	-0.47876	PC ae
t4-OH-Pro	triglycerides	84	42	-0.00401523	-0.00839602	0.000378058	0.00228937	0.343889	0.525733	0.0849047	0.406329	0.391122	-0.400718	Biogenic Amines
PC ae C40:3	triglycerides	84	42	0.00457964	-0.000720078	0.00971858	0.00267767	0.0792333	0.730649	0.091167	0.421255	0.375455	0.459015	PC ae
Tyr	triglycerides	84	42	0.00456188	-0.000645189	0.00980776	0.00272265	0.0396001	0.210058	0.0997342	0.42285	0.373814	0.45723	Aminoacids
lysoPC a C18:0	triglycerides	84	42	0.00466465	-0.000958312	0.010117	0.00283371	0.0594244	0.603674	0.104179	0.42285	0.373814	0.467555	lysoPC
PC ae C42:5	triglycerides	84	42	0.00458144	-0.00100388	0.00996737	0.00279417	0.0748256	0.642507	0.105392	0.42285	0.373814	0.459195	PC ae
PC aa C40:2	triglycerides	84	42	0.00407232	-0.00087285	0.00887552	0.00250046	0.0589191	0.809918	0.107341	0.42285	0.373814	0.408062	PC aa
SM C16:1	triglycerides	84	42	-0.00442814	-0.00972074	0.000865597	0.00274867	0.0637006	0.657804	0.111413	0.42285	0.373814	-0.441835	SM
SM C26:1	triglycerides	84	42	-0.00439879	-0.00964285	0.00080904	0.00272335	0.0339141	0.195558	0.112245	0.42285	0.373814	-0.438913	SM
C2	triglycerides	84	42	-0.00457101	-0.0100215	0.00090926	0.00284737	0.0390057	0.414505	0.113602	0.42285	0.373814	-0.456058	Acylcarnitines
lysoPC a C16:0	triglycerides	84	42	0.00426436	-0.00109416	0.00946593	0.0027106	0.06168	0.715031	0.119727	0.430045	0.366486	0.427346	lysoPC
Leu	triglycerides	84	42	0.004309	-0.000951869	0.00956493	0.00274448	0.076376	0.347444	0.121953	0.430045	0.366486	0.43183	Aminoacids
Taurine	triglycerides	84	42	-0.0040384	-0.00930566	0.00113967	0.00267219	0.0300898	0.129017	0.137001	0.467351	0.330357	-0.403025	Biogenic Amines
PC aa C34:1	triglycerides	84	42	0.004178	-0.00117587	0.00951751	0.00278893	0.0611525	0.373897	0.139508	0.467351	0.330357	0.418674	PC aa
lysoPC a C16:1	triglycerides	84	42	0.00385334	-0.00129416	0.00896171	0.00267031	0.0284056	0.112923	0.155192	0.488129	0.311466	0.386077	lysoPC
SM (OH) C14:1	triglycerides	84	42	-0.00382083	-0.0090627	0.00129751	0.00266817	0.117732	0.637215	0.156504	0.488129	0.311466	-0.381354	SM
PC ae C30:2	triglycerides	84	42	0.0041178	-0.0016278	0.00968879	0.002872	0.0479793	0.465175	0.156638	0.488129	0.311466	0.412629	PC ae
PC ae C42:3	triglycerides	84	42	0.00397713	-0.0015655	0.00936903	0.00280958	0.0457117	0.654448	0.161073	0.490541	0.309325	0.398505	PC ae
PC ae C42:2	triglycerides	84	42	0.00381426	-0.00173018	0.00908181	0.00272733	0.0490744	0.730166	0.165884	0.493967	0.306302	0.382154	PC ae
Pro	triglycerides	84	42	0.00385833	-0.00165219	0.00958834	0.00279769	0.0476074	0.462722	0.17285	0.50352	0.297983	0.386578	Aminoacids
Phe	triglycerides	84	42	0.00377679	-0.00170624	0.00925625	0.002858	0.0295768	0.411494	0.191282	0.509202	0.29311	0.378393	Aminoacids
lysoPC a C20:3	triglycerides	84	42	0.00370256	-0.00172135	0.00906484	0.00279985	0.0269482	0.263047	0.191523	0.509202	0.29311	0.370943	lysoPC
SM C20:2	triglycerides	84	42	-0.00322146	-0.00800131	0.0015584	0.00247046	0.108883	0.108883	0.195976	0.509202	0.29311	-0.321627	SM
PC aa C36:5	triglycerides	84	42	0.00353815	-0.00163687	0.00876245	0.00270455	0.0900851	0.340726	0.196139	0.509202	0.29311	0.354442	PC aa
Trp	triglycerides	84	42	0.00371146	-0.00176236	0.00915111	0.00284157	0.0448496	0.438304	0.196352	0.509202	0.29311	0.371836	Aminoacids
lysoPC a C20:4	triglycerides	84	42	-0.00339223	-0.00845908	0.00169839	0.00264069	0.161085	0.629447	0.203183	0.509202	0.29311	-0.338649	lysoPC
Met	triglycerides	84	42	-0.00347765	-0.00872888	0.00207143	0.00271586	0.0354937	0.739401	0.204109	0.509202	0.29311	-0.347161	Aminoacids
PC aa C30:0	triglycerides	84	42	0.00363747	-0.00192401	0.00912715	0.00286693	0.036571	0.498558	0.209041	0.509202	0.29311	0.364409	PC aa
PC ae C40:4	triglycerides	84	42	0.00345952	-0.00195239	0.00876505	0.00276694	0.0442564	0.680861	0.215013	0.509202	0.29311	0.346552	PC ae
PC aa C42:5	triglycerides	84	42	0.00324312	-0.00201855	0.00824901	0.00260181	0.026647	0.785711	0.216225	0.509202	0.29311	0.324838	PC aa
PC ae C42:4	triglycerides	84	42	0.00354359	-0.00203622	0.00900293	0.00284733	0.0397809	0.603911	0.217376	0.509202	0.29311	0.354988	PC ae
PC aa C34:3	triglycerides	84	42	0.00334245	-0.00183644	0.00855889	0.00270803	0.0523015	0.225723	0.222537	0.509202	0.29311	0.334805	PC aa
Lys	triglycerides	84	42	0.00345915	-0.00196594	0.00899731	0.00282262	0.0415847	0.430883	0.225084	0.509202	0.29311	0.346514	Aminoacids
PC aa C36:4	triglycerides	84	42	0.00323471	-0.00187703	0.00841967	0.00266666	0.122803	0.665445	0.229013	0.509202	0.29311	0.323994	PC aa
Ile	triglycerides	84	42	0.00325265	-0.00195488	0.00852738	0.00271966	0.116245	0.531056	0.236078	0.509202	0.29311	0.325795	Aminoacids
PC ae C32:1	triglycerides	84	42	-0.00337022	-0.00897339	0.00208107	0.00283009	0.0361908	0.515455	0.237993	0.509202	0.29311	-0.336455	PC ae
PC ae C40:2	triglycerides	84	42	0.00333531	-0.00220659	0.00873117	0.00281266	0.024668	0.666768	0.239401	0.509202	0.29311	0.334087	PC ae
PC ae C38:5	triglycerides	84	42	-0.00302137	-0.00819066	0.00217093	0.00270301	0.0829963	0.298343	0.26854	0.550611	0.259155	-0.301681	PC ae
PC aa C42:1	triglycerides	84	42	0.003199	-0.00247091	0.00873831	0.00288497	0.0291186	0.531445	0.271457	0.550611	0.259155	0.320412	PC aa
PC ae C36:5	triglycerides	84	42	-0.00307606	-0.00844703	0.0023805	0.00280051	0.0648613	0.393086	0.27651	0.550611	0.259155	-0.307134	PC ae
PC ae C38:3	triglycerides	84	42	0.00301515	-0.00234645	0.00832068	0.00276358	0.0399601	0.679066	0.278697	0.550611	0.259155	0.30197	PC ae
SM C18:0	triglycerides	84	42	-0.00309601	-0.00865228	0.00267726	0.00286756	0.0433628	0.576008	0.284044	0.550611	0.259155	-0.309123	SM
PC aa C40:1	triglycerides	84	42	0.00293455	-0.00246434	0.00817682	0.002732	0.0459874	0.714736	0.286072	0.550611	0.259155	0.293886	PC aa
ADMA	triglycerides	84	42	0.00276563	-0.00223313	0.00776439	0.0025836	0.0283215	0.0283215	0.287633	0.550611	0.259155	0.276946	Biogenic Amines
PC aa C36:0	triglycerides	84	42	0.00281361	-0.00271155	0.00815035	0.00277764	0.0246554	0.694038	0.314245	0.593082	0.226885	0.281757	PC aa
lysoPC a C28:1	triglycerides	84	42	0.00260343	-0.00243414	0.007641	0.00260366	0.0137171	0.0137171	0.320368	0.59624	0.224579	0.260682	lysoPC
PC ae C30:0	triglycerides	84	42	0.00278156	-0.00278675	0.00824486	0.00283378	0.0158682	0.277555	0.330593	0.606842	0.216924	0.278543	PC ae
His	triglycerides	84	42	0.00279816	-0.00274858	0.00834203	0.00288772	0.0159187	0.498481	0.3361	0.608614	0.215658	0.280208	Aminoacids
PC ae C44:3	triglycerides	84	42	0.00261739	-0.00276346	0.0079825	0.00280241	0.0551837	0.374531	0.354151	0.631044	0.199941	0.262082	PC ae
PC aa C26:0	triglycerides	84	42	0.00253506	-0.0029777	0.00791969	0.00275474	0.0426747	0.243951	0.361631	0.631044	0.199941	0.253828	PC aa
PC ae C38:0	triglycerides	84	42	0.00253722	-0.00276736	0.00790559	0.0027709	0.0775328	0.436122	0.363473	0.631044	0.199941	0.254044	PC ae
PC ae C34:1	triglycerides	84	42	-0.00253647	-0.00797576	0.00282003	0.00279095	0.0382665	0.314413	0.367324	0.631044	0.199941	-0.253326	PC ae
lysoPC a C28:0	triglycerides	84	42	0.00255283	-0.00351054	0.00841999	0.00284656	0.0128687	0.270944	0.373941	0.634279	0.197719	0.255609	lysoPC
PC ae C34:2	triglycerides	84	42	-0.00243109	-0.00791792	0.00292513	0.0027666	0.063463	0.370888	0.383214	0.641883	0.192544	-0.242814	PC ae
PC ae C40:1	triglycerides	84	42	0.00250439	-0.00327103	0.00811202	0.00290818	0.0152787	0.516335	0.392254	0.642538	0.192101	0.250752	PC ae
PC aa C30:2	triglycerides	84	42	0.00220388	-0.00282032	0.00722808	0.00259675	0.0187596	0.0187596	0.398575	0.642538	0.192101	0.220631	PC aa
C14:1	triglycerides	84	42	-0.00238373	-0.00777839	0.00310793	0.00281488	0.043546	0.621098	0.399879	0.642538	0.192101	-0.238089	Acylcarnitines
lysoPC a C18:1	triglycerides	84	42	-0.00233495	-0.007684	0.0029968	0.00277452	0.0578371	0.630742	0.402785	0.642538	0.192101	-0.233223	lysoPC
SM C24:1	triglycerides	84	42	-0.00214555	-0.00703954	0.00287983	0.00260094	0.0433502	0.0791419	0.413401	0.651714	0.185943	-0.214325	SM
PC ae C40:5	triglycerides	84	42	0.00226708	-0.00313004	0.00767403	0.00280772	0.0452903	0.612064	0.422074	0.65765	0.182005	0.226966	PC ae
H1	triglycerides	84	42	0.00220574	-0.00334814	0.00766229	0.00283632	0.0170117	0.292721	0.440039	0.673439	0.171702	0.220818	Sugars
PC ae C30:1	triglycerides	84	42	0.00201155	-0.0030284	0.0070515	0.00260489	0.0128168	0.0128168	0.442258	0.673439	0.171702	0.201358	PC ae
PC aa C38:3	triglycerides	84	42	0.00204192	-0.00316257	0.00725192	0.00272086	0.0202933	0.152789	0.456367	0.687114	0.162971	0.2044	PC aa
lysoPC a C18:2	triglycerides	84	42	-0.00200203	-0.00728577	0.00323274	0.00273584	0.0688088	0.314744	0.467376	0.695871	0.157471	-0.200002	lysoPC
lysoPC a C26:0	triglycerides	84	42	0.00185358	-0.00338655	0.00670801	0.00264395	0.0113229	0.0453235	0.486722	0.716712	0.144655	0.18553	lysoPC
SM C16:0	triglycerides	84	42	-0.00191716	-0.00737829	0.00347246	0.00281377	0.0513174	0.562785	0.497946	0.725269	0.139501	-0.191533	SM
PC aa C36:1	triglycerides	84	42	0.00183012	-0.00344648	0.00712919	0.00275954	0.0285691	0.225331	0.510039	0.733038	0.134874	0.18318	PC aa
SM C26:0	triglycerides	84	42	0.00182189	-0.00378401	0.00728692	0.00277411	0.0282117	0.230708	0.514221	0.733038	0.134874	0.182355	SM
PC aa C36:3	triglycerides	84	42	0.00170781	-0.00340752	0.00684621	0.00267609	0.0429183	0.159216	0.526193	0.734915	0.133763	0.170926	PC aa
Asn	triglycerides	84	42	0.00176331	-0.00354181	0.00715209	0.00276826	0.0842769	0.459701	0.526506	0.734915	0.133763	0.176487	Aminoacids
PC aa C28:1	triglycerides	84	42	0.00164833	-0.00369154	0.00689182	0.00271131	0.0508397	0.21685	0.545862	0.750661	0.124556	0.164969	PC aa
PC ae C36:3	triglycerides	84	42	-0.00161763	-0.00695796	0.00361362	0.00268133	0.05062	0.189439	0.548991	0.750661	0.124556	-0.161632	PC ae
Thr	triglycerides	84	42	0.00171001	-0.00380902	0.00730284	0.00288216	0.013082	0.423089	0.555139	0.7514	0.124129	0.171147	Aminoacids
PC aa C40:6	triglycerides	84	42	0.00167707	-0.00383527	0.00731056	0.0028718	0.0189975	0.504335	0.561231	0.75205	0.123753	0.167848	PC aa
Val	triglycerides	84	42	0.00157143	-0.00388892	0.00703295	0.00285006	0.0099784	0.308977	0.583533	0.77074	0.113092	0.157266	Aminoacids
PC aa C38:5	triglycerides	84	42	0.00145972	-0.00365693	0.00660757	0.00267612	0.0657941	0.219069	0.587744	0.77074	0.113092	0.146079	PC aa
SM C22:3	triglycerides	84	42	-0.00147598	-0.00675742	0.00384154	0.0027586	0.0984829	0.488886	0.594508	0.77074	0.113092	-0.147489	SM
SM (OH) C22:2	triglycerides	84	42	-0.00141379	-0.00650838	0.00370638	0.00266548	0.00927409	0.0637254	0.598186	0.77074	0.113092	-0.14128	SM
PC ae C38:2	triglycerides	84	42	0.00138497	-0.00417505	0.00676168	0.00279833	0.0191493	0.672142	0.622078	0.787097	0.103972	0.138593	PC ae
C0	triglycerides	84	42	-0.00136252	-0.00681563	0.00393086	0.00275722	0.0368298	0.664808	0.622629	0.787097	0.103972	-0.136159	Acylcarnitines
PC ae C44:4	triglycerides	84	42	0.00107799	-0.00452791	0.00655257	0.00280854	0.0164081	0.250789	0.702621	0.862859	0.0640602	0.107857	PC ae
PC aa C38:1	triglycerides	84	42	0.00107724	-0.00448859	0.00659657	0.00288057	0.0218599	0.540244	0.709591	0.862859	0.0640602	0.107782	PC aa
PC aa C32:3	triglycerides	84	42	-0.000967328	-0.00601909	0.00408443	0.00261099	0.00835106	0.00835106	0.712002	0.862859	0.0640602	-0.0966861	PC aa
PC ae C36:0	triglycerides	84	42	-0.00105209	-0.00666613	0.00442698	0.00285351	0.0267071	0.551665	0.713491	0.862859	0.0640602	-0.105153	PC ae
PC aa C36:2	triglycerides	84	42	0.000970294	-0.00429786	0.00627561	0.00275483	0.0222454	0.200746	0.726071	0.862859	0.0640602	0.0970765	PC aa
PC ae C40:6	triglycerides	84	42	-0.000983376	-0.00634224	0.00439374	0.0027995	0.0537846	0.374333	0.726647	0.862859	0.0640602	-0.0982893	PC ae
PC aa C38:6	triglycerides	84	42	0.000977593	-0.00442303	0.00647696	0.00280716	0.0340503	0.31888	0.728949	0.862859	0.0640602	0.0978071	PC aa
PC ae C34:0	triglycerides	84	42	0.000957223	-0.00461544	0.00640924	0.00281586	0.0237185	0.288023	0.735192	0.862859	0.0640602	0.0957681	PC ae
Kynurenine	triglycerides	84	42	0.000932041	-0.00463559	0.00637126	0.00280015	0.0331653	0.290105	0.740513	0.862859	0.0640602	0.0932476	Biogenic Amines
SM (OH) C24:1	triglycerides	84	42	-0.000843095	-0.0059051	0.0042466	0.00264813	0.0409918	0.122801	0.751515	0.867462	0.0617496	-0.084274	SM
PC ae C38:6	triglycerides	84	42	0.000810343	-0.00431417	0.00583443	0.00261743	0.0679557	0.746805	0.757683	0.867462	0.0617496	0.0810672	PC ae
Ser	triglycerides	84	42	0.000826404	-0.00446749	0.00622335	0.00275968	0.00901323	0.697029	0.765391	0.867462	0.0617496	0.0826746	Aminoacids
PC ae C36:2	triglycerides	84	42	-0.000835359	-0.00629525	0.00462289	0.0028484	0.0188365	0.340311	0.770358	0.867462	0.0617496	-0.083501	PC ae
Orn	triglycerides	84	42	0.00069967	-0.00475247	0.00620867	0.00284642	0.0369778	0.541558	0.806576	0.891738	0.0497628	0.0699915	Aminoacids
PC aa C42:0	triglycerides	84	42	0.000682986	-0.00474655	0.00603044	0.00277943	0.00664586	0.186621	0.806848	0.891738	0.0497628	0.0683219	PC aa
SM C24:0	triglycerides	84	42	0.000621937	-0.00449468	0.00573558	0.00267345	0.0299813	0.123267	0.81698	0.891738	0.0497628	0.062213	SM
Cit	triglycerides	84	42	0.000642468	-0.00489121	0.00604812	0.00278708	0.0468733	0.319863	0.818536	0.891738	0.0497628	0.0642674	Aminoacids
C18:1	triglycerides	84	42	0.000420387	-0.0048911	0.00577611	0.00277608	0.072772	0.399543	0.880151	0.948065	0.0231621	0.0420475	Acylcarnitines
PC ae C32:2	triglycerides	84	42	0.000393246	-0.00533114	0.00597877	0.00290273	0.00884575	0.470114	0.892662	0.948065	0.0231621	0.0393323	PC ae
Creatinine	triglycerides	84	42	-0.00038129	-0.00605931	0.00553574	0.00288684	0.0203714	0.480315	0.89534	0.948065	0.0231621	-0.0381217	Biogenic Amines
SM (OH) C22:1	triglycerides	84	42	0.000336773	-0.00468673	0.00536907	0.00262784	0.0418621	0.103838	0.898539	0.948065	0.0231621	0.033683	SM
PC ae C36:4	triglycerides	84	42	-0.000321141	-0.00587667	0.00505248	0.00279003	0.0514244	0.612356	0.908687	0.951281	0.0216911	-0.0321089	PC ae
lysoPC a C17:0	triglycerides	84	42	0.00025673	-0.00533344	0.0057096	0.00284282	0.00630341	0.630195	0.928287	0.959477	0.0179655	0.0256763	lysoPC
Gly	triglycerides	84	42	-0.000226721	-0.00579831	0.00546444	0.00289984	0.00807214	0.440839	0.937931	0.959477	0.0179655	-0.0226695	Aminoacids
PC aa C32:0	triglycerides	84	42	0.000198213	-0.00528106	0.00577797	0.0028592	0.0172225	0.592097	0.944925	0.959477	0.0179655	0.0198233	PC aa
PC aa C38:4	triglycerides	84	42	0.000186049	-0.00496099	0.00536815	0.00269166	0.0549825	0.208019	0.945156	0.959477	0.0179655	0.0186067	PC aa
PC aa C38:0	triglycerides	84	42	6.22889e-05	-0.00547282	0.00557013	0.00287774	0.00934064	0.369118	0.982803	0.990193	0.00428019	0.00622908	PC aa
PC ae C38:4	triglycerides	84	42	-1.20128e-05	-0.00523627	0.00518631	0.00271855	0.0626185	0.266054	0.996491	0.996491	0.00152682	-0.00120127	PC ae
