# Supplementary material for: A Metabolomics-Based Investigation of the Effects of a Short-Term Body Weight Reduction Program in a Cohort of Adolescents with Obesity: A Prospective Interventional Clinical Study
Source: Nutrients. 2023 Jan 19;15(3):529. doi: 10.3390/nu15030529 (PMC9921209; doi:10.3390/nu15030529)
Supplement: Supplementary file 1 [file nutrients-15-00529-s001.zip › 2022-07-12_PRG_Supplementary_material_GF/S21_PRG_lmer_NEFA.xlsx]

## Sheet: 2022-02-11_PRG_lmer_NEFA
Dependent	Independent	N_observations	N_groups	beta	beta_confint2.5	beta_confint97.5	SE	adj_R_sqrd_marginal	adj_R_sqrd_conditional	Pvalue	FDR_Pvalue	negative_log10fdr	variation_perc	Category
C0	(Intercept)	41	21	-2.44246	-5.05676	0.176191	1.38099	0.182098	0.847534	0.0951414	0.997374	0.00114205	-91.3053	Acylcarnitines
C2	(Intercept)	41	21	-2.20575	-5.12763	0.72713	1.5511	0.0506075	0.228356	0.17036	0.997374	0.00114205	-88.9833	Acylcarnitines
C14:1	(Intercept)	41	21	-2.45404	-4.73892	-0.169163	1.19854	0.15652	0.15652	0.0477563	0.997374	0.00114205	-91.4054	Acylcarnitines
C18:1	(Intercept)	41	21	-1.33903	-3.23076	0.550734	1.00317	0.179156	0.449935	0.198175	0.997374	0.00114205	-73.7901	Acylcarnitines
Ala	(Intercept)	41	21	1.60472	-1.59834	4.84652	1.69644	0.0574415	0.393303	0.356409	0.997374	0.00114205	397.646	Aminoacids
Arg	(Intercept)	41	21	0.31154	-2.61753	3.23324	1.55249	0.0715471	0.208282	0.843009	0.997374	0.00114205	36.5527	Aminoacids
Asn	(Intercept)	41	21	-2.3358	-6.23586	1.58046	2.07025	0.0328938	0.238976	0.272614	0.997374	0.00114205	-90.3267	Aminoacids
Asp	(Intercept)	41	21	0.168829	-2.20277	2.52576	1.25335	0.0993152	0.446829	0.894385	0.997374	0.00114205	18.3918	Aminoacids
Cit	(Intercept)	41	21	-1.41074	-5.21623	2.39959	2.01502	0.0548124	0.424877	0.491952	0.997374	0.00114205	-75.6038	Aminoacids
Gln	(Intercept)	41	21	1.98591	-0.887667	4.87269	1.52484	0.314836	0.601796	0.208692	0.997374	0.00114205	628.568	Aminoacids
Glu	(Intercept)	41	21	-0.942042	-3.26251	1.39511	1.22601	0.173476	0.889732	0.452091	0.997374	0.00114205	-61.0169	Aminoacids
Gly	(Intercept)	41	21	-2.24885	-6.10468	1.6023	2.04408	0.0558888	0.283197	0.284638	0.997374	0.00114205	-89.448	Aminoacids
His	(Intercept)	41	21	0.577004	-2.50296	3.65209	1.63422	0.087893	0.184572	0.727741	0.997374	0.00114205	78.0696	Aminoacids
Ile	(Intercept)	41	21	-1.78603	-4.15235	0.587922	1.25672	0.230024	0.321729	0.170484	0.997374	0.00114205	-83.2375	Aminoacids
Leu	(Intercept)	41	21	-1.2675	-4.0938	1.5588	1.48255	0.0955891	0.0955891	0.398083	0.997374	0.00114205	-71.8465	Aminoacids
Lys	(Intercept)	41	21	-0.487808	-3.3247	2.36116	1.5063	0.0898317	0.24691	0.749425	0.997374	0.00114205	-38.6029	Aminoacids
Met	(Intercept)	41	21	-0.14489	-4.5423	4.26756	2.32695	0.00999669	0.618416	0.951014	0.997374	0.00114205	-13.4883	Aminoacids
Orn	(Intercept)	41	21	-3.70935	-6.9949	-0.415188	1.74172	0.198355	0.480566	0.0459885	0.997374	0.00114205	-97.5507	Aminoacids
Phe	(Intercept)	41	21	1.03704	-1.9434	4.01749	1.56341	0.0978435	0.0978435	0.511236	0.997374	0.00114205	182.086	Aminoacids
Pro	(Intercept)	41	21	-0.150153	-3.86795	3.56658	1.96552	0.0336188	0.4907	0.939873	0.997374	0.00114205	-13.9424	Aminoacids
Ser	(Intercept)	41	21	-1.17307	-4.24954	1.88337	1.62193	0.15322	0.418458	0.478215	0.997374	0.00114205	-69.0585	Aminoacids
Thr	(Intercept)	41	21	-0.825986	-4.11874	2.46405	1.74885	0.0436118	0.166523	0.641971	0.997374	0.00114205	-56.2197	Aminoacids
Trp	(Intercept)	41	21	-0.325011	-3.13799	2.48797	1.47556	0.170152	0.170152	0.826878	0.997374	0.00114205	-27.748	Aminoacids
Tyr	(Intercept)	41	21	1.05134	-1.88225	3.98492	1.53883	0.0787662	0.0787662	0.498733	0.997374	0.00114205	186.147	Aminoacids
Val	(Intercept)	41	21	0.333089	-2.39564	3.0865	1.44591	0.130427	0.269136	0.820292	0.997374	0.00114205	39.5271	Aminoacids
ADMA	(Intercept)	41	21	1.86459	-1.15179	4.89227	1.60201	0.0803756	0.296002	0.258549	0.997374	0.00114205	545.326	Biogenic Amines
Creatinine	(Intercept)	41	21	-0.694681	-2.6632	1.26715	1.03592	0.0621514	0.819218	0.510825	0.997374	0.00114205	-50.0766	Biogenic Amines
Kynurenine	(Intercept)	41	21	0.822625	-2.5306	4.18579	1.78099	0.126	0.228784	0.649087	0.997374	0.00114205	127.647	Biogenic Amines
t4-OH-Pro	(Intercept)	41	21	4.34272	1.03935	7.61062	1.73178	0.279517	0.687767	0.0216722	0.997374	0.00114205	7591.66	Biogenic Amines
Taurine	(Intercept)	41	21	-0.266528	-3.28378	2.75072	1.58271	0.0357994	0.0357994	0.867186	0.997374	0.00114205	-23.3965	Biogenic Amines
lysoPC a C16:0	(Intercept)	41	21	-0.82674	-3.75636	2.11579	1.5494	0.0988345	0.699485	0.599901	0.997374	0.00114205	-56.2527	lysoPC
lysoPC a C16:1	(Intercept)	41	21	0.152381	-1.47759	1.79803	0.86302	0.102359	0.611925	0.861684	0.997374	0.00114205	16.4603	lysoPC
lysoPC a C17:0	(Intercept)	41	21	-0.0376678	-2.76523	2.70937	1.4429	0.0595285	0.714103	0.979448	0.997374	0.00114205	-3.69672	lysoPC
lysoPC a C18:0	(Intercept)	41	21	0.600583	-2.40139	3.61078	1.59001	0.0824639	0.470956	0.709672	0.997374	0.00114205	82.3181	lysoPC
lysoPC a C18:1	(Intercept)	41	21	-0.406028	-3.69181	2.90569	1.73818	0.0539121	0.705373	0.817783	0.997374	0.00114205	-33.3709	lysoPC
lysoPC a C18:2	(Intercept)	41	21	-0.174131	-2.33833	2.00198	1.14445	0.0245088	0.708709	0.880683	0.997374	0.00114205	-15.9813	lysoPC
lysoPC a C20:3	(Intercept)	41	21	0.770815	-1.5099	3.05153	1.19636	0.119199	0.119199	0.523355	0.997374	0.00114205	116.153	lysoPC
lysoPC a C20:4	(Intercept)	41	21	-2.30305	-5.14207	0.524027	1.49719	0.202669	0.625158	0.140409	0.997374	0.00114205	-90.0046	lysoPC
lysoPC a C24:0	(Intercept)	41	21	2.53674	0.413175	4.66031	1.11393	0.176527	0.176527	0.0286429	0.997374	0.00114205	1163.84	lysoPC
lysoPC a C26:0	(Intercept)	41	21	2.12709	-0.645614	4.8998	1.45444	0.228183	0.228183	0.152051	0.997374	0.00114205	739.043	lysoPC
lysoPC a C26:1	(Intercept)	41	21	-0.177323	-2.90996	2.55531	1.43342	0.11004	0.11004	0.902217	0.997374	0.00114205	-16.2491	lysoPC
lysoPC a C28:0	(Intercept)	41	21	1.24931	-1.3551	3.85372	1.36616	0.156364	0.156364	0.366391	0.997374	0.00114205	248.794	lysoPC
lysoPC a C28:1	(Intercept)	41	21	0.310956	-1.65425	2.27616	1.03086	0.136305	0.136305	0.76461	0.997374	0.00114205	36.473	lysoPC
PC aa C24:0	(Intercept)	41	21	1.57512	0.0091677	3.14107	0.821428	0.0989666	0.0989666	0.0629143	0.997374	0.00114205	383.132	PC aa
PC aa C26:0	(Intercept)	41	21	-1.45417	-4.75219	1.84386	1.73	0.0725046	0.0725046	0.405993	0.997374	0.00114205	-76.6405	PC aa
PC aa C28:1	(Intercept)	41	21	0.502063	-2.37234	3.37647	1.50778	0.112914	0.112914	0.741028	0.997374	0.00114205	65.2125	PC aa
PC aa C30:0	(Intercept)	41	21	1.27302	-2.36518	4.96103	1.92694	0.0818735	0.494014	0.517054	0.997374	0.00114205	257.161	PC aa
PC aa C30:2	(Intercept)	41	21	1.90519	-0.634698	4.44507	1.33231	0.0610398	0.0610398	0.161111	0.997374	0.00114205	572.066	PC aa
PC aa C32:0	(Intercept)	41	21	0.0265612	-3.89574	3.96874	2.07738	0.021736	0.538873	0.989931	0.997374	0.00114205	2.69171	PC aa
PC aa C32:1	(Intercept)	41	21	1.7696	-2.1767	5.77889	2.08943	0.0933179	0.57754	0.408177	0.997374	0.00114205	486.849	PC aa
PC aa C32:2	(Intercept)	41	21	1.77794	-1.76201	5.36046	1.87195	0.077902	0.324478	0.354311	0.997374	0.00114205	491.767	PC aa
PC aa C32:3	(Intercept)	41	21	1.17889	-0.336366	2.69087	0.796038	0.183775	0.188366	0.154229	0.997374	0.00114205	225.076	PC aa
PC aa C34:1	(Intercept)	41	21	-0.0802301	-4.00914	3.90277	2.08242	0.0488104	0.472477	0.969697	0.997374	0.00114205	-7.7096	PC aa
PC aa C34:2	(Intercept)	41	21	0.20203	-3.176	3.6191	1.79037	0.0305731	0.515149	0.911372	0.997374	0.00114205	22.3885	PC aa
PC aa C34:3	(Intercept)	41	21	0.877141	-1.30219	3.08626	1.15089	0.0641238	0.333742	0.455903	0.997374	0.00114205	140.402	PC aa
PC aa C34:4	(Intercept)	41	21	1.11478	-2.77725	5.04805	2.06225	0.0839318	0.535919	0.595087	0.997374	0.00114205	204.889	PC aa
PC aa C36:0	(Intercept)	41	21	2.14448	-0.276449	4.58303	1.2808	0.198474	0.74684	0.110479	0.997374	0.00114205	753.758	PC aa
PC aa C36:1	(Intercept)	41	21	0.470595	-1.08926	2.03045	0.81823	0.0590373	0.0590373	0.568679	0.997374	0.00114205	60.0947	PC aa
PC aa C36:2	(Intercept)	41	21	0.399868	-0.820814	1.49489	0.634444	0.0323007	0.126157	0.538004	0.997374	0.00114205	49.1628	PC aa
PC aa C36:3	(Intercept)	41	21	0.189901	-1.47231	1.86966	0.880278	0.0491478	0.281321	0.831524	0.997374	0.00114205	20.913	PC aa
PC aa C36:4	(Intercept)	41	21	-1.82611	-5.9865	2.34343	2.19789	0.0967372	0.71472	0.416378	0.997374	0.00114205	-83.8962	PC aa
PC aa C36:5	(Intercept)	41	21	-0.426811	-2.87987	2.04925	1.30031	0.185083	0.57215	0.746328	0.997374	0.00114205	-34.7413	PC aa
PC aa C36:6	(Intercept)	41	21	0.519129	-2.40446	3.46401	1.55059	0.111451	0.330949	0.741311	0.997374	0.00114205	68.0563	PC aa
PC aa C38:0	(Intercept)	41	21	0.814178	-0.93877	2.57985	0.929379	0.0927755	0.303194	0.39143	0.997374	0.00114205	125.732	PC aa
PC aa C38:1	(Intercept)	41	21	1.87388	-0.181225	3.92418	1.0878	0.207606	0.423953	0.100559	0.997374	0.00114205	551.352	PC aa
PC aa C38:3	(Intercept)	41	21	0.97051	-0.785861	2.72688	0.921313	0.0600733	0.0600733	0.298989	0.997374	0.00114205	163.929	PC aa
PC aa C38:4	(Intercept)	41	21	-0.232335	-1.93669	1.4853	0.903899	0.117867	0.528189	0.799952	0.997374	0.00114205	-20.732	PC aa
PC aa C38:5	(Intercept)	41	21	-0.209636	-2.35757	1.96264	1.13855	0.107886	0.605107	0.855939	0.997374	0.00114205	-18.912	PC aa
PC aa C38:6	(Intercept)	41	21	0.48905	-1.88574	2.86493	1.25296	0.0919082	0.773094	0.700726	0.997374	0.00114205	63.0766	PC aa
PC aa C40:1	(Intercept)	41	21	1.2965	-0.987474	3.58046	1.19807	0.222165	0.222165	0.286186	0.997374	0.00114205	265.646	PC aa
PC aa C40:2	(Intercept)	41	21	-0.117565	-2.01746	1.7913	1.00504	0.16185	0.793953	0.908226	0.997374	0.00114205	-11.0918	PC aa
PC aa C40:3	(Intercept)	41	21	-0.0203174	-2.10382	2.06068	1.101	0.144724	0.704593	0.985488	0.997374	0.00114205	-2.01124	PC aa
PC aa C40:4	(Intercept)	41	21	1.74854	0.0205774	3.4765	0.906412	0.117509	0.117509	0.0614181	0.997374	0.00114205	474.621	PC aa
PC aa C40:5	(Intercept)	41	21	1.71372	-2.03999	5.51098	1.99164	0.0862825	0.363576	0.400989	0.997374	0.00114205	454.958	PC aa
PC aa C40:6	(Intercept)	41	21	1.41844	-1.42254	4.28468	1.50426	0.12901	0.708268	0.357842	0.997374	0.00114205	313.067	PC aa
PC aa C42:0	(Intercept)	41	21	0.0450122	-2.66892	2.74069	1.43094	0.134542	0.239292	0.975244	0.997374	0.00114205	4.60406	PC aa
PC aa C42:1	(Intercept)	41	21	0.414199	-1.5992	2.41557	1.06298	0.1373	0.228824	0.701202	0.997374	0.00114205	51.3158	PC aa
PC aa C42:2	(Intercept)	41	21	0.727101	-1.2577	2.69736	1.04719	0.146164	0.607619	0.497063	0.997374	0.00114205	106.907	PC aa
PC aa C42:4	(Intercept)	41	21	0.819985	-0.901707	2.53205	0.908066	0.105042	0.664937	0.379141	0.997374	0.00114205	127.047	PC aa
PC aa C42:5	(Intercept)	41	21	-1.39682	-3.92706	1.12145	1.33532	0.195514	0.774989	0.311211	0.997374	0.00114205	-75.2619	PC aa
PC aa C42:6	(Intercept)	41	21	1.41642	-0.94006	3.77087	1.2511	0.19275	0.250133	0.270848	0.997374	0.00114205	312.233	PC aa
PC ae C30:0	(Intercept)	41	21	1.16774	-1.5776	3.91307	1.44008	0.0838837	0.0838837	0.422617	0.997374	0.00114205	221.472	PC ae
PC ae C30:1	(Intercept)	41	21	0.717835	-1.16939	2.60506	0.989955	0.167333	0.167333	0.47294	0.997374	0.00114205	104.999	PC ae
PC ae C30:2	(Intercept)	41	21	1.2646	-0.0545213	2.58373	0.691954	0.224158	0.224158	0.0756854	0.997374	0.00114205	254.169	PC ae
PC ae C32:1	(Intercept)	41	21	1.02701	-1.62623	3.69957	1.40753	0.0340633	0.169364	0.474439	0.997374	0.00114205	179.272	PC ae
PC ae C32:2	(Intercept)	41	21	1.83628	-0.501292	4.17386	1.22619	0.120137	0.120137	0.142732	0.997374	0.00114205	527.318	PC ae
PC ae C34:0	(Intercept)	41	21	1.21502	-2.04848	4.51152	1.7258	0.0640474	0.204739	0.490221	0.997374	0.00114205	237.035	PC ae
PC ae C34:1	(Intercept)	41	21	0.369779	-3.19448	3.9757	1.88212	0.0215552	0.226444	0.846451	0.997374	0.00114205	44.7414	PC ae
PC ae C34:2	(Intercept)	41	21	1.96294	-1.4389	5.40289	1.77827	0.0905159	0.240602	0.285119	0.997374	0.00114205	612.02	PC ae
PC ae C34:3	(Intercept)	41	21	2.45825	-0.660936	5.59857	1.65324	0.168717	0.603618	0.153651	0.997374	0.00114205	1068.43	PC ae
PC ae C36:0	(Intercept)	41	21	0.943668	-2.341	4.24853	1.74521	0.048518	0.151635	0.595007	0.997374	0.00114205	156.939	PC ae
PC ae C36:1	(Intercept)	41	21	0.206699	-1.62681	2.04763	0.970043	0.216738	0.749287	0.833655	0.997374	0.00114205	22.9613	PC ae
PC ae C36:2	(Intercept)	41	21	0.661405	-0.787828	2.11627	0.769208	0.164915	0.333838	0.40001	0.997374	0.00114205	93.7512	PC ae
PC ae C36:3	(Intercept)	41	21	1.79924	-1.43744	5.03593	1.69782	0.0865385	0.0865385	0.296134	0.997374	0.00114205	504.506	PC ae
PC ae C36:4	(Intercept)	41	21	-0.134746	-3.89914	3.68165	1.99486	0.0637085	0.557559	0.946886	0.997374	0.00114205	-12.6062	PC ae
PC ae C36:5	(Intercept)	41	21	0.332145	-1.48115	2.14764	0.958604	0.0802025	0.646842	0.732847	0.997374	0.00114205	39.3955	PC ae
PC ae C38:0	(Intercept)	41	21	0.173414	-2.87202	3.24644	1.61672	0.0956121	0.558654	0.915789	0.997374	0.00114205	18.9359	PC ae
PC ae C38:1	(Intercept)	41	21	0.496119	-0.771364	1.76735	0.670822	0.164276	0.707401	0.469288	0.997374	0.00114205	64.2334	PC ae
PC ae C38:2	(Intercept)	41	21	0.70409	-0.274478	1.68073	0.517804	0.195485	0.539013	0.190127	0.997374	0.00114205	102.201	PC ae
PC ae C38:3	(Intercept)	41	21	-0.109044	-1.49131	1.27538	0.730326	0.138159	0.770382	0.882997	0.997374	0.00114205	-10.3309	PC ae
PC ae C38:4	(Intercept)	41	21	-0.53092	-2.29816	1.23147	0.927612	0.107969	0.111867	0.574423	0.997374	0.00114205	-41.1936	PC ae
PC ae C38:5	(Intercept)	41	21	-0.0781349	-2.13158	1.99918	1.08833	0.125915	0.708306	0.943569	0.997374	0.00114205	-7.51604	PC ae
PC ae C38:6	(Intercept)	41	21	-0.241491	-3.41098	2.9647	1.67958	0.0896486	0.624868	0.887242	0.997374	0.00114205	-21.4544	PC ae
PC ae C40:1	(Intercept)	41	21	-0.192485	-2.18329	1.77865	1.04714	0.200519	0.507442	0.856277	0.997374	0.00114205	-17.5093	PC ae
PC ae C40:2	(Intercept)	41	21	0.444424	-1.23333	2.12217	0.880072	0.176602	0.176602	0.616564	0.997374	0.00114205	55.9591	PC ae
PC ae C40:3	(Intercept)	41	21	-0.0116871	-1.45456	1.42255	0.761289	0.106383	0.631633	0.987931	0.997374	0.00114205	-1.1619	PC ae
PC ae C40:4	(Intercept)	41	21	-0.0979181	-1.75256	1.5465	0.872956	0.133325	0.55256	0.911941	0.997374	0.00114205	-9.32768	PC ae
PC ae C40:5	(Intercept)	41	21	0.319084	-1.09056	1.71784	0.741785	0.0521596	0.640716	0.67233	0.997374	0.00114205	37.5867	PC ae
PC ae C40:6	(Intercept)	41	21	0.424048	-1.5249	2.3837	1.03492	0.0600653	0.420723	0.686721	0.997374	0.00114205	52.8134	PC ae
PC ae C42:1	(Intercept)	41	21	0.483666	-1.26877	2.2211	0.922503	0.162554	0.346047	0.606621	0.997374	0.00114205	62.2009	PC ae
PC ae C42:2	(Intercept)	41	21	0.635647	-1.14721	2.40647	0.940736	0.171544	0.378189	0.507563	0.997374	0.00114205	88.8244	PC ae
PC ae C42:3	(Intercept)	41	21	0.744838	-1.11446	2.58682	0.978601	0.171686	0.430583	0.456744	0.997374	0.00114205	110.61	PC ae
PC ae C42:4	(Intercept)	41	21	1.32425	-0.450732	3.09923	0.931076	0.124004	0.124004	0.163321	0.997374	0.00114205	275.936	PC ae
PC ae C42:5	(Intercept)	41	21	1.00778	-0.626061	2.64163	0.857041	0.0565682	0.0565682	0.247151	0.997374	0.00114205	173.952	PC ae
PC ae C44:3	(Intercept)	41	21	1.95742	-1.06967	4.97355	1.60144	0.118671	0.385574	0.236472	0.997374	0.00114205	608.105	PC ae
PC ae C44:4	(Intercept)	41	21	0.211211	-2.2557	2.66912	1.30163	0.116916	0.146987	0.872765	0.997374	0.00114205	23.5173	PC ae
PC ae C44:5	(Intercept)	41	21	-0.388628	-3.32292	2.57238	1.55548	0.0814595	0.475063	0.805377	0.997374	0.00114205	-32.2014	PC ae
PC ae C44:6	(Intercept)	41	21	0.748454	-2.05588	3.55279	1.47103	0.0711522	0.0711522	0.613916	0.997374	0.00114205	111.373	PC ae
SM (OH) C14:1	(Intercept)	41	21	-0.532698	-3.64148	2.60266	1.64677	0.0433923	0.53275	0.749802	0.997374	0.00114205	-41.2981	SM
SM (OH) C16:1	(Intercept)	41	21	-1.18679	-4.53947	2.1804	1.77589	0.0452851	0.502392	0.511804	0.997374	0.00114205	-69.48	SM
SM (OH) C22:1	(Intercept)	41	21	-0.323146	-1.67069	1.0244	0.706862	0.120036	0.120036	0.650232	0.997374	0.00114205	-27.6132	SM
SM (OH) C22:2	(Intercept)	41	21	0.145835	-1.53689	1.84521	0.892146	0.034474	0.450168	0.871894	0.997374	0.00114205	15.7005	SM
SM C16:0	(Intercept)	41	21	-0.224806	-3.68665	3.25931	1.83448	0.0346385	0.46697	0.903719	0.997374	0.00114205	-20.1329	SM
SM C16:1	(Intercept)	41	21	1.04919	-2.43491	4.56749	1.8458	0.054729	0.57539	0.576437	0.997374	0.00114205	185.534	SM
SM C18:0	(Intercept)	41	21	-2.35434	-5.68855	0.985847	1.76549	0.0658301	0.465319	0.197573	0.997374	0.00114205	-90.5043	SM
SM C18:1	(Intercept)	41	21	-1.03269	-4.72826	2.68718	1.96049	0.0247522	0.438671	0.604515	0.997374	0.00114205	-64.3952	SM
SM C20:2	(Intercept)	41	21	-0.891175	-3.82424	2.04448	1.55214	0.150202	0.526138	0.572341	0.997374	0.00114205	-58.9826	SM
SM C22:3	(Intercept)	41	21	-1.58584	-4.30738	1.1264	1.43371	0.0368663	0.684659	0.282506	0.997374	0.00114205	-79.5224	SM
SM C24:0	(Intercept)	41	21	0.123172	-1.19227	1.43861	0.69002	0.113089	0.113089	0.8593	0.997374	0.00114205	13.1079	SM
SM C24:1	(Intercept)	41	21	-0.523402	-1.5913	0.539281	0.562957	0.055558	0.473761	0.363715	0.997374	0.00114205	-40.7498	SM
SM C26:0	(Intercept)	41	21	-0.645825	-4.52111	3.23573	2.05927	0.0285931	0.103296	0.757024	0.997374	0.00114205	-47.577	SM
SM C26:1	(Intercept)	41	21	0.405184	-3.19826	4.02204	1.91574	0.0211331	0.155723	0.834703	0.997374	0.00114205	49.9578	SM
H1	(Intercept)	41	21	-0.305024	-3.33697	2.71432	1.61307	0.0603725	0.0940005	0.851893	0.997374	0.00114205	-26.2894	Sugars
SM (OH) C24:1	(Intercept)	41	21	0.00040784	-2.02516	2.05041	1.07189	0.0750598	0.390748	0.9997	0.9997	0.000130145	0.0407923	SM
C0	age	41	21	0.174653	0.00967121	0.339446	0.0870336	0.182098	0.847534	0.0611601	0.995606	0.00191233	19.0833	Acylcarnitines
C2	age	41	21	0.108033	-0.0770238	0.29233	0.097828	0.0506075	0.228356	0.282493	0.995606	0.00191233	11.4085	Acylcarnitines
C14:1	age	41	21	0.165187	0.0210561	0.309317	0.0756043	0.15652	0.15652	0.0353068	0.995606	0.00191233	17.9613	Acylcarnitines
C18:1	age	41	21	0.112288	-0.0067796	0.231896	0.0632606	0.179156	0.449935	0.0923596	0.995606	0.00191233	11.8835	Acylcarnitines
Ala	age	41	21	-0.10639	-0.310332	0.0953671	0.106976	0.0574415	0.393303	0.33281	0.995606	0.00191233	-10.0926	Aminoacids
Asn	age	41	21	0.130539	-0.11631	0.376496	0.130568	0.0328938	0.238976	0.329387	0.995606	0.00191233	13.9442	Aminoacids
Asp	age	41	21	0.0432269	-0.105482	0.193299	0.0790328	0.0993152	0.446829	0.591309	0.995606	0.00191233	4.41748	Aminoacids
Cit	age	41	21	0.080775	-0.159442	0.320762	0.127061	0.0548124	0.424877	0.53218	0.995606	0.00191233	8.4127	Aminoacids
Gln	age	41	21	-0.137953	-0.320154	0.0432204	0.0961487	0.314836	0.601796	0.167922	0.995606	0.00191233	-12.886	Aminoacids
Glu	age	41	21	0.099956	-0.0472591	0.246207	0.0772595	0.173476	0.889732	0.211866	0.995606	0.00191233	10.5122	Aminoacids
Gly	age	41	21	0.15634	-0.0864385	0.399864	0.128914	0.0558888	0.283197	0.239672	0.995606	0.00191233	16.9224	Aminoacids
Ile	age	41	21	0.129281	-0.020437	0.278534	0.0792661	0.230024	0.321729	0.118328	0.995606	0.00191233	13.801	Aminoacids
Leu	age	41	21	0.0948492	-0.083434	0.273132	0.0935194	0.0955891	0.0955891	0.317064	0.995606	0.00191233	9.9493	Aminoacids
Lys	age	41	21	0.0485241	-0.130947	0.227421	0.0950035	0.0898317	0.24691	0.615113	0.995606	0.00191233	4.97206	Aminoacids
Orn	age	41	21	0.237912	0.0303695	0.445176	0.109832	0.198355	0.480566	0.0427118	0.995606	0.00191233	26.8597	Aminoacids
Phe	age	41	21	-0.0487295	-0.236736	0.139277	0.0986199	0.0978435	0.0978435	0.624147	0.995606	0.00191233	-4.75612	Aminoacids
Ser	age	41	21	0.121274	-0.0715201	0.315453	0.102282	0.15322	0.418458	0.250145	0.995606	0.00191233	12.8934	Aminoacids
Thr	age	41	21	0.0620033	-0.14545	0.270044	0.110306	0.0436118	0.166523	0.58046	0.995606	0.00191233	6.39659	Aminoacids
Tyr	age	41	21	-0.0773069	-0.262358	0.107744	0.0970693	0.0787662	0.0787662	0.430875	0.995606	0.00191233	-7.43943	Aminoacids
Val	age	41	21	-0.0409663	-0.215225	0.131567	0.0911958	0.130427	0.269136	0.658397	0.995606	0.00191233	-4.01385	Aminoacids
ADMA	age	41	21	-0.128438	-0.319716	0.0618415	0.101034	0.0803756	0.296002	0.218616	0.995606	0.00191233	-12.0532	Biogenic Amines
Creatinine	age	41	21	0.0775124	-0.0460631	0.201686	0.0652871	0.0621514	0.819218	0.250237	0.995606	0.00191233	8.05957	Biogenic Amines
Kynurenine	age	41	21	-0.0996857	-0.311723	0.111808	0.112334	0.126	0.228784	0.385273	0.995606	0.00191233	-9.48781	Biogenic Amines
t4-OH-Pro	age	41	21	-0.278297	-0.484368	-0.0697556	0.109178	0.279517	0.687767	0.0198512	0.995606	0.00191233	-24.2928	Biogenic Amines
lysoPC a C16:0	age	41	21	0.0824138	-0.102981	0.267118	0.0976672	0.0988345	0.699485	0.409399	0.995606	0.00191233	8.59051	lysoPC
lysoPC a C18:1	age	41	21	0.0498521	-0.158774	0.256987	0.109564	0.0539121	0.705373	0.654223	0.995606	0.00191233	5.11156	lysoPC
lysoPC a C20:3	age	41	21	-0.0424575	-0.186325	0.10141	0.0754665	0.119199	0.119199	0.5771	0.995606	0.00191233	-4.15688	lysoPC
lysoPC a C20:4	age	41	21	0.150911	-0.0273111	0.329937	0.0943926	0.202669	0.625158	0.126276	0.995606	0.00191233	16.2893	lysoPC
lysoPC a C24:0	age	41	21	-0.130277	-0.264231	0.00367824	0.0702667	0.176527	0.176527	0.0717197	0.995606	0.00191233	-12.2147	lysoPC
lysoPC a C26:0	age	41	21	-0.149936	-0.324839	0.0249661	0.091746	0.228183	0.228183	0.110687	0.995606	0.00191233	-13.9237	lysoPC
lysoPC a C28:0	age	41	21	-0.108862	-0.273149	0.0554243	0.0861773	0.156364	0.156364	0.214407	0.995606	0.00191233	-10.3146	lysoPC
lysoPC a C28:1	age	41	21	-0.0290019	-0.152967	0.0949636	0.0650268	0.136305	0.136305	0.658197	0.995606	0.00191233	-2.85854	lysoPC
PC aa C24:0	age	41	21	-0.0610978	-0.159878	0.0376827	0.0518158	0.0989666	0.0989666	0.245872	0.995606	0.00191233	-5.92687	PC aa
PC aa C26:0	age	41	21	0.0499451	-0.158095	0.257985	0.109128	0.0725046	0.0725046	0.649864	0.995606	0.00191233	5.12134	PC aa
PC aa C28:1	age	41	21	-0.0665293	-0.247847	0.114788	0.0951111	0.112914	0.112914	0.488621	0.995606	0.00191233	-6.43645	PC aa
PC aa C30:0	age	41	21	-0.107998	-0.341058	0.121659	0.121499	0.0818735	0.494014	0.385554	0.995606	0.00191233	-10.237	PC aa
PC aa C30:2	age	41	21	-0.107835	-0.268051	0.0523813	0.0840422	0.0610398	0.0610398	0.207435	0.995606	0.00191233	-10.2224	PC aa
PC aa C32:1	age	41	21	-0.123966	-0.377245	0.125072	0.131731	0.0933179	0.57754	0.359134	0.995606	0.00191233	-11.6591	PC aa
PC aa C32:2	age	41	21	-0.121734	-0.3481	0.101827	0.118055	0.077902	0.324478	0.315562	0.995606	0.00191233	-11.4616	PC aa
PC aa C32:3	age	41	21	-0.0570297	-0.152408	0.0385502	0.0502139	0.183775	0.188366	0.269496	0.995606	0.00191233	-5.5434	PC aa
PC aa C34:3	age	41	21	-0.0570613	-0.196719	0.0806625	0.0725793	0.0641238	0.333742	0.44202	0.995606	0.00191233	-5.54639	PC aa
PC aa C34:4	age	41	21	-0.0898692	-0.338358	0.155645	0.130023	0.0839318	0.535919	0.497795	0.995606	0.00191233	-8.59493	PC aa
PC aa C36:0	age	41	21	-0.0953748	-0.24894	0.0572598	0.0807341	0.198474	0.74684	0.252048	0.995606	0.00191233	-9.09678	PC aa
PC aa C36:1	age	41	21	-0.0240635	-0.122459	0.0743323	0.051614	0.0590373	0.0590373	0.643791	0.995606	0.00191233	-2.37763	PC aa
PC aa C36:2	age	41	21	-0.024469	-0.0933165	0.0527584	0.0400176	0.0323007	0.126157	0.550034	0.995606	0.00191233	-2.4172	PC aa
PC aa C36:4	age	41	21	0.0813252	-0.18164	0.343474	0.138542	0.0967372	0.71472	0.5641	0.995606	0.00191233	8.47235	PC aa
PC aa C36:6	age	41	21	-0.0524911	-0.238526	0.132016	0.09779	0.111451	0.330949	0.597411	0.995606	0.00191233	-5.11372	PC aa
PC aa C38:0	age	41	21	-0.036574	-0.147915	0.073978	0.0586134	0.0927755	0.303194	0.539692	0.995606	0.00191233	-3.59132	PC aa
PC aa C38:1	age	41	21	-0.0882369	-0.217525	0.0414222	0.0686016	0.207606	0.423953	0.213195	0.995606	0.00191233	-8.44561	PC aa
PC aa C38:3	age	41	21	-0.0650965	-0.175889	0.0456956	0.0581166	0.0600733	0.0600733	0.269888	0.995606	0.00191233	-6.3023	PC aa
PC aa C38:6	age	41	21	-0.0545913	-0.20443	0.095002	0.0789722	0.0919082	0.773094	0.497898	0.995606	0.00191233	-5.31279	PC aa
PC aa C40:1	age	41	21	-0.042963	-0.187036	0.10111	0.0755742	0.222165	0.222165	0.573138	0.995606	0.00191233	-4.20532	PC aa
PC aa C40:2	age	41	21	0.0630169	-0.0572243	0.182795	0.0633454	0.16185	0.793953	0.333521	0.995606	0.00191233	6.50448	PC aa
PC aa C40:3	age	41	21	0.0561388	-0.0749782	0.18754	0.0694033	0.144724	0.704593	0.429532	0.995606	0.00191233	5.77445	PC aa
PC aa C40:4	age	41	21	-0.0778534	-0.186854	0.0311467	0.0571766	0.117509	0.117509	0.181548	0.995606	0.00191233	-7.49	PC aa
PC aa C40:5	age	41	21	-0.139515	-0.380175	0.097953	0.125598	0.0862825	0.363576	0.281416	0.995606	0.00191233	-13.022	PC aa
PC aa C40:6	age	41	21	-0.125366	-0.306348	0.0537019	0.094822	0.12901	0.708268	0.202197	0.995606	0.00191233	-11.7826	PC aa
PC aa C42:5	age	41	21	0.131311	-0.027438	0.290753	0.0841668	0.195514	0.774989	0.138423	0.995606	0.00191233	14.0322	PC aa
PC aa C42:6	age	41	21	-0.0520055	-0.200512	0.096641	0.0789149	0.19275	0.250133	0.517328	0.995606	0.00191233	-5.06764	PC aa
PC ae C30:0	age	41	21	-0.0572472	-0.230423	0.115929	0.0908404	0.0838837	0.0838837	0.53244	0.995606	0.00191233	-5.56394	PC ae
PC ae C30:1	age	41	21	-0.0698981	-0.188945	0.0491484	0.0624464	0.167333	0.167333	0.270214	0.995606	0.00191233	-6.75112	PC ae
PC ae C30:2	age	41	21	-0.0371915	-0.120402	0.046019	0.0436485	0.224158	0.224158	0.399658	0.995606	0.00191233	-3.65084	PC ae
PC ae C32:1	age	41	21	-0.0724679	-0.241393	0.0951183	0.0887769	0.0340633	0.169364	0.424361	0.995606	0.00191233	-6.99044	PC ae
PC ae C32:2	age	41	21	-0.0951896	-0.242644	0.0522649	0.077348	0.120137	0.120137	0.226214	0.995606	0.00191233	-9.07994	PC ae
PC ae C34:0	age	41	21	-0.099195	-0.307859	0.107263	0.10885	0.0640474	0.204739	0.373889	0.995606	0.00191233	-9.44339	PC ae
PC ae C34:2	age	41	21	-0.131237	-0.348327	0.0835006	0.112158	0.0905159	0.240602	0.25815	0.995606	0.00191233	-12.299	PC ae
PC ae C34:3	age	41	21	-0.157079	-0.354688	0.0396457	0.104232	0.168717	0.603618	0.148433	0.995606	0.00191233	-14.5364	PC ae
PC ae C36:0	age	41	21	-0.0995213	-0.308678	0.108098	0.110078	0.048518	0.151635	0.377286	0.995606	0.00191233	-9.47293	PC ae
PC ae C36:1	age	41	21	0.0411549	-0.074738	0.156808	0.0611461	0.216738	0.749287	0.50944	0.995606	0.00191233	4.20135	PC ae
PC ae C36:2	age	41	21	-0.0237075	-0.115386	0.0676912	0.0485133	0.164915	0.333838	0.630347	0.995606	0.00191233	-2.34287	PC ae
PC ae C36:3	age	41	21	-0.131583	-0.335754	0.0725874	0.107099	0.0865385	0.0865385	0.226974	0.995606	0.00191233	-12.3294	PC ae
PC ae C36:5	age	41	21	-0.0337672	-0.148287	0.0804845	0.0604302	0.0802025	0.646842	0.582935	0.995606	0.00191233	-3.32035	PC ae
PC ae C38:1	age	41	21	0.0189255	-0.0611243	0.098874	0.0422866	0.164276	0.707401	0.659912	0.995606	0.00191233	1.91057	PC ae
PC ae C38:3	age	41	21	0.0548398	-0.0323631	0.142006	0.0460323	0.138159	0.770382	0.249225	0.995606	0.00191233	5.63714	PC ae
PC ae C38:4	age	41	21	0.0356736	-0.0754557	0.147194	0.0585137	0.107969	0.111867	0.54997	0.995606	0.00191233	3.63175	PC ae
PC ae C40:1	age	41	21	0.0513616	-0.0729927	0.177017	0.06603	0.200519	0.507442	0.447064	0.995606	0.00191233	5.27035	PC ae
PC ae C40:3	age	41	21	0.0497972	-0.0406017	0.140821	0.0479932	0.106383	0.631633	0.314043	0.995606	0.00191233	5.1058	PC ae
PC ae C40:4	age	41	21	0.0484683	-0.0552124	0.152786	0.0550399	0.133325	0.55256	0.390208	0.995606	0.00191233	4.96621	PC ae
PC ae C40:6	age	41	21	-0.0463131	-0.170305	0.0766191	0.065259	0.0600653	0.420723	0.486769	0.995606	0.00191233	-4.52571	PC ae
PC ae C42:4	age	41	21	-0.0435696	-0.155536	0.0683964	0.0587324	0.124004	0.124004	0.462872	0.995606	0.00191233	-4.26341	PC ae
PC ae C42:5	age	41	21	-0.0267311	-0.129794	0.0763319	0.0540622	0.0565682	0.0565682	0.623911	0.995606	0.00191233	-2.6377	PC ae
PC ae C44:3	age	41	21	-0.103407	-0.293606	0.0876579	0.100991	0.118671	0.385574	0.318647	0.995606	0.00191233	-9.82399	PC ae
PC ae C44:6	age	41	21	-0.0713963	-0.248294	0.105502	0.0927927	0.0711522	0.0711522	0.44653	0.995606	0.00191233	-6.89071	PC ae
SM C16:1	age	41	21	-0.0910949	-0.312815	0.128554	0.116368	0.054729	0.57539	0.443412	0.995606	0.00191233	-8.70689	SM
SM C18:0	age	41	21	0.141437	-0.0691246	0.351697	0.111322	0.0658301	0.465319	0.218671	0.995606	0.00191233	15.1928	SM
SM C18:1	age	41	21	0.0550307	-0.179263	0.288055	0.123617	0.0247522	0.438671	0.661261	0.995606	0.00191233	5.65731	SM
SM C20:2	age	41	21	0.0512165	-0.133853	0.236175	0.0978674	0.150202	0.526138	0.606559	0.995606	0.00191233	5.25507	SM
SM C22:3	age	41	21	0.0589516	-0.112095	0.230361	0.0903743	0.0368663	0.684659	0.522016	0.995606	0.00191233	6.07239	SM
SM C24:1	age	41	21	0.0334848	-0.0335206	0.100814	0.0354962	0.055558	0.473761	0.356869	0.995606	0.00191233	3.40517	SM
SM C26:1	age	41	21	-0.0524848	-0.281066	0.174945	0.120831	0.0211331	0.155723	0.668813	0.995788	0.00183332	-5.11312	SM
Arg	age	41	21	0.0218601	-0.162432	0.206764	0.0979192	0.0715471	0.208282	0.825634	0.998445	0.000676007	2.21007	Aminoacids
His	age	41	21	-0.0219104	-0.215863	0.172504	0.103078	0.087893	0.184572	0.833826	0.998445	0.000676007	-2.16721	Aminoacids
Met	age	41	21	-0.0288516	-0.306884	0.248424	0.146691	0.00999669	0.618416	0.846203	0.998445	0.000676007	-2.84394	Aminoacids
Pro	age	41	21	0.0133418	-0.220974	0.247772	0.123928	0.0336188	0.4907	0.91535	0.998445	0.000676007	1.34312	Aminoacids
Trp	age	41	21	0.0127627	-0.16468	0.190206	0.0930785	0.170152	0.170152	0.891681	0.998445	0.000676007	1.28445	Aminoacids
Taurine	age	41	21	0.0195451	-0.170783	0.209874	0.0998378	0.0357994	0.0357994	0.845862	0.998445	0.000676007	1.97374	Biogenic Amines
lysoPC a C16:1	age	41	21	0.00366644	-0.100177	0.106434	0.0544079	0.102359	0.611925	0.946963	0.998445	0.000676007	0.367317	lysoPC
lysoPC a C17:0	age	41	21	0.0271776	-0.145952	0.199108	0.0909504	0.0595285	0.714103	0.768352	0.998445	0.000676007	2.75502	lysoPC
lysoPC a C18:0	age	41	21	-0.0111075	-0.200928	0.17817	0.100257	0.0824639	0.470956	0.9129	0.998445	0.000676007	-1.10461	lysoPC
lysoPC a C18:2	age	41	21	0.0244843	-0.112542	0.160953	0.0721378	0.0245088	0.708709	0.738047	0.998445	0.000676007	2.47865	lysoPC
lysoPC a C26:1	age	41	21	0.035282	-0.137093	0.207657	0.0904202	0.11004	0.11004	0.698625	0.998445	0.000676007	3.59118	lysoPC
PC aa C32:0	age	41	21	-0.000258653	-0.248963	0.246995	0.130972	0.021736	0.538873	0.998445	0.998445	0.000676007	-0.025862	PC aa
PC aa C34:1	age	41	21	-0.0158732	-0.267641	0.232196	0.131302	0.0488104	0.472477	0.905133	0.998445	0.000676007	-1.57479	PC aa
PC aa C34:2	age	41	21	-0.0194043	-0.234951	0.193614	0.112881	0.0305731	0.515149	0.865381	0.998445	0.000676007	-1.92172	PC aa
PC aa C36:3	age	41	21	-0.016446	-0.122654	0.0885671	0.0555161	0.0491478	0.281321	0.770292	0.998445	0.000676007	-1.63115	PC aa
PC aa C36:5	age	41	21	-0.00246229	-0.158959	0.152283	0.0819855	0.185083	0.57215	0.976354	0.998445	0.000676007	-0.245926	PC aa
PC aa C38:4	age	41	21	0.000319007	-0.108254	0.107818	0.0569921	0.117867	0.528189	0.995593	0.998445	0.000676007	0.0319058	PC aa
PC aa C38:5	age	41	21	-0.00652927	-0.143816	0.128957	0.0717795	0.107886	0.605107	0.928508	0.998445	0.000676007	-0.6508	PC aa
PC aa C42:0	age	41	21	0.010095	-0.16004	0.181404	0.0902546	0.134542	0.239292	0.912148	0.998445	0.000676007	1.01462	PC aa
PC aa C42:1	age	41	21	0.0112219	-0.114957	0.138117	0.0670469	0.1373	0.228824	0.868874	0.998445	0.000676007	1.12851	PC aa
PC aa C42:2	age	41	21	0.00386463	-0.120342	0.129168	0.0660211	0.146164	0.607619	0.954018	0.998445	0.000676007	0.387211	PC aa
PC aa C42:4	age	41	21	0.0025291	-0.105378	0.11111	0.0572436	0.105042	0.664937	0.965274	0.998445	0.000676007	0.25323	PC aa
PC ae C34:1	age	41	21	-0.039514	-0.267531	0.185815	0.118703	0.0215552	0.226444	0.743074	0.998445	0.000676007	-3.87435	PC ae
PC ae C36:4	age	41	21	-0.0215831	-0.262843	0.215992	0.125769	0.0637085	0.557559	0.865643	0.998445	0.000676007	-2.13519	PC ae
PC ae C38:0	age	41	21	-0.0426448	-0.237153	0.149474	0.101931	0.0956121	0.558654	0.680708	0.998445	0.000676007	-4.17483	PC ae
PC ae C38:2	age	41	21	-0.000990086	-0.0625421	0.0607714	0.0326497	0.195485	0.539013	0.97613	0.998445	0.000676007	-0.0989596	PC ae
PC ae C38:5	age	41	21	-0.0145639	-0.145735	0.114895	0.0686036	0.125915	0.708306	0.834296	0.998445	0.000676007	-1.44583	PC ae
PC ae C38:6	age	41	21	-0.0305934	-0.233052	0.169281	0.105884	0.0896486	0.624868	0.775869	0.998445	0.000676007	-3.01301	PC ae
PC ae C40:2	age	41	21	0.0141889	-0.0916437	0.120022	0.055515	0.176602	0.176602	0.799685	0.998445	0.000676007	1.42901	PC ae
PC ae C40:5	age	41	21	0.018156	-0.0700163	0.10704	0.0467616	0.0521596	0.640716	0.702491	0.998445	0.000676007	1.83218	PC ae
PC ae C42:1	age	41	21	0.0157083	-0.0939821	0.126374	0.0581805	0.162554	0.346047	0.790304	0.998445	0.000676007	1.58323	PC ae
PC ae C42:2	age	41	21	0.00559866	-0.106081	0.118027	0.0593286	0.171544	0.378189	0.925826	0.998445	0.000676007	0.561436	PC ae
PC ae C42:3	age	41	21	-0.00498025	-0.121204	0.11237	0.0617126	0.171686	0.430583	0.936596	0.998445	0.000676007	-0.496786	PC ae
PC ae C44:4	age	41	21	0.00180253	-0.153171	0.157217	0.0821046	0.116916	0.146987	0.982707	0.998445	0.000676007	0.180416	PC ae
PC ae C44:5	age	41	21	-0.0122266	-0.199051	0.172827	0.0980795	0.0814595	0.475063	0.902094	0.998445	0.000676007	-1.21522	PC ae
SM (OH) C14:1	age	41	21	0.00479904	-0.192909	0.200805	0.103826	0.0433923	0.53275	0.963606	0.998445	0.000676007	0.481057	SM
SM (OH) C16:1	age	41	21	0.0458512	-0.166478	0.25723	0.111971	0.0452851	0.502392	0.686641	0.998445	0.000676007	4.69186	SM
SM (OH) C22:1	age	41	21	0.0118869	-0.0731164	0.0968903	0.0445889	0.120036	0.120036	0.791266	0.998445	0.000676007	1.19579	SM
SM (OH) C22:2	age	41	21	-0.0166068	-0.123913	0.0895467	0.0562533	0.034474	0.450168	0.771056	0.998445	0.000676007	-1.64696	SM
SM (OH) C24:1	age	41	21	0.00284214	-0.126426	0.130581	0.0675934	0.0750598	0.390748	0.966898	0.998445	0.000676007	0.284619	SM
SM C16:0	age	41	21	-0.00791964	-0.227763	0.210365	0.115669	0.0346385	0.46697	0.946107	0.998445	0.000676007	-0.788837	SM
SM C24:0	age	41	21	-0.0129591	-0.095937	0.0700189	0.0435265	0.113089	0.113089	0.767576	0.998445	0.000676007	-1.28755	SM
SM C26:0	age	41	21	0.0371457	-0.207799	0.281582	0.129891	0.0285931	0.103296	0.777802	0.998445	0.000676007	3.78442	SM
H1	age	41	21	0.000677664	-0.189729	0.191987	0.10175	0.0603725	0.0940005	0.994751	0.998445	0.000676007	0.0677894	Sugars
lysoPC a C26:0	NEFA	41	21	0.588184	0.218361	0.958008	0.193993	0.228183	0.228183	0.0044204	0.172612	0.762928	80.0716	lysoPC
PC aa C42:6	NEFA	41	21	0.459889	0.152474	0.768894	0.160562	0.19275	0.250133	0.00695826	0.172612	0.762928	58.3898	PC aa
PC aa C40:1	NEFA	41	21	0.455846	0.15121	0.760482	0.159798	0.222165	0.222165	0.0070571	0.172612	0.762928	57.7508	PC aa
PC ae C30:1	NEFA	41	21	0.350269	0.0985507	0.601988	0.13204	0.167333	0.167333	0.0116919	0.172612	0.762928	41.945	PC ae
PC ae C30:2	NEFA	41	21	0.24316	0.0672153	0.419105	0.0922928	0.224158	0.224158	0.0122272	0.172612	0.762928	27.5273	PC ae
PC aa C36:0	NEFA	41	21	0.254901	0.0746949	0.453685	0.0944994	0.198474	0.74684	0.0126017	0.172612	0.762928	29.0334	PC aa
PC ae C40:1	NEFA	41	21	0.283811	0.0758251	0.503327	0.108635	0.200519	0.507442	0.0141946	0.172612	0.762928	32.8181	PC ae
PC aa C32:3	NEFA	41	21	0.272474	0.0706536	0.474427	0.105863	0.183775	0.188366	0.0142693	0.172612	0.762928	31.321	PC aa
PC ae C38:2	NEFA	41	21	0.128891	0.030931	0.236963	0.0517538	0.195485	0.539013	0.0188656	0.172612	0.762928	13.7566	PC ae
Gln	NEFA	41	21	-0.379207	-0.694682	-0.0875536	0.15352	0.314836	0.601796	0.0197369	0.172612	0.762928	-31.5596	Aminoacids
PC ae C42:2	NEFA	41	21	0.264352	0.0541515	0.473336	0.108066	0.171544	0.378189	0.0200907	0.172612	0.762928	30.2586	PC ae
lysoPC a C28:1	NEFA	41	21	0.333316	0.0711966	0.595436	0.137496	0.136305	0.136305	0.020347	0.172612	0.762928	39.5588	lysoPC
PC ae C36:1	NEFA	41	21	0.177696	0.0413802	0.338064	0.0720563	0.216738	0.749287	0.0215011	0.172612	0.762928	19.4463	PC ae
Trp	NEFA	41	21	0.470488	0.0952932	0.845683	0.19681	0.170152	0.170152	0.0220256	0.172612	0.762928	60.0775	Aminoacids
PC ae C40:4	NEFA	41	21	0.199886	0.0367714	0.361903	0.0827098	0.133325	0.55256	0.0227931	0.172612	0.762928	22.1264	PC ae
lysoPC a C28:0	NEFA	41	21	0.431568	0.0841916	0.778944	0.182218	0.156364	0.156364	0.0231991	0.172612	0.762928	53.967	lysoPC
lysoPC a C16:0	NEFA	41	21	0.284122	0.0571408	0.523322	0.117505	0.0988345	0.699485	0.0235635	0.172612	0.762928	32.8595	lysoPC
PC ae C40:2	NEFA	41	21	0.275721	0.051943	0.4995	0.117384	0.176602	0.176602	0.0242805	0.172612	0.762928	31.7481	PC ae
PC ae C36:2	NEFA	41	21	0.212316	0.0395625	0.394341	0.0911968	0.164915	0.333838	0.0260581	0.172612	0.762928	23.6538	PC ae
SM (OH) C22:1	NEFA	41	21	0.215337	0.0356011	0.395073	0.0942813	0.120036	0.120036	0.0282074	0.172612	0.762928	24.028	SM
PC ae C42:3	NEFA	41	21	0.246472	0.0407291	0.461041	0.107423	0.171686	0.430583	0.0289074	0.172612	0.762928	27.9503	PC ae
lysoPC a C24:0	NEFA	41	21	0.337101	0.0538592	0.620342	0.148576	0.176527	0.176527	0.0291993	0.172612	0.762928	40.088	lysoPC
SM C24:0	NEFA	41	21	0.205398	0.0299452	0.380852	0.0920348	0.113089	0.113089	0.0317722	0.172612	0.762928	22.8014	SM
PC ae C44:4	NEFA	41	21	0.377761	0.0479518	0.69987	0.170493	0.116916	0.146987	0.0331095	0.172612	0.762928	45.9014	PC ae
lysoPC a C17:0	NEFA	41	21	0.236077	0.0311287	0.444079	0.104418	0.0595285	0.714103	0.0332813	0.172612	0.762928	26.6272	lysoPC
PC aa C42:0	NEFA	41	21	0.391846	0.0519643	0.740956	0.178425	0.134542	0.239292	0.0348761	0.172612	0.762928	47.971	PC aa
PC ae C42:1	NEFA	41	21	0.236895	0.0314905	0.453518	0.108168	0.162554	0.346047	0.0358436	0.172612	0.762928	26.7309	PC ae
PC aa C42:1	NEFA	41	21	0.291526	0.0295558	0.545483	0.133713	0.1373	0.228824	0.0360682	0.172612	0.762928	33.8468	PC aa
PC ae C38:0	NEFA	41	21	0.324319	-0.0461086	0.60661	0.148829	0.0956121	0.558654	0.0386077	0.178394	0.748619	38.3089	PC ae
PC ae C42:4	NEFA	41	21	0.262304	0.0255567	0.499051	0.124187	0.124004	0.124004	0.0414837	0.181778	0.740459	29.9922	PC ae
PC aa C28:1	NEFA	41	21	0.420943	0.0375548	0.804331	0.201108	0.112914	0.112914	0.0432522	0.181778	0.740459	52.3397	PC aa
lysoPC a C20:3	NEFA	41	21	0.333734	0.0295326	0.637936	0.159571	0.119199	0.119199	0.0434097	0.181778	0.740459	39.6172	lysoPC
PC ae C34:3	NEFA	41	21	0.316535	0.0327868	0.651096	0.150401	0.168717	0.603618	0.0449235	0.182417	0.738935	37.2364	PC ae
lysoPC a C18:0	NEFA	41	21	0.325052	0.0129244	0.634649	0.159431	0.0824639	0.470956	0.0506021	0.193975	0.712255	38.4103	lysoPC
lysoPC a C26:1	NEFA	41	21	0.386209	0.0217297	0.750688	0.191189	0.11004	0.11004	0.050665	0.193975	0.712255	47.1392	lysoPC
PC ae C32:2	NEFA	41	21	0.327584	0.0157976	0.639369	0.163549	0.120137	0.120137	0.0525475	0.195593	0.708646	38.7611	PC ae
His	NEFA	41	21	0.39837	0.0104057	0.80684	0.205582	0.087893	0.184572	0.060713	0.214188	0.669205	48.9395	Aminoacids
PC aa C42:5	NEFA	41	21	0.18301	-0.00799361	0.365882	0.0926476	0.195514	0.774989	0.0619545	0.214188	0.669205	20.0826	PC aa
PC aa C40:4	NEFA	41	21	0.232263	0.00178725	0.462739	0.120897	0.117509	0.117509	0.0624413	0.214188	0.669205	26.1452	PC aa
PC aa C40:3	NEFA	41	21	0.164482	0.000920603	0.341723	0.0849995	0.144724	0.704593	0.0654221	0.214188	0.669205	17.8783	PC aa
PC aa C38:1	NEFA	41	21	0.233279	-0.00137185	0.476296	0.12291	0.207606	0.423953	0.0666959	0.214188	0.669205	26.2734	PC aa
Glu	NEFA	41	21	0.113397	-0.000122613	0.235962	0.0586543	0.173476	0.889732	0.0671336	0.214188	0.669205	12.0076	Aminoacids
PC ae C38:3	NEFA	41	21	0.0941444	-0.000580152	0.199152	0.0494431	0.138159	0.770382	0.0700888	0.215336	0.666884	9.87183	PC ae
PC aa C38:0	NEFA	41	21	0.20178	-0.00646297	0.411423	0.108043	0.0927755	0.303194	0.0707073	0.215336	0.666884	22.3579	PC aa
SM (OH) C24:1	NEFA	41	21	0.214004	-0.00947436	0.438484	0.115098	0.0750598	0.390748	0.0726716	0.2164	0.664743	23.8628	SM
PC ae C30:0	NEFA	41	21	0.350261	-0.0159119	0.716434	0.192078	0.0838837	0.0838837	0.0763085	0.22229	0.65308	41.9438	PC ae
PC ae C38:1	NEFA	41	21	0.0947343	-0.00424748	0.207996	0.0521467	0.164276	0.707401	0.0821628	0.234251	0.630318	9.93667	PC ae
PC ae C40:5	NEFA	41	21	0.107709	-0.00997938	0.228145	0.060036	0.0521596	0.640716	0.0855882	0.235206	0.628552	11.3724	PC ae
PC aa C40:2	NEFA	41	21	0.117271	-0.00898728	0.254246	0.0653356	0.16185	0.793953	0.0869229	0.235206	0.628552	12.4424	PC aa
PC aa C24:0	NEFA	41	21	0.19168	-0.0171866	0.400547	0.109562	0.0989666	0.0989666	0.0884939	0.235206	0.628552	21.1283	PC aa
PC aa C42:2	NEFA	41	21	0.165309	-0.011966	0.367599	0.0934875	0.146164	0.607619	0.0895185	0.235206	0.628552	17.9757	PC aa
Phe	NEFA	41	21	0.359161	-0.0383712	0.756693	0.208527	0.0978435	0.0978435	0.0933537	0.240565	0.618767	43.2127	Aminoacids
Lys	NEFA	41	21	0.311093	-0.0323127	0.679046	0.182008	0.0898317	0.24691	0.0964927	0.243963	0.612677	36.4917	Aminoacids
Tyr	NEFA	41	21	0.348036	-0.0432457	0.739317	0.205249	0.0787662	0.0787662	0.0983473	0.244047	0.612527	41.6283	Aminoacids
Val	NEFA	41	21	0.296721	-0.0698079	0.627781	0.17614	0.130427	0.269136	0.101226	0.246623	0.607966	34.544	Aminoacids
PC ae C40:3	NEFA	41	21	0.108954	-0.0147297	0.242536	0.0643002	0.106383	0.631633	0.103261	0.247088	0.607148	11.5112	PC ae
PC aa C42:4	NEFA	41	21	0.122983	-0.0188501	0.272519	0.0730329	0.105042	0.664937	0.105655	0.248381	0.604881	13.0865	PC aa
PC ae C44:3	NEFA	41	21	0.287584	-0.0482572	0.645868	0.177072	0.118671	0.385574	0.114391	0.264282	0.577932	33.3202	PC ae
PC aa C30:0	NEFA	41	21	0.303972	-0.0935046	0.661176	0.188784	0.0818735	0.494014	0.118686	0.269558	0.569348	35.523	PC aa
PC aa C26:0	NEFA	41	21	0.363825	-0.0760657	0.803716	0.230747	0.0725046	0.0725046	0.123371	0.275528	0.559834	43.8823	PC aa
Kynurenine	NEFA	41	21	0.344788	-0.0786738	0.77941	0.222524	0.126	0.228784	0.130256	0.286136	0.543428	41.1691	Biogenic Amines
lysoPC a C16:1	NEFA	41	21	0.114073	-0.0379234	0.257175	0.0746827	0.102359	0.611925	0.138618	0.293414	0.53252	12.0833	lysoPC
Orn	NEFA	41	21	0.281628	-0.0692836	0.662428	0.185447	0.198355	0.480566	0.139109	0.293414	0.53252	32.5286	Aminoacids
C14:1	NEFA	41	21	0.240303	-0.0644545	0.54506	0.159862	0.15652	0.15652	0.141279	0.293414	0.53252	27.1634	Acylcarnitines
H1	NEFA	41	21	0.316612	-0.0880413	0.71908	0.211088	0.0603725	0.0940005	0.142327	0.293414	0.53252	37.247	Sugars
PC aa C36:3	NEFA	41	21	0.150556	-0.0587424	0.341833	0.101487	0.0491478	0.281321	0.147623	0.29972	0.523284	16.2481	PC aa
PC ae C44:6	NEFA	41	21	0.286227	-0.0878156	0.66027	0.196206	0.0711522	0.0711522	0.153055	0.306111	0.514121	33.1395	PC ae
PC ae C36:3	NEFA	41	21	0.32434	-0.107369	0.75605	0.226455	0.0865385	0.0865385	0.160467	0.316215	0.500017	38.3118	PC ae
SM (OH) C14:1	NEFA	41	21	0.214543	-0.0839303	0.510221	0.151666	0.0433923	0.53275	0.16851	0.319779	0.49515	23.9295	SM
PC ae C42:5	NEFA	41	21	0.160303	-0.0576191	0.378225	0.114312	0.0565682	0.0565682	0.169153	0.319779	0.49515	17.3867	PC ae
PC aa C36:5	NEFA	41	21	0.175317	-0.0945967	0.40977	0.124265	0.185083	0.57215	0.169435	0.319779	0.49515	19.1624	PC aa
ADMA	NEFA	41	21	0.257082	-0.13137	0.60718	0.185919	0.0803756	0.296002	0.176078	0.327702	0.484521	29.3151	Biogenic Amines
PC aa C36:6	NEFA	41	21	0.244895	-0.117293	0.58207	0.178417	0.111451	0.330949	0.179222	0.328982	0.482828	27.7487	PC aa
PC aa C32:2	NEFA	41	21	0.289344	-0.139876	0.691733	0.212356	0.077902	0.324478	0.182589	0.330635	0.480652	33.5552	PC aa
PC ae C34:2	NEFA	41	21	0.289866	-0.130057	0.705882	0.21589	0.0905159	0.240602	0.188471	0.334723	0.475315	33.6248	PC ae
PC aa C34:2	NEFA	41	21	0.224505	-0.107914	0.548076	0.166899	0.0305731	0.515149	0.189843	0.334723	0.475315	25.1703	PC aa
PC aa C34:1	NEFA	41	21	0.262708	-0.175399	0.649157	0.204676	0.0488104	0.472477	0.210074	0.365584	0.437013	30.0447	PC aa
PC aa C34:3	NEFA	41	21	0.162101	-0.102069	0.405258	0.128639	0.0641238	0.333742	0.217042	0.372867	0.428446	17.5979	PC aa
PC aa C32:1	NEFA	41	21	0.23488	-0.162049	0.591541	0.187852	0.0933179	0.57754	0.222432	0.37729	0.423325	26.4757	PC aa
PC ae C34:0	NEFA	41	21	0.260881	-0.175532	0.657992	0.21143	0.0640474	0.204739	0.225688	0.378028	0.422476	29.8073	PC ae
lysoPC a C18:1	NEFA	41	21	0.156853	-0.0885083	0.416896	0.127331	0.0539121	0.705373	0.229942	0.380398	0.419762	16.9824	lysoPC
SM (OH) C16:1	NEFA	41	21	0.201719	-0.130904	0.530454	0.169082	0.0452851	0.502392	0.242879	0.3969	0.401319	22.3504	SM
SM C16:0	NEFA	41	21	0.21257	-0.14898	0.556851	0.179901	0.0346385	0.46697	0.247086	0.396986	0.401225	23.6853	SM
Asp	NEFA	41	21	0.152824	-0.0928015	0.464534	0.129819	0.0993152	0.446829	0.248857	0.396986	0.401225	16.5119	Aminoacids
PC aa C34:4	NEFA	41	21	0.22494	-0.185142	0.590971	0.19351	0.0839318	0.535919	0.255106	0.402168	0.395593	25.2247	PC aa
Ile	NEFA	41	21	0.180104	-0.120939	0.482872	0.156881	0.230024	0.321729	0.258733	0.403142	0.394542	19.7342	Aminoacids
SM C16:1	NEFA	41	21	0.18495	-0.130611	0.510351	0.162877	0.054729	0.57539	0.266442	0.410382	0.386812	20.3159	SM
PC aa C38:3	NEFA	41	21	0.123368	-0.110897	0.357632	0.122885	0.0600733	0.0600733	0.321934	0.490217	0.309611	13.13	PC aa
Thr	NEFA	41	21	0.2157	-0.193963	0.671145	0.217098	0.0436118	0.166523	0.327311	0.492805	0.307325	24.073	Aminoacids
SM (OH) C22:2	NEFA	41	21	0.0871768	-0.0954229	0.25607	0.0888859	0.034474	0.450168	0.334968	0.496575	0.304015	9.10895	SM
lysoPC a C20:4	NEFA	41	21	0.132025	-0.130727	0.400145	0.135222	0.202669	0.625158	0.337646	0.496575	0.304015	14.1137	lysoPC
PC aa C38:5	NEFA	41	21	0.0967683	-0.124295	0.284946	0.0997188	0.107886	0.605107	0.340932	0.496575	0.304015	10.1605	PC aa
Cit	NEFA	41	21	0.19727	-0.203308	0.605892	0.207713	0.0548124	0.424877	0.349847	0.498828	0.30205	21.8073	Aminoacids
Arg	NEFA	41	21	0.179635	-0.180359	0.560744	0.190552	0.0715471	0.208282	0.352386	0.498828	0.30205	19.6781	Aminoacids
Taurine	NEFA	41	21	0.198298	-0.204143	0.600739	0.211102	0.0357994	0.0357994	0.353646	0.498828	0.30205	21.9325	Biogenic Amines
C0	NEFA	41	21	0.0722141	-0.0808443	0.234533	0.0781127	0.182098	0.847534	0.366365	0.503879	0.297674	7.48854	Acylcarnitines
PC aa C30:2	NEFA	41	21	0.162441	-0.176329	0.501211	0.177704	0.0610398	0.0610398	0.366576	0.503879	0.297674	17.6379	PC aa
PC ae C38:4	NEFA	41	21	0.111536	-0.124738	0.346044	0.123442	0.107969	0.111867	0.372201	0.503879	0.297674	11.7994	PC ae
Leu	NEFA	41	21	0.178599	-0.198373	0.555571	0.197742	0.0955891	0.0955891	0.372269	0.503879	0.297674	19.5541	Aminoacids
PC aa C36:1	NEFA	41	21	0.0975495	-0.110504	0.305603	0.109136	0.0590373	0.0590373	0.377186	0.505429	0.29634	10.2466	PC aa
PC aa C36:2	NEFA	41	21	0.069991	-0.0887354	0.220133	0.0802299	0.0323007	0.126157	0.389085	0.516212	0.287172	7.24985	PC aa
PC ae C34:1	NEFA	41	21	0.185354	-0.268314	0.604159	0.222108	0.0215552	0.226444	0.41004	0.538679	0.26867	20.3645	PC ae
C2	NEFA	41	21	0.140018	-0.223425	0.494497	0.185692	0.0506075	0.228356	0.456034	0.593288	0.226735	15.0295	Acylcarnitines
PC ae C36:4	NEFA	41	21	0.133363	-0.263792	0.474214	0.180644	0.0637085	0.557559	0.46697	0.601673	0.220639	14.2665	PC ae
PC ae C36:0	NEFA	41	21	-0.150502	-0.60103	0.261908	0.21924	0.048518	0.151635	0.496945	0.634196	0.197776	-13.9724	PC ae
SM C18:0	NEFA	41	21	0.119572	-0.220677	0.467913	0.176357	0.0658301	0.465319	0.503115	0.636013	0.196534	12.7015	SM
SM C18:1	NEFA	41	21	0.123804	-0.24899	0.528519	0.1964	0.0247522	0.438671	0.533461	0.663391	0.178231	13.1794	SM
PC ae C32:1	NEFA	41	21	0.108619	-0.242361	0.435396	0.173517	0.0340633	0.169364	0.535451	0.663391	0.178231	11.4738	PC ae
SM C24:1	NEFA	41	21	0.0344304	-0.0740301	0.14238	0.055465	0.055558	0.473761	0.539624	0.663391	0.178231	3.503	SM
SM C26:1	NEFA	41	21	0.135046	-0.352726	0.579918	0.236535	0.0211331	0.155723	0.571739	0.691776	0.160034	14.4589	SM
Gly	NEFA	41	21	0.134138	-0.310779	0.635677	0.236212	0.0558888	0.283197	0.573998	0.691776	0.160034	14.3551	Aminoacids
Ser	NEFA	41	21	0.0959356	-0.243132	0.451768	0.177953	0.15322	0.418458	0.593646	0.691776	0.160034	10.0688	Aminoacids
SM C26:0	NEFA	41	21	0.140033	-0.373458	0.639413	0.263414	0.0285931	0.103296	0.598296	0.691776	0.160034	15.0312	SM
PC aa C40:5	NEFA	41	21	0.116579	-0.390859	0.532105	0.220113	0.0862825	0.363576	0.600195	0.691776	0.160034	12.3646	PC aa
C18:1	NEFA	41	21	0.0569738	-0.149794	0.315347	0.108679	0.179156	0.449935	0.60392	0.691776	0.160034	5.86281	Acylcarnitines
Ala	NEFA	41	21	0.0925539	-0.24687	0.472762	0.180008	0.0574415	0.393303	0.610933	0.691776	0.160034	9.69723	Aminoacids
lysoPC a C18:2	NEFA	41	21	0.0420671	-0.113922	0.217909	0.0820749	0.0245088	0.708709	0.613045	0.691776	0.160034	4.29645	lysoPC
PC ae C38:5	NEFA	41	21	0.0421152	-0.139501	0.198576	0.0825685	0.125915	0.708306	0.614848	0.691776	0.160034	4.30146	PC ae
SM C20:2	NEFA	41	21	0.0775934	-0.218314	0.379012	0.152983	0.150202	0.526138	0.615864	0.691776	0.160034	8.06831	SM
PC aa C40:6	NEFA	41	21	0.0575243	-0.19381	0.273901	0.114337	0.12901	0.708268	0.619501	0.691776	0.160034	5.9211	PC aa
PC aa C36:4	NEFA	41	21	0.0780592	-0.256706	0.38918	0.16216	0.0967372	0.71472	0.63462	0.702803	0.153167	8.11867	PC aa
PC aa C38:4	NEFA	41	21	0.0407658	-0.152356	0.205201	0.0872067	0.117867	0.528189	0.643826	0.707153	0.150487	4.16081	PC aa
Pro	NEFA	41	21	0.0834771	-0.281784	0.453628	0.188202	0.0336188	0.4907	0.660738	0.719828	0.142771	8.70603	Aminoacids
SM C22:3	NEFA	41	21	0.0460242	-0.181726	0.251093	0.107726	0.0368663	0.684659	0.672998	0.727272	0.138303	4.70997	SM
Asn	NEFA	41	21	-0.100064	-0.564222	0.380658	0.243717	0.0328938	0.238976	0.684009	0.733258	0.134743	-9.52201	Aminoacids
Creatinine	NEFA	41	21	-0.0230243	-0.136233	0.108246	0.0595883	0.0621514	0.819218	0.703011	0.744571	0.128094	-2.27612	Biogenic Amines
PC aa C38:6	NEFA	41	21	0.0310332	-0.143462	0.187792	0.0821243	0.0919082	0.773094	0.709045	0.744571	0.128094	3.15198	PC aa
Met	NEFA	41	21	-0.0711272	-0.437248	0.315375	0.189936	0.00999669	0.618416	0.711232	0.744571	0.128094	-6.86566	Aminoacids
PC aa C32:0	NEFA	41	21	0.0616884	-0.319502	0.42169	0.187878	0.021736	0.538873	0.745202	0.774086	0.111211	6.36309	PC aa
PC ae C40:6	NEFA	41	21	0.0236317	-0.229085	0.227177	0.107385	0.0600653	0.420723	0.827353	0.85281	0.069148	2.39131	PC ae
t4-OH-Pro	NEFA	41	21	-0.0293128	-0.315023	0.284185	0.150046	0.279517	0.687767	0.846658	0.866047	0.0624585	-2.88873	Biogenic Amines
PC ae C38:6	NEFA	41	21	0.0206622	-0.281223	0.289871	0.141836	0.0896486	0.624868	0.885344	0.898758	0.0463571	2.08771	PC ae
PC ae C36:5	NEFA	41	21	-0.0100278	-0.172415	0.139119	0.0780919	0.0802025	0.646842	0.898859	0.905617	0.0430554	-0.997774	PC ae
PC ae C44:5	NEFA	41	21	-0.00201626	-0.311466	0.296519	0.155258	0.0814595	0.475063	0.989728	0.989728	0.00448395	-0.201423	PC ae
Gln	sexM	41	21	-0.64722	-1.21596	-0.0764989	0.301711	0.314836	0.601796	0.0454269	0.403334	0.394336	-47.6501	Aminoacids
Ile	sexM	41	21	0.537223	0.0692597	1.00587	0.248527	0.230024	0.321729	0.0428313	0.403334	0.394336	71.1248	Aminoacids
Ser	sexM	41	21	-0.681476	-1.28785	-0.0768845	0.320854	0.15322	0.418458	0.0468866	0.403334	0.394336	-49.413	Aminoacids
t4-OH-Pro	sexM	41	21	0.723979	0.0749089	1.37166	0.34279	0.279517	0.687767	0.0486037	0.403334	0.394336	106.262	Biogenic Amines
PC aa C36:0	sexM	41	21	-0.508046	-0.987868	-0.0262259	0.253651	0.198474	0.74684	0.0597779	0.403334	0.394336	-39.833	PC aa
PC aa C36:5	sexM	41	21	0.514384	0.0272217	1.00008	0.257317	0.185083	0.57215	0.060199	0.403334	0.394336	67.2607	PC aa
PC aa C38:1	sexM	41	21	-0.518648	-0.924986	-0.112998	0.215175	0.207606	0.423953	0.0258357	0.403334	0.394336	-40.4675	PC aa
PC aa C40:1	sexM	41	21	-0.575553	-1.02715	-0.123961	0.236885	0.222165	0.222165	0.0200843	0.403334	0.394336	-43.7606	PC aa
PC aa C42:2	sexM	41	21	-0.432035	-0.824793	-0.0420042	0.207265	0.146164	0.607619	0.0529526	0.403334	0.394336	-35.0813	PC aa
PC ae C30:2	sexM	41	21	-0.35698	-0.617801	-0.0961592	0.136815	0.224158	0.224158	0.0130186	0.403334	0.394336	-30.0214	PC ae
PC ae C36:1	sexM	41	21	-0.480573	-0.844286	-0.116846	0.192103	0.216738	0.749287	0.0222914	0.403334	0.394336	-38.1571	PC ae
PC ae C36:2	sexM	41	21	-0.303819	-0.590452	-0.016408	0.152138	0.164915	0.333838	0.0595864	0.403334	0.394336	-26.2006	PC ae
PC ae C38:1	sexM	41	21	-0.290351	-0.542064	-0.0393868	0.132827	0.164276	0.707401	0.0426413	0.403334	0.394336	-25.1999	PC ae
PC ae C38:2	sexM	41	21	-0.24145	-0.435119	-0.0482058	0.102456	0.195485	0.539013	0.0295968	0.403334	0.394336	-21.4512	PC ae
PC ae C40:1	sexM	41	21	-0.450656	-0.843365	-0.0610717	0.207176	0.200519	0.507442	0.0437015	0.403334	0.394336	-36.279	PC ae
PC ae C40:2	sexM	41	21	-0.397978	-0.729707	-0.0662489	0.17401	0.176602	0.176602	0.0280068	0.403334	0.394336	-32.8323	PC ae
PC ae C42:1	sexM	41	21	-0.386415	-0.731495	-0.0437331	0.182462	0.162554	0.346047	0.0487776	0.403334	0.394336	-32.0511	PC ae
PC ae C42:2	sexM	41	21	-0.382337	-0.735064	-0.0321268	0.186078	0.171544	0.378189	0.0542988	0.403334	0.394336	-31.7735	PC ae
PC ae C42:3	sexM	41	21	-0.421268	-0.788131	-0.0574062	0.193589	0.171686	0.430583	0.0436057	0.403334	0.394336	-34.3786	PC ae
SM C20:2	sexM	41	21	-0.684144	-1.26419	-0.102639	0.307128	0.150202	0.526138	0.0377495	0.403334	0.394336	-49.5478	SM
PC aa C40:2	sexM	41	21	-0.388972	-0.767326	-0.012608	0.199138	0.16185	0.793953	0.0672978	0.429424	0.367114	-32.2247	PC aa
PC aa C42:5	sexM	41	21	-0.500164	-1.00454	-0.00209867	0.26451	0.195514	0.774989	0.0771907	0.470161	0.327753	-39.3569	PC aa
Asp	sexM	41	21	-0.418669	-0.885306	0.0491689	0.247975	0.0993152	0.446829	0.10916	0.471851	0.326195	-34.2078	Aminoacids
lysoPC a C20:4	sexM	41	21	0.499026	-0.0627071	1.05867	0.296321	0.202669	0.625158	0.108528	0.471851	0.326195	64.7117	lysoPC
PC aa C32:3	sexM	41	21	-0.275061	-0.574534	0.0240195	0.157396	0.183775	0.188366	0.0959461	0.471851	0.326195	-24.0475	PC aa
PC aa C38:4	sexM	41	21	0.318173	-0.0203272	0.655661	0.178867	0.117867	0.528189	0.0915621	0.471851	0.326195	37.4614	PC aa
PC aa C40:3	sexM	41	21	-0.402863	-0.816789	0.00850605	0.218009	0.144724	0.704593	0.0818586	0.471851	0.326195	-33.1597	PC aa
PC aa C42:0	sexM	41	21	-0.477248	-1.01193	0.0545048	0.282981	0.134542	0.239292	0.108605	0.471851	0.326195	-37.9511	PC aa
PC aa C42:1	sexM	41	21	-0.368699	-0.76718	0.0270963	0.210209	0.1373	0.228824	0.0959058	0.471851	0.326195	-30.8367	PC aa
PC aa C42:6	sexM	41	21	-0.42771	-0.89394	0.037817	0.247397	0.19275	0.250133	0.0991525	0.471851	0.326195	-34.8	PC aa
PC ae C38:5	sexM	41	21	0.381884	-0.025677	0.790081	0.215513	0.125915	0.708306	0.0936736	0.471851	0.326195	46.5042	PC ae
C18:1	sexM	41	21	0.316504	-0.0574673	0.694044	0.198454	0.179156	0.449935	0.12779	0.474612	0.323661	37.2322	Acylcarnitines
Arg	sexM	41	21	-0.484114	-1.06258	0.0939183	0.307032	0.0715471	0.208282	0.130792	0.474612	0.323661	-38.3757	Aminoacids
Phe	sexM	41	21	-0.461075	-1.05038	0.128226	0.309121	0.0978435	0.0978435	0.14429	0.474612	0.323661	-36.9395	Aminoacids
PC aa C42:4	sexM	41	21	-0.299764	-0.641418	0.0390543	0.179783	0.105042	0.664937	0.113858	0.474612	0.323661	-25.9007	PC aa
PC ae C34:3	sexM	41	21	-0.498545	-1.11586	0.124144	0.3272	0.168717	0.603618	0.144344	0.474612	0.323661	-39.2586	PC ae
PC ae C38:3	sexM	41	21	-0.22216	-0.496748	0.0514863	0.144682	0.138159	0.770382	0.142468	0.474612	0.323661	-19.9213	PC ae
PC ae C38:4	sexM	41	21	0.285112	-0.0637657	0.634122	0.183411	0.107969	0.111867	0.138171	0.474612	0.323661	32.9911	PC ae
PC ae C38:6	sexM	41	21	0.511697	-0.116775	1.14108	0.332482	0.0896486	0.624868	0.140963	0.474612	0.323661	66.812	PC ae
PC ae C44:3	sexM	41	21	-0.481191	-1.07957	0.115572	0.316793	0.118671	0.385574	0.145217	0.474612	0.323661	-38.1953	PC ae
PC ae C44:5	sexM	41	21	0.481898	-0.0986734	1.0646	0.307779	0.0814595	0.475063	0.133902	0.474612	0.323661	61.9145	PC ae
PC aa C38:5	sexM	41	21	0.334448	-0.0918904	0.760305	0.225359	0.107886	0.605107	0.154872	0.494116	0.306171	39.7169	PC aa
Glu	sexM	41	21	0.332348	-0.129946	0.79403	0.243369	0.173476	0.889732	0.188908	0.518859	0.284951	39.4238	Aminoacids
lysoPC a C26:0	sexM	41	21	-0.385659	-0.933886	0.162568	0.287575	0.228183	0.228183	0.188072	0.518859	0.284951	-31.9998	lysoPC
PC aa C36:4	sexM	41	21	0.599802	-0.225276	1.4244	0.435273	0.0967372	0.71472	0.184314	0.518859	0.284951	82.1759	PC aa
PC aa C38:6	sexM	41	21	0.337973	-0.132968	0.808438	0.248254	0.0919082	0.773094	0.189732	0.518859	0.284951	40.2103	PC aa
PC aa C40:6	sexM	41	21	0.410279	-0.154523	0.973822	0.297874	0.12901	0.708268	0.184911	0.518859	0.284951	50.7239	PC aa
PC ae C36:5	sexM	41	21	0.268548	-0.0904241	0.628071	0.189781	0.0802025	0.646842	0.17359	0.518859	0.284951	30.8063	PC ae
PC ae C42:4	sexM	41	21	-0.254584	-0.605538	0.09637	0.184095	0.124004	0.124004	0.174986	0.518859	0.284951	-22.4761	PC ae
C0	sexM	41	21	-0.344868	-0.865707	0.172604	0.273823	0.182098	0.847534	0.225312	0.566628	0.246702	-29.1686	Acylcarnitines
Leu	sexM	41	21	0.342964	-0.215859	0.901787	0.293134	0.0955891	0.0955891	0.249485	0.566628	0.246702	40.9118	Aminoacids
Lys	sexM	41	21	-0.37229	-0.933359	0.191181	0.297908	0.0898317	0.24691	0.22592	0.566628	0.246702	-31.0846	Aminoacids
Val	sexM	41	21	0.348015	-0.189752	0.886042	0.285959	0.130427	0.269136	0.238686	0.566628	0.246702	41.6253	Aminoacids
lysoPC a C28:0	sexM	41	21	-0.33356	-0.84851	0.181391	0.27012	0.156364	0.156364	0.224668	0.566628	0.246702	-28.3631	lysoPC
lysoPC a C28:1	sexM	41	21	-0.239486	-0.628052	0.14908	0.203824	0.136305	0.136305	0.247516	0.566628	0.246702	-21.2968	lysoPC
PC aa C36:6	sexM	41	21	0.380642	-0.197962	0.958835	0.306705	0.111451	0.330949	0.229171	0.566628	0.246702	46.3224	PC aa
PC ae C40:3	sexM	41	21	-0.188834	-0.47497	0.0950143	0.150701	0.106383	0.631633	0.22733	0.566628	0.246702	-17.2076	PC ae
PC ae C40:4	sexM	41	21	-0.210493	-0.538855	0.114926	0.172752	0.133325	0.55256	0.238967	0.566628	0.246702	-18.9815	PC ae
PC ae C44:4	sexM	41	21	-0.305863	-0.795316	0.180892	0.257374	0.116916	0.146987	0.248992	0.566628	0.246702	-26.3512	PC ae
Kynurenine	sexM	41	21	0.41106	-0.252038	1.07558	0.352204	0.126	0.228784	0.256781	0.567485	0.246046	50.8416	Biogenic Amines
PC aa C40:5	sexM	41	21	0.460122	-0.2821	1.20111	0.393983	0.0862825	0.363576	0.258333	0.567485	0.246046	58.4268	PC aa
lysoPC a C16:1	sexM	41	21	0.19514	-0.128374	0.518329	0.170827	0.102359	0.611925	0.267318	0.574197	0.240939	21.5482	lysoPC
lysoPC a C24:0	sexM	41	21	-0.242165	-0.662042	0.177712	0.220249	0.176527	0.176527	0.27865	0.574197	0.240939	-21.5073	lysoPC
PC ae C34:2	sexM	41	21	-0.39118	-1.05213	0.275539	0.351694	0.0905159	0.240602	0.281637	0.574197	0.240939	-32.3741	PC ae
PC ae C36:4	sexM	41	21	0.43708	-0.308799	1.1832	0.394816	0.0637085	0.557559	0.282814	0.574197	0.240939	54.8179	PC ae
PC ae C40:6	sexM	41	21	0.232783	-0.155276	0.618373	0.204757	0.0600653	0.420723	0.270214	0.574197	0.240939	26.2108	PC ae
PC aa C38:0	sexM	41	21	-0.197049	-0.543427	0.150283	0.183826	0.0927755	0.303194	0.296584	0.593169	0.226822	-17.8849	PC aa
PC aa C34:4	sexM	41	21	0.409892	-0.362084	1.18096	0.408115	0.0839318	0.535919	0.327876	0.646108	0.189695	50.6654	PC aa
Taurine	sexM	41	21	-0.3039	-0.900478	0.292679	0.312938	0.0357994	0.0357994	0.337796	0.646638	0.189339	-26.2065	Biogenic Amines
PC aa C36:1	sexM	41	21	0.157711	-0.150708	0.466129	0.161783	0.0590373	0.0590373	0.335974	0.646638	0.189339	17.0828	PC aa
His	sexM	41	21	-0.287111	-0.895559	0.32133	0.323175	0.087893	0.184572	0.38496	0.647036	0.189071	-24.9571	Aminoacids
Thr	sexM	41	21	-0.311358	-0.962191	0.342641	0.345856	0.0436118	0.166523	0.379038	0.647036	0.189071	-26.7549	Aminoacids
PC aa C32:1	sexM	41	21	0.389569	-0.390643	1.17244	0.413541	0.0933179	0.57754	0.358728	0.647036	0.189071	47.6345	PC aa
PC ae C36:0	sexM	41	21	0.326536	-0.322606	0.975095	0.345125	0.048518	0.151635	0.356037	0.647036	0.189071	38.6158	PC ae
PC ae C36:3	sexM	41	21	-0.309651	-0.949617	0.330315	0.335697	0.0865385	0.0865385	0.36229	0.647036	0.189071	-26.6297	PC ae
SM (OH) C16:1	sexM	41	21	-0.311493	-0.975251	0.354115	0.351432	0.0452851	0.502392	0.38629	0.647036	0.189071	-26.7647	SM
SM (OH) C22:1	sexM	41	21	-0.129575	-0.396015	0.136866	0.139763	0.120036	0.120036	0.35988	0.647036	0.189071	-12.1531	SM
SM (OH) C24:1	sexM	41	21	-0.193898	-0.593395	0.20793	0.212054	0.0750598	0.390748	0.371998	0.647036	0.189071	-17.6258	SM
SM C24:1	sexM	41	21	-0.100954	-0.311748	0.109501	0.111395	0.055558	0.473761	0.375735	0.647036	0.189071	-9.60257	SM
H1	sexM	41	21	-0.299914	-0.898262	0.298215	0.318958	0.0603725	0.0940005	0.35814	0.647036	0.189071	-25.9118	Sugars
Trp	sexM	41	21	0.249581	-0.306608	0.805771	0.291752	0.170152	0.170152	0.397803	0.651223	0.18627	28.3488	Aminoacids
PC ae C32:2	sexM	41	21	-0.207088	-0.66928	0.255103	0.242445	0.120137	0.120137	0.39851	0.651223	0.18627	-18.7052	PC ae
SM (OH) C22:2	sexM	41	21	-0.146539	-0.479548	0.187288	0.176527	0.034474	0.450168	0.416914	0.665077	0.177128	-13.6308	SM
SM C16:1	sexM	41	21	-0.304522	-0.994222	0.389253	0.36534	0.054729	0.57539	0.414996	0.665077	0.177128	-26.2524	SM
Pro	sexM	41	21	0.318401	-0.417112	1.05417	0.388953	0.0336188	0.4907	0.422797	0.666092	0.176466	37.4927	Aminoacids
SM (OH) C14:1	sexM	41	21	-0.264183	-0.879881	0.353325	0.325909	0.0433923	0.53275	0.427492	0.666092	0.176466	-23.2167	SM
Ala	sexM	41	21	0.262178	-0.370599	0.901491	0.33562	0.0574415	0.393303	0.444646	0.684857	0.1644	29.9757	Aminoacids
C14:1	sexM	41	21	-0.178443	-0.630216	0.273329	0.236979	0.15652	0.15652	0.45622	0.689403	0.161527	-16.3428	Acylcarnitines
PC ae C30:1	sexM	41	21	-0.145151	-0.518299	0.227996	0.195736	0.167333	0.167333	0.463032	0.689403	0.161527	-13.5109	PC ae
SM C16:0	sexM	41	21	-0.273791	-0.959776	0.412595	0.363	0.0346385	0.46697	0.459726	0.689403	0.161527	-23.9509	SM
SM C18:1	sexM	41	21	-0.265866	-0.99726	0.471863	0.387913	0.0247522	0.438671	0.501486	0.730644	0.136294	-23.3458	SM
SM C26:0	sexM	41	21	0.278618	-0.488144	1.04527	0.407211	0.0285931	0.103296	0.501636	0.730644	0.136294	32.1302	SM
PC aa C32:0	sexM	41	21	0.275636	-0.501549	1.05397	0.411149	0.021736	0.538873	0.51063	0.735746	0.133272	31.7368	PC aa
Orn	sexM	41	21	0.227073	-0.422736	0.880027	0.344575	0.198355	0.480566	0.517546	0.736112	0.133056	25.4922	Aminoacids
lysoPC a C18:1	sexM	41	21	0.22401	-0.427741	0.877231	0.344239	0.0539121	0.705373	0.523006	0.736112	0.133056	25.1083	lysoPC
PC aa C30:2	sexM	41	21	-0.168083	-0.670276	0.33411	0.263428	0.0610398	0.0610398	0.527364	0.736112	0.133056	-15.4716	PC aa
Cit	sexM	41	21	0.247035	-0.506338	1.00041	0.398676	0.0548124	0.424877	0.542541	0.741842	0.129689	28.0224	Aminoacids
Gly	sexM	41	21	-0.251213	-1.01263	0.512911	0.404314	0.0558888	0.283197	0.541594	0.741842	0.129689	-22.2143	Aminoacids
PC ae C40:5	sexM	41	21	-0.0895578	-0.36871	0.187386	0.146859	0.0521596	0.640716	0.549856	0.74425	0.128281	-8.56646	PC ae
SM C22:3	sexM	41	21	0.166801	-0.372546	0.70376	0.283916	0.0368663	0.684659	0.563833	0.755536	0.121745	18.1519	SM
SM C18:0	sexM	41	21	-0.202057	-0.861504	0.459612	0.349332	0.0658301	0.465319	0.569566	0.755662	0.121673	-18.2952	SM
PC aa C40:4	sexM	41	21	-0.10074	-0.442398	0.240918	0.179218	0.117509	0.117509	0.577432	0.758587	0.119994	-9.58319	PC aa
lysoPC a C18:2	sexM	41	21	0.125748	-0.303081	0.556378	0.226671	0.0245088	0.708709	0.585625	0.761882	0.118112	13.3996	lysoPC
C2	sexM	41	21	-0.161616	-0.739703	0.416998	0.306777	0.0506075	0.228356	0.604108	0.77837	0.108814	-14.9233	Acylcarnitines
PC aa C34:1	sexM	41	21	0.207874	-0.568274	0.986826	0.412058	0.0488104	0.472477	0.620158	0.79144	0.101582	23.1058	PC aa
Met	sexM	41	21	0.2184	-0.651472	1.09442	0.460679	0.00999669	0.618416	0.64098	0.803847	0.0948267	24.4085	Aminoacids
PC aa C34:3	sexM	41	21	0.107708	-0.320186	0.537788	0.227661	0.0641238	0.333742	0.641878	0.803847	0.0948267	11.3722	PC aa
Creatinine	sexM	41	21	0.0891338	-0.30008	0.4792	0.205383	0.0621514	0.819218	0.669403	0.824859	0.0836204	9.3227	Biogenic Amines
PC aa C30:0	sexM	41	21	0.161106	-0.557966	0.881928	0.381297	0.0818735	0.494014	0.677576	0.824859	0.0836204	17.4809	PC aa
PC ae C32:1	sexM	41	21	0.115324	-0.408063	0.639589	0.278361	0.0340633	0.169364	0.683279	0.824859	0.0836204	12.2237	PC ae
SM C26:1	sexM	41	21	0.162844	-0.5506	0.87558	0.378864	0.0211331	0.155723	0.672083	0.824859	0.0836204	17.6853	SM
PC aa C32:2	sexM	41	21	0.147552	-0.549205	0.846813	0.370283	0.077902	0.324478	0.694791	0.829045	0.0814216	15.8994	PC aa
PC aa C38:3	sexM	41	21	0.0709578	-0.276317	0.418232	0.182165	0.0600733	0.0600733	0.69912	0.829045	0.0814216	7.35359	PC aa
PC ae C38:0	sexM	41	21	0.119453	-0.48695	0.722327	0.319961	0.0956121	0.558654	0.71336	0.838511	0.076491	12.688	PC ae
PC ae C34:0	sexM	41	21	0.121389	-0.519646	0.76371	0.341308	0.0640474	0.204739	0.726153	0.846126	0.0725652	12.9063	PC ae
lysoPC a C20:3	sexM	41	21	0.0808429	-0.370106	0.531791	0.236547	0.119199	0.119199	0.734464	0.848432	0.0713829	8.42006	lysoPC
Asn	sexM	41	21	0.114147	-0.657215	0.888644	0.409472	0.0328938	0.238976	0.783306	0.866035	0.0624647	12.0917	Aminoacids
Tyr	sexM	41	21	-0.0763282	-0.656364	0.503708	0.304261	0.0787662	0.0787662	0.803307	0.866035	0.0624647	-7.34879	Aminoacids
ADMA	sexM	41	21	-0.0873968	-0.685081	0.509468	0.316869	0.0803756	0.296002	0.785611	0.866035	0.0624647	-8.36866	Biogenic Amines
lysoPC a C17:0	sexM	41	21	-0.0743004	-0.616778	0.4665	0.285773	0.0595285	0.714103	0.797709	0.866035	0.0624647	-7.16072	lysoPC
PC aa C34:2	sexM	41	21	-0.0874116	-0.755603	0.584608	0.354317	0.0305731	0.515149	0.807868	0.866035	0.0624647	-8.37001	PC aa
PC aa C36:2	sexM	41	21	0.0327442	-0.20183	0.256037	0.125462	0.0323007	0.126157	0.797665	0.866035	0.0624647	3.32861	PC aa
PC ae C30:0	sexM	41	21	-0.0756262	-0.618441	0.467189	0.284736	0.0838837	0.0838837	0.792021	0.866035	0.0624647	-7.28373	PC ae
PC ae C44:6	sexM	41	21	0.0837564	-0.470725	0.638238	0.290856	0.0711522	0.0711522	0.77498	0.866035	0.0624647	8.7364	PC ae
SM C24:0	sexM	41	21	-0.0416906	-0.301782	0.218401	0.136432	0.113089	0.113089	0.761639	0.866035	0.0624647	-4.08335	SM
lysoPC a C26:1	sexM	41	21	0.0587084	-0.481595	0.599012	0.283419	0.11004	0.11004	0.837034	0.890179	0.0505227	6.04659	lysoPC
PC aa C36:3	sexM	41	21	-0.0337637	-0.361412	0.294551	0.174117	0.0491478	0.281321	0.848332	0.89509	0.0481332	-3.32001	PC aa
lysoPC a C18:0	sexM	41	21	0.0459443	-0.549647	0.639933	0.314608	0.0824639	0.470956	0.88538	0.91933	0.0365284	4.70161	lysoPC
PC aa C26:0	sexM	41	21	0.0458392	-0.606255	0.697934	0.34206	0.0725046	0.0725046	0.894121	0.91933	0.0365284	4.6906	PC aa
PC ae C34:1	sexM	41	21	0.0546155	-0.644465	0.757064	0.372259	0.0215552	0.226444	0.884999	0.91933	0.0365284	5.61345	PC ae
PC ae C42:5	sexM	41	21	0.0217106	-0.301337	0.344759	0.169456	0.0565682	0.0565682	0.898748	0.91933	0.0365284	2.1948	PC ae
PC aa C24:0	sexM	41	21	-0.0114002	-0.321024	0.298224	0.162415	0.0989666	0.0989666	0.944419	0.958728	0.0183044	-1.13355	PC aa
PC aa C28:1	sexM	41	21	0.0125051	-0.55583	0.58084	0.298123	0.112914	0.112914	0.966767	0.974036	0.0114249	1.25836	PC aa
lysoPC a C16:0	sexM	41	21	-0.0053093	-0.587219	0.575235	0.306815	0.0988345	0.699485	0.986378	0.986378	0.00595677	-0.529523	lysoPC
