# Supplementary material for: A Metabolomics-Based Investigation of the Effects of a Short-Term Body Weight Reduction Program in a Cohort of Adolescents with Obesity: A Prospective Interventional Clinical Study
Source: Nutrients. 2023 Jan 19;15(3):529. doi: 10.3390/nu15030529 (PMC9921209; doi:10.3390/nu15030529)
Supplement: Supplementary file 1 [file nutrients-15-00529-s001.zip › 2022-07-12_PRG_Supplementary_material_GF/S22_PRG_lmer_HbA1c.xlsx]

## Sheet: S21_PRG_lmer_HbA1c
Dependent	Independent	N_observations	N_groups	beta	beta_confint2.5	beta_confint97.5	SE	adj_R_sqrd_marginal	adj_R_sqrd_conditional	Pvalue	FDR_Pvalue	negative_log10fdr	variation_perc	Category
t4-OH-Pro	(Intercept)	84	42	6.07061	2.70458	9.42573	1.75197	0.346777	0.545709	0.00120807	0.161881	0.790804	43194.3	Biogenic Amines
PC aa C30:0	(Intercept)	84	42	-5.55419	-9.71429	-1.37	2.1608	0.162646	0.586173	0.0135349	0.474052	0.324174	-99.6129	PC aa
PC ae C36:4	(Intercept)	84	42	-5.92156	-10.4639	-1.32881	2.32071	0.104136	0.693483	0.0141508	0.474052	0.324174	-99.7319	PC ae
PC ae C38:6	(Intercept)	84	42	-5.94604	-10.3291	-1.54436	2.27697	0.112575	0.77719	0.0118839	0.474052	0.324174	-99.7384	PC ae
Trp	(Intercept)	84	42	-3.31462	-7.65117	1.05225	2.24339	0.057966	0.487061	0.146687	0.49704	0.303608	-96.3652	Aminoacids
Tyr	(Intercept)	84	42	-2.9906	-6.79986	0.823549	1.99319	0.0951117	0.26748	0.140892	0.49704	0.303608	-94.9743	Aminoacids
Kynurenine	(Intercept)	84	42	-3.678	-7.6377	0.303339	2.05655	0.115551	0.368432	0.0808437	0.49704	0.303608	-97.4726	Biogenic Amines
PC aa C26:0	(Intercept)	84	42	-3.81026	-7.84102	0.248249	2.07672	0.0475033	0.260417	0.0738359	0.49704	0.303608	-97.7858	PC aa
PC aa C28:1	(Intercept)	84	42	-4.54792	-8.55372	-0.510382	2.04236	0.108685	0.327713	0.0316971	0.49704	0.303608	-98.9411	PC aa
PC aa C32:0	(Intercept)	84	42	-3.40801	-7.79557	0.978796	2.29067	0.0382573	0.592785	0.143453	0.49704	0.303608	-96.6893	PC aa
PC aa C32:1	(Intercept)	84	42	-4.42599	-8.54871	-0.286302	2.14836	0.150577	0.56781	0.0451285	0.49704	0.303608	-98.8038	PC aa
PC aa C32:3	(Intercept)	84	42	3.54682	-0.0832913	7.17692	1.87621	0.0503338	0.0503338	0.0623239	0.49704	0.303608	3370.26	PC aa
PC aa C34:1	(Intercept)	84	42	-4.55962	-8.67563	-0.428336	2.14705	0.0690971	0.399587	0.0393705	0.49704	0.303608	-98.9534	PC aa
PC aa C34:2	(Intercept)	84	42	-3.87343	-8.04281	0.310219	2.17529	0.0859946	0.483867	0.0817257	0.49704	0.303608	-97.9213	PC aa
PC aa C34:4	(Intercept)	84	42	-3.69733	-7.99103	0.627382	2.21787	0.0528108	0.449565	0.102734	0.49704	0.303608	-97.521	PC aa
PC aa C36:1	(Intercept)	84	42	-3.09081	-7.05	0.874323	2.07122	0.0375671	0.242856	0.142966	0.49704	0.303608	-95.4535	PC aa
PC aa C36:2	(Intercept)	84	42	-3.00013	-6.92603	0.925812	2.05387	0.029924	0.207622	0.151418	0.49704	0.303608	-95.022	PC aa
PC aa C36:3	(Intercept)	84	42	-2.95438	-6.78018	0.875304	2.00219	0.039747	0.167094	0.147477	0.49704	0.303608	-94.7889	PC aa
PC aa C36:4	(Intercept)	84	42	-4.75989	-9.07633	-0.421356	2.24146	0.105482	0.67606	0.0389054	0.49704	0.303608	-99.1433	PC aa
PC aa C36:5	(Intercept)	84	42	-4.25136	-8.27917	-0.211586	2.10398	0.0732907	0.36525	0.049508	0.49704	0.303608	-98.5755	PC aa
PC aa C36:6	(Intercept)	84	42	-3.4138	-7.41776	0.600869	2.09251	0.0514551	0.299823	0.110101	0.49704	0.303608	-96.7084	PC aa
PC aa C38:3	(Intercept)	84	42	-3.38011	-7.24235	0.491313	2.01957	0.0384877	0.180969	0.101606	0.49704	0.303608	-96.5956	PC aa
PC aa C38:4	(Intercept)	84	42	-3.12491	-6.96735	0.720925	2.01072	0.0552774	0.21055	0.127573	0.49704	0.303608	-95.6059	PC aa
PC aa C38:5	(Intercept)	84	42	-3.65822	-7.49887	0.186809	2.00965	0.0637088	0.227141	0.0757479	0.49704	0.303608	-97.4222	PC aa
PC aa C40:5	(Intercept)	84	42	-4.63553	-8.77449	-0.46415	2.12629	0.103811	0.403101	0.0349679	0.49704	0.303608	-99.0299	PC aa
PC aa C40:6	(Intercept)	84	42	-3.47731	-7.78933	0.832801	2.252	0.0399327	0.517262	0.129407	0.49704	0.303608	-96.9109	PC aa
PC ae C34:0	(Intercept)	84	42	-3.96781	-8.02118	0.107834	2.10567	0.0788385	0.352999	0.0663756	0.49704	0.303608	-98.1085	PC ae
PC ae C36:0	(Intercept)	84	42	-4.26164	-8.50002	-0.0252541	2.21307	0.0819774	0.565627	0.0602729	0.49704	0.303608	-98.5901	PC ae
PC ae C38:0	(Intercept)	84	42	-3.29814	-7.46376	0.883575	2.17228	0.0660741	0.449179	0.136033	0.49704	0.303608	-96.3048	PC ae
PC ae C38:5	(Intercept)	84	42	-3.3876	-7.31457	0.539684	2.0541	0.0674441	0.289683	0.106374	0.49704	0.303608	-96.621	PC ae
PC ae C40:1	(Intercept)	84	42	3.16226	-1.03262	7.38648	2.16903	0.0455812	0.444204	0.15208	0.49704	0.303608	2262.39	PC ae
PC ae C44:5	(Intercept)	84	42	-3.48281	-7.90763	0.973263	2.28769	0.0593253	0.63999	0.134652	0.49704	0.303608	-96.9279	PC ae
SM (OH) C14:1	(Intercept)	84	42	-4.25575	-8.5998	0.116082	2.252	0.11281	0.683088	0.0649527	0.49704	0.303608	-98.5818	SM
SM (OH) C22:1	(Intercept)	84	42	-3.49187	-7.19636	0.217406	1.93892	0.0485587	0.113897	0.0789457	0.49704	0.303608	-96.9556	SM
SM (OH) C24:1	(Intercept)	84	42	-2.94298	-6.69344	0.813729	1.96256	0.0411937	0.125083	0.141247	0.49704	0.303608	-94.7292	SM
SM C16:0	(Intercept)	84	42	-4.75598	-9.04973	-0.448476	2.23976	0.090243	0.599114	0.0390478	0.49704	0.303608	-99.14	SM
SM C18:0	(Intercept)	84	42	-3.28561	-7.65019	1.0481	2.243	0.0378416	0.5223	0.150014	0.49704	0.303608	-96.2582	SM
SM C22:3	(Intercept)	84	42	-4.14479	-8.27342	-0.0305717	2.14656	0.095471	0.483883	0.0598402	0.49704	0.303608	-98.4153	SM
SM C24:0	(Intercept)	84	42	-2.99096	-6.78587	0.812328	1.98488	0.0340824	0.134517	0.139363	0.49704	0.303608	-94.9761	SM
SM C26:0	(Intercept)	84	42	-3.29326	-7.3301	0.769707	2.08397	0.0356146	0.24541	0.121689	0.49704	0.303608	-96.2867	SM
H1	(Intercept)	84	42	-4.52074	-8.45039	-0.578307	2.05182	0.0942373	0.329991	0.032983	0.49704	0.303608	-98.9119	Sugars
PC aa C34:3	(Intercept)	84	42	-2.97413	-6.92842	0.983848	2.06894	0.0368657	0.240666	0.157834	0.498036	0.302739	-94.8908	PC aa
PC ae C34:1	(Intercept)	84	42	-3.08933	-7.23943	1.08066	2.15996	0.0448517	0.363364	0.159817	0.498036	0.302739	-95.4468	PC ae
PC aa C42:1	(Intercept)	84	42	3.07682	-1.12543	7.30242	2.18375	0.050809	0.472049	0.165834	0.505041	0.296673	2068.94	PC aa
C14:1	(Intercept)	84	42	-3.11456	-7.52998	1.31172	2.30404	0.0436949	0.620861	0.182838	0.522676	0.281768	-95.5602	Acylcarnitines
Asn	(Intercept)	84	42	-2.81881	-6.98189	1.33256	2.16781	0.0792814	0.472272	0.200131	0.522676	0.281768	-94.0323	Aminoacids
Orn	(Intercept)	84	42	-2.88379	-7.22066	1.44514	2.26108	0.0407527	0.541596	0.20852	0.522676	0.281768	-94.4077	Aminoacids
Ser	(Intercept)	84	42	2.84248	-1.45173	7.14124	2.24084	0.0859627	0.699934	0.21063	0.522676	0.281768	1615.82	Aminoacids
Val	(Intercept)	84	42	-2.76146	-6.83137	1.30911	2.12852	0.0386223	0.319717	0.201328	0.522676	0.281768	-93.68	Aminoacids
PC aa C30:2	(Intercept)	84	42	2.5283	-1.15976	6.21636	1.90617	0.0208518	0.0208518	0.188488	0.522676	0.281768	1153.22	PC aa
PC aa C32:2	(Intercept)	84	42	-2.68634	-6.67581	1.32244	2.07568	0.0456147	0.252892	0.202669	0.522676	0.281768	-93.187	PC aa
PC aa C38:6	(Intercept)	84	42	-2.79693	-6.89018	1.2897	2.1371	0.0341266	0.324435	0.197473	0.522676	0.281768	-93.9003	PC aa
PC ae C32:1	(Intercept)	84	42	-3.04175	-7.53439	1.48418	2.32026	0.036116	0.574626	0.196452	0.522676	0.281768	-95.2249	PC ae
PC ae C44:3	(Intercept)	84	42	2.74202	-1.38856	6.89005	2.15317	0.0438733	0.366754	0.20963	0.522676	0.281768	1451.83	PC ae
C2	(Intercept)	84	42	-2.62958	-6.79582	1.52428	2.16941	0.0323671	0.379789	0.231938	0.537473	0.269643	-92.7891	Acylcarnitines
Ala	(Intercept)	84	42	-2.70125	-7.00838	1.58853	2.23515	0.0499728	0.559682	0.232988	0.537473	0.269643	-93.2879	Aminoacids
lysoPC a C24:0	(Intercept)	84	42	2.57575	-1.53602	6.72223	2.09641	0.0739997	0.352766	0.226359	0.537473	0.269643	1214.12	lysoPC
PC ae C30:2	(Intercept)	84	42	2.61745	-1.60598	6.87139	2.18056	0.0284181	0.389865	0.236649	0.537473	0.269643	1270.08	PC ae
PC ae C40:6	(Intercept)	84	42	-2.65599	-6.74747	1.44093	2.13958	0.0526584	0.372063	0.221049	0.537473	0.269643	-92.977	PC ae
PC ae C36:3	(Intercept)	84	42	-2.45941	-6.49231	1.60408	2.06531	0.0678786	0.283467	0.240729	0.537629	0.269517	-91.4515	PC ae
Gln	(Intercept)	84	42	2.65367	-1.85421	7.10682	2.27848	0.140363	0.812912	0.250066	0.540465	0.267233	1320.6	Aminoacids
SM C16:1	(Intercept)	84	42	-2.69197	-7.10831	1.72309	2.30435	0.0451037	0.653337	0.248448	0.540465	0.267233	-93.2253	SM
Met	(Intercept)	84	42	-2.63593	-7.12754	1.82862	2.31412	0.0281638	0.69834	0.260311	0.553677	0.256744	-92.8347	Aminoacids
PC ae C38:4	(Intercept)	84	42	-2.26353	-6.14538	1.63497	2.02286	0.0661764	0.253719	0.269504	0.564274	0.24851	-89.6017	PC ae
PC aa C36:0	(Intercept)	84	42	2.52608	-1.95038	7.01483	2.33384	0.0208294	0.672397	0.284424	0.577872	0.238168	1150.44	PC aa
PC ae C38:2	(Intercept)	84	42	2.36979	-1.88264	6.66246	2.18803	0.0685881	0.6101	0.284624	0.577872	0.238168	969.511	PC ae
SM C26:1	(Intercept)	84	42	-2.18686	-6.11379	1.74095	2.05457	0.0324015	0.213393	0.293136	0.586271	0.231901	-88.7731	SM
PC aa C38:1	(Intercept)	84	42	2.36407	-2.01868	6.76353	2.28569	0.0221238	0.531189	0.306445	0.595867	0.22485	963.419	PC aa
PC ae C36:5	(Intercept)	84	42	-2.22488	-6.35334	1.89318	2.15186	0.0511991	0.377914	0.306827	0.595867	0.22485	-89.192	PC ae
PC aa C40:2	(Intercept)	84	42	2.27626	-2.17954	6.75378	2.31191	0.0380957	0.78607	0.329603	0.613428	0.212237	874.019	PC aa
PC ae C44:6	(Intercept)	84	42	-2.07398	-6.12826	2.01098	2.07224	0.0327011	0.240996	0.322955	0.613428	0.212237	-87.4315	PC ae
SM (OH) C16:1	(Intercept)	84	42	-2.27334	-6.73026	2.16304	2.30651	0.047362	0.703074	0.329207	0.613428	0.212237	-89.7033	SM
Cit	(Intercept)	84	42	-1.95482	-5.99464	2.1104	2.09108	0.0480114	0.301064	0.355247	0.634708	0.197426	-85.8411	Aminoacids
PC aa C40:1	(Intercept)	84	42	2.20183	-2.3771	6.83415	2.34355	0.0323509	0.700862	0.352411	0.634708	0.197426	804.153	PC aa
SM C24:1	(Intercept)	84	42	-1.81095	-5.49309	1.81835	1.92116	0.0375208	0.0713421	0.351333	0.634708	0.197426	-83.6501	SM
PC ae C34:2	(Intercept)	84	42	-1.99549	-6.22658	2.26718	2.18386	0.064151	0.433901	0.365992	0.645302	0.190237	-86.4053	PC ae
PC ae C42:3	(Intercept)	84	42	2.07893	-2.42485	6.62524	2.31638	0.0219778	0.61892	0.37422	0.65124	0.186259	699.594	PC ae
lysoPC a C17:0	(Intercept)	84	42	1.86407	-2.36176	6.12948	2.17077	0.0669119	0.56676	0.395178	0.657149	0.182336	544.992	lysoPC
PC ae C42:1	(Intercept)	84	42	1.97942	-2.52913	6.53211	2.31613	0.029901	0.648251	0.397232	0.657149	0.182336	623.856	PC ae
SM (OH) C22:2	(Intercept)	84	42	-1.69478	-5.42245	1.99352	1.95667	0.0103801	0.0540046	0.391374	0.657149	0.182336	-81.636	SM
SM C20:2	(Intercept)	84	42	-1.59014	-5.13818	1.95791	1.8338	0.0913916	0.0913916	0.388465	0.657149	0.182336	-79.6102	SM
PC aa C42:2	(Intercept)	84	42	1.9231	-2.62336	6.52247	2.32411	0.0279706	0.666163	0.412346	0.673834	0.171447	584.213	PC aa
PC ae C36:1	(Intercept)	84	42	1.88302	-2.63795	6.43075	2.34062	0.0178297	0.788614	0.424969	0.686095	0.163616	557.335	PC ae
Lys	(Intercept)	84	42	-1.7582	-6.03747	2.52383	2.23676	0.0303987	0.458474	0.435937	0.695423	0.157751	-82.7644	Aminoacids
lysoPC a C28:1	(Intercept)	84	42	1.44527	-2.2689	5.15944	1.91966	0.00743854	0.00743854	0.453734	0.7088	0.149476	324.298	lysoPC
PC ae C30:1	(Intercept)	84	42	-1.42467	-5.139	2.28966	1.91974	0.00735391	0.00735391	0.460191	0.7088	0.149476	-75.9412	PC ae
PC ae C42:5	(Intercept)	84	42	1.69169	-2.64385	6.05654	2.24665	0.0525085	0.583891	0.455339	0.7088	0.149476	442.865	PC ae
His	(Intercept)	84	42	1.48686	-2.78602	5.77574	2.22877	0.0281033	0.474004	0.508103	0.748195	0.125985	342.32	Aminoacids
lysoPC a C26:0	(Intercept)	84	42	1.30438	-2.41206	5.02082	1.92083	0.00626798	0.00626798	0.499054	0.748195	0.125985	268.539	lysoPC
PC aa C42:0	(Intercept)	84	42	1.35863	-2.41726	5.1526	1.96353	0.0406121	0.130847	0.492883	0.748195	0.125985	289.084	PC aa
PC ae C40:3	(Intercept)	84	42	1.55576	-2.88357	6.02214	2.30308	0.0483144	0.698027	0.50261	0.748195	0.125985	373.87	PC ae
C18:1	(Intercept)	84	42	1.25878	-2.76425	5.27979	2.10269	0.0965343	0.414179	0.552465	0.757406	0.120671	252.111	Acylcarnitines
Leu	(Intercept)	84	42	-1.32078	-5.40287	2.7698	2.13417	0.044263	0.34241	0.539219	0.757406	0.120671	-73.3074	Aminoacids
ADMA	(Intercept)	84	42	1.18351	-2.51612	4.88314	1.91215	0.0149175	0.0149175	0.537713	0.757406	0.120671	226.581	Biogenic Amines
PC aa C42:4	(Intercept)	84	42	1.37488	-3.11675	5.88403	2.32629	0.0337323	0.844068	0.557141	0.757406	0.120671	295.459	PC aa
PC ae C40:5	(Intercept)	84	42	1.38052	-2.95134	5.72053	2.26183	0.0551259	0.604292	0.544554	0.757406	0.120671	297.698	PC ae
PC ae C42:2	(Intercept)	84	42	1.38336	-3.20307	6.01892	2.3537	0.0261441	0.703792	0.559576	0.757406	0.120671	298.829	PC ae
PC ae C42:4	(Intercept)	84	42	1.47864	-3.01212	6.01	2.31316	0.0193708	0.579254	0.525953	0.757406	0.120671	338.699	PC ae
SM C18:1	(Intercept)	84	42	-1.43591	-5.90627	3.00817	2.30807	0.0167051	0.544387	0.536972	0.757406	0.120671	-76.2102	SM
lysoPC a C18:2	(Intercept)	84	42	-1.15488	-5.02286	2.7268	2.01876	0.0869957	0.298622	0.570277	0.764171	0.116809	-68.4905	lysoPC
PC ae C38:3	(Intercept)	84	42	1.2797	-3.13258	5.70878	2.29864	0.0371684	0.659218	0.580313	0.769921	0.113554	259.556	PC ae
PC ae C30:0	(Intercept)	84	42	-1.17877	-5.40297	3.0782	2.17181	0.0229945	0.314088	0.590243	0.775417	0.110464	-69.2343	PC ae
Asp	(Intercept)	84	42	1.18996	-3.33391	5.73848	2.33736	0.0230884	0.816541	0.61291	0.78219	0.106688	228.696	Aminoacids
Glu	(Intercept)	84	42	-1.16267	-5.46695	3.14361	2.22866	0.100558	0.917274	0.604163	0.78219	0.106688	-68.7351	Aminoacids
PC ae C38:1	(Intercept)	84	42	1.20342	-3.27048	5.69444	2.32863	0.0422195	0.729733	0.607623	0.78219	0.106688	233.149	PC ae
PC ae C40:2	(Intercept)	84	42	1.14208	-3.35827	5.66978	2.33623	0.00958566	0.638054	0.627226	0.792909	0.100777	213.327	PC ae
PC aa C42:5	(Intercept)	84	42	1.05271	-3.38097	5.5388	2.26986	0.0304777	0.735394	0.644987	0.800262	0.096768	186.54	PC aa
PC ae C40:4	(Intercept)	84	42	1.07984	-3.35864	5.54769	2.30139	0.0315942	0.650776	0.641099	0.800262	0.096768	194.422	PC ae
Ile	(Intercept)	84	42	-0.967773	-5.14758	3.20427	2.17956	0.0973103	0.540929	0.659113	0.810285	0.091362	-62.0072	Aminoacids
C0	(Intercept)	84	42	0.873132	-3.26315	5.03933	2.14143	0.106183	0.62539	0.68538	0.830364	0.0807315	139.44	Acylcarnitines
Arg	(Intercept)	84	42	0.95104	-3.56793	5.49039	2.35252	0.00338072	0.635432	0.687839	0.830364	0.0807315	158.84	Aminoacids
lysoPC a C16:1	(Intercept)	84	42	0.775189	-2.98506	4.54231	1.96752	0.0151037	0.0767084	0.695599	0.832234	0.0797545	117.1	lysoPC
PC aa C38:0	(Intercept)	84	42	-0.791577	-5.01515	3.43944	2.20807	0.00960045	0.368453	0.72168	0.855798	0.0676287	-54.6871	PC aa
PC ae C34:3	(Intercept)	84	42	0.7993	-3.65929	5.27196	2.32376	0.0278767	0.661593	0.73236	0.860845	0.0650751	122.398	PC ae
Thr	(Intercept)	84	42	-0.667045	-4.99549	3.65043	2.2553	0.00849498	0.433523	0.76877	0.895784	0.0477965	-48.6777	Aminoacids
lysoPC a C20:4	(Intercept)	84	42	0.495708	-2.94358	3.95839	1.7777	0.313548	0.554699	0.781712	0.903012	0.0443064	64.166	lysoPC
lysoPC a C18:1	(Intercept)	84	42	0.571172	-3.57142	4.74049	2.14794	0.10462	0.592285	0.791508	0.906513	0.042626	77.034	lysoPC
lysoPC a C28:0	(Intercept)	84	42	0.534319	-3.56434	4.66383	2.09343	0.00245689	0.20013	0.799866	0.908323	0.0417597	70.6286	lysoPC
Taurine	(Intercept)	84	42	-0.471592	-4.44838	3.51914	2.07578	0.00141218	0.172843	0.821377	0.918157	0.037083	-37.5992	Biogenic Amines
PC aa C40:3	(Intercept)	84	42	0.529529	-4.01781	5.09727	2.34445	0.0233911	0.871911	0.82223	0.918157	0.037083	69.8132	PC aa
PC aa C24:0	(Intercept)	84	42	0.490452	-4.03176	5.05765	2.31756	0.0847474	0.685941	0.833333	0.922865	0.0348618	63.3055	PC aa
lysoPC a C20:3	(Intercept)	84	42	0.395546	-3.73525	4.55382	2.13494	0.00402102	0.248183	0.853926	0.937919	0.0278346	48.5195	lysoPC
PC ae C32:2	(Intercept)	84	42	0.365921	-4.05159	4.81201	2.28834	0.0124364	0.484041	0.873677	0.951811	0.0214494	44.1842	PC ae
Pro	(Intercept)	84	42	0.317301	-4.09904	4.71254	2.28723	0.030221	0.526386	0.890276	0.958931	0.0182127	37.3416	Aminoacids
Creatinine	(Intercept)	84	42	0.298996	-3.99509	4.60393	2.24259	0.0273997	0.470966	0.894525	0.958931	0.0182127	34.8504	Biogenic Amines
Gly	(Intercept)	84	42	-0.280192	-4.63304	4.05743	2.26293	0.0119574	0.449372	0.902011	0.959281	0.018054	-24.4361	Aminoacids
PC ae C36:2	(Intercept)	84	42	-0.219339	-4.32355	3.89	2.14651	0.0308673	0.33443	0.919077	0.969735	0.0133469	-19.6951	PC ae
Phe	(Intercept)	84	42	-0.160436	-4.47655	4.17277	2.251	0.008138	0.417998	0.943501	0.987728	0.00536269	-14.8228	Aminoacids
lysoPC a C16:0	(Intercept)	84	42	0.0914681	-4.33465	4.5711	2.25771	0.0456549	0.660431	0.967865	0.992191	0.00340469	9.57818	lysoPC
lysoPC a C18:0	(Intercept)	84	42	-0.0369228	-4.56493	4.54577	2.30352	0.023653	0.567242	0.987287	0.992191	0.00340469	-3.62495	lysoPC
lysoPC a C26:1	(Intercept)	84	42	-0.0624918	-4.59763	4.52339	2.28445	0.0244855	0.499318	0.978308	0.992191	0.00340469	-6.05792	lysoPC
PC aa C40:4	(Intercept)	84	42	0.0605947	-4.31621	4.47922	2.22788	0.0251441	0.411236	0.978434	0.992191	0.00340469	6.24682	PC aa
PC aa C42:6	(Intercept)	84	42	-0.0241445	-5.00819	5.1025	2.45208	0.050823	0.77887	0.992191	0.992191	0.00340469	-2.38554	PC aa
PC ae C44:4	(Intercept)	84	42	0.093102	-3.93499	4.1458	2.08548	0.0164079	0.222012	0.964608	0.992191	0.00340469	9.75736	PC ae
t4-OH-Pro	age	84	42	-0.253685	-0.406638	-0.10074	0.0799953	0.346777	0.545709	0.00299999	0.200999	0.696805	-22.4064	Biogenic Amines
lysoPC a C20:4	age	84	42	0.259634	0.103985	0.415282	0.0814583	0.313548	0.554699	0.00292769	0.200999	0.696805	29.6455	lysoPC
Asn	age	84	42	0.206122	0.0148463	0.397396	0.0999967	0.0792814	0.472272	0.0461071	0.620231	0.207446	22.8903	Aminoacids
lysoPC a C18:2	age	84	42	0.187194	0.0118918	0.362507	0.0917345	0.0869957	0.298622	0.0482957	0.620231	0.207446	20.5861	lysoPC
lysoPC a C24:0	age	84	42	-0.172438	-0.355162	0.0103099	0.095699	0.0739997	0.352766	0.0802158	0.620231	0.207446	-15.839	lysoPC
PC aa C36:4	age	84	42	0.257013	0.0532445	0.460933	0.106375	0.105482	0.67606	0.0205649	0.620231	0.207446	29.3062	PC aa
PC aa C36:5	age	84	42	0.201833	0.0179932	0.385678	0.0961419	0.0732907	0.36525	0.0424779	0.620231	0.207446	22.3644	PC aa
PC aa C38:4	age	84	42	0.176653	0.00271916	0.350595	0.0910184	0.0552774	0.21055	0.0596618	0.620231	0.207446	19.3216	PC aa
PC aa C38:5	age	84	42	0.193398	0.0194579	0.367347	0.0910197	0.0637088	0.227141	0.0401159	0.620231	0.207446	21.3365	PC aa
PC ae C36:5	age	84	42	0.172768	-0.0156747	0.361212	0.098549	0.0511991	0.377914	0.0875992	0.620231	0.207446	18.859	PC ae
PC ae C38:0	age	84	42	0.189149	-0.00220215	0.380486	0.100045	0.0660741	0.449179	0.0663184	0.620231	0.207446	20.8221	PC ae
PC ae C38:4	age	84	42	0.179703	0.00439031	0.355043	0.0917526	0.0661764	0.253719	0.0576159	0.620231	0.207446	19.6862	PC ae
PC ae C38:5	age	84	42	0.199013	0.0205223	0.377503	0.0933779	0.0674441	0.289683	0.0395285	0.620231	0.207446	22.0198	PC ae
PC ae C38:6	age	84	42	0.204629	-0.0081623	0.417343	0.11093	0.112575	0.77719	0.0728253	0.620231	0.207446	22.707	PC ae
PC ae C40:6	age	84	42	0.181074	-0.00619686	0.368345	0.0979315	0.0526584	0.372063	0.0721736	0.620231	0.207446	19.8504	PC ae
PC ae C44:5	age	84	42	0.193057	-0.0139946	0.400117	0.108167	0.0593253	0.63999	0.0823991	0.620231	0.207446	21.2952	PC ae
SM (OH) C22:1	age	84	42	0.155674	-0.0112307	0.322615	0.0873607	0.0485587	0.113897	0.0827098	0.620231	0.207446	16.8445	SM
SM (OH) C24:1	age	84	42	0.154989	-0.014108	0.324128	0.088501	0.0411937	0.125083	0.0879433	0.620231	0.207446	16.7645	SM
SM C22:3	age	84	42	0.244718	0.0552845	0.434156	0.0990415	0.095471	0.483883	0.0180558	0.620231	0.207446	27.7261	SM
SM C24:1	age	84	42	0.146757	-0.0175517	0.310928	0.086435	0.0375208	0.0713421	0.097686	0.654496	0.184093	15.8072	SM
PC aa C36:3	age	84	42	0.150565	-0.0223311	0.323478	0.0904838	0.039747	0.167094	0.104282	0.664242	0.177673	16.2491	PC aa
PC ae C36:4	age	84	42	0.17915	-0.0325126	0.390653	0.110566	0.104136	0.693483	0.114012	0.664242	0.177673	19.62	PC ae
PC ae C44:3	age	84	42	-0.159606	-0.348056	0.0288438	0.0985576	0.0438733	0.366754	0.113686	0.664242	0.177673	-14.752	PC ae
C0	age	84	42	0.139489	-0.0533257	0.332146	0.100651	0.106183	0.62539	0.174118	0.700072	0.154857	14.9687	Acylcarnitines
Cit	age	84	42	0.146086	-0.0358324	0.328025	0.095226	0.0480114	0.301064	0.133566	0.700072	0.154857	15.7295	Aminoacids
PC aa C24:0	age	84	42	-0.157587	-0.368905	0.0536416	0.110394	0.0847474	0.685941	0.16202	0.700072	0.154857	-14.5797	PC aa
PC aa C26:0	age	84	42	0.140198	-0.0399016	0.320331	0.094321	0.0475033	0.260417	0.145832	0.700072	0.154857	15.0501	PC aa
PC aa C34:1	age	84	42	0.135168	-0.0529896	0.323327	0.0984121	0.0690971	0.399587	0.17763	0.700072	0.154857	14.473	PC aa
PC aa C34:3	age	84	42	0.136394	-0.0430795	0.315879	0.0939013	0.0368657	0.240666	0.154494	0.700072	0.154857	14.6134	PC aa
PC aa C36:6	age	84	42	0.145515	-0.0366056	0.327653	0.0952665	0.0514551	0.299823	0.134915	0.700072	0.154857	15.6636	PC aa
PC aa C38:6	age	84	42	0.140604	-0.0459053	0.327111	0.0975532	0.0341266	0.324435	0.157616	0.700072	0.154857	15.0969	PC aa
PC ae C44:6	age	84	42	0.142335	-0.0372087	0.321929	0.0940717	0.0327011	0.240996	0.139186	0.700072	0.154857	15.2963	PC ae
SM (OH) C14:1	age	84	42	0.150537	-0.0544324	0.355364	0.106975	0.11281	0.683088	0.167614	0.700072	0.154857	16.2459	SM
SM C24:0	age	84	42	0.131785	-0.0393614	0.302969	0.0895767	0.0340824	0.134517	0.149459	0.700072	0.154857	14.0863	SM
lysoPC a C18:1	age	84	42	0.132277	-0.0599497	0.324429	0.10043	0.10462	0.592285	0.195842	0.749796	0.125057	14.1425	lysoPC
SM C16:0	age	84	42	0.136218	-0.0646941	0.337096	0.104938	0.090243	0.599114	0.202014	0.751939	0.123817	14.5931	SM
PC aa C36:2	age	84	42	0.11319	-0.0646745	0.291065	0.0930668	0.029924	0.207622	0.231335	0.774972	0.110714	11.9844	PC aa
PC aa C40:1	age	84	42	-0.138198	-0.353915	0.0770956	0.112452	0.0323509	0.700862	0.227279	0.774972	0.110714	-12.9074	PC aa
SM C18:0	age	84	42	0.131543	-0.0680152	0.331184	0.104324	0.0378416	0.5223	0.215271	0.774972	0.110714	14.0587	SM
SM C26:0	age	84	42	0.1177	-0.0629599	0.298377	0.0946168	0.0356146	0.24541	0.221413	0.774972	0.110714	12.4906	SM
Orn	age	84	42	0.124594	-0.077191	0.326351	0.105408	0.0407527	0.541596	0.244429	0.798865	0.0975267	13.2689	Aminoacids
PC aa C34:4	age	84	42	0.118316	-0.0770952	0.313708	0.102228	0.0528108	0.449565	0.254592	0.81227	0.0902993	12.56	PC aa
C14:1	age	84	42	0.116114	-0.0920473	0.324258	0.108686	0.0436949	0.620861	0.292005	0.818465	0.0869998	12.3124	Acylcarnitines
Asp	age	84	42	-0.0713536	-0.294886	0.152011	0.116415	0.0230884	0.816541	0.543607	0.818465	0.0869998	-6.88674	Aminoacids
Gly	age	84	42	0.064693	-0.135291	0.264678	0.104549	0.0119574	0.449372	0.53973	0.818465	0.0869998	6.68315	Aminoacids
Ile	age	84	42	0.06946	-0.124261	0.263178	0.101229	0.0973103	0.540929	0.496719	0.818465	0.0869998	7.19292	Aminoacids
Leu	age	84	42	0.0608096	-0.12563	0.247254	0.0974992	0.044263	0.34241	0.536534	0.818465	0.0869998	6.26966	Aminoacids
Met	age	84	42	0.0877377	-0.124907	0.300493	0.111007	0.0281638	0.69834	0.434253	0.818465	0.0869998	9.17017	Aminoacids
ADMA	age	84	42	-0.0670977	-0.233311	0.0991152	0.0859067	0.0149175	0.0149175	0.437077	0.818465	0.0869998	-6.48961	Biogenic Amines
lysoPC a C16:0	age	84	42	0.0723199	-0.133172	0.277535	0.107275	0.0456549	0.660431	0.504669	0.818465	0.0869998	7.49992	lysoPC
lysoPC a C17:0	age	84	42	0.0643632	-0.12964	0.258242	0.101376	0.0669119	0.56676	0.529537	0.818465	0.0869998	6.64797	lysoPC
lysoPC a C26:0	age	84	42	-0.0566188	-0.223587	0.110349	0.086297	0.00626798	0.00626798	0.513648	0.818465	0.0869998	-5.50457	lysoPC
PC aa C28:1	age	84	42	0.094162	-0.0831263	0.271493	0.0928872	0.108685	0.327713	0.317685	0.818465	0.0869998	9.87377	PC aa
PC aa C30:2	age	84	42	-0.0792117	-0.244905	0.0864813	0.0856381	0.0208518	0.0208518	0.357769	0.818465	0.0869998	-7.61557	PC aa
PC aa C32:0	age	84	42	0.100972	-0.105083	0.307125	0.107596	0.0382573	0.592785	0.353841	0.818465	0.0869998	10.6246	PC aa
PC aa C32:3	age	84	42	-0.0632848	-0.226374	0.0998046	0.0842924	0.0503338	0.0503338	0.454989	0.818465	0.0869998	-6.13239	PC aa
PC aa C34:2	age	84	42	0.111491	-0.0806176	0.303614	0.100425	0.0859946	0.483867	0.273843	0.818465	0.0869998	11.7943	PC aa
PC aa C36:0	age	84	42	-0.0878039	-0.301212	0.125593	0.111364	0.0208294	0.672397	0.435251	0.818465	0.0869998	-8.40595	PC aa
PC aa C36:1	age	84	42	0.0962859	-0.0834087	0.275998	0.0940144	0.0375671	0.242856	0.312193	0.818465	0.0869998	10.1074	PC aa
PC aa C38:1	age	84	42	-0.112703	-0.316819	0.0912898	0.106534	0.0221238	0.531189	0.296797	0.818465	0.0869998	-10.6584	PC aa
PC aa C38:3	age	84	42	0.0883449	-0.0861944	0.262915	0.0913416	0.0384877	0.180969	0.339555	0.818465	0.0869998	9.23649	PC aa
PC aa C40:2	age	84	42	-0.0953199	-0.313831	0.122698	0.113666	0.0380957	0.78607	0.406987	0.818465	0.0869998	-9.09179	PC aa
PC aa C40:3	age	84	42	-0.0798684	-0.310963	0.15057	0.120026	0.0233911	0.871911	0.509903	0.818465	0.0869998	-7.67621	PC aa
PC aa C40:6	age	84	42	0.0936292	-0.106693	0.293936	0.104664	0.0399327	0.517262	0.37656	0.818465	0.0869998	9.81524	PC aa
PC aa C42:0	age	84	42	0.0565356	-0.112601	0.225709	0.0885719	0.0406121	0.130847	0.527178	0.818465	0.0869998	5.81643	PC aa
PC aa C42:2	age	84	42	-0.0975354	-0.309673	0.11429	0.110698	0.0279706	0.666163	0.384274	0.818465	0.0869998	-9.29297	PC aa
PC aa C42:4	age	84	42	-0.102825	-0.328322	0.122187	0.117225	0.0337323	0.844068	0.385932	0.818465	0.0869998	-9.7715	PC aa
PC aa C42:6	age	84	42	-0.125738	-0.355874	0.103647	0.120134	0.050823	0.77887	0.303739	0.818465	0.0869998	-11.8154	PC aa
PC ae C30:1	age	84	42	0.0584517	-0.108422	0.225325	0.0862481	0.00735391	0.00735391	0.499908	0.818465	0.0869998	6.01937	PC ae
PC ae C30:2	age	84	42	-0.0961744	-0.287462	0.0951044	0.100088	0.0284181	0.389865	0.342925	0.818465	0.0869998	-9.16944	PC ae
PC ae C32:1	age	84	42	0.0818553	-0.126095	0.289801	0.1087	0.036116	0.574626	0.45617	0.818465	0.0869998	8.52987	PC ae
PC ae C32:2	age	84	42	-0.0717698	-0.274694	0.131144	0.106114	0.0124364	0.484041	0.502988	0.818465	0.0869998	-6.92549	PC ae
PC ae C34:0	age	84	42	0.0678788	-0.11579	0.25156	0.0960985	0.0788385	0.352999	0.484373	0.818465	0.0869998	7.02356	PC ae
PC ae C34:1	age	84	42	0.0928919	-0.0960249	0.28181	0.098836	0.0448517	0.363364	0.353276	0.818465	0.0869998	9.73431	PC ae
PC ae C36:0	age	84	42	0.0881511	-0.109467	0.285754	0.103232	0.0819774	0.565627	0.398413	0.818465	0.0869998	9.21532	PC ae
PC ae C36:1	age	84	42	-0.0842063	-0.306034	0.13706	0.115365	0.0178297	0.788614	0.470016	0.818465	0.0869998	-8.07584	PC ae
PC ae C36:2	age	84	42	0.101775	-0.0857524	0.289305	0.0980719	0.0308673	0.33443	0.305882	0.818465	0.0869998	10.7134	PC ae
PC ae C38:1	age	84	42	-0.0793717	-0.295349	0.13626	0.112473	0.0422195	0.729733	0.484671	0.818465	0.0869998	-7.63035	PC ae
PC ae C40:3	age	84	42	-0.0690226	-0.280661	0.142319	0.110306	0.0483144	0.698027	0.53529	0.818465	0.0869998	-6.66944	PC ae
PC ae C42:1	age	84	42	-0.0986511	-0.309186	0.111668	0.109909	0.029901	0.648251	0.375393	0.818465	0.0869998	-9.39412	PC ae
PC ae C42:2	age	84	42	-0.0967053	-0.313662	0.119824	0.11307	0.0261441	0.703792	0.398146	0.818465	0.0869998	-9.21765	PC ae
PC ae C42:3	age	84	42	-0.0985805	-0.308114	0.110746	0.109393	0.0219778	0.61892	0.3735	0.818465	0.0869998	-9.38772	PC ae
PC ae C42:4	age	84	42	-0.0817843	-0.289755	0.125981	0.10856	0.0193708	0.579254	0.456146	0.818465	0.0869998	-7.85293	PC ae
SM (OH) C16:1	age	84	42	0.10862	-0.103307	0.320674	0.11061	0.047362	0.703074	0.332292	0.818465	0.0869998	11.4738	SM
SM (OH) C22:2	age	84	42	0.0551483	-0.111476	0.2217	0.0880662	0.0103801	0.0540046	0.534897	0.818465	0.0869998	5.66974	SM
SM C16:1	age	84	42	0.0811079	-0.128397	0.290588	0.109341	0.0451037	0.653337	0.462681	0.818465	0.0869998	8.44879	SM
SM C18:1	age	84	42	0.0999821	-0.106321	0.30639	0.107801	0.0167051	0.544387	0.359637	0.818465	0.0869998	10.5151	SM
SM C20:2	age	84	42	0.0868396	-0.0725629	0.246242	0.0823868	0.0913916	0.0913916	0.295034	0.818465	0.0869998	9.07217	SM
H1	age	84	42	0.060145	-0.118373	0.238667	0.0934044	0.0942373	0.329991	0.523489	0.818465	0.0869998	6.19905	Sugars
PC aa C38:0	age	84	42	0.0595514	-0.134123	0.253223	0.10127	0.00960045	0.368453	0.559947	0.833699	0.078991	6.13604	PC aa
Thr	age	84	42	0.0576009	-0.141437	0.256653	0.104051	0.00849498	0.433523	0.583081	0.858603	0.0662078	5.92921	Aminoacids
C2	age	84	42	0.0331759	-0.157034	0.223389	0.0994695	0.0323671	0.379789	0.740562	0.864813	0.0630777	3.37323	Acylcarnitines
C18:1	age	84	42	0.0308339	-0.153507	0.215181	0.0963524	0.0965343	0.414179	0.750695	0.864813	0.0630777	3.13142	Acylcarnitines
Arg	age	84	42	-0.0341006	-0.2481	0.179654	0.11157	0.00338072	0.635432	0.761552	0.864813	0.0630777	-3.35257	Aminoacids
Glu	age	84	42	-0.0358372	-0.261605	0.189278	0.117093	0.100558	0.917274	0.76121	0.864813	0.0630777	-3.52026	Aminoacids
Lys	age	84	42	0.0372729	-0.16046	0.23498	0.103327	0.0303987	0.458474	0.720274	0.864813	0.0630777	3.79762	Aminoacids
Pro	age	84	42	0.0525289	-0.151208	0.256279	0.106487	0.030221	0.526386	0.624649	0.864813	0.0630777	5.3933	Aminoacids
Ser	age	84	42	0.0375407	-0.16778	0.242724	0.107068	0.0859627	0.699934	0.727768	0.864813	0.0630777	3.82542	Aminoacids
Trp	age	84	42	0.0518615	-0.146597	0.250285	0.103782	0.057966	0.487061	0.620242	0.864813	0.0630777	5.32299	Aminoacids
Tyr	age	84	42	-0.0444042	-0.217147	0.128377	0.0903538	0.0951117	0.26748	0.625923	0.864813	0.0630777	-4.34327	Aminoacids
Val	age	84	42	0.0317863	-0.153895	0.217476	0.0971055	0.0386223	0.319717	0.74519	0.864813	0.0630777	3.22968	Aminoacids
Creatinine	age	84	42	0.0411805	-0.157332	0.239716	0.103752	0.0273997	0.470966	0.693625	0.864813	0.0630777	4.20402	Biogenic Amines
Taurine	age	84	42	0.0296549	-0.14994	0.209271	0.0940002	0.00141218	0.172843	0.754132	0.864813	0.0630777	3.0099	Biogenic Amines
lysoPC a C16:1	age	84	42	0.0370166	-0.132288	0.206352	0.0886254	0.0151037	0.0767084	0.678528	0.864813	0.0630777	3.77103	lysoPC
lysoPC a C20:3	age	84	42	-0.0433878	-0.228919	0.142187	0.0970943	0.00402102	0.248183	0.657629	0.864813	0.0630777	-4.246	lysoPC
lysoPC a C26:1	age	84	42	-0.0391389	-0.241607	0.163275	0.106044	0.0244855	0.499318	0.71436	0.864813	0.0630777	-3.83828	lysoPC
lysoPC a C28:1	age	84	42	-0.0331545	-0.20002	0.133712	0.0862443	0.00743854	0.00743854	0.701683	0.864813	0.0630777	-3.26109	lysoPC
PC aa C30:0	age	84	42	0.047627	-0.144757	0.23995	0.100529	0.162646	0.586173	0.638419	0.864813	0.0630777	4.87794	PC aa
PC aa C40:4	age	84	42	-0.0509427	-0.246717	0.144805	0.102474	0.0251441	0.411236	0.622241	0.864813	0.0630777	-4.96669	PC aa
PC aa C40:5	age	84	42	0.0415078	-0.144338	0.227358	0.097299	0.103811	0.403101	0.672215	0.864813	0.0630777	4.23812	PC aa
PC aa C42:1	age	84	42	-0.0473097	-0.24031	0.14566	0.100902	0.050809	0.472049	0.64188	0.864813	0.0630777	-4.62081	PC aa
PC aa C42:5	age	84	42	0.0373021	-0.173743	0.247812	0.109902	0.0304777	0.735394	0.736331	0.864813	0.0630777	3.80066	PC aa
PC ae C30:0	age	84	42	-0.0369028	-0.226318	0.152538	0.0991191	0.0229945	0.314088	0.71187	0.864813	0.0630777	-3.62302	PC ae
PC ae C34:2	age	84	42	0.0452459	-0.146775	0.237244	0.10044	0.064151	0.433901	0.655042	0.864813	0.0630777	4.62851	PC ae
PC ae C36:3	age	84	42	0.0440444	-0.135116	0.22325	0.0938468	0.0678786	0.283467	0.641717	0.864813	0.0630777	4.50288	PC ae
PC ae C40:1	age	84	42	-0.0467688	-0.237872	0.144313	0.0999654	0.0455812	0.444204	0.64265	0.864813	0.0630777	-4.5692	PC ae
PC ae C42:5	age	84	42	-0.0351767	-0.23676	0.166294	0.105283	0.0525085	0.583891	0.740174	0.864813	0.0630777	-3.45652	PC ae
PC ae C44:4	age	84	42	0.030675	-0.150097	0.211488	0.0946377	0.0164079	0.222012	0.74768	0.864813	0.0630777	3.11504	PC ae
Phe	age	84	42	-0.0303182	-0.228741	0.168072	0.1037	0.008138	0.417998	0.771605	0.868866	0.0610473	-2.98632	Aminoacids
His	age	84	42	0.0271711	-0.170213	0.224512	0.103142	0.0281033	0.474004	0.793639	0.878906	0.0560577	2.75436	Aminoacids
PC ae C40:2	age	84	42	-0.0296014	-0.242099	0.182642	0.110805	0.00958566	0.638054	0.790826	0.878906	0.0560577	-2.91676	PC ae
PC aa C32:1	age	84	42	-0.0229965	-0.213899	0.1679	0.0997777	0.150577	0.56781	0.818954	0.899506	0.0459957	-2.27341	PC aa
Gln	age	84	42	-0.0248057	-0.239895	0.191112	0.112207	0.140363	0.812912	0.826339	0.900239	0.0456422	-2.45006	Aminoacids
PC aa C32:2	age	84	42	0.0171945	-0.162852	0.197265	0.0942384	0.0456147	0.252892	0.856208	0.925257	0.0337374	1.73432	PC aa
PC ae C38:2	age	84	42	0.0156212	-0.181453	0.212475	0.10285	0.0685881	0.6101	0.880133	0.943503	0.0252568	1.57439	PC ae
lysoPC a C28:0	age	84	42	-0.0115292	-0.192734	0.169739	0.0949389	0.00245689	0.20013	0.904038	0.961437	0.0170793	-1.1463	lysoPC
PC ae C40:4	age	84	42	-0.0106456	-0.220162	0.19861	0.109251	0.0315942	0.650776	0.9229	0.967475	0.0143604	-1.05892	PC ae
PC ae C40:5	age	84	42	0.0101879	-0.193481	0.213771	0.106316	0.0551259	0.604292	0.924155	0.967475	0.0143604	1.02399	PC ae
PC ae C34:3	age	84	42	0.00678042	-0.205073	0.21866	0.110579	0.0278767	0.661593	0.951423	0.9883	0.00511131	0.680346	PC ae
lysoPC a C18:0	age	84	42	-0.00438779	-0.210978	0.201967	0.107886	0.023653	0.567242	0.967796	0.997574	0.00105481	-0.437818	lysoPC
Ala	age	84	42	-0.000363926	-0.200162	0.199432	0.104394	0.0499728	0.559682	0.997237	0.997871	0.000925576	-0.036386	Aminoacids
Kynurenine	age	84	42	-0.00025191	-0.179447	0.178953	0.09378	0.115551	0.368432	0.997871	0.997871	0.000925576	-0.0251879	Biogenic Amines
PC ae C38:3	age	84	42	-0.00190142	-0.211398	0.207409	0.109259	0.0371684	0.659218	0.986206	0.997871	0.000925576	-0.189961	PC ae
SM C26:1	age	84	42	-0.000391912	-0.178357	0.177571	0.0931183	0.0324015	0.213393	0.996664	0.997871	0.000925576	-0.0391835	SM
lysoPC a C20:4	HbA1c	84	42	-0.928246	-1.39375	-0.47457	0.230971	0.313548	0.554699	0.000185274	0.0248268	1.60508	-60.4754	lysoPC
PC aa C30:0	HbA1c	84	42	0.938384	0.390882	1.47011	0.273907	0.162646	0.586173	0.00110736	0.0521804	1.28249	155.585	PC aa
PC aa C32:1	HbA1c	84	42	0.931129	0.396399	1.45576	0.273122	0.150577	0.56781	0.00116822	0.0521804	1.28249	153.737	PC aa
PC aa C40:5	HbA1c	84	42	0.767249	0.198268	1.32053	0.276845	0.103811	0.403101	0.00773432	0.239974	0.619836	115.383	PC aa
Tyr	HbA1c	84	42	0.716106	0.209062	1.21958	0.263238	0.0951117	0.26748	0.00895426	0.239974	0.619836	104.645	Aminoacids
Kynurenine	HbA1c	84	42	0.69359	0.159811	1.21686	0.269203	0.115551	0.368432	0.0128884	0.247203	0.606946	100.089	Biogenic Amines
H1	HbA1c	84	42	0.693607	0.171185	1.21004	0.269283	0.0942373	0.329991	0.0129136	0.247203	0.606946	100.092	Sugars
Ser	HbA1c	84	42	-0.659903	-1.18488	-0.141247	0.270605	0.0859627	0.699934	0.0172194	0.288425	0.539967	-48.3099	Aminoacids
C0	HbA1c	84	42	-0.611348	-1.15653	-0.0882604	0.266673	0.106183	0.62539	0.0251513	0.374474	0.426578	-45.7381	Acylcarnitines
PC aa C28:1	HbA1c	84	42	0.606197	0.0441427	1.15515	0.268416	0.108685	0.327713	0.0284888	0.38175	0.418221	83.3445	PC aa
PC ae C36:4	HbA1c	84	42	0.585624	-0.0182284	1.1521	0.281824	0.104136	0.693483	0.0414153	0.428763	0.367783	79.6112	PC ae
PC ae C34:0	HbA1c	84	42	0.56983	0.0224899	1.10585	0.275291	0.0788385	0.352999	0.0434646	0.428763	0.367783	76.7966	PC ae
lysoPC a C17:0	HbA1c	84	42	-0.563619	-1.13642	-0.015927	0.273399	0.0669119	0.56676	0.0435321	0.428763	0.367783	-43.0854	lysoPC
PC ae C36:0	HbA1c	84	42	0.56262	0.0271273	1.09883	0.279282	0.0819774	0.565627	0.0482688	0.428763	0.367783	75.5265	PC ae
lysoPC a C18:1	HbA1c	84	42	-0.540022	-1.08384	-0.0143202	0.269962	0.10462	0.592285	0.0498124	0.428763	0.367783	-41.7265	lysoPC
PC ae C38:6	HbA1c	84	42	0.51832	-0.0100462	1.02644	0.264051	0.112575	0.77719	0.0532574	0.428763	0.367783	67.9204	PC ae
PC aa C32:3	HbA1c	84	42	-0.490075	-0.975747	-0.00440299	0.251019	0.0503338	0.0503338	0.0543952	0.428763	0.367783	-38.742	PC aa
PC ae C38:2	HbA1c	84	42	-0.521796	-1.09554	0.0237688	0.27244	0.0685881	0.6101	0.0599463	0.446267	0.350406	-40.6547	PC ae
t4-OH-Pro	HbA1c	84	42	-0.433439	-0.872997	0.0122017	0.228876	0.346777	0.545709	0.0637496	0.449603	0.347171	-35.1724	Biogenic Amines
Ala	HbA1c	84	42	0.521932	-0.0183179	1.07289	0.281454	0.0499728	0.559682	0.0683881	0.4582	0.338945	68.5281	Aminoacids
SM C16:0	HbA1c	84	42	0.50963	-0.0379217	1.04742	0.280496	0.090243	0.599114	0.0739135	0.471639	0.32639	66.4674	SM
PC aa C32:2	HbA1c	84	42	0.474537	-0.064573	1.00465	0.273508	0.0456147	0.252892	0.0889297	0.541663	0.266271	60.7269	PC aa
PC ae C40:1	HbA1c	84	42	-0.470241	-1.03466	0.0779687	0.279252	0.0455812	0.444204	0.0977867	0.544082	0.264335	-37.5149	PC ae
PC aa C34:1	HbA1c	84	42	0.465487	-0.0769731	1.00048	0.278829	0.0690971	0.399587	0.100771	0.544082	0.264335	59.279	PC aa
PC aa C42:0	HbA1c	84	42	-0.436282	-0.950945	0.0709689	0.261193	0.0406121	0.130847	0.101508	0.544082	0.264335	-35.3565	PC aa
PC aa C42:1	HbA1c	84	42	-0.458344	-1.01545	0.084794	0.279986	0.050809	0.472049	0.107095	0.546962	0.262043	-36.767	PC aa
Trp	HbA1c	84	42	0.465708	-0.11457	1.02835	0.287066	0.057966	0.487061	0.110209	0.546962	0.262043	59.3142	Aminoacids
SM C26:1	HbA1c	84	42	0.423634	-0.0957015	0.942706	0.271421	0.0324015	0.213393	0.124889	0.579554	0.236906	52.7502	SM
Gln	HbA1c	84	42	-0.397756	-0.921919	0.185704	0.257772	0.140363	0.812912	0.126825	0.579554	0.236906	-32.8174	Aminoacids
Val	HbA1c	84	42	0.42855	-0.105283	0.960997	0.278435	0.0386223	0.319717	0.129751	0.579554	0.236906	53.503	Aminoacids
PC aa C34:2	HbA1c	84	42	0.422645	-0.119221	0.957609	0.279288	0.0859946	0.483867	0.135661	0.586404	0.231803	52.5993	PC aa
Glu	HbA1c	84	42	0.304314	-0.131125	0.703356	0.206614	0.100558	0.917274	0.145173	0.607913	0.216158	35.5695	Aminoacids
C2	HbA1c	84	42	0.401557	-0.138311	0.948467	0.281589	0.0323671	0.379789	0.159546	0.610118	0.214586	49.4149	Acylcarnitines
PC aa C38:3	HbA1c	84	42	0.376815	-0.140435	0.889486	0.267615	0.0384877	0.180969	0.165459	0.610118	0.214586	45.7635	PC aa
lysoPC a C18:2	HbA1c	84	42	-0.369856	-0.886694	0.140517	0.265658	0.0869957	0.298622	0.169942	0.610118	0.214586	-30.9166	lysoPC
PC aa C42:6	HbA1c	84	42	0.388933	-0.337195	1.01548	0.280779	0.050823	0.77887	0.16998	0.610118	0.214586	47.5406	PC aa
SM (OH) C14:1	HbA1c	84	42	0.379846	-0.177544	0.914539	0.275031	0.11281	0.683088	0.171699	0.610118	0.214586	46.206	SM
PC aa C24:0	HbA1c	84	42	0.379864	-0.213363	0.939505	0.28155	0.0847474	0.685941	0.181653	0.610118	0.214586	46.2086	PC aa
C18:1	HbA1c	84	42	-0.36955	-0.891952	0.155741	0.273186	0.0965343	0.414179	0.181714	0.610118	0.214586	-30.8955	Acylcarnitines
PC aa C40:6	HbA1c	84	42	0.379273	-0.168886	0.927992	0.285962	0.0399327	0.517262	0.189696	0.610118	0.214586	46.1222	PC aa
PC ae C36:3	HbA1c	84	42	0.361418	-0.201344	0.911365	0.271796	0.0678786	0.283467	0.189864	0.610118	0.214586	43.5364	PC ae
His	HbA1c	84	42	-0.376884	-0.935824	0.171301	0.285033	0.0281033	0.474004	0.191231	0.610118	0.214586	-31.4004	Aminoacids
PC aa C34:4	HbA1c	84	42	0.356895	-0.221681	0.918464	0.285487	0.0528108	0.449565	0.216479	0.66987	0.174009	42.8886	PC aa
PC aa C42:5	HbA1c	84	42	-0.330004	-0.91772	0.210159	0.266781	0.0304777	0.735394	0.219957	0.66987	0.174009	-28.1079	PC aa
PC ae C30:0	HbA1c	84	42	0.340903	-0.24552	0.911998	0.283929	0.0229945	0.314088	0.235502	0.691589	0.160152	40.6217	PC ae
PC aa C32:0	HbA1c	84	42	0.340546	-0.206676	0.89075	0.285591	0.0382573	0.592785	0.237411	0.691589	0.160152	40.5715	PC aa
PC ae C32:1	HbA1c	84	42	0.341817	-0.246493	0.909098	0.290626	0.036116	0.574626	0.243948	0.695513	0.157695	40.7502	PC ae
PC ae C34:1	HbA1c	84	42	0.320776	-0.232314	0.863811	0.281246	0.0448517	0.363364	0.259148	0.709683	0.148936	37.8197	PC ae
PC ae C40:5	HbA1c	84	42	-0.320343	-0.867307	0.219032	0.281642	0.0551259	0.604292	0.259511	0.709683	0.148936	-27.41	PC ae
PC aa C26:0	HbA1c	84	42	0.30103	-0.254613	0.844597	0.273489	0.0475033	0.260417	0.276429	0.740831	0.130281	35.125	PC aa
PC aa C36:1	HbA1c	84	42	0.288176	-0.23721	0.810194	0.273013	0.0375671	0.242856	0.296208	0.778272	0.108869	33.3992	PC aa
SM C16:1	HbA1c	84	42	0.283846	-0.258038	0.82618	0.28201	0.0451037	0.653337	0.317671	0.802716	0.0954379	32.8228	SM
lysoPC a C16:1	HbA1c	84	42	-0.263641	-0.768504	0.238015	0.262261	0.0151037	0.0767084	0.319902	0.802716	0.0954379	-23.1751	lysoPC
SM C26:0	HbA1c	84	42	0.272144	-0.280042	0.813026	0.274591	0.0356146	0.24541	0.326509	0.802716	0.0954379	31.2776	SM
PC ae C36:2	HbA1c	84	42	-0.271506	-0.810493	0.264163	0.280148	0.0308673	0.33443	0.336847	0.802716	0.0954379	-23.7769	PC ae
PC ae C34:2	HbA1c	84	42	0.269597	-0.3061	0.828196	0.282093	0.064151	0.433901	0.343448	0.802716	0.0954379	30.9437	PC ae
PC aa C30:2	HbA1c	84	42	-0.241822	-0.735247	0.251604	0.255026	0.0208518	0.0208518	0.345871	0.802716	0.0954379	-21.4804	PC aa
lysoPC a C16:0	HbA1c	84	42	-0.26074	-0.860914	0.30079	0.275589	0.0456549	0.660431	0.347444	0.802716	0.0954379	-22.9519	lysoPC
PC ae C38:3	HbA1c	84	42	-0.259369	-0.815018	0.280113	0.280393	0.0371684	0.659218	0.35815	0.813425	0.0896826	-22.8462	PC ae
Met	HbA1c	84	42	0.244184	-0.293112	0.805432	0.277268	0.0281638	0.69834	0.381393	0.851777	0.0696743	27.658	Aminoacids
PC ae C42:5	HbA1c	84	42	-0.239749	-0.809698	0.309516	0.281255	0.0525085	0.583891	0.397189	0.860752	0.0651219	-21.3175	PC ae
PC aa C36:2	HbA1c	84	42	0.227179	-0.292239	0.746157	0.271415	0.029924	0.207622	0.40658	0.860752	0.0651219	25.5054	PC aa
Lys	HbA1c	84	42	0.238974	-0.312926	0.787884	0.286891	0.0303987	0.458474	0.408265	0.860752	0.0651219	26.9945	Aminoacids
Pro	HbA1c	84	42	-0.239666	-0.797362	0.331017	0.289584	0.030221	0.526386	0.411105	0.860752	0.0651219	-21.3109	Aminoacids
SM C18:0	HbA1c	84	42	0.228102	-0.330103	0.806049	0.284458	0.0378416	0.5223	0.425794	0.86525	0.0628585	25.6214	SM
C14:1	HbA1c	84	42	0.227641	-0.326399	0.773639	0.285062	0.0436949	0.620861	0.427364	0.86525	0.0628585	25.5635	Acylcarnitines
PC aa C36:6	HbA1c	84	42	0.217167	-0.315224	0.7436	0.274581	0.0514551	0.299823	0.432625	0.86525	0.0628585	24.2552	PC aa
PC aa C36:0	HbA1c	84	42	-0.216461	-0.7681	0.325067	0.282566	0.0208294	0.672397	0.446175	0.867066	0.0619479	-19.4636	PC aa
PC ae C30:2	HbA1c	84	42	-0.214405	-0.788403	0.343644	0.282559	0.0284181	0.389865	0.451294	0.867066	0.0619479	-19.2978	PC ae
SM (OH) C22:1	HbA1c	84	42	0.195508	-0.300871	0.689322	0.258348	0.0485587	0.113897	0.452945	0.867066	0.0619479	21.5928	SM
Creatinine	HbA1c	84	42	-0.20122	-0.75521	0.347804	0.286937	0.0273997	0.470966	0.485902	0.899463	0.0460166	-18.2268	Biogenic Amines
PC ae C40:4	HbA1c	84	42	-0.193183	-0.76817	0.356463	0.281408	0.0315942	0.650776	0.494718	0.899463	0.0460166	-17.5669	PC ae
lysoPC a C28:1	HbA1c	84	42	-0.175796	-0.672715	0.321122	0.256831	0.00743854	0.00743854	0.495649	0.899463	0.0460166	-16.1211	lysoPC
PC aa C36:5	HbA1c	84	42	0.187889	-0.345924	0.714719	0.274542	0.0732907	0.36525	0.496718	0.899463	0.0460166	20.6699	PC aa
SM C24:0	HbA1c	84	42	0.163651	-0.345749	0.668949	0.263856	0.0340824	0.134517	0.538049	0.953999	0.020452	17.7803	SM
SM (OH) C22:2	HbA1c	84	42	0.159176	-0.332988	0.659195	0.261113	0.0103801	0.0540046	0.545062	0.953999	0.020452	17.2545	SM
PC aa C40:2	HbA1c	84	42	-0.158352	-0.698421	0.350882	0.262575	0.0380957	0.78607	0.548194	0.953999	0.020452	-14.645	PC aa
PC aa C34:3	HbA1c	84	42	0.155674	-0.367739	0.676973	0.272752	0.0368657	0.240666	0.570699	0.960205	0.0176359	16.8446	PC aa
PC aa C40:3	HbA1c	84	42	0.135279	-0.38295	0.6022	0.238438	0.0233911	0.871911	0.572109	0.960205	0.0176359	14.4857	PC aa
PC ae C34:3	HbA1c	84	42	-0.159116	-0.71166	0.382978	0.282841	0.0278767	0.661593	0.575522	0.960205	0.0176359	-14.7103	PC ae
Orn	HbA1c	84	42	0.157364	-0.389404	0.708087	0.285635	0.0407527	0.541596	0.583661	0.960205	0.0176359	17.0421	Aminoacids
Gly	HbA1c	84	42	-0.151969	-0.708388	0.412828	0.29019	0.0119574	0.449372	0.602491	0.960205	0.0176359	-14.0985	Aminoacids
PC ae C32:2	HbA1c	84	42	0.15093	-0.432705	0.718131	0.291671	0.0124364	0.484041	0.606768	0.960205	0.0176359	16.2915	PC ae
PC ae C38:4	HbA1c	84	42	-0.13467	-0.658257	0.38104	0.266924	0.0661764	0.253719	0.61613	0.960205	0.0176359	-12.5996	PC ae
PC ae C40:2	HbA1c	84	42	-0.136424	-0.717497	0.420724	0.286154	0.00958566	0.638054	0.635059	0.960205	0.0176359	-12.7528	PC ae
PC aa C40:4	HbA1c	84	42	0.132477	-0.479771	0.724052	0.287741	0.0251441	0.411236	0.647115	0.960205	0.0176359	14.1652	PC aa
Phe	HbA1c	84	42	0.132483	-0.437365	0.691276	0.289999	0.008138	0.417998	0.64954	0.960205	0.0176359	14.166	Aminoacids
SM C24:1	HbA1c	84	42	-0.110864	-0.59463	0.383567	0.256511	0.0375208	0.0713421	0.667586	0.960205	0.0176359	-10.494	SM
SM (OH) C16:1	HbA1c	84	42	0.118867	-0.413927	0.670884	0.276519	0.047362	0.703074	0.668562	0.960205	0.0176359	12.622	SM
PC aa C36:4	HbA1c	84	42	0.117857	-0.422821	0.644669	0.274227	0.105482	0.67606	0.668695	0.960205	0.0176359	12.5083	PC aa
PC ae C36:1	HbA1c	84	42	-0.109042	-0.661842	0.4067	0.264267	0.0178297	0.788614	0.681002	0.960205	0.0176359	-10.3307	PC ae
lysoPC a C26:1	HbA1c	84	42	0.11874	-0.514857	0.724708	0.290672	0.0244855	0.499318	0.684447	0.960205	0.0176359	12.6077	lysoPC
PC ae C36:5	HbA1c	84	42	-0.113594	-0.649452	0.428126	0.279825	0.0511991	0.377914	0.68638	0.960205	0.0176359	-10.738	PC ae
PC aa C36:3	HbA1c	84	42	0.10586	-0.403737	0.613419	0.265618	0.039747	0.167094	0.691974	0.960205	0.0176359	11.1666	PC aa
PC ae C40:3	HbA1c	84	42	-0.107446	-0.672206	0.431205	0.276807	0.0483144	0.698027	0.699041	0.960205	0.0176359	-10.1875	PC ae
PC aa C38:5	HbA1c	84	42	0.0994383	-0.410594	0.607318	0.265755	0.0637088	0.227141	0.709872	0.960205	0.0176359	10.455	PC aa
PC ae C30:1	HbA1c	84	42	0.0948465	-0.402094	0.591787	0.256843	0.00735391	0.00735391	0.712896	0.960205	0.0176359	9.94901	PC ae
PC aa C38:1	HbA1c	84	42	-0.106299	-0.676486	0.450285	0.288839	0.0221238	0.531189	0.714122	0.960205	0.0176359	-10.0844	PC aa
PC ae C44:4	HbA1c	84	42	-0.101309	-0.653334	0.439674	0.274994	0.0164079	0.222012	0.714164	0.960205	0.0176359	-9.63461	PC ae
PC ae C42:3	HbA1c	84	42	-0.102243	-0.703203	0.46791	0.28599	0.0219778	0.61892	0.721855	0.960205	0.0176359	-9.719	PC ae
PC aa C38:6	HbA1c	84	42	0.0992546	-0.434827	0.636809	0.279312	0.0341266	0.324435	0.723737	0.960205	0.0176359	10.4347	PC aa
SM (OH) C24:1	HbA1c	84	42	0.0894881	-0.413453	0.589104	0.261178	0.0411937	0.125083	0.733383	0.962757	0.0164831	9.36143	SM
Cit	HbA1c	84	42	-0.0900665	-0.640736	0.448621	0.274285	0.0480114	0.301064	0.743992	0.962757	0.0164831	-8.61296	Aminoacids
Asn	HbA1c	84	42	-0.0864601	-0.620071	0.453399	0.278701	0.0792814	0.472272	0.757513	0.962757	0.0164831	-8.28279	Aminoacids
PC ae C42:1	HbA1c	84	42	-0.0878451	-0.686334	0.477502	0.283407	0.029901	0.648251	0.75754	0.962757	0.0164831	-8.40973	PC ae
lysoPC a C26:0	HbA1c	84	42	-0.0763302	-0.573553	0.420892	0.256988	0.00626798	0.00626798	0.767222	0.962757	0.0164831	-7.34898	lysoPC
PC aa C42:2	HbA1c	84	42	-0.0797703	-0.692039	0.492655	0.282378	0.0279706	0.666163	0.77841	0.962757	0.0164831	-7.66716	PC aa
SM C20:2	HbA1c	84	42	0.0673266	-0.407366	0.542019	0.245344	0.0913916	0.0913916	0.784471	0.962757	0.0164831	6.96447	SM
Arg	HbA1c	84	42	-0.0751086	-0.651158	0.481549	0.288184	0.00338072	0.635432	0.79516	0.962757	0.0164831	-7.23573	Aminoacids
PC ae C44:5	HbA1c	84	42	0.070134	-0.499466	0.618028	0.28183	0.0593253	0.63999	0.804234	0.962757	0.0164831	7.26519	PC ae
lysoPC a C28:0	HbA1c	84	42	-0.0631881	-0.638978	0.500568	0.276299	0.00245689	0.20013	0.820098	0.962757	0.0164831	-6.12332	lysoPC
Ile	HbA1c	84	42	-0.0625558	-0.592779	0.472117	0.277075	0.0973103	0.540929	0.82214	0.962757	0.0164831	-6.06393	Aminoacids
lysoPC a C20:3	HbA1c	84	42	0.061127	-0.507807	0.617327	0.280599	0.00402102	0.248183	0.828447	0.962757	0.0164831	6.30339	lysoPC
PC ae C38:0	HbA1c	84	42	0.0582014	-0.48947	0.596466	0.279984	0.0660741	0.449179	0.836076	0.962757	0.0164831	5.99285	PC ae
Thr	HbA1c	84	42	-0.0565481	-0.611627	0.505295	0.289865	0.00849498	0.433523	0.846015	0.962757	0.0164831	-5.4979	Aminoacids
PC ae C40:6	HbA1c	84	42	-0.0524007	-0.588245	0.480098	0.27847	0.0526584	0.372063	0.851445	0.962757	0.0164831	-5.10515	PC ae
PC aa C38:4	HbA1c	84	42	0.0456369	-0.464586	0.554167	0.266112	0.0552774	0.21055	0.864535	0.962757	0.0164831	4.66943	PC aa
PC aa C42:4	HbA1c	84	42	0.0403173	-0.475929	0.520863	0.248037	0.0337323	0.844068	0.871288	0.962757	0.0164831	4.11411	PC aa
Leu	HbA1c	84	42	0.0443345	-0.494182	0.577609	0.278578	0.044263	0.34241	0.874157	0.962757	0.0164831	4.5332	Aminoacids
PC ae C44:6	HbA1c	84	42	-0.0427685	-0.609987	0.512018	0.273098	0.0327011	0.240996	0.876219	0.962757	0.0164831	-4.18668	PC ae
SM C22:3	HbA1c	84	42	0.0395754	-0.48952	0.576716	0.275857	0.095471	0.483883	0.886427	0.962757	0.0164831	4.03689	SM
PC ae C42:4	HbA1c	84	42	-0.0411322	-0.645499	0.535072	0.288828	0.0193708	0.579254	0.887209	0.962757	0.0164831	-4.02978	PC ae
PC ae C44:3	HbA1c	84	42	-0.038687	-0.588906	0.501799	0.28022	0.0438733	0.366754	0.890712	0.962757	0.0164831	-3.79482	PC ae
PC aa C38:0	HbA1c	84	42	-0.0394752	-0.592022	0.508546	0.286487	0.00960045	0.368453	0.89091	0.962757	0.0164831	-3.87062	PC aa
SM C18:1	HbA1c	84	42	-0.0308592	-0.595859	0.55266	0.290628	0.0167051	0.544387	0.915781	0.973671	0.0115876	-3.03879	SM
PC ae C38:5	HbA1c	84	42	0.0273258	-0.489633	0.544188	0.270147	0.0674441	0.289683	0.919825	0.973671	0.0115876	2.77026	PC ae
Asp	HbA1c	84	42	-0.0211912	-0.555573	0.478011	0.257151	0.0230884	0.816541	0.934529	0.973671	0.0115876	-2.09682	Aminoacids
lysoPC a C24:0	HbA1c	84	42	0.0217468	-0.554396	0.582549	0.273979	0.0739997	0.352766	0.937054	0.973671	0.0115876	2.1985	lysoPC
PC ae C42:2	HbA1c	84	42	0.0221818	-0.584947	0.587161	0.281186	0.0261441	0.703792	0.93734	0.973671	0.0115876	2.24296	PC ae
ADMA	HbA1c	84	42	-0.0100159	-0.50499	0.484958	0.255826	0.0149175	0.0149175	0.968867	0.998614	0.00060242	-0.996594	Biogenic Amines
PC ae C38:1	HbA1c	84	42	-0.00513535	-0.556199	0.52498	0.275102	0.0422195	0.729733	0.985156	0.998614	0.00060242	-0.512219	PC ae
lysoPC a C18:0	HbA1c	84	42	0.00381187	-0.627448	0.601652	0.288668	0.023653	0.567242	0.989507	0.998614	0.00060242	0.381915	lysoPC
Taurine	HbA1c	84	42	-0.000963692	-0.535104	0.526833	0.274563	0.00141218	0.172843	0.997214	0.998614	0.00060242	-0.0963228	Biogenic Amines
PC aa C40:1	HbA1c	84	42	-0.000489237	-0.612492	0.567592	0.28063	0.0323509	0.700862	0.998614	0.998614	0.00060242	-0.0489117	PC aa
t4-OH-Pro	sexM	84	42	0.937364	0.465891	1.40883	0.246648	0.346777	0.545709	0.000509804	0.0683138	1.16549	155.324	Biogenic Amines
Gln	sexM	84	42	-0.845486	-1.50932	-0.180727	0.346703	0.140363	0.812912	0.0200916	0.538455	0.268851	-57.0651	Aminoacids
Ile	sexM	84	42	0.761515	0.163998	1.35904	0.312238	0.0973103	0.540929	0.0194673	0.538455	0.268851	114.152	Aminoacids
lysoPC a C20:4	sexM	84	42	0.647128	0.167244	1.127	0.251178	0.313548	0.554699	0.0141497	0.538455	0.268851	91.0047	lysoPC
SM C20:2	sexM	84	42	-0.610584	-1.1019	-0.119265	0.253937	0.0913916	0.0913916	0.0185066	0.538455	0.268851	-45.6966	SM
C18:1	sexM	84	42	0.666919	0.0987661	1.23508	0.297104	0.0965343	0.414179	0.0306426	0.684352	0.16472	94.8225	Acylcarnitines
C0	sexM	84	42	0.244573	-0.349692	0.838645	0.310547	0.106183	0.62539	0.43602	0.993969	0.0026271	27.7076	Acylcarnitines
C2	sexM	84	42	0.100115	-0.486351	0.686588	0.30672	0.0323671	0.379789	0.745908	0.993969	0.0026271	10.5298	Acylcarnitines
C14:1	sexM	84	42	0.347032	-0.295282	0.989301	0.335368	0.0436949	0.620861	0.307252	0.993969	0.0026271	41.4862	Acylcarnitines
Ala	sexM	84	42	0.0385412	-0.577798	0.654912	0.322042	0.0499728	0.559682	0.905368	0.993969	0.0026271	3.92936	Aminoacids
Arg	sexM	84	42	-0.0753872	-0.734921	0.583894	0.344315	0.00338072	0.635432	0.827875	0.993969	0.0026271	-7.26157	Aminoacids
Asn	sexM	84	42	-0.116054	-0.705937	0.473839	0.308387	0.0792814	0.472272	0.708758	0.993969	0.0026271	-10.9573	Aminoacids
Asp	sexM	84	42	0.25051	-0.440394	0.941074	0.359867	0.0230884	0.816541	0.49068	0.993969	0.0026271	28.4681	Aminoacids
Cit	sexM	84	42	0.362311	-0.198409	0.923057	0.293591	0.0480114	0.301064	0.225028	0.993969	0.0026271	43.6646	Aminoacids
Glu	sexM	84	42	0.681474	-0.0178137	1.38005	0.363155	0.100558	0.917274	0.0683672	0.993969	0.0026271	97.679	Aminoacids
Gly	sexM	84	42	0.134733	-0.482031	0.751513	0.322436	0.0119574	0.449372	0.678397	0.993969	0.0026271	14.4232	Aminoacids
His	sexM	84	42	0.113956	-0.494566	0.722425	0.318109	0.0281033	0.474004	0.722163	0.993969	0.0026271	12.0702	Aminoacids
Leu	sexM	84	42	0.504064	-0.0706662	1.0788	0.300621	0.044263	0.34241	0.101777	0.993969	0.0026271	65.5435	Aminoacids
Lys	sexM	84	42	-0.304951	-0.914629	0.304702	0.318667	0.0303987	0.458474	0.344581	0.993969	0.0026271	-26.284	Aminoacids
Met	sexM	84	42	-0.118122	-0.774603	0.538556	0.342692	0.0281638	0.69834	0.732258	0.993969	0.0026271	-11.1413	Aminoacids
Orn	sexM	84	42	0.334442	-0.287937	0.956813	0.325154	0.0407527	0.541596	0.310118	0.993969	0.0026271	39.7161	Aminoacids
Phe	sexM	84	42	-0.167832	-0.77939	0.443687	0.319797	0.008138	0.417998	0.602791	0.993969	0.0026271	-15.4504	Aminoacids
Pro	sexM	84	42	0.345455	-0.282999	0.973956	0.328473	0.030221	0.526386	0.299615	0.993969	0.0026271	41.2633	Aminoacids
Ser	sexM	84	42	-0.131119	-0.764594	0.502232	0.330492	0.0859627	0.699934	0.69375	0.993969	0.0026271	-12.2887	Aminoacids
Thr	sexM	84	42	0.163858	-0.449944	0.77768	0.320891	0.00849498	0.433523	0.612549	0.993969	0.0026271	17.8046	Aminoacids
Trp	sexM	84	42	0.330636	-0.28128	0.94249	0.320082	0.057966	0.487061	0.308365	0.993969	0.0026271	39.1853	Aminoacids
Tyr	sexM	84	42	-0.00633915	-0.538636	0.525988	0.278543	0.0951117	0.26748	0.981962	0.993969	0.0026271	-0.63191	Aminoacids
Val	sexM	84	42	0.161241	-0.411164	0.733651	0.299398	0.0386223	0.319717	0.593312	0.993969	0.0026271	17.4969	Aminoacids
ADMA	sexM	84	42	-0.250594	-0.762904	0.261716	0.264786	0.0149175	0.0149175	0.346794	0.993969	0.0026271	-22.1662	Biogenic Amines
Creatinine	sexM	84	42	0.349234	-0.262973	0.961449	0.319988	0.0273997	0.470966	0.281916	0.993969	0.0026271	41.7982	Biogenic Amines
Kynurenine	sexM	84	42	0.40666	-0.145771	0.959104	0.289141	0.115551	0.368432	0.167893	0.993969	0.0026271	50.1794	Biogenic Amines
Taurine	sexM	84	42	0.0115702	-0.542048	0.565216	0.289778	0.00141218	0.172843	0.968361	0.993969	0.0026271	1.16374	Biogenic Amines
lysoPC a C16:0	sexM	84	42	0.423362	-0.20994	1.05629	0.331079	0.0456549	0.660431	0.209513	0.993969	0.0026271	52.7088	lysoPC
lysoPC a C16:1	sexM	84	42	-0.0162078	-0.538048	0.505664	0.27318	0.0151037	0.0767084	0.952999	0.993969	0.0026271	-1.60772	lysoPC
lysoPC a C17:0	sexM	84	42	0.087892	-0.509968	0.685581	0.31273	0.0669119	0.56676	0.780302	0.993969	0.0026271	9.18702	lysoPC
lysoPC a C18:0	sexM	84	42	0.366769	-0.269107	1.00236	0.332838	0.023653	0.567242	0.278249	0.993969	0.0026271	44.3065	lysoPC
lysoPC a C18:1	sexM	84	42	0.448301	-0.144487	1.04098	0.309824	0.10462	0.592285	0.156306	0.993969	0.0026271	56.565	lysoPC
lysoPC a C18:2	sexM	84	42	0.31813	-0.222305	0.85858	0.282814	0.0869957	0.298622	0.267728	0.993969	0.0026271	37.4555	lysoPC
lysoPC a C20:3	sexM	84	42	-0.0767604	-0.648283	0.49481	0.299343	0.00402102	0.248183	0.79907	0.993969	0.0026271	-7.38883	lysoPC
lysoPC a C24:0	sexM	84	42	0.281432	-0.281524	0.844417	0.295065	0.0739997	0.352766	0.346772	0.993969	0.0026271	32.5026	lysoPC
lysoPC a C26:0	sexM	84	42	-0.0217696	-0.536407	0.492868	0.265989	0.00626798	0.00626798	0.934975	0.993969	0.0026271	-2.15344	lysoPC
lysoPC a C26:1	sexM	84	42	0.311091	-0.313219	0.935281	0.327085	0.0244855	0.499318	0.348307	0.993969	0.0026271	36.4913	lysoPC
lysoPC a C28:0	sexM	84	42	-0.0986393	-0.656873	0.45968	0.292681	0.00245689	0.20013	0.738117	0.993969	0.0026271	-9.39306	lysoPC
lysoPC a C28:1	sexM	84	42	-0.0287024	-0.543025	0.48562	0.265827	0.00743854	0.00743854	0.914286	0.993969	0.0026271	-2.82944	lysoPC
PC aa C24:0	sexM	84	42	0.268343	-0.383838	0.920297	0.340727	0.0847474	0.685941	0.436125	0.993969	0.0026271	30.7795	PC aa
PC aa C26:0	sexM	84	42	0.0595358	-0.495541	0.61466	0.290785	0.0475033	0.260417	0.838923	0.993969	0.0026271	6.13437	PC aa
PC aa C28:1	sexM	84	42	-0.378128	-0.924385	0.168186	0.286373	0.108685	0.327713	0.195309	0.993969	0.0026271	-31.4857	PC aa
PC aa C30:0	sexM	84	42	-0.240776	-0.833963	0.352324	0.31009	0.162646	0.586173	0.44237	0.993969	0.0026271	-21.3982	PC aa
PC aa C30:2	sexM	84	42	-0.0532874	-0.563995	0.45742	0.263958	0.0208518	0.0208518	0.840524	0.993969	0.0026271	-5.18925	PC aa
PC aa C32:0	sexM	84	42	0.144495	-0.491157	0.780225	0.331967	0.0382573	0.592785	0.665798	0.993969	0.0026271	15.5456	PC aa
PC aa C32:1	sexM	84	42	-0.0824621	-0.671304	0.50635	0.30776	0.150577	0.56781	0.790194	0.993969	0.0026271	-7.91536	PC aa
PC aa C32:2	sexM	84	42	-0.173426	-0.728414	0.381592	0.290528	0.0456147	0.252892	0.554154	0.993969	0.0026271	-15.9221	PC aa
PC aa C32:3	sexM	84	42	-0.01027	-0.512952	0.492412	0.25981	0.0503338	0.0503338	0.968567	0.993969	0.0026271	-1.02174	PC aa
PC aa C34:1	sexM	84	42	-0.0259958	-0.606191	0.554197	0.303457	0.0690971	0.399587	0.932183	0.993969	0.0026271	-2.56608	PC aa
PC aa C34:2	sexM	84	42	-0.388948	-0.981387	0.20349	0.309715	0.0859946	0.483867	0.216816	0.993969	0.0026271	-32.2231	PC aa
PC aa C34:3	sexM	84	42	-0.041279	-0.594559	0.512011	0.289487	0.0368657	0.240666	0.88736	0.993969	0.0026271	-4.04387	PC aa
PC aa C34:4	sexM	84	42	-0.159202	-0.761709	0.443263	0.315263	0.0528108	0.449565	0.6166	0.993969	0.0026271	-14.7176	PC aa
PC aa C36:0	sexM	84	42	-0.0179459	-0.67668	0.640732	0.34374	0.0208294	0.672397	0.958634	0.993969	0.0026271	-1.77858	PC aa
PC aa C36:1	sexM	84	42	0.2637	-0.290229	0.817644	0.289836	0.0375671	0.242856	0.368627	0.993969	0.0026271	30.1737	PC aa
PC aa C36:2	sexM	84	42	0.0727457	-0.475563	0.621062	0.286905	0.029924	0.207622	0.801198	0.993969	0.0026271	7.5457	PC aa
PC aa C36:3	sexM	84	42	0.00629188	-0.526668	0.539268	0.278927	0.039747	0.167094	0.982121	0.993969	0.0026271	0.631171	PC aa
PC aa C36:4	sexM	84	42	0.185624	-0.443179	0.814468	0.328291	0.105482	0.67606	0.575105	0.993969	0.0026271	20.397	PC aa
PC aa C36:5	sexM	84	42	0.23234	-0.334345	0.799027	0.296437	0.0732907	0.36525	0.43804	0.993969	0.0026271	26.1548	PC aa
PC aa C36:6	sexM	84	42	-0.14178	-0.703156	0.41961	0.293715	0.0514551	0.299823	0.63207	0.993969	0.0026271	-13.2188	PC aa
PC aa C38:0	sexM	84	42	0.185342	-0.411822	0.7825	0.312272	0.00960045	0.368453	0.556324	0.993969	0.0026271	20.363	PC aa
PC aa C38:1	sexM	84	42	-0.0582639	-0.687161	0.570509	0.328627	0.0221238	0.531189	0.860226	0.993969	0.0026271	-5.6599	PC aa
PC aa C38:3	sexM	84	42	0.0872804	-0.450696	0.625288	0.281575	0.0384877	0.180969	0.758277	0.993969	0.0026271	9.12026	PC aa
PC aa C38:4	sexM	84	42	0.279318	-0.256868	0.815513	0.280584	0.0552774	0.21055	0.325759	0.993969	0.0026271	32.2228	PC aa
PC aa C38:5	sexM	84	42	0.227479	-0.308732	0.7637	0.280591	0.0637088	0.227141	0.422551	0.993969	0.0026271	25.5431	PC aa
PC aa C38:6	sexM	84	42	0.156839	-0.418206	0.731881	0.300781	0.0341266	0.324435	0.60507	0.993969	0.0026271	16.9807	PC aa
PC aa C40:1	sexM	84	42	0.0369236	-0.627672	0.700996	0.347154	0.0323509	0.700862	0.915908	0.993969	0.0026271	3.76137	PC aa
PC aa C40:2	sexM	84	42	0.274105	-0.399867	0.947554	0.351188	0.0380957	0.78607	0.440022	0.993969	0.0026271	31.5353	PC aa
PC aa C40:3	sexM	84	42	0.198748	-0.515596	0.912292	0.371547	0.0233911	0.871911	0.59596	0.993969	0.0026271	21.9875	PC aa
PC aa C40:4	sexM	84	42	0.288026	-0.315095	0.891103	0.316006	0.0251441	0.411236	0.368381	0.993969	0.0026271	33.3792	PC aa
PC aa C40:5	sexM	84	42	0.0267887	-0.54607	0.599649	0.300014	0.103811	0.403101	0.929347	0.993969	0.0026271	2.71508	PC aa
PC aa C40:6	sexM	84	42	0.0875398	-0.530323	0.705393	0.322837	0.0399327	0.517262	0.78772	0.993969	0.0026271	9.14857	PC aa
PC aa C42:0	sexM	84	42	-0.0284519	-0.549764	0.492915	0.273023	0.0406121	0.130847	0.917562	0.993969	0.0026271	-2.80509	PC aa
PC aa C42:1	sexM	84	42	0.202776	-0.392283	0.797787	0.311189	0.050809	0.472049	0.518641	0.993969	0.0026271	22.4798	PC aa
PC aa C42:2	sexM	84	42	0.200056	-0.453695	0.853395	0.341668	0.0279706	0.666163	0.561972	0.993969	0.0026271	22.1471	PC aa
PC aa C42:4	sexM	84	42	0.250446	-0.44621	0.946532	0.362565	0.0337323	0.844068	0.493989	0.993969	0.0026271	28.4598	PC aa
PC aa C42:5	sexM	84	42	0.239792	-0.410288	0.889238	0.339379	0.0304777	0.735394	0.484566	0.993969	0.0026271	27.0985	PC aa
PC aa C42:6	sexM	84	42	0.0955181	-0.613771	0.803664	0.371126	0.050823	0.77887	0.798693	0.993969	0.0026271	10.0229	PC aa
PC ae C30:0	sexM	84	42	0.0262466	-0.557125	0.609646	0.305609	0.0229945	0.314088	0.932042	0.993969	0.0026271	2.6594	PC ae
PC ae C30:1	sexM	84	42	0.00201567	-0.51233	0.516361	0.265838	0.00735391	0.00735391	0.993969	0.993969	0.0026271	0.20177	PC ae
PC ae C30:2	sexM	84	42	0.115348	-0.474287	0.704962	0.308634	0.0284181	0.389865	0.71077	0.993969	0.0026271	12.2264	PC ae
PC ae C32:1	sexM	84	42	-0.138527	-0.780128	0.502997	0.335351	0.036116	0.574626	0.681933	0.993969	0.0026271	-12.936	PC ae
PC ae C32:2	sexM	84	42	0.00265889	-0.623245	0.628517	0.327292	0.0124364	0.484041	0.993562	0.993969	0.0026271	0.266243	PC ae
PC ae C34:0	sexM	84	42	-0.261292	-0.827397	0.304826	0.296295	0.0788385	0.352999	0.383529	0.993969	0.0026271	-22.9944	PC ae
PC ae C34:1	sexM	84	42	-0.222499	-0.804993	0.359993	0.304753	0.0448517	0.363364	0.469859	0.993969	0.0026271	-19.9484	PC ae
PC ae C34:2	sexM	84	42	-0.508175	-1.09995	0.0835596	0.309734	0.064151	0.433901	0.109515	0.993969	0.0026271	-39.8408	PC ae
PC ae C34:3	sexM	84	42	-0.357661	-1.01158	0.29623	0.34129	0.0278767	0.661593	0.301216	0.993969	0.0026271	-30.069	PC ae
PC ae C36:0	sexM	84	42	-0.231086	-0.840667	0.378486	0.318447	0.0819774	0.565627	0.472435	0.993969	0.0026271	-20.6329	PC ae
PC ae C36:1	sexM	84	42	0.109387	-0.574722	0.792887	0.356472	0.0178297	0.788614	0.760679	0.993969	0.0026271	11.5594	PC ae
PC ae C36:2	sexM	84	42	-0.0141354	-0.592284	0.564014	0.302387	0.0308673	0.33443	0.962959	0.993969	0.0026271	-1.40359	PC ae
PC ae C36:3	sexM	84	42	-0.472517	-1.02455	0.0795734	0.289326	0.0678786	0.283467	0.111322	0.993969	0.0026271	-37.6569	PC ae
PC ae C36:4	sexM	84	42	0.134508	-0.518534	0.787254	0.34126	0.104136	0.693483	0.695842	0.993969	0.0026271	14.3974	PC ae
PC ae C36:5	sexM	84	42	0.216762	-0.364253	0.797781	0.303873	0.0511991	0.377914	0.479988	0.993969	0.0026271	24.2048	PC ae
PC ae C38:0	sexM	84	42	-0.104461	-0.694494	0.485548	0.308526	0.0660741	0.449179	0.736796	0.993969	0.0026271	-9.919	PC ae
PC ae C38:1	sexM	84	42	0.383485	-0.282472	1.0491	0.347291	0.0422195	0.729733	0.276479	0.993969	0.0026271	46.739	PC ae
PC ae C38:2	sexM	84	42	0.326812	-0.280125	0.933488	0.317331	0.0685881	0.6101	0.310029	0.993969	0.0026271	38.6541	PC ae
PC ae C38:3	sexM	84	42	0.383753	-0.262293	1.0296	0.337207	0.0371684	0.659218	0.26225	0.993969	0.0026271	46.7783	PC ae
PC ae C38:4	sexM	84	42	0.371289	-0.169073	0.911685	0.282859	0.0661764	0.253719	0.197285	0.993969	0.0026271	44.9603	PC ae
PC ae C38:5	sexM	84	42	0.279609	-0.270673	0.829892	0.287883	0.0674441	0.289683	0.337513	0.993969	0.0026271	32.2613	PC ae
PC ae C38:6	sexM	84	42	-0.01129	-0.668498	0.645747	0.342623	0.112575	0.77719	0.973886	0.993969	0.0026271	-1.12265	PC ae
PC ae C40:1	sexM	84	42	0.0659454	-0.523257	0.655108	0.308284	0.0455812	0.444204	0.831801	0.993969	0.0026271	6.81684	PC ae
PC ae C40:2	sexM	84	42	0.151492	-0.503374	0.806079	0.341955	0.00958566	0.638054	0.660329	0.993969	0.0026271	16.3569	PC ae
PC ae C40:3	sexM	84	42	0.430314	-0.222146	1.08244	0.34051	0.0483144	0.698027	0.214212	0.993969	0.0026271	53.7741	PC ae
PC ae C40:4	sexM	84	42	0.373038	-0.272638	1.01842	0.337168	0.0315942	0.650776	0.275729	0.993969	0.0026271	45.2139	PC ae
PC ae C40:5	sexM	84	42	0.472772	-0.155387	1.10084	0.328024	0.0551259	0.604292	0.157628	0.993969	0.0026271	60.4435	PC ae
PC ae C40:6	sexM	84	42	0.141521	-0.435882	0.718922	0.301966	0.0526584	0.372063	0.641968	0.993969	0.0026271	15.2024	PC ae
PC ae C42:1	sexM	84	42	0.213668	-0.435465	0.862499	0.339198	0.029901	0.648251	0.532757	0.993969	0.0026271	23.8212	PC ae
PC ae C42:2	sexM	84	42	0.197867	-0.470584	0.865801	0.349074	0.0261441	0.703792	0.574427	0.993969	0.0026271	21.8801	PC ae
PC ae C42:3	sexM	84	42	0.103565	-0.542279	0.749133	0.33756	0.0219778	0.61892	0.760773	0.993969	0.0026271	10.9117	PC ae
PC ae C42:4	sexM	84	42	0.170942	-0.469664	0.8113	0.334936	0.0193708	0.579254	0.61293	0.993969	0.0026271	18.6422	PC ae
PC ae C42:5	sexM	84	42	0.460437	-0.161076	1.0818	0.324814	0.0525085	0.583891	0.164708	0.993969	0.0026271	58.4767	PC ae
PC ae C44:3	sexM	84	42	0.0340247	-0.546877	0.614922	0.303896	0.0438733	0.366754	0.911449	0.993969	0.0026271	3.46102	PC ae
PC ae C44:4	sexM	84	42	-0.250108	-0.807182	0.307016	0.291756	0.0164079	0.222012	0.396887	0.993969	0.0026271	-22.1283	PC ae
PC ae C44:5	sexM	84	42	0.149794	-0.489208	0.788709	0.333787	0.0593253	0.63999	0.656199	0.993969	0.0026271	16.1595	PC ae
PC ae C44:6	sexM	84	42	0.0875844	-0.465658	0.640896	0.290014	0.0327011	0.240996	0.764431	0.993969	0.0026271	9.15344	PC ae
SM (OH) C14:1	sexM	84	42	-0.474348	-1.10663	0.157728	0.330151	0.11281	0.683088	0.159147	0.993969	0.0026271	-37.7709	SM
SM (OH) C16:1	sexM	84	42	-0.321629	-0.975883	0.33281	0.341462	0.047362	0.703074	0.352212	0.993969	0.0026271	-27.5033	SM
SM (OH) C22:1	sexM	84	42	-0.0253601	-0.539783	0.489095	0.269283	0.0485587	0.113897	0.925462	0.993969	0.0026271	-2.50412	SM
SM (OH) C22:2	sexM	84	42	-0.0384585	-0.552056	0.474877	0.271452	0.0103801	0.0540046	0.888081	0.993969	0.0026271	-3.77284	SM
SM (OH) C24:1	sexM	84	42	0.0169684	-0.504184	0.538159	0.272802	0.0411937	0.125083	0.950729	0.993969	0.0026271	1.71132	SM
SM C16:0	sexM	84	42	-0.230017	-0.84981	0.389718	0.323747	0.090243	0.599114	0.481723	0.993969	0.0026271	-20.548	SM
SM C16:1	sexM	84	42	-0.298892	-0.945424	0.347625	0.337443	0.0451037	0.653337	0.381237	0.993969	0.0026271	-25.836	SM
SM C18:0	sexM	84	42	0.0200643	-0.595211	0.635452	0.321796	0.0378416	0.5223	0.950622	0.993969	0.0026271	2.02669	SM
SM C18:1	sexM	84	42	-0.0086697	-0.644829	0.627622	0.332554	0.0167051	0.544387	0.979341	0.993969	0.0026271	-0.863222	SM
SM C22:3	sexM	84	42	0.126789	-0.45742	0.711014	0.305443	0.095471	0.483883	0.680402	0.993969	0.0026271	13.5177	SM
SM C24:0	sexM	84	42	0.165507	-0.361989	0.693039	0.276123	0.0340824	0.134517	0.552468	0.993969	0.0026271	17.9991	SM
SM C24:1	sexM	84	42	0.164501	-0.341919	0.670539	0.266422	0.0375208	0.0713421	0.540622	0.993969	0.0026271	17.8804	SM
SM C26:0	sexM	84	42	0.0250006	-0.531937	0.581973	0.291695	0.0356146	0.24541	0.932166	0.993969	0.0026271	2.53157	SM
SM C26:1	sexM	84	42	0.014006	-0.534619	0.56263	0.287065	0.0324015	0.213393	0.96134	0.993969	0.0026271	1.41045	SM
H1	sexM	84	42	-0.107214	-0.657599	0.44318	0.287973	0.0942373	0.329991	0.711737	0.993969	0.0026271	-10.1666	Sugars
