# Supplementary material for: A Metabolomics-Based Investigation of the Effects of a Short-Term Body Weight Reduction Program in a Cohort of Adolescents with Obesity: A Prospective Interventional Clinical Study
Source: Nutrients. 2023 Jan 19;15(3):529. doi: 10.3390/nu15030529 (PMC9921209; doi:10.3390/nu15030529)
Supplement: Supplementary file 1 [file nutrients-15-00529-s001.zip › 2022-07-12_PRG_Supplementary_material_GF/S23_PRG_lmer_CRP.xlsx]

## Sheet: S23_PRG_lmer_CRP
Dependent	Independent	N_observations	N_groups	beta	beta_confint2.5	beta_confint97.5	SE	adj_R_sqrd_marginal	adj_R_sqrd_conditional	Pvalue	FDR_Pvalue	negative_log10fdr	variation_perc	Category
t4-OH-Pro	(Intercept)	84	42	4.17533	1.86233	6.48821	1.20912	0.390264	0.526701	0.00136324	0.182675	0.738322	6406.12	Biogenic Amines
Asn	(Intercept)	84	42	-3.16026	-6.27357	-0.0462952	1.62641	0.0844741	0.479241	0.0593777	0.495915	0.304593	-95.7585	Aminoacids
lysoPC a C18:2	(Intercept)	84	42	-2.91825	-5.81116	-0.0253743	1.51284	0.0752912	0.304294	0.0612206	0.495915	0.304593	-94.5972	lysoPC
lysoPC a C20:4	(Intercept)	84	42	-3.9312	-6.64931	-1.2138	1.42202	0.237229	0.547185	0.00898144	0.495915	0.304593	-98.038	lysoPC
PC aa C36:3	(Intercept)	84	42	-2.64703	-5.35854	0.0643972	1.41838	0.0775435	0.169105	0.0696644	0.495915	0.304593	-92.9139	PC aa
PC aa C36:4	(Intercept)	84	42	-4.22141	-7.48926	-0.955003	1.70417	0.108285	0.662258	0.0177689	0.495915	0.304593	-98.5322	PC aa
PC aa C36:5	(Intercept)	84	42	-3.47566	-6.42131	-0.529654	1.53957	0.0914725	0.367082	0.0297348	0.495915	0.304593	-96.9059	PC aa
PC aa C38:4	(Intercept)	84	42	-3.05885	-5.83281	-0.284909	1.45086	0.0752653	0.209744	0.041584	0.495915	0.304593	-95.3058	PC aa
PC aa C38:5	(Intercept)	84	42	-3.31876	-6.09242	-0.545124	1.45064	0.0829668	0.224868	0.0277427	0.495915	0.304593	-96.3802	PC aa
PC ae C36:4	(Intercept)	84	42	-3.21811	-6.54691	0.111999	1.73683	0.107332	0.663564	0.0716499	0.495915	0.304593	-95.9969	PC ae
PC ae C36:5	(Intercept)	84	42	-2.87865	-5.91236	0.154974	1.58578	0.0527127	0.362588	0.0773441	0.495915	0.304593	-94.3789	PC ae
PC ae C38:0	(Intercept)	84	42	-3.11997	-6.20655	-0.032872	1.61245	0.0752644	0.447352	0.0603504	0.495915	0.304593	-95.5841	PC ae
PC ae C38:4	(Intercept)	84	42	-3.10725	-5.98363	-0.230811	1.5042	0.0795867	0.28953	0.0456994	0.495915	0.304593	-95.5276	PC ae
PC ae C38:5	(Intercept)	84	42	-3.37702	-6.23732	-0.516694	1.49565	0.079515	0.282954	0.0297201	0.495915	0.304593	-96.5851	PC ae
PC ae C38:6	(Intercept)	84	42	-3.43647	-6.85183	-0.018331	1.77945	0.0897218	0.751319	0.0607294	0.495915	0.304593	-96.7822	PC ae
PC ae C40:6	(Intercept)	84	42	-3.01773	-6.05746	0.0222068	1.58855	0.0579031	0.375207	0.0649775	0.495915	0.304593	-95.1088	PC ae
PC ae C44:5	(Intercept)	84	42	-3.39923	-6.72205	-0.0785229	1.73224	0.100113	0.660379	0.0569513	0.495915	0.304593	-96.6601	PC ae
SM (OH) C22:1	(Intercept)	84	42	-2.77835	-5.38967	-0.167155	1.36634	0.102483	0.147122	0.0490075	0.495915	0.304593	-93.7859	SM
SM (OH) C24:1	(Intercept)	84	42	-2.72517	-5.4012	-0.0492947	1.39998	0.0817702	0.150824	0.0589662	0.495915	0.304593	-93.4465	SM
SM C22:3	(Intercept)	84	42	-4.06054	-7.0947	-1.02613	1.58536	0.105621	0.473279	0.0144996	0.495915	0.304593	-98.276	SM
SM C24:1	(Intercept)	84	42	-2.49945	-5.15814	0.159266	1.37869	0.0462725	0.0527833	0.077718	0.495915	0.304593	-91.787	SM
Cit	(Intercept)	84	42	-2.32277	-5.2421	0.596581	1.52769	0.0539887	0.286475	0.136915	0.561703	0.250494	-90.1998	Aminoacids
lysoPC a C24:0	(Intercept)	84	42	2.53367	-0.502209	5.56976	1.58939	0.0930053	0.412331	0.119803	0.561703	0.250494	1159.96	lysoPC
PC aa C26:0	(Intercept)	84	42	-2.43825	-5.35101	0.474513	1.5243	0.0525348	0.258049	0.118181	0.561703	0.250494	-91.2687	PC aa
PC aa C34:1	(Intercept)	84	42	-2.518	-5.3991	0.363073	1.50598	0.118252	0.375439	0.102633	0.561703	0.250494	-91.9379	PC aa
PC aa C34:3	(Intercept)	84	42	-2.41196	-5.22086	0.396928	1.46894	0.0718703	0.230445	0.10877	0.561703	0.250494	-91.036	PC aa
PC aa C36:6	(Intercept)	84	42	-2.49864	-5.42529	0.428164	1.53014	0.0708667	0.309049	0.11068	0.561703	0.250494	-91.7803	PC aa
PC aa C38:6	(Intercept)	84	42	-2.40299	-5.39292	0.587034	1.56335	0.0421803	0.31123	0.132548	0.561703	0.250494	-90.9553	PC aa
PC ae C44:6	(Intercept)	84	42	-2.61614	-5.56257	0.330345	1.54229	0.112729	0.376545	0.0984397	0.561703	0.250494	-92.6916	PC ae
SM (OH) C14:1	(Intercept)	84	42	-2.59948	-5.89123	0.693254	1.71714	0.141961	0.69681	0.13833	0.561703	0.250494	-92.5688	SM
SM C16:0	(Intercept)	84	42	-2.54325	-5.67694	0.590407	1.6355	0.151106	0.613528	0.128089	0.561703	0.250494	-92.139	SM
SM C18:0	(Intercept)	84	42	-2.38414	-5.38717	0.61862	1.57084	0.0945434	0.474358	0.137808	0.561703	0.250494	-90.7832	SM
SM C24:0	(Intercept)	84	42	-2.41911	-5.1283	0.290011	1.41748	0.0811936	0.17144	0.0960445	0.561703	0.250494	-91.0999	SM
PC ae C44:3	(Intercept)	84	42	2.41302	-0.6792	5.50542	1.61654	0.0550609	0.396183	0.143832	0.566866	0.246519	1016.76	PC ae
PC aa C36:2	(Intercept)	84	42	-2.08357	-4.87084	0.703641	1.45778	0.0648078	0.200123	0.161019	0.616472	0.210087	-87.5515	PC aa
C0	(Intercept)	84	42	-2.0687	-5.22982	1.09178	1.65444	0.0720815	0.605094	0.219937	0.667215	0.175735	-87.365	Acylcarnitines
C14:1	(Intercept)	84	42	-2.2589	-5.69942	1.1777	1.79352	0.0881664	0.677292	0.215711	0.667215	0.175735	-89.5534	Acylcarnitines
Orn	(Intercept)	84	42	-2.26366	-5.54011	1.0129	1.71022	0.058837	0.558338	0.193409	0.667215	0.175735	-89.6031	Aminoacids
PC aa C24:0	(Intercept)	84	42	2.15168	-1.18689	5.49028	1.74122	0.111236	0.679399	0.224065	0.667215	0.175735	759.929	PC aa
PC aa C28:1	(Intercept)	84	42	-1.82451	-4.58684	0.93783	1.44569	0.144288	0.318933	0.214849	0.667215	0.175735	-83.8704	PC aa
PC aa C34:2	(Intercept)	84	42	-1.96876	-4.90593	0.968519	1.53544	0.111746	0.424673	0.207567	0.667215	0.175735	-86.037	PC aa
PC aa C34:4	(Intercept)	84	42	-2.09943	-5.18111	0.982772	1.61014	0.0666057	0.419775	0.200015	0.667215	0.175735	-87.7474	PC aa
PC aa C36:1	(Intercept)	84	42	-1.92886	-4.71163	0.853897	1.45525	0.0924172	0.248716	0.192851	0.667215	0.175735	-85.4686	PC aa
PC aa C38:3	(Intercept)	84	42	-1.79171	-4.4869	0.90337	1.40982	0.096372	0.192442	0.211438	0.667215	0.175735	-83.3325	PC aa
SM C26:0	(Intercept)	84	42	-1.92655	-4.83415	0.981058	1.52078	0.0232303	0.204739	0.212903	0.667215	0.175735	-85.435	SM
lysoPC a C18:1	(Intercept)	84	42	-2.01422	-5.18587	1.15664	1.65731	0.0792598	0.585778	0.232155	0.676278	0.169875	-86.6576	lysoPC
PC aa C32:0	(Intercept)	84	42	-1.90741	-5.05425	1.23947	1.64444	0.0705953	0.543384	0.253556	0.718922	0.143318	-85.1536	PC aa
PC ae C34:1	(Intercept)	84	42	-1.75029	-4.66362	1.16315	1.52292	0.0914125	0.344341	0.257524	0.718922	0.143318	-82.6276	PC ae
PC aa C40:1	(Intercept)	84	42	2.08022	-1.50114	5.66631	1.8688	0.0414671	0.728404	0.273022	0.746633	0.126893	700.619	PC aa
PC aa C40:6	(Intercept)	84	42	-1.7508	-4.95595	1.4553	1.67377	0.048638	0.50394	0.302072	0.764674	0.116523	-82.6364	PC aa
PC ae C36:2	(Intercept)	84	42	-1.68839	-4.77934	1.4028	1.61538	0.021163	0.342163	0.302446	0.764674	0.116523	-81.5183	PC ae
SM (OH) C16:1	(Intercept)	84	42	-1.85811	-5.21596	1.49844	1.75044	0.0693442	0.693187	0.295127	0.764674	0.116523	-84.4032	SM
SM C20:2	(Intercept)	84	42	-1.40584	-3.97047	1.15879	1.32552	0.110088	0.110088	0.292067	0.764674	0.116523	-75.4839	SM
Ile	(Intercept)	84	42	-1.46624	-4.57867	1.64581	1.62493	0.115308	0.544282	0.37246	0.80437	0.0945441	-76.9208	Aminoacids
PC aa C30:0	(Intercept)	84	42	-1.32965	-4.0878	1.42923	1.44094	0.23426	0.518656	0.361869	0.80437	0.0945441	-73.543	PC aa
PC aa C30:2	(Intercept)	84	42	1.29689	-1.41278	4.00655	1.40048	0.0102935	0.0102935	0.357216	0.80437	0.0945441	265.79	PC aa
PC aa C38:1	(Intercept)	84	42	1.55815	-1.79098	4.90939	1.74855	0.0622966	0.586168	0.378497	0.80437	0.0945441	375.002	PC aa
PC aa C42:6	(Intercept)	84	42	1.7481	-1.86649	5.36903	1.88488	0.0500756	0.752739	0.359735	0.80437	0.0945441	474.37	PC aa
PC ae C30:1	(Intercept)	84	42	-1.1961	-3.84084	1.44863	1.36693	0.0555574	0.0555574	0.384177	0.80437	0.0945441	-69.7629	PC ae
PC ae C30:2	(Intercept)	84	42	1.4888	-1.71907	4.69652	1.67812	0.0206961	0.42903	0.380873	0.80437	0.0945441	343.177	PC ae
PC ae C32:1	(Intercept)	84	42	-1.52088	-4.75879	1.71746	1.69041	0.0537315	0.535056	0.373842	0.80437	0.0945441	-78.148	PC ae
PC ae C34:0	(Intercept)	84	42	-1.4202	-4.29203	1.45178	1.50164	0.117683	0.35017	0.350238	0.80437	0.0945441	-75.8335	PC ae
PC ae C36:0	(Intercept)	84	42	-1.61663	-4.89672	1.66364	1.71187	0.0694922	0.579519	0.350841	0.80437	0.0945441	-80.1434	PC ae
SM C18:1	(Intercept)	84	42	-1.65599	-4.96169	1.64869	1.72666	0.0196979	0.526552	0.343742	0.80437	0.0945441	-80.9096	SM
Leu	(Intercept)	84	42	-1.32069	-4.36512	1.72366	1.59199	0.0795455	0.398932	0.41205	0.8241	0.0840203	-73.3049	Aminoacids
Met	(Intercept)	84	42	-1.52035	-4.98508	1.94377	1.80582	0.0306102	0.701196	0.405053	0.8241	0.0840203	-78.1364	Aminoacids
SM C16:1	(Intercept)	84	42	-1.45992	-4.81888	1.89959	1.75172	0.0636845	0.653914	0.409697	0.8241	0.0840203	-76.7744	SM
Trp	(Intercept)	84	42	-1.11166	-4.29395	2.07131	1.66249	0.0445943	0.450037	0.507714	0.82968	0.0810895	-67.0987	Aminoacids
ADMA	(Intercept)	84	42	1.09843	-1.60347	3.80034	1.39647	0.0157518	0.0157518	0.433854	0.82968	0.0810895	199.946	Biogenic Amines
lysoPC a C16:0	(Intercept)	84	42	-1.24183	-4.71467	2.23265	1.81407	0.0316606	0.691842	0.49818	0.82968	0.0810895	-71.1144	lysoPC
PC aa C32:3	(Intercept)	84	42	1.05159	-1.66284	3.76602	1.40295	0.00693619	0.00693619	0.455719	0.82968	0.0810895	186.22	PC aa
PC aa C36:0	(Intercept)	84	42	1.36316	-2.15077	4.876	1.83122	0.0122364	0.677636	0.4611	0.82968	0.0810895	290.854	PC aa
PC aa C38:0	(Intercept)	84	42	-1.1718	-4.29129	1.94788	1.63007	0.0296454	0.378979	0.476561	0.82968	0.0810895	-69.019	PC aa
PC aa C40:2	(Intercept)	84	42	1.27893	-2.3885	4.95004	1.90977	0.0433734	0.813511	0.507141	0.82968	0.0810895	259.281	PC aa
PC aa C40:5	(Intercept)	84	42	-1.07489	-4.03914	1.88948	1.55039	0.0986654	0.368264	0.492403	0.82968	0.0810895	-65.8665	PC aa
PC aa C42:2	(Intercept)	84	42	1.41113	-2.13004	4.95569	1.84792	0.0332963	0.697879	0.449982	0.82968	0.0810895	310.059	PC aa
PC aa C42:4	(Intercept)	84	42	1.40607	-2.28491	5.10139	1.91997	0.0429265	0.853505	0.468364	0.82968	0.0810895	307.991	PC aa
PC ae C42:1	(Intercept)	84	42	1.37254	-2.1629	4.90899	1.84503	0.042231	0.692633	0.461702	0.82968	0.0810895	294.538	PC ae
PC ae C42:2	(Intercept)	84	42	1.29996	-2.32971	4.93427	1.89365	0.0513494	0.748987	0.496813	0.82968	0.0810895	266.914	PC ae
PC ae C42:3	(Intercept)	84	42	1.41388	-2.09599	4.92569	1.83209	0.0324946	0.661942	0.445207	0.82968	0.0810895	311.187	PC ae
SM (OH) C22:2	(Intercept)	84	42	-1.0127	-3.70988	1.68338	1.41926	0.0192104	0.0538477	0.479836	0.82968	0.0810895	-63.6763	SM
H1	(Intercept)	84	42	-1.07625	-4.07922	1.92685	1.56989	0.0195311	0.271239	0.497102	0.82968	0.0810895	-65.913	Sugars
Gly	(Intercept)	84	42	-1.00123	-4.24495	2.24265	1.69424	0.0105278	0.44232	0.55799	0.842359	0.0745028	-63.2575	Aminoacids
Pro	(Intercept)	84	42	-0.984958	-4.23259	2.26399	1.69801	0.0232901	0.490512	0.56546	0.842359	0.0745028	-62.6545	Aminoacids
Thr	(Intercept)	84	42	-1.02032	-4.228	2.18738	1.67609	0.0105736	0.421108	0.546306	0.842359	0.0745028	-63.952	Aminoacids
Val	(Intercept)	84	42	-0.90928	-3.85405	2.03565	1.53938	0.090347	0.355595	0.558201	0.842359	0.0745028	-59.7186	Aminoacids
PC aa C42:0	(Intercept)	84	42	-0.955455	-3.89436	1.98345	1.53768	0.0115335	0.20186	0.538118	0.842359	0.0745028	-61.5363	PC aa
PC ae C32:2	(Intercept)	84	42	0.961214	-2.26845	4.19112	1.68667	0.0291271	0.470367	0.57205	0.842359	0.0745028	161.487	PC ae
PC ae C36:1	(Intercept)	84	42	1.19316	-2.48875	4.8816	1.91735	0.0209966	0.80662	0.537451	0.842359	0.0745028	229.747	PC ae
PC ae C36:3	(Intercept)	84	42	-0.865346	-3.72686	1.99622	1.4975	0.0915308	0.290582	0.566866	0.842359	0.0745028	-57.9094	PC ae
PC ae C42:4	(Intercept)	84	42	1.08548	-2.37656	4.55059	1.80771	0.0429962	0.630438	0.551875	0.842359	0.0745028	196.085	PC ae
C2	(Intercept)	84	42	-0.869097	-4.01433	2.2748	1.64222	0.061329	0.443177	0.599708	0.852727	0.0691899	-58.067	Acylcarnitines
Gln	(Intercept)	84	42	0.897404	-2.59278	4.3769	1.81333	0.163135	0.824623	0.623636	0.852727	0.0691899	145.323	Aminoacids
Lys	(Intercept)	84	42	-0.825891	-3.96186	2.31062	1.63801	0.0767025	0.478491	0.616988	0.852727	0.0691899	-56.2155	Aminoacids
lysoPC a C26:0	(Intercept)	84	42	0.743642	-1.98669	3.47388	1.43079	0.031558	0.0892791	0.606443	0.852727	0.0691899	110.358	lysoPC
PC aa C40:3	(Intercept)	84	42	1.01363	-2.74989	4.78389	1.95697	0.0363655	0.879901	0.607438	0.852727	0.0691899	175.558	PC aa
PC ae C34:2	(Intercept)	84	42	-0.8107	-3.9104	2.28958	1.62043	0.078276	0.440796	0.619797	0.852727	0.0691899	-55.5453	PC ae
PC ae C38:1	(Intercept)	84	42	1.00837	-2.57015	4.58967	1.86557	0.0559158	0.757203	0.592066	0.852727	0.0691899	174.112	PC ae
PC ae C40:3	(Intercept)	84	42	0.869652	-2.6548	4.39692	1.83803	0.0541774	0.726566	0.638866	0.864728	0.0631204	138.608	PC ae
Asp	(Intercept)	84	42	0.874183	-2.83267	4.57693	1.92708	0.0347628	0.834827	0.652663	0.865909	0.0625275	139.692	Aminoacids
lysoPC a C17:0	(Intercept)	84	42	-0.770216	-3.98568	2.44678	1.68	0.053505	0.581389	0.649335	0.865909	0.0625275	-53.7087	lysoPC
PC ae C40:1	(Intercept)	84	42	0.757581	-2.55501	4.06998	1.73065	0.00482072	0.492475	0.664091	0.872433	0.059268	113.311	PC ae
C18:1	(Intercept)	84	42	-0.637947	-3.67719	2.40028	1.58709	0.0724856	0.400938	0.689936	0.888956	0.0511197	-47.1624	Acylcarnitines
lysoPC a C16:1	(Intercept)	84	42	-0.600987	-3.41017	2.20813	1.4697	0.00302763	0.0912812	0.684884	0.888956	0.0511197	-45.173	lysoPC
Creatinine	(Intercept)	84	42	-0.616006	-3.8973	2.66542	1.71401	0.0303701	0.497713	0.721295	0.89005	0.0505854	-45.9903	Biogenic Amines
lysoPC a C20:3	(Intercept)	84	42	0.57039	-2.47881	3.61982	1.59587	0.0194046	0.289799	0.722846	0.89005	0.0505854	76.8957	lysoPC
lysoPC a C28:1	(Intercept)	84	42	0.50963	-2.21077	3.23003	1.40603	0.00271868	0.00271868	0.717965	0.89005	0.0505854	66.4674	lysoPC
PC aa C42:1	(Intercept)	84	42	0.623891	-2.73258	3.97968	1.75337	0.017947	0.531672	0.723996	0.89005	0.0505854	86.6175	PC aa
PC ae C44:4	(Intercept)	84	42	-0.610114	-3.63921	2.41898	1.58591	0.0428642	0.314391	0.702724	0.89005	0.0505854	-45.6711	PC ae
PC aa C32:2	(Intercept)	84	42	-0.514542	-3.36639	2.33729	1.49137	0.0530491	0.218915	0.73197	0.891673	0.0497943	-40.2225	PC aa
PC aa C42:5	(Intercept)	84	42	-0.608665	-4.18229	2.97001	1.86518	0.0100643	0.760265	0.746149	0.900756	0.0453927	-45.5923	PC aa
PC aa C40:4	(Intercept)	84	42	0.524901	-2.68271	3.73323	1.67783	0.0562978	0.460464	0.756199	0.904738	0.043477	69.0292	PC aa
Ser	(Intercept)	84	42	-0.554677	-4.05987	2.94711	1.82729	0.00961402	0.689142	0.763183	0.905013	0.0433452	-42.5742	Aminoacids
Taurine	(Intercept)	84	42	-0.421985	-3.31866	2.4747	1.51562	0.00369887	0.160669	0.782207	0.919436	0.0364783	-34.4256	Biogenic Amines
Arg	(Intercept)	84	42	0.405213	-3.19282	4.00454	1.87889	0.0202	0.686688	0.830494	0.944206	0.024933	49.9622	Aminoacids
Glu	(Intercept)	84	42	0.380974	-3.19264	3.97328	1.8572	0.0931046	0.905226	0.838512	0.944206	0.024933	46.3709	Aminoacids
His	(Intercept)	84	42	-0.383634	-3.65645	2.88907	1.71066	0.00588392	0.478047	0.823796	0.944206	0.024933	-31.8619	Aminoacids
Kynurenine	(Intercept)	84	42	-0.351546	-3.25782	2.55487	1.51937	0.069712	0.293641	0.818249	0.944206	0.024933	-29.6401	Biogenic Amines
lysoPC a C26:1	(Intercept)	84	42	0.351781	-2.91878	3.62284	1.70837	0.0456133	0.510478	0.837958	0.944206	0.024933	42.1598	lysoPC
PC ae C40:5	(Intercept)	84	42	-0.343608	-3.72918	3.04278	1.76631	0.0383185	0.614744	0.846776	0.945567	0.0243078	-29.0793	PC ae
Ala	(Intercept)	84	42	-0.301768	-3.51502	2.91275	1.67785	0.0577935	0.553655	0.85822	0.948337	0.0230375	-26.0491	Aminoacids
Tyr	(Intercept)	84	42	0.231688	-2.50662	2.97005	1.43206	0.152081	0.321482	0.872332	0.948337	0.0230375	26.0727	Aminoacids
PC ae C40:2	(Intercept)	84	42	0.286252	-3.25153	3.82741	1.84553	0.0202872	0.673801	0.877565	0.948337	0.0230375	33.1428	PC ae
PC ae C42:5	(Intercept)	84	42	0.29081	-3.12245	3.70447	1.78161	0.0571749	0.637565	0.871219	0.948337	0.0230375	33.751	PC ae
Phe	(Intercept)	84	42	0.227721	-3.0158	3.47156	1.69563	0.0648332	0.494939	0.893899	0.951685	0.0215067	25.5735	Aminoacids
PC ae C30:0	(Intercept)	84	42	0.210931	-2.81724	3.23953	1.58491	0.0963932	0.391772	0.894868	0.951685	0.0215067	23.4827	PC ae
PC aa C32:1	(Intercept)	84	42	-0.144468	-2.97745	2.68892	1.48042	0.180544	0.483666	0.922769	0.959933	0.0177592	-13.4518	PC aa
PC ae C38:2	(Intercept)	84	42	-0.198396	-3.59512	3.2012	1.7747	0.0221478	0.641933	0.911621	0.959933	0.0177592	-17.9955	PC ae
PC ae C38:3	(Intercept)	84	42	-0.174934	-3.67364	3.32543	1.82448	0.0305053	0.68267	0.924114	0.959933	0.0177592	-16.0488	PC ae
lysoPC a C18:0	(Intercept)	84	42	-0.139065	-3.62071	3.34569	1.82232	0.0400011	0.628449	0.939636	0.964079	0.0158872	-12.9828	lysoPC
lysoPC a C28:0	(Intercept)	84	42	0.113306	-2.92001	3.14667	1.58944	0.0118348	0.266422	0.943578	0.964079	0.0158872	11.9975	lysoPC
SM C26:1	(Intercept)	84	42	-0.097819	-3.04297	2.84735	1.5402	0.00565026	0.200005	0.94969	0.964079	0.0158872	-9.3187	SM
PC ae C40:4	(Intercept)	84	42	-0.052588	-3.5773	3.47519	1.83885	0.0357814	0.691581	0.977337	0.984686	0.00670231	-5.12292	PC ae
PC ae C34:3	(Intercept)	84	42	-0.0337882	-3.5082	3.4393	1.81084	0.02326	0.665434	0.985208	0.985208	0.00647185	-3.32238	PC ae
t4-OH-Pro	age	84	42	-0.255811	-0.398027	-0.113589	0.0743495	0.390264	0.526701	0.00141255	0.189282	0.722891	-22.5712	Biogenic Amines
lysoPC a C20:4	age	84	42	0.257534	0.0904089	0.424626	0.0874435	0.237229	0.547185	0.00566613	0.37963	0.420639	29.3736	lysoPC
Asn	age	84	42	0.205632	0.0141772	0.397077	0.100012	0.0844741	0.479241	0.0466368	0.587521	0.230977	22.8301	Aminoacids
lysoPC a C18:2	age	84	42	0.186381	0.00848516	0.36427	0.0930252	0.0752912	0.304294	0.0522844	0.587521	0.230977	20.4881	lysoPC
lysoPC a C24:0	age	84	42	-0.173282	-0.360168	0.0135245	0.0977345	0.0930053	0.412331	0.0848396	0.587521	0.230977	-15.91	lysoPC
PC aa C36:3	age	84	42	0.151171	-0.015552	0.317899	0.0872149	0.0775435	0.169105	0.0910713	0.587521	0.230977	16.3196	PC aa
PC aa C36:4	age	84	42	0.256909	0.0560343	0.457963	0.1048	0.108285	0.662258	0.0189004	0.587521	0.230977	29.2927	PC aa
PC aa C36:5	age	84	42	0.202728	0.0215519	0.383876	0.0946702	0.0914725	0.367082	0.0386425	0.587521	0.230977	22.474	PC aa
PC aa C38:4	age	84	42	0.177012	0.00644443	0.347581	0.0892125	0.0752653	0.209744	0.0544207	0.587521	0.230977	19.3646	PC aa
PC aa C38:5	age	84	42	0.193869	0.0233195	0.364419	0.0891992	0.0829668	0.224868	0.0359815	0.587521	0.230977	21.3937	PC aa
PC ae C36:5	age	84	42	0.172793	-0.0137596	0.35937	0.0975117	0.0527127	0.362588	0.0843779	0.587521	0.230977	18.862	PC ae
PC ae C38:0	age	84	42	0.189778	-5.86506e-05	0.379581	0.0991532	0.0752644	0.447352	0.0630584	0.587521	0.230977	20.8982	PC ae
PC ae C38:4	age	84	42	0.179492	0.00259004	0.356386	0.0924936	0.0795867	0.28953	0.05973	0.587521	0.230977	19.661	PC ae
PC ae C38:5	age	84	42	0.199305	0.0234239	0.375187	0.0919682	0.079515	0.282954	0.0364998	0.587521	0.230977	22.0554	PC ae
PC ae C38:6	age	84	42	0.20445	-0.00577123	0.414489	0.109434	0.0897218	0.751319	0.0692347	0.587521	0.230977	22.6851	PC ae
PC ae C40:6	age	84	42	0.181377	-0.00555668	0.368296	0.0976825	0.0579031	0.375207	0.0709963	0.587521	0.230977	19.8868	PC ae
PC ae C44:5	age	84	42	0.195588	-0.0086295	0.399876	0.106526	0.100113	0.660379	0.0740534	0.587521	0.230977	21.6025	PC ae
SM (OH) C22:1	age	84	42	0.15641	-0.00416223	0.316997	0.0840147	0.102483	0.147122	0.0703636	0.587521	0.230977	16.9306	SM
SM (OH) C24:1	age	84	42	0.155487	-0.00906799	0.320057	0.0860834	0.0817702	0.150824	0.0787666	0.587521	0.230977	16.8226	SM
SM C22:3	age	84	42	0.245207	0.0586295	0.431801	0.0974878	0.105621	0.473279	0.0162211	0.587521	0.230977	27.7886	SM
SM C24:1	age	84	42	0.14649	-0.0169891	0.309973	0.0847738	0.0462725	0.0527833	0.0920742	0.587521	0.230977	15.7764	SM
PC ae C36:4	age	84	42	0.181479	-0.0234196	0.386188	0.106808	0.107332	0.663564	0.0974455	0.593532	0.226556	19.8989	PC ae
Cit	age	84	42	0.146095	-0.033487	0.325662	0.0939382	0.0539887	0.286475	0.128425	0.638737	0.194678	15.7306	Aminoacids
PC aa C24:0	age	84	42	-0.155425	-0.3608	0.049855	0.107079	0.111236	0.679399	0.154767	0.638737	0.194678	-14.3948	PC aa
PC aa C26:0	age	84	42	0.141029	-0.0381445	0.320195	0.0937294	0.0525348	0.258049	0.140895	0.638737	0.194678	15.1458	PC aa
PC aa C34:1	age	84	42	0.136463	-0.0406964	0.313628	0.0926041	0.118252	0.375439	0.148715	0.638737	0.194678	14.6213	PC aa
PC aa C34:3	age	84	42	0.137243	-0.0354677	0.309954	0.0903251	0.0718703	0.230445	0.136854	0.638737	0.194678	14.7107	PC aa
PC aa C36:6	age	84	42	0.146304	-0.0336959	0.326289	0.0940892	0.0708667	0.309049	0.12819	0.638737	0.194678	15.7548	PC aa
PC aa C38:6	age	84	42	0.140927	-0.0429274	0.324788	0.0961316	0.0421803	0.31123	0.150872	0.638737	0.194678	15.134	PC aa
PC ae C44:3	age	84	42	-0.159535	-0.349758	0.0306402	0.0994042	0.0550609	0.396183	0.116855	0.638737	0.194678	-14.746	PC ae
PC ae C44:6	age	84	42	0.141353	-0.0399477	0.322615	0.0948373	0.112729	0.376545	0.144785	0.638737	0.194678	15.1831	PC ae
SM (OH) C14:1	age	84	42	0.152343	-0.0502611	0.354763	0.105599	0.141961	0.69681	0.157301	0.638737	0.194678	16.456	SM
SM C24:0	age	84	42	0.132388	-0.0342141	0.299002	0.0871595	0.0811936	0.17144	0.137056	0.638737	0.194678	14.1551	SM
C0	age	84	42	0.139328	-0.0553012	0.333721	0.10174	0.0720815	0.605094	0.180096	0.687641	0.162638	14.9501	Acylcarnitines
SM C16:0	age	84	42	0.138572	-0.0541498	0.331265	0.100574	0.151106	0.613528	0.176189	0.687641	0.162638	14.8633	SM
SM C18:0	age	84	42	0.130618	-0.054106	0.315444	0.0965952	0.0945434	0.474358	0.184739	0.687641	0.162638	13.9532	SM
lysoPC a C18:1	age	84	42	0.13163	-0.0634824	0.326624	0.101916	0.0792598	0.585778	0.204761	0.732565	0.135154	14.0686	lysoPC
PC aa C36:2	age	84	42	0.114078	-0.0573015	0.285459	0.0896383	0.0648078	0.200123	0.210807	0.732565	0.135154	12.0839	PC aa
SM C26:0	age	84	42	0.118383	-0.0604226	0.297188	0.0935129	0.0232303	0.204739	0.213209	0.732565	0.135154	12.5675	SM
Orn	age	84	42	0.125637	-0.0758735	0.327111	0.105169	0.058837	0.558338	0.239518	0.7582	0.120216	13.387	Aminoacids
PC aa C34:2	age	84	42	0.111909	-0.0687066	0.292547	0.094417	0.111746	0.424673	0.243303	0.7582	0.120216	11.8411	PC aa
PC aa C34:4	age	84	42	0.119972	-0.0695827	0.309482	0.0990106	0.0666057	0.419775	0.23301	0.7582	0.120216	12.7466	PC aa
PC aa C40:1	age	84	42	-0.138328	-0.359275	0.0820022	0.114928	0.0414671	0.728404	0.236593	0.7582	0.120216	-12.9187	PC aa
C14:1	age	84	42	0.118515	-0.0928328	0.32992	0.110296	0.0881664	0.677292	0.289518	0.806725	0.0932743	12.5824	Acylcarnitines
PC aa C28:1	age	84	42	0.0965858	-0.0733666	0.266532	0.0888958	0.144288	0.318933	0.284298	0.806725	0.0932743	10.1404	PC aa
PC aa C36:1	age	84	42	0.0976007	-0.0735142	0.268716	0.0894828	0.0924172	0.248716	0.282193	0.806725	0.0932743	10.2523	PC aa
PC aa C38:1	age	84	42	-0.112041	-0.318282	0.0939702	0.107527	0.0622966	0.586168	0.30403	0.806725	0.0932743	-10.5992	PC aa
PC aa C38:3	age	84	42	0.0898211	-0.0759094	0.255561	0.0866889	0.096372	0.192442	0.306641	0.806725	0.0932743	9.39786	PC aa
PC aa C42:6	age	84	42	-0.122288	-0.345345	0.100087	0.115918	0.0500756	0.752739	0.29832	0.806725	0.0932743	-11.5106	PC aa
PC ae C36:2	age	84	42	0.101732	-0.0883544	0.291801	0.0993321	0.021163	0.342163	0.312148	0.806725	0.0932743	10.7087	PC ae
SM (OH) C16:1	age	84	42	0.110052	-0.0963529	0.316665	0.107647	0.0693442	0.693187	0.313058	0.806725	0.0932743	11.6336	SM
SM C20:2	age	84	42	0.0870087	-0.0706868	0.244704	0.0815045	0.110088	0.110088	0.288943	0.806725	0.0932743	9.09062	SM
PC aa C32:0	age	84	42	0.100774	-0.0927421	0.294401	0.101123	0.0705953	0.543384	0.325497	0.807714	0.0927424	10.6027	PC aa
PC ae C34:1	age	84	42	0.0943642	-0.0847862	0.273508	0.0936458	0.0914125	0.344341	0.319906	0.807714	0.0927424	9.89599	PC ae
Gly	age	84	42	0.0644424	-0.135026	0.263913	0.104184	0.0105278	0.44232	0.539851	0.837335	0.0771008	6.65642	Aminoacids
Ile	age	84	42	0.0706029	-0.120769	0.261994	0.0999229	0.115308	0.544282	0.484065	0.837335	0.0771008	7.3155	Aminoacids
Leu	age	84	42	0.0611258	-0.126126	0.248344	0.0978944	0.0795455	0.398932	0.536161	0.837335	0.0771008	6.30327	Aminoacids
Met	age	84	42	0.0884919	-0.12451	0.301658	0.111054	0.0306102	0.701196	0.430451	0.837335	0.0771008	9.25254	Aminoacids
ADMA	age	84	42	-0.0671155	-0.233252	0.0990208	0.0858671	0.0157518	0.0157518	0.436745	0.837335	0.0771008	-6.49128	Biogenic Amines
lysoPC a C16:0	age	84	42	0.0712909	-0.142769	0.284894	0.111561	0.0316606	0.691842	0.527007	0.837335	0.0771008	7.38936	lysoPC
lysoPC a C17:0	age	84	42	0.0625115	-0.135552	0.260328	0.103311	0.053505	0.581389	0.548867	0.837335	0.0771008	6.45067	lysoPC
lysoPC a C26:0	age	84	42	-0.0578899	-0.225866	0.110126	0.0879775	0.031558	0.0892791	0.514745	0.837335	0.0771008	-5.62462	lysoPC
PC aa C30:0	age	84	42	0.052611	-0.11703	0.22221	0.0886064	0.23426	0.518656	0.55614	0.837335	0.0771008	5.40196	PC aa
PC aa C30:2	age	84	42	-0.0797463	-0.24636	0.0868671	0.0861137	0.0102935	0.0102935	0.357201	0.837335	0.0771008	-7.66494	PC aa
PC aa C32:3	age	84	42	-0.0643683	-0.231274	0.102538	0.0862651	0.00693619	0.00693619	0.457753	0.837335	0.0771008	-6.23404	PC aa
PC aa C36:0	age	84	42	-0.0863882	-0.302429	0.12969	0.112615	0.0122364	0.677636	0.447643	0.837335	0.0771008	-8.27619	PC aa
PC aa C38:0	age	84	42	0.060244	-0.131598	0.252068	0.100236	0.0296454	0.378979	0.551345	0.837335	0.0771008	6.20956	PC aa
PC aa C40:2	age	84	42	-0.0924531	-0.318468	0.133057	0.117453	0.0433734	0.813511	0.436116	0.837335	0.0771008	-8.83081	PC aa
PC aa C40:3	age	84	42	-0.076322	-0.308408	0.155105	0.120361	0.0363655	0.879901	0.529744	0.837335	0.0771008	-7.34822	PC aa
PC aa C40:6	age	84	42	0.0947446	-0.102378	0.291839	0.102926	0.048638	0.50394	0.363036	0.837335	0.0771008	9.93781	PC aa
PC aa C42:2	age	84	42	-0.097703	-0.316002	0.120127	0.113643	0.0332963	0.697879	0.395533	0.837335	0.0771008	-9.30818	PC aa
PC aa C42:4	age	84	42	-0.0996134	-0.32704	0.127347	0.118083	0.0429265	0.853505	0.404078	0.837335	0.0771008	-9.48127	PC aa
PC ae C30:1	age	84	42	0.0586939	-0.103927	0.221315	0.0840502	0.0555574	0.0555574	0.487003	0.837335	0.0771008	6.04505	PC ae
PC ae C30:2	age	84	42	-0.0969886	-0.294358	0.1003	0.103192	0.0206961	0.42903	0.353547	0.837335	0.0771008	-9.24336	PC ae
PC ae C32:1	age	84	42	0.0831362	-0.11599	0.282255	0.10395	0.0537315	0.535056	0.42873	0.837335	0.0771008	8.66898	PC ae
PC ae C32:2	age	84	42	-0.0707559	-0.269372	0.127847	0.103719	0.0291271	0.470367	0.499186	0.837335	0.0771008	-6.83107	PC ae
PC ae C34:0	age	84	42	0.0699872	-0.106662	0.246616	0.0923372	0.117683	0.35017	0.453152	0.837335	0.0771008	7.24944	PC ae
PC ae C36:0	age	84	42	0.0889619	-0.112776	0.290661	0.105271	0.0694922	0.579519	0.403265	0.837335	0.0771008	9.3039	PC ae
PC ae C36:1	age	84	42	-0.0822295	-0.309311	0.144215	0.117919	0.0209966	0.80662	0.489822	0.837335	0.0771008	-7.89395	PC ae
PC ae C38:1	age	84	42	-0.0781814	-0.298683	0.141881	0.114731	0.0559158	0.757203	0.499824	0.837335	0.0771008	-7.52034	PC ae
PC ae C40:3	age	84	42	-0.068191	-0.285348	0.148565	0.113036	0.0541774	0.726566	0.54998	0.837335	0.0771008	-6.5918	PC ae
PC ae C42:1	age	84	42	-0.0982977	-0.316026	0.119107	0.113465	0.042231	0.692633	0.391985	0.837335	0.0771008	-9.36209	PC ae
PC ae C42:2	age	84	42	-0.0967439	-0.320662	0.126536	0.116457	0.0513494	0.748987	0.411617	0.837335	0.0771008	-9.22116	PC ae
PC ae C42:3	age	84	42	-0.0985884	-0.314804	0.117289	0.112668	0.0324946	0.661942	0.387237	0.837335	0.0771008	-9.38844	PC ae
PC ae C42:4	age	84	42	-0.0821956	-0.295582	0.130809	0.111167	0.0429962	0.630438	0.464365	0.837335	0.0771008	-7.89082	PC ae
SM (OH) C22:2	age	84	42	0.0555246	-0.110323	0.221301	0.0872686	0.0192104	0.0538477	0.528398	0.837335	0.0771008	5.7095	SM
SM C16:1	age	84	42	0.0825846	-0.124004	0.289155	0.107724	0.0636845	0.653914	0.447932	0.837335	0.0771008	8.60905	SM
SM C18:1	age	84	42	0.0998464	-0.103431	0.303303	0.10618	0.0196979	0.526552	0.353129	0.837335	0.0771008	10.5001	SM
H1	age	84	42	0.061136	-0.123522	0.245787	0.0965335	0.0195311	0.271239	0.530278	0.837335	0.0771008	6.30434	Sugars
PC aa C42:0	age	84	42	0.0549257	-0.12581	0.23566	0.094552	0.0115335	0.20186	0.564778	0.840892	0.0752599	5.64621	PC aa
Asp	age	84	42	-0.067157	-0.294984	0.16067	0.11852	0.0347628	0.834827	0.574282	0.842374	0.074495	-6.49516	Aminoacids
Thr	age	84	42	0.0577809	-0.139466	0.255068	0.103067	0.0105736	0.421108	0.578346	0.842374	0.074495	5.94828	Aminoacids
Pro	age	84	42	0.0529828	-0.146716	0.252717	0.104417	0.0232901	0.490512	0.614938	0.868532	0.061214	5.44115	Aminoacids
Trp	age	84	42	0.0532233	-0.142558	0.248932	0.102231	0.0445943	0.450037	0.605629	0.868532	0.061214	5.46651	Aminoacids
Tyr	age	84	42	-0.0428062	-0.211249	0.12563	0.0880573	0.152081	0.321482	0.629679	0.868532	0.061214	-4.1903	Aminoacids
lysoPC a C20:3	age	84	42	-0.043835	-0.231521	0.143808	0.0981313	0.0194046	0.289799	0.657744	0.868532	0.061214	-4.28881	lysoPC
PC aa C40:4	age	84	42	-0.0510067	-0.248517	0.146362	0.103174	0.0562978	0.460464	0.62404	0.868532	0.061214	-4.97277	PC aa
PC aa C40:5	age	84	42	0.0438167	-0.138538	0.22614	0.0953352	0.0986654	0.368264	0.64846	0.868532	0.061214	4.47909	PC aa
PC aa C42:1	age	84	42	-0.0476491	-0.25409	0.158712	0.107822	0.017947	0.531672	0.661122	0.868532	0.061214	-4.65317	PC aa
PC ae C34:2	age	84	42	0.0461685	-0.144597	0.236846	0.0996441	0.078276	0.440796	0.645811	0.868532	0.061214	4.72509	PC ae
PC ae C36:3	age	84	42	0.0452889	-0.130773	0.221339	0.0920819	0.0915308	0.290582	0.625748	0.868532	0.061214	4.63301	PC ae
PC ae C40:1	age	84	42	-0.0477659	-0.251535	0.155925	0.106424	0.00482072	0.492475	0.656149	0.868532	0.061214	-4.6643	PC ae
C2	age	84	42	0.0350598	-0.158231	0.228405	0.100984	0.061329	0.443177	0.730358	0.87135	0.0598075	3.56816	Acylcarnitines
C18:1	age	84	42	0.0307625	-0.156081	0.217676	0.0975931	0.0724856	0.400938	0.754303	0.87135	0.0598075	3.12406	Acylcarnitines
Glu	age	84	42	-0.0381942	-0.259147	0.1816	0.114226	0.0931046	0.905226	0.739851	0.87135	0.0598075	-3.7474	Aminoacids
Lys	age	84	42	0.0387885	-0.154106	0.231633	0.100726	0.0767025	0.478491	0.702288	0.87135	0.0598075	3.95506	Aminoacids
Ser	age	84	42	0.0400161	-0.17541	0.255408	0.112374	0.00961402	0.689142	0.723806	0.87135	0.0598075	4.08275	Aminoacids
Val	age	84	42	0.0331372	-0.147972	0.214228	0.094658	0.090347	0.355595	0.7282	0.87135	0.0598075	3.36923	Aminoacids
Creatinine	age	84	42	0.0409548	-0.160818	0.242786	0.1054	0.0303701	0.497713	0.699774	0.87135	0.0598075	4.18051	Biogenic Amines
Taurine	age	84	42	0.0296926	-0.148439	0.207828	0.0931948	0.00369887	0.160669	0.751782	0.87135	0.0598075	3.01379	Biogenic Amines
lysoPC a C16:1	age	84	42	0.0363121	-0.136429	0.209063	0.0903709	0.00302763	0.0912812	0.690063	0.87135	0.0598075	3.69794	lysoPC
lysoPC a C26:1	age	84	42	-0.0380517	-0.239284	0.163082	0.105054	0.0456133	0.510478	0.719206	0.87135	0.0598075	-3.73368	lysoPC
lysoPC a C28:1	age	84	42	-0.0335379	-0.200811	0.133736	0.0864549	0.00271868	0.00271868	0.699103	0.87135	0.0598075	-3.29818	lysoPC
PC aa C42:5	age	84	42	0.0363017	-0.184321	0.256146	0.114708	0.0100643	0.760265	0.753556	0.87135	0.0598075	3.69687	PC aa
PC ae C30:0	age	84	42	-0.0364706	-0.222926	0.149906	0.0974585	0.0963932	0.391772	0.710445	0.87135	0.0598075	-3.58136	PC ae
PC ae C42:5	age	84	42	-0.0347	-0.24477	0.175186	0.109562	0.0571749	0.637565	0.753225	0.87135	0.0598075	-3.41049	PC ae
Arg	age	84	42	-0.0342827	-0.255978	0.186995	0.115547	0.0202	0.686688	0.768442	0.872542	0.0592135	-3.37017	Aminoacids
Phe	age	84	42	-0.0300428	-0.229657	0.169456	0.10427	0.0648332	0.494939	0.77487	0.872542	0.0592135	-2.9596	Aminoacids
PC ae C44:4	age	84	42	0.0295143	-0.156855	0.215853	0.097519	0.0428642	0.314391	0.763904	0.872542	0.0592135	2.99541	PC ae
His	age	84	42	0.026723	-0.174634	0.227985	0.105194	0.00588392	0.478047	0.800884	0.88693	0.0521108	2.70833	Aminoacids
PC ae C40:2	age	84	42	-0.0290059	-0.24699	0.1886	0.113495	0.0202872	0.673801	0.799672	0.88693	0.0521108	-2.85893	PC ae
Gln	age	84	42	-0.0263729	-0.24049	0.188749	0.111521	0.163135	0.824623	0.814378	0.894481	0.0484291	-2.60282	Aminoacids
PC aa C32:1	age	84	42	-0.0205027	-0.194711	0.153699	0.0910336	0.180544	0.483666	0.823004	0.896606	0.0473985	-2.0294	PC aa
PC aa C32:2	age	84	42	0.0188066	-0.156567	0.194181	0.0917043	0.0530491	0.218915	0.838596	0.906225	0.0427642	1.89845	PC aa
lysoPC a C28:0	age	84	42	-0.0129237	-0.199633	0.173756	0.0977359	0.0118348	0.266422	0.895563	0.960044	0.0177089	-1.28406	lysoPC
PC ae C38:2	age	84	42	0.0131962	-0.196264	0.222207	0.109138	0.0221478	0.641933	0.904445	0.96187	0.0168837	1.32837	PC ae
PC ae C40:5	age	84	42	0.0112914	-0.196998	0.219482	0.108621	0.0383185	0.614744	0.917744	0.968329	0.0139772	1.13554	PC ae
PC ae C40:4	age	84	42	-0.0103623	-0.227556	0.206435	0.113085	0.0357814	0.691581	0.92748	0.970956	0.0128006	-1.03088	PC ae
lysoPC a C18:0	age	84	42	-0.00672675	-0.221662	0.207642	0.112065	0.0400011	0.628449	0.952501	0.981809	0.00797316	-0.670418	lysoPC
PC ae C34:3	age	84	42	0.00753739	-0.206052	0.221192	0.111361	0.02326	0.665434	0.946383	0.981809	0.00797316	0.756587	PC ae
Ala	age	84	42	0.000901144	-0.196714	0.198507	0.103178	0.0577935	0.553655	0.993077	0.997112	0.001256	0.090155	Aminoacids
Kynurenine	age	84	42	0.00152029	-0.177206	0.180236	0.0934267	0.069712	0.293641	0.987101	0.997112	0.001256	0.152145	Biogenic Amines
PC ae C38:3	age	84	42	-0.000467874	-0.215845	0.214684	0.112201	0.0305053	0.68267	0.996694	0.997112	0.001256	-0.0467765	PC ae
SM C26:1	age	84	42	0.000345028	-0.180749	0.181439	0.0947068	0.00565026	0.200005	0.997112	0.997112	0.001256	0.0345087	SM
PC aa C30:0	CRP	84	42	1.04308	0.595782	1.49171	0.233502	0.23426	0.518656	3.48422e-05	0.00466886	2.33079	183.794	PC aa
PC aa C32:1	CRP	84	42	0.938176	0.478479	1.40435	0.239999	0.180544	0.483666	0.000235287	0.0157643	1.80233	155.532	PC aa
Tyr	CRP	84	42	0.867838	0.397249	1.33145	0.241372	0.152081	0.321482	0.000699655	0.0312513	1.50513	138.176	Aminoacids
SM C16:0	CRP	84	42	0.735222	0.252126	1.21203	0.248868	0.151106	0.613528	0.00426246	0.116009	0.935508	108.594	SM
t4-OH-Pro	CRP	84	42	-0.595646	-0.984719	-0.207471	0.20286	0.390264	0.526701	0.00482925	0.116009	0.935508	-44.8794	Biogenic Amines
PC aa C28:1	CRP	84	42	0.709575	0.221194	1.18596	0.243473	0.144288	0.318933	0.00519444	0.116009	0.935508	103.313	PC aa
lysoPC a C20:4	CRP	84	42	-0.640573	-1.12122	-0.181455	0.228081	0.237229	0.547185	0.00668808	0.117495	0.929981	-47.3009	lysoPC
PC ae C34:0	CRP	84	42	0.696319	0.208804	1.17609	0.249881	0.117683	0.35017	0.0072415	0.117495	0.929981	100.635	PC ae
PC aa C40:5	CRP	84	42	0.701957	0.192479	1.19862	0.255936	0.0986654	0.368264	0.00811931	0.117495	0.929981	101.77	PC aa
PC ae C30:0	CRP	84	42	0.702337	0.163938	1.22113	0.25988	0.0963932	0.391772	0.00904316	0.117495	0.929981	101.846	PC ae
PC aa C38:3	CRP	84	42	0.64406	0.179857	1.10564	0.241443	0.096372	0.192442	0.0101706	0.117495	0.929981	90.4196	PC aa
PC aa C34:1	CRP	84	42	0.658489	0.181685	1.13635	0.249033	0.118252	0.375439	0.0105219	0.117495	0.929981	93.1871	PC aa
Val	CRP	84	42	0.654347	0.162251	1.1415	0.254562	0.090347	0.355595	0.0127571	0.126219	0.898875	92.3886	Aminoacids
PC ae C44:6	CRP	84	42	0.652038	0.127874	1.15861	0.254705	0.112729	0.376545	0.0131871	0.126219	0.898875	91.945	PC ae
PC aa C36:1	CRP	84	42	0.588851	0.116352	1.06046	0.246516	0.0924172	0.248716	0.0204466	0.182656	0.738366	80.1917	PC aa
Gln	CRP	84	42	-0.52568	-0.968248	-0.0370657	0.225298	0.163135	0.824623	0.0221637	0.185621	0.731372	-40.8847	Aminoacids
SM (OH) C22:1	CRP	84	42	0.54897	0.0938406	1.00046	0.235954	0.102483	0.147122	0.0240521	0.189587	0.722191	73.1469	SM
SM C18:0	CRP	84	42	0.56273	0.0631176	1.08485	0.250917	0.0945434	0.474358	0.028521	0.200748	0.697348	75.5458	SM
PC ae C34:1	CRP	84	42	0.566935	0.0828355	1.05088	0.252596	0.0914125	0.344341	0.0286771	0.200748	0.697348	76.2855	PC ae
SM (OH) C14:1	CRP	84	42	0.532795	0.0377598	1.00796	0.246523	0.141961	0.69681	0.0338256	0.200748	0.697348	70.3688	SM
PC ae C36:4	CRP	84	42	0.54579	0.0404989	1.03323	0.253257	0.107332	0.663564	0.0343784	0.200748	0.697348	72.5971	PC ae
C14:1	CRP	84	42	0.542952	0.0104659	1.04556	0.257588	0.0881664	0.677292	0.0383511	0.200748	0.697348	72.108	Acylcarnitines
Phe	CRP	84	42	0.563326	0.0161932	1.08801	0.267166	0.0648332	0.494939	0.0388848	0.200748	0.697348	75.6504	Aminoacids
PC ae C30:1	CRP	84	42	0.497244	0.0374787	0.957009	0.237629	0.0555574	0.0555574	0.0395615	0.200748	0.697348	64.4183	PC ae
PC aa C34:2	CRP	84	42	0.522977	0.0409909	1.01597	0.25012	0.111746	0.424673	0.0407931	0.200748	0.697348	68.7043	PC aa
SM C24:0	CRP	84	42	0.50906	0.0377223	0.975102	0.243057	0.0811936	0.17144	0.041172	0.200748	0.697348	66.3727	SM
C2	CRP	84	42	0.545582	0.0322611	1.0504	0.263364	0.061329	0.443177	0.0424298	0.200748	0.697348	72.5612	Acylcarnitines
Ala	CRP	84	42	0.530916	0.035583	1.04062	0.25747	0.0577935	0.553655	0.0429784	0.200748	0.697348	70.049	Aminoacids
Lys	CRP	84	42	0.535493	0.0327361	1.03388	0.260309	0.0767025	0.478491	0.0437408	0.200748	0.697348	70.8289	Aminoacids
PC aa C24:0	CRP	84	42	0.512279	0.0144085	0.994794	0.251242	0.111236	0.679399	0.0449437	0.200748	0.697348	66.9091	PC aa
PC aa C32:0	CRP	84	42	0.504006	0.00491131	1.02667	0.254256	0.0705953	0.543384	0.0515415	0.222792	0.6521	65.5339	PC aa
PC ae C36:3	CRP	84	42	0.48663	-0.017991	0.978569	0.251472	0.0915308	0.290582	0.0582221	0.239291	0.621073	62.6824	PC ae
PC aa C32:2	CRP	84	42	0.48724	0.00158604	0.970053	0.252503	0.0530491	0.218915	0.0589299	0.239291	0.621073	62.7816	PC aa
SM (OH) C24:1	CRP	84	42	0.456586	-0.00758952	0.917327	0.240885	0.0817702	0.150824	0.0637084	0.245079	0.610695	57.8674	SM
PC aa C36:2	CRP	84	42	0.467772	-0.00659652	0.944301	0.248117	0.0648078	0.200123	0.0648833	0.245079	0.610695	59.6433	PC aa
lysoPC a C17:0	CRP	84	42	-0.474742	-1.00282	0.0256586	0.254047	0.053505	0.581389	0.065842	0.245079	0.610695	-37.7954	lysoPC
PC ae C36:0	CRP	84	42	0.47649	-0.0272519	0.974904	0.260073	0.0694922	0.579519	0.0711592	0.2533	0.596366	61.0413	PC ae
PC ae C44:5	CRP	84	42	0.459552	-0.0350399	0.943959	0.252669	0.100113	0.660379	0.0729477	0.2533	0.596366	58.3364	PC ae
PC aa C36:3	CRP	84	42	0.443502	-0.021725	0.908997	0.243173	0.0775435	0.169105	0.0739577	0.2533	0.596366	55.8155	PC aa
PC aa C38:1	CRP	84	42	0.476577	-0.051592	0.986484	0.26429	0.0622966	0.586168	0.0756118	0.2533	0.596366	61.0552	PC aa
PC aa C34:3	CRP	84	42	0.440467	-0.035434	0.918768	0.248896	0.0718703	0.230445	0.0824557	0.269489	0.569458	55.3433	PC aa
Kynurenine	CRP	84	42	0.436245	-0.0514088	0.922289	0.254043	0.069712	0.293641	0.0914681	0.291827	0.534875	54.6887	Biogenic Amines
Leu	CRP	84	42	0.432502	-0.0870149	0.93732	0.259697	0.0795455	0.398932	0.101117	0.308234	0.511119	54.1108	Aminoacids
PC ae C32:1	CRP	84	42	0.431367	-0.0694556	0.936385	0.261368	0.0537315	0.535056	0.103459	0.308234	0.511119	53.936	PC ae
C0	CRP	84	42	-0.409243	-0.976772	0.112751	0.248074	0.0720815	0.605094	0.103511	0.308234	0.511119	-33.5847	Acylcarnitines
PC aa C34:4	CRP	84	42	0.42125	-0.0811707	0.919633	0.260406	0.0666057	0.419775	0.110856	0.322409	0.491592	52.3866	PC aa
SM C16:1	CRP	84	42	0.405042	-0.0835817	0.896409	0.254246	0.0636845	0.653914	0.115327	0.322409	0.491592	49.9365	SM
PC aa C40:4	CRP	84	42	0.426605	-0.128873	0.95795	0.267244	0.0562978	0.460464	0.11549	0.322409	0.491592	53.2047	PC aa
PC aa C40:6	CRP	84	42	0.412801	-0.0888115	0.921554	0.261912	0.048638	0.50394	0.119753	0.327489	0.484803	51.1044	PC aa
PC ae C42:2	CRP	84	42	0.383885	-0.165931	0.884109	0.251969	0.0513494	0.748987	0.131581	0.352638	0.452671	46.7976	PC ae
PC aa C40:3	CRP	84	42	0.303717	-0.120309	0.697193	0.204282	0.0363655	0.879901	0.141489	0.362773	0.440364	35.4885	PC aa
lysoPC a C18:1	CRP	84	42	-0.371299	-0.903155	0.129982	0.251544	0.0792598	0.585778	0.144451	0.362773	0.440364	-31.0162	lysoPC
PC aa C36:6	CRP	84	42	0.373636	-0.119712	0.861756	0.255012	0.0708667	0.309049	0.148427	0.362773	0.440364	45.3008	PC aa
PC ae C44:4	CRP	84	42	0.384642	-0.158895	0.909871	0.262729	0.0428642	0.314391	0.14884	0.362773	0.440364	46.9089	PC ae
lysoPC a C26:0	CRP	84	42	0.361929	-0.135755	0.856603	0.24674	0.031558	0.0892791	0.1489	0.362773	0.440364	43.6097	lysoPC
PC ae C34:2	CRP	84	42	0.37147	-0.150653	0.877981	0.260933	0.078276	0.440796	0.159622	0.381953	0.41799	44.9864	PC ae
PC aa C42:6	CRP	84	42	0.34797	-0.181493	0.836807	0.249648	0.0500756	0.752739	0.167235	0.386839	0.41247	41.6189	PC aa
SM (OH) C16:1	CRP	84	42	0.338964	-0.136514	0.834102	0.246995	0.0693442	0.693187	0.173923	0.386839	0.41247	40.3493	SM
PC ae C38:6	CRP	84	42	0.327027	-0.135361	0.78791	0.238889	0.0897218	0.751319	0.174867	0.386839	0.41247	38.6838	PC ae
PC ae C42:4	CRP	84	42	0.362452	-0.188592	0.882375	0.265108	0.0429962	0.630438	0.175719	0.386839	0.41247	43.6849	PC ae
PC aa C36:5	CRP	84	42	0.347711	-0.141537	0.833443	0.253896	0.0914725	0.367082	0.176098	0.386839	0.41247	41.5823	PC aa
SM C20:2	CRP	84	42	0.310424	-0.135416	0.756264	0.230431	0.110088	0.110088	0.181738	0.392788	0.405842	36.4003	SM
lysoPC a C26:1	CRP	84	42	0.35033	-0.178252	0.863825	0.266454	0.0456133	0.510478	0.193095	0.405117	0.392419	41.9536	lysoPC
Trp	CRP	84	42	0.346662	-0.169859	0.854756	0.265139	0.0445943	0.450037	0.195766	0.405117	0.392419	41.4339	Aminoacids
PC aa C38:5	CRP	84	42	0.321536	-0.150034	0.793761	0.246482	0.0829668	0.224868	0.197671	0.405117	0.392419	37.9244	PC aa
Orn	CRP	84	42	0.339244	-0.168528	0.841027	0.261919	0.058837	0.558338	0.199535	0.405117	0.392419	40.3886	Aminoacids
PC aa C38:4	CRP	84	42	0.316592	-0.155739	0.789653	0.246908	0.0752653	0.209744	0.205343	0.410514	0.386672	37.2443	PC aa
PC aa C26:0	CRP	84	42	0.326101	-0.186291	0.826021	0.256081	0.0525348	0.258049	0.20832	0.410514	0.386672	38.5555	PC aa
lysoPC a C24:0	CRP	84	42	0.324781	-0.219535	0.847109	0.258924	0.0930053	0.412331	0.214757	0.417065	0.379797	38.3727	lysoPC
PC ae C32:2	CRP	84	42	0.323924	-0.187086	0.83541	0.26627	0.0291271	0.470367	0.22817	0.432967	0.363546	38.2542	PC ae
PC aa C38:0	CRP	84	42	0.319529	-0.190111	0.826844	0.264983	0.0296454	0.378979	0.232558	0.432967	0.363546	37.6479	PC aa
Ile	CRP	84	42	0.303729	-0.184113	0.790469	0.253656	0.115308	0.544282	0.235378	0.432967	0.363546	35.4901	Aminoacids
Asp	CRP	84	42	0.268156	-0.198656	0.701602	0.224457	0.0347628	0.834827	0.23587	0.432967	0.363546	30.7551	Aminoacids
Arg	CRP	84	42	0.31133	-0.268619	0.840918	0.263063	0.0202	0.686688	0.240239	0.434782	0.361729	36.5239	Aminoacids
PC ae C38:1	CRP	84	42	0.288757	-0.229007	0.769088	0.246249	0.0559158	0.757203	0.244434	0.434782	0.361729	33.4768	PC ae
PC ae C38:4	CRP	84	42	0.293654	-0.196067	0.776998	0.252149	0.0795867	0.28953	0.249176	0.434782	0.361729	34.132	PC ae
lysoPC a C18:0	CRP	84	42	0.308492	-0.312444	0.872992	0.267391	0.0400011	0.628449	0.252414	0.434782	0.361729	36.1371	lysoPC
PC ae C42:5	CRP	84	42	0.30064	-0.234048	0.80866	0.261001	0.0571749	0.637565	0.253082	0.434782	0.361729	35.0723	PC ae
PC aa C42:4	CRP	84	42	0.241961	-0.197707	0.656318	0.215418	0.0429265	0.853505	0.264908	0.449338	0.347427	27.3745	PC aa
PC aa C40:2	CRP	84	42	0.258312	-0.228406	0.708071	0.231994	0.0433734	0.813511	0.268902	0.450411	0.346391	29.4742	PC aa
PC ae C42:1	CRP	84	42	0.28554	-0.264053	0.795681	0.25856	0.042231	0.692633	0.272857	0.451394	0.345444	33.0481	PC ae
lysoPC a C20:3	CRP	84	42	0.286044	-0.254822	0.810087	0.26485	0.0194046	0.289799	0.284804	0.465412	0.332163	33.1151	lysoPC
PC ae C40:2	CRP	84	42	0.274428	-0.256598	0.77955	0.261066	0.0202872	0.673801	0.29646	0.475222	0.323104	31.5777	PC ae
SM (OH) C22:2	CRP	84	42	0.25832	-0.2083	0.729273	0.245581	0.0192104	0.0538477	0.2979	0.475222	0.323104	29.4754	SM
Met	CRP	84	42	0.256883	-0.224545	0.757204	0.250433	0.0306102	0.701196	0.308164	0.484425	0.314774	29.2894	Aminoacids
lysoPC a C18:2	CRP	84	42	-0.256945	-0.749673	0.228087	0.252589	0.0752912	0.304294	0.313422	0.484425	0.314774	-22.6589	lysoPC
PC ae C42:3	CRP	84	42	0.265579	-0.283231	0.780269	0.262302	0.0324946	0.661942	0.314514	0.484425	0.314774	30.4187	PC ae
PC ae C40:4	CRP	84	42	0.252438	-0.27986	0.753596	0.257476	0.0357814	0.691581	0.329916	0.501674	0.299579	28.716	PC ae
SM C24:1	CRP	84	42	0.232927	-0.22943	0.695938	0.239464	0.0462725	0.0527833	0.335444	0.501674	0.299579	26.229	SM
PC ae C38:5	CRP	84	42	0.243194	-0.236964	0.726495	0.251068	0.079515	0.282954	0.336945	0.501674	0.299579	27.5315	PC ae
PC ae C44:3	CRP	84	42	0.24776	-0.272132	0.75498	0.262713	0.0550609	0.396183	0.349414	0.514521	0.288596	28.1153	PC ae
PC aa C40:1	CRP	84	42	0.234323	-0.314335	0.736748	0.253407	0.0414671	0.728404	0.357938	0.521344	0.282876	26.4052	PC aa
PC ae C40:3	CRP	84	42	0.22817	-0.292439	0.715864	0.250595	0.0541774	0.726566	0.365321	0.526376	0.278704	25.6299	PC ae
H1	CRP	84	42	0.232552	-0.268119	0.734583	0.261616	0.0195311	0.271239	0.377817	0.538591	0.268741	26.1816	Sugars
Creatinine	CRP	84	42	-0.232331	-0.748767	0.299414	0.267861	0.0303701	0.497713	0.388878	0.54743	0.261672	-20.7316	Biogenic Amines
lysoPC a C28:0	CRP	84	42	0.2268	-0.334319	0.768686	0.264823	0.0118348	0.266422	0.395591	0.54743	0.261672	25.4578	lysoPC
SM C22:3	CRP	84	42	0.216874	-0.270383	0.713626	0.253908	0.105621	0.473279	0.396274	0.54743	0.261672	24.2187	SM
PC aa C38:6	CRP	84	42	0.218984	-0.278615	0.724843	0.259154	0.0421803	0.31123	0.40164	0.548989	0.260436	24.4811	PC aa
PC ae C38:0	CRP	84	42	0.216816	-0.280421	0.713283	0.25894	0.0752644	0.447352	0.405597	0.548989	0.260436	24.2115	PC ae
PC ae C36:1	CRP	84	42	0.18379	-0.298168	0.635061	0.233883	0.0209966	0.80662	0.434324	0.581994	0.235081	20.1763	PC ae
PC aa C42:2	CRP	84	42	0.198881	-0.345294	0.704667	0.257197	0.0332963	0.697879	0.441705	0.586025	0.232084	22.0036	PC aa
Cit	CRP	84	42	-0.187893	-0.700876	0.311524	0.255169	0.0539887	0.286475	0.464656	0.61043	0.214364	-17.1296	Aminoacids
Asn	CRP	84	42	-0.187539	-0.683646	0.317289	0.258806	0.0844741	0.479241	0.471325	0.61318	0.212412	-17.1003	Aminoacids
PC ae C38:3	CRP	84	42	0.178891	-0.334285	0.673034	0.256973	0.0305053	0.68267	0.488422	0.623836	0.204929	19.589	PC ae
Glu	CRP	84	42	0.126443	-0.228064	0.48113	0.181684	0.0931046	0.905226	0.488827	0.623836	0.204929	13.4785	Aminoacids
PC aa C42:1	CRP	84	42	0.178285	-0.37379	0.705686	0.269435	0.017947	0.531672	0.510395	0.638855	0.194598	19.5166	PC aa
PC aa C42:0	CRP	84	42	0.169654	-0.342638	0.671831	0.259525	0.0115335	0.20186	0.516091	0.638855	0.194598	18.4895	PC aa
PC ae C38:2	CRP	84	42	-0.167204	-0.725889	0.349222	0.257003	0.0221478	0.641933	0.517307	0.638855	0.194598	-15.3973	PC ae
PC ae C40:6	CRP	84	42	0.166923	-0.33181	0.664619	0.259823	0.0579031	0.375207	0.523042	0.638855	0.194598	18.1663	PC ae
SM C26:1	CRP	84	42	0.166449	-0.330523	0.667463	0.259809	0.00565026	0.200005	0.524433	0.638855	0.194598	18.1103	SM
PC aa C36:4	CRP	84	42	0.138516	-0.339432	0.631628	0.248787	0.108285	0.662258	0.579353	0.699399	0.155275	14.8568	PC aa
PC ae C36:5	CRP	84	42	0.12942	-0.369291	0.63624	0.260007	0.0527127	0.362588	0.620506	0.735529	0.1334	13.8168	PC ae
PC ae C36:2	CRP	84	42	0.131654	-0.376746	0.638773	0.264806	0.021163	0.342163	0.620908	0.735529	0.1334	14.0713	PC ae
His	CRP	84	42	-0.131357	-0.680868	0.39497	0.268051	0.00588392	0.478047	0.625748	0.735529	0.1334	-12.3095	Aminoacids
SM C18:1	CRP	84	42	0.121722	-0.39792	0.664594	0.266029	0.0196979	0.526552	0.648737	0.755919	0.121524	12.944	SM
Gly	CRP	84	42	-0.11496	-0.63034	0.404167	0.269135	0.0105278	0.44232	0.670701	0.765864	0.115848	-10.8598	Aminoacids
Thr	CRP	84	42	0.112997	-0.402449	0.640075	0.268114	0.0105736	0.421108	0.674863	0.765864	0.115848	11.9629	Aminoacids
Pro	CRP	84	42	0.111492	-0.415503	0.664559	0.265727	0.0232901	0.490512	0.67618	0.765864	0.115848	11.7945	Aminoacids
Taurine	CRP	84	42	-0.106712	-0.611573	0.389645	0.257399	0.00369887	0.160669	0.680133	0.765864	0.115848	-10.1215	Biogenic Amines
PC ae C40:5	CRP	84	42	0.101629	-0.407712	0.602364	0.261252	0.0383185	0.614744	0.698396	0.779876	0.107975	10.6973	PC ae
Ser	CRP	84	42	-0.0957631	-0.633025	0.404403	0.25461	0.00961402	0.689142	0.707852	0.783903	0.105738	-9.13208	Aminoacids
lysoPC a C28:1	CRP	84	42	0.06627	-0.406649	0.539189	0.244427	0.00271868	0.00271868	0.786994	0.859947	0.0655284	6.85152	lysoPC
ADMA	CRP	84	42	0.0650722	-0.404632	0.534776	0.242765	0.0157518	0.0157518	0.789354	0.859947	0.0655284	6.72361	Biogenic Amines
PC ae C30:2	CRP	84	42	0.0675237	-0.491356	0.602261	0.268267	0.0206961	0.42903	0.802109	0.866795	0.0620834	6.98556	PC ae
PC aa C42:5	CRP	84	42	-0.0505322	-0.607092	0.440874	0.241985	0.0100643	0.760265	0.835117	0.88625	0.0524436	-4.92767	PC aa
SM C26:0	CRP	84	42	0.0526259	-0.445519	0.545001	0.256989	0.0232303	0.204739	0.838515	0.88625	0.0524436	5.40353	SM
lysoPC a C16:1	CRP	84	42	0.0512287	-0.435492	0.534072	0.252383	0.00302763	0.0912812	0.839954	0.88625	0.0524436	5.25636	lysoPC
PC aa C36:0	CRP	84	42	0.0436918	-0.456373	0.538899	0.25773	0.0122364	0.677636	0.865825	0.90641	0.0426752	4.46604	PC aa
PC aa C32:3	CRP	84	42	-0.0334742	-0.505355	0.438407	0.243891	0.00693619	0.00693619	0.891177	0.925719	0.0335208	-3.29201	PC aa
C18:1	CRP	84	42	-0.0191977	-0.513884	0.477788	0.258407	0.0724856	0.400938	0.941023	0.968853	0.0137421	-1.90146	Acylcarnitines
PC aa C30:2	CRP	84	42	-0.0161852	-0.487238	0.454868	0.243463	0.0102935	0.0102935	0.947162	0.968853	0.0137421	-1.60549	PC aa
PC ae C40:1	CRP	84	42	-0.013266	-0.557158	0.510647	0.269618	0.00482072	0.492475	0.960905	0.975465	0.0107885	-1.31783	PC ae
lysoPC a C16:0	CRP	84	42	0.00739098	-0.560713	0.522746	0.253672	0.0316606	0.691842	0.976831	0.984176	0.00692737	0.741836	lysoPC
PC ae C34:3	CRP	84	42	-0.00107979	-0.49997	0.495103	0.257986	0.02326	0.665434	0.996671	0.996671	0.00144803	-0.107921	PC ae
Gln	sexM	84	42	-1.05834	-1.74405	-0.375054	0.355645	0.163135	0.824623	0.00502376	0.42881	0.367735	-65.2967	Aminoacids
t4-OH-Pro	sexM	84	42	0.696435	0.233673	1.15916	0.241942	0.390264	0.526701	0.00640014	0.42881	0.367735	100.659	Biogenic Amines
Ile	sexM	84	42	0.876608	0.257685	1.49555	0.323168	0.115308	0.544282	0.0097529	0.435629	0.360883	140.274	Aminoacids
C2	sexM	84	42	0.320878	-0.306123	0.947911	0.327317	0.061329	0.443177	0.332822	0.869768	0.0605965	37.8337	Acylcarnitines
C14:1	sexM	84	42	0.562338	-0.118883	1.24483	0.354575	0.0881664	0.677292	0.120775	0.869768	0.0605965	75.4771	Acylcarnitines
C18:1	sexM	84	42	0.649373	0.0432592	1.25549	0.316733	0.0724856	0.400938	0.0469218	0.869768	0.0605965	91.4341	Acylcarnitines
Ala	sexM	84	42	0.256614	-0.382685	0.895579	0.333252	0.0577935	0.553655	0.445807	0.869768	0.0605965	29.2546	Aminoacids
Asp	sexM	84	42	0.3551	-0.369307	1.08192	0.376943	0.0347628	0.834827	0.351821	0.869768	0.0605965	42.6323	Aminoacids
Cit	sexM	84	42	0.28803	-0.298073	0.873783	0.305561	0.0539887	0.286475	0.351782	0.869768	0.0605965	33.3797	Aminoacids
Glu	sexM	84	42	0.736659	0.0401853	1.43244	0.361492	0.0931046	0.905226	0.0480619	0.869768	0.0605965	108.894	Aminoacids
Leu	sexM	84	42	0.670782	0.0614308	1.28002	0.317762	0.0795455	0.398932	0.0412595	0.869768	0.0605965	95.5767	Aminoacids
Orn	sexM	84	42	0.469092	-0.18161	1.11993	0.339632	0.058837	0.558338	0.174786	0.869768	0.0605965	59.8542	Aminoacids
Pro	sexM	84	42	0.381766	-0.267974	1.03114	0.337768	0.0232901	0.490512	0.265443	0.869768	0.0605965	46.4869	Aminoacids
Trp	sexM	84	42	0.476805	-0.157467	1.11112	0.331206	0.0445943	0.450037	0.157753	0.869768	0.0605965	61.0919	Aminoacids
Tyr	sexM	84	42	0.346053	-0.202581	0.894484	0.28667	0.152081	0.321482	0.234601	0.869768	0.0605965	41.3478	Aminoacids
Val	sexM	84	42	0.423975	-0.164701	1.01258	0.307626	0.090347	0.355595	0.175836	0.869768	0.0605965	52.8023	Aminoacids
ADMA	sexM	84	42	-0.226011	-0.768467	0.316445	0.280367	0.0157518	0.0157518	0.422561	0.869768	0.0605965	-20.2291	Biogenic Amines
Creatinine	sexM	84	42	0.254763	-0.399033	0.90833	0.340913	0.0303701	0.497713	0.459288	0.869768	0.0605965	29.0155	Biogenic Amines
Kynurenine	sexM	84	42	0.593596	0.0122709	1.1749	0.303926	0.069712	0.293641	0.0578642	0.869768	0.0605965	81.0487	Biogenic Amines
lysoPC a C16:0	sexM	84	42	0.418358	-0.271075	1.10993	0.358033	0.0316606	0.691842	0.250135	0.869768	0.0605965	51.9465	lysoPC
lysoPC a C18:0	sexM	84	42	0.483279	-0.21324	1.18144	0.360784	0.0400011	0.628449	0.189106	0.869768	0.0605965	62.1382	lysoPC
lysoPC a C18:1	sexM	84	42	0.291131	-0.341438	0.924474	0.328905	0.0792598	0.585778	0.38166	0.869768	0.0605965	33.7939	lysoPC
lysoPC a C18:2	sexM	84	42	0.209237	-0.370052	0.788344	0.302581	0.0752912	0.304294	0.493301	0.869768	0.0605965	23.2737	lysoPC
lysoPC a C20:4	sexM	84	42	0.375438	-0.170076	0.920993	0.283431	0.237229	0.547185	0.193386	0.869768	0.0605965	45.5629	lysoPC
lysoPC a C24:0	sexM	84	42	0.405617	-0.204563	1.01561	0.317207	0.0930053	0.412331	0.208971	0.869768	0.0605965	50.0227	lysoPC
lysoPC a C26:1	sexM	84	42	0.448944	-0.202296	1.10041	0.33974	0.0456133	0.510478	0.193911	0.869768	0.0605965	56.6657	lysoPC
PC aa C24:0	sexM	84	42	0.47596	-0.18449	1.13701	0.344339	0.111236	0.679399	0.174478	0.869768	0.0605965	60.9559	PC aa
PC aa C32:0	sexM	84	42	0.346358	-0.281647	0.973932	0.326805	0.0705953	0.543384	0.295799	0.869768	0.0605965	41.3909	PC aa
PC aa C32:1	sexM	84	42	0.303299	-0.262184	0.868801	0.295335	0.180544	0.483666	0.310616	0.869768	0.0605965	35.432	PC aa
PC aa C34:1	sexM	84	42	0.2393	-0.336446	0.815062	0.30095	0.118252	0.375439	0.431225	0.869768	0.0605965	27.036	PC aa
PC aa C36:1	sexM	84	42	0.497518	-0.0597804	1.0548	0.291447	0.0924172	0.248716	0.095632	0.869768	0.0605965	64.4634	PC aa
PC aa C36:2	sexM	84	42	0.258338	-0.300121	0.816897	0.292084	0.0648078	0.200123	0.38179	0.869768	0.0605965	29.4776	PC aa
PC aa C36:4	sexM	84	42	0.241738	-0.405575	0.888528	0.337277	0.108285	0.662258	0.477663	0.869768	0.0605965	27.346	PC aa
PC aa C36:5	sexM	84	42	0.37097	-0.217569	0.959471	0.30759	0.0914725	0.367082	0.234898	0.869768	0.0605965	44.914	PC aa
PC aa C38:0	sexM	84	42	0.30682	-0.315679	0.92931	0.325265	0.0296454	0.378979	0.351177	0.869768	0.0605965	35.9096	PC aa
PC aa C38:3	sexM	84	42	0.344739	-0.195682	0.885051	0.282639	0.096372	0.192442	0.22982	0.869768	0.0605965	41.1622	PC aa
PC aa C38:4	sexM	84	42	0.401801	-0.15398	0.957617	0.290693	0.0752653	0.209744	0.174654	0.869768	0.0605965	49.4513	PC aa
PC aa C38:5	sexM	84	42	0.353402	-0.202233	0.909069	0.290606	0.0829668	0.224868	0.231149	0.869768	0.0605965	42.3903	PC aa
PC aa C38:6	sexM	84	42	0.243468	-0.354705	0.84179	0.312482	0.0421803	0.31123	0.440542	0.869768	0.0605965	27.5665	PC aa
PC aa C40:2	sexM	84	42	0.370309	-0.348585	1.09145	0.374187	0.0433734	0.813511	0.328352	0.869768	0.0605965	44.8182	PC aa
PC aa C40:3	sexM	84	42	0.320816	-0.41263	1.05637	0.381465	0.0363655	0.879901	0.405333	0.869768	0.0605965	37.8251	PC aa
PC aa C40:4	sexM	84	42	0.454671	-0.187495	1.09695	0.334226	0.0562978	0.460464	0.181773	0.869768	0.0605965	57.5655	PC aa
PC aa C40:5	sexM	84	42	0.317645	-0.276126	0.911219	0.309778	0.0986654	0.368264	0.311517	0.869768	0.0605965	37.3889	PC aa
PC aa C40:6	sexM	84	42	0.256451	-0.381451	0.894237	0.332943	0.048638	0.50394	0.445637	0.869768	0.0605965	29.2336	PC aa
PC aa C42:1	sexM	84	42	0.258093	-0.410701	0.927408	0.34829	0.017947	0.531672	0.463132	0.869768	0.0605965	29.4459	PC aa
PC aa C42:2	sexM	84	42	0.273765	-0.426717	0.975878	0.364609	0.0332963	0.697879	0.457287	0.869768	0.0605965	31.4905	PC aa
PC aa C42:4	sexM	84	42	0.346085	-0.374741	1.0686	0.375051	0.0429265	0.853505	0.361598	0.869768	0.0605965	41.3523	PC aa
PC ae C30:0	sexM	84	42	0.304322	-0.303756	0.912157	0.31649	0.0963932	0.391772	0.342447	0.869768	0.0605965	35.5706	PC ae
PC ae C30:1	sexM	84	42	0.194819	-0.336159	0.725797	0.274435	0.0555574	0.0555574	0.479834	0.869768	0.0605965	21.5091	PC ae
PC ae C34:2	sexM	84	42	-0.3582	-0.977625	0.261227	0.323084	0.078276	0.440796	0.274347	0.869768	0.0605965	-30.1067	PC ae
PC ae C34:3	sexM	84	42	-0.361965	-1.0482	0.324414	0.357813	0.02326	0.665434	0.317653	0.869768	0.0605965	-30.3693	PC ae
PC ae C36:3	sexM	84	42	-0.275797	-0.850441	0.298464	0.29967	0.0915308	0.290582	0.363165	0.869768	0.0605965	-24.1033	PC ae
PC ae C36:4	sexM	84	42	0.360698	-0.298549	1.02057	0.343712	0.107332	0.663564	0.300253	0.869768	0.0605965	43.433	PC ae
PC ae C36:5	sexM	84	42	0.263117	-0.343095	0.869408	0.316661	0.0527127	0.362588	0.410996	0.869768	0.0605965	30.0979	PC ae
PC ae C38:1	sexM	84	42	0.494465	-0.21049	1.20135	0.366984	0.0559158	0.757203	0.185582	0.869768	0.0605965	63.9622	PC ae
PC ae C38:2	sexM	84	42	0.247007	-0.428264	0.923721	0.351045	0.0221478	0.641933	0.48602	0.869768	0.0605965	28.0188	PC ae
PC ae C38:3	sexM	84	42	0.445908	-0.245241	1.13786	0.360247	0.0305053	0.68267	0.22294	0.869768	0.0605965	56.1907	PC ae
PC ae C38:4	sexM	84	42	0.479682	-0.0962757	1.05548	0.300961	0.0795867	0.28953	0.118951	0.869768	0.0605965	61.5561	PC ae
PC ae C38:5	sexM	84	42	0.373493	-0.198938	0.946012	0.29929	0.079515	0.282954	0.219366	0.869768	0.0605965	45.2801	PC ae
PC ae C40:2	sexM	84	42	0.253005	-0.446495	0.953537	0.364503	0.0202872	0.673801	0.491643	0.869768	0.0605965	28.7889	PC ae
PC ae C40:3	sexM	84	42	0.515096	-0.180481	1.21221	0.362216	0.0541774	0.726566	0.162867	0.869768	0.0605965	67.3799	PC ae
PC ae C40:4	sexM	84	42	0.464385	-0.232469	1.16255	0.362953	0.0357814	0.691581	0.208215	0.869768	0.0605965	59.1036	PC ae
PC ae C40:5	sexM	84	42	0.50351	-0.16719	1.17448	0.349889	0.0383185	0.614744	0.157779	0.869768	0.0605965	65.4519	PC ae
PC ae C42:1	sexM	84	42	0.320609	-0.379352	1.02225	0.364191	0.042231	0.692633	0.384139	0.869768	0.0605965	37.7967	PC ae
PC ae C42:2	sexM	84	42	0.345169	-0.371258	1.06398	0.372668	0.0513494	0.748987	0.360176	0.869768	0.0605965	41.2228	PC ae
PC ae C42:4	sexM	84	42	0.308072	-0.379112	0.996252	0.357878	0.0429962	0.630438	0.394617	0.869768	0.0605965	36.0799	PC ae
PC ae C42:5	sexM	84	42	0.56905	-0.108015	1.24704	0.352685	0.0571749	0.637565	0.114631	0.869768	0.0605965	76.6588	PC ae
PC ae C44:5	sexM	84	42	0.328978	-0.32837	0.986749	0.342811	0.100113	0.660379	0.342897	0.869768	0.0605965	38.9547	PC ae
PC ae C44:6	sexM	84	42	0.33498	-0.257062	0.926714	0.308172	0.112729	0.376545	0.283965	0.869768	0.0605965	39.7913	PC ae
SM (OH) C14:1	sexM	84	42	-0.259118	-0.910411	0.39295	0.339466	0.141961	0.69681	0.449741	0.869768	0.0605965	-22.8268	SM
SM (OH) C22:1	sexM	84	42	0.190297	-0.333919	0.714312	0.27414	0.102483	0.147122	0.491677	0.869768	0.0605965	20.9609	SM
SM (OH) C24:1	sexM	84	42	0.194249	-0.342664	0.730996	0.280792	0.0817702	0.150824	0.493137	0.869768	0.0605965	21.4399	SM
SM C18:0	sexM	84	42	0.240813	-0.360787	0.842331	0.312987	0.0945434	0.474358	0.446448	0.869768	0.0605965	27.2283	SM
SM C20:2	sexM	84	42	-0.489984	-1.00488	0.024912	0.266123	0.110088	0.110088	0.0692999	0.869768	0.0605965	-38.7364	SM
SM C24:0	sexM	84	42	0.36495	-0.17876	0.908404	0.284208	0.0811936	0.17144	0.206656	0.869768	0.0605965	44.0441	SM
SM C24:1	sexM	84	42	0.250303	-0.283605	0.784252	0.276773	0.0462725	0.0527833	0.371338	0.869768	0.0605965	28.4415	SM
PC aa C26:0	sexM	84	42	0.192978	-0.391928	0.777501	0.305044	0.0525348	0.258049	0.530731	0.870153	0.0604045	21.2856	PC aa
PC aa C30:0	sexM	84	42	0.186871	-0.363296	0.737044	0.28745	0.23426	0.518656	0.519328	0.870153	0.0604045	20.5472	PC aa
PC aa C36:3	sexM	84	42	0.179092	-0.364538	0.722747	0.284384	0.0775435	0.169105	0.532482	0.870153	0.0604045	19.6131	PC aa
PC aa C42:6	sexM	84	42	0.241412	-0.470942	0.955736	0.37085	0.0500756	0.752739	0.518888	0.870153	0.0604045	27.3046	PC aa
PC ae C40:6	sexM	84	42	0.20407	-0.402803	0.810937	0.317148	0.0579031	0.375207	0.523595	0.870153	0.0604045	22.6384	PC ae
SM C22:3	sexM	84	42	0.211077	-0.394183	0.8163	0.315949	0.105621	0.473279	0.507936	0.870153	0.0604045	23.5007	SM
Thr	sexM	84	42	0.205604	-0.434357	0.845515	0.333996	0.0105736	0.421108	0.541676	0.874513	0.0582335	22.8267	Aminoacids
Asn	sexM	84	42	-0.19042	-0.811042	0.430136	0.323957	0.0844741	0.479241	0.559971	0.886351	0.0523942	-17.3388	Aminoacids
PC aa C34:2	sexM	84	42	-0.177182	-0.764252	0.409955	0.306438	0.111746	0.424673	0.566418	0.886351	0.0523942	-16.2373	PC aa
PC aa C42:5	sexM	84	42	0.210764	-0.494834	0.91954	0.366579	0.0100643	0.760265	0.568852	0.886351	0.0523942	23.4621	PC aa
PC ae C42:3	sexM	84	42	0.202249	-0.493339	0.899139	0.362126	0.0324946	0.661942	0.579705	0.892879	0.0492076	22.4153	PC ae
SM (OH) C16:1	sexM	84	42	-0.187896	-0.851955	0.475331	0.345668	0.0693442	0.693187	0.58973	0.897998	0.0467248	-17.1299	SM
Ser	sexM	84	42	-0.184281	-0.877383	0.51056	0.360563	0.00961402	0.689142	0.61218	0.921708	0.0354064	-16.8298	Aminoacids
PC ae C36:1	sexM	84	42	0.177896	-0.543823	0.901391	0.37574	0.0209966	0.80662	0.638455	0.950589	0.0220071	19.4701	PC ae
PC aa C34:3	sexM	84	42	0.131886	-0.430679	0.694551	0.294197	0.0718703	0.230445	0.656385	0.966545	0.0147778	14.0979	PC aa
lysoPC a C26:0	sexM	84	42	0.113642	-0.437865	0.664337	0.287032	0.031558	0.0892791	0.694448	0.974525	0.0112069	12.0351	lysoPC
PC ae C30:2	sexM	84	42	0.134737	-0.508083	0.77764	0.334384	0.0206961	0.42903	0.68927	0.974525	0.0112069	14.4236	PC ae
PC ae C32:2	sexM	84	42	0.131258	-0.511634	0.774142	0.335745	0.0291271	0.470367	0.69789	0.974525	0.0112069	14.0262	PC ae
PC ae C44:3	sexM	84	42	0.127697	-0.490402	0.745736	0.322559	0.0550609	0.396183	0.694329	0.974525	0.0112069	13.6209	PC ae
SM C16:1	sexM	84	42	-0.135339	-0.799917	0.529121	0.346551	0.0636845	0.653914	0.698167	0.974525	0.0112069	-12.658	SM
lysoPC a C17:0	sexM	84	42	-0.110233	-0.750407	0.530619	0.333317	0.053505	0.581389	0.742651	0.9853	0.00643152	-10.4375	lysoPC
PC aa C38:1	sexM	84	42	0.121378	-0.543801	0.787004	0.346905	0.0622966	0.586168	0.728265	0.9853	0.00643152	12.9052	PC aa
PC aa C40:1	sexM	84	42	0.126382	-0.58128	0.836145	0.368165	0.0414671	0.728404	0.733276	0.9853	0.00643152	13.4715	PC aa
PC ae C38:6	sexM	84	42	0.127835	-0.544705	0.80038	0.350365	0.0897218	0.751319	0.717079	0.9853	0.00643152	13.6365	PC ae
PC ae C44:4	sexM	84	42	-0.106631	-0.71589	0.502251	0.316974	0.0428642	0.314391	0.738452	0.9853	0.00643152	-10.1143	PC ae
C0	sexM	84	42	0.0712505	-0.562464	0.706156	0.328045	0.0720815	0.605094	0.829316	0.996531	0.00150916	7.38502	Acylcarnitines
Arg	sexM	84	42	0.041417	-0.672294	0.757203	0.370855	0.0202	0.686688	0.911676	0.996531	0.00150916	4.22866	Aminoacids
Gly	sexM	84	42	0.0864575	-0.559639	0.732523	0.337422	0.0105278	0.44232	0.799076	0.996531	0.00150916	9.0305	Aminoacids
His	sexM	84	42	0.0531016	-0.600375	0.706882	0.340319	0.00588392	0.478047	0.876819	0.996531	0.00150916	5.45368	Aminoacids
Lys	sexM	84	42	-0.0927503	-0.717384	0.531913	0.326234	0.0767025	0.478491	0.777632	0.996531	0.00150916	-8.85789	Aminoacids
Met	sexM	84	42	-0.0127471	-0.697178	0.670802	0.356225	0.0306102	0.701196	0.971631	0.996531	0.00150916	-1.26662	Aminoacids
Phe	sexM	84	42	0.0512837	-0.596633	0.699435	0.337476	0.0648332	0.494939	0.88001	0.996531	0.00150916	5.26215	Aminoacids
Taurine	sexM	84	42	-0.0292161	-0.610596	0.551821	0.30361	0.00369887	0.160669	0.923832	0.996531	0.00150916	-2.87935	Biogenic Amines
lysoPC a C16:1	sexM	84	42	-0.00433005	-0.567947	0.559098	0.294721	0.00302763	0.0912812	0.988352	0.996531	0.00150916	-0.432069	lysoPC
lysoPC a C20:3	sexM	84	42	0.0339565	-0.578452	0.646012	0.319015	0.0194046	0.289799	0.915795	0.996531	0.00150916	3.45396	lysoPC
lysoPC a C28:0	sexM	84	42	-0.0145898	-0.626648	0.596932	0.317843	0.0118348	0.266422	0.96364	0.996531	0.00150916	-1.44839	lysoPC
lysoPC a C28:1	sexM	84	42	-0.00845472	-0.554624	0.537715	0.282286	0.00271868	0.00271868	0.976181	0.996531	0.00150916	-0.841908	lysoPC
PC aa C28:1	sexM	84	42	-0.0887157	-0.643617	0.465789	0.289378	0.144288	0.318933	0.760832	0.996531	0.00150916	-8.48943	PC aa
PC aa C30:2	sexM	84	42	-0.0664655	-0.61048	0.477549	0.281172	0.0102935	0.0102935	0.813737	0.996531	0.00150916	-6.43048	PC aa
PC aa C32:2	sexM	84	42	0.0268723	-0.544312	0.597972	0.298668	0.0530491	0.218915	0.928762	0.996531	0.00150916	2.72366	PC aa
PC aa C32:3	sexM	84	42	-0.0372341	-0.582204	0.507736	0.281667	0.00693619	0.00693619	0.895164	0.996531	0.00150916	-3.65494	PC aa
PC aa C34:4	sexM	84	42	0.0126692	-0.602034	0.627368	0.321148	0.0666057	0.419775	0.968727	0.996531	0.00150916	1.27498	PC aa
PC aa C36:0	sexM	84	42	-0.00629382	-0.699814	0.687474	0.361561	0.0122364	0.677636	0.986196	0.996531	0.00150916	-0.627406	PC aa
PC aa C36:6	sexM	84	42	0.00749594	-0.577996	0.592885	0.305991	0.0708667	0.309049	0.980579	0.996531	0.00150916	0.752411	PC aa
PC aa C42:0	sexM	84	42	0.0233593	-0.566429	0.612799	0.307852	0.0115335	0.20186	0.939906	0.996531	0.00150916	2.36343	PC aa
PC ae C32:1	sexM	84	42	0.0365559	-0.607049	0.680073	0.33594	0.0537315	0.535056	0.913885	0.996531	0.00150916	3.72323	PC ae
PC ae C34:0	sexM	84	42	0.0218531	-0.552912	0.596466	0.300252	0.117683	0.35017	0.942347	0.996531	0.00150916	2.20936	PC ae
PC ae C34:1	sexM	84	42	0.00394019	-0.578405	0.586287	0.304418	0.0914125	0.344341	0.989737	0.996531	0.00150916	0.394796	PC ae
PC ae C36:0	sexM	84	42	-0.0329862	-0.683988	0.618149	0.339756	0.0694922	0.579519	0.923134	0.996531	0.00150916	-3.24481	PC ae
PC ae C36:2	sexM	84	42	0.0286873	-0.58853	0.645896	0.322567	0.021163	0.342163	0.929577	0.996531	0.00150916	2.91028	PC ae
PC ae C38:0	sexM	84	42	-0.019593	-0.63485	0.595665	0.321419	0.0752644	0.447352	0.951694	0.996531	0.00150916	-1.94023	PC ae
PC ae C40:1	sexM	84	42	0.0473054	-0.612955	0.707883	0.344139	0.00482072	0.492475	0.89137	0.996531	0.00150916	4.84422	PC ae
SM (OH) C22:2	sexM	84	42	0.0648866	-0.475705	0.607088	0.284813	0.0192104	0.0538477	0.820965	0.996531	0.00150916	6.7038	SM
SM C16:0	sexM	84	42	0.0664972	-0.555546	0.688698	0.324636	0.151106	0.613528	0.838724	0.996531	0.00150916	6.8758	SM
SM C18:1	sexM	84	42	0.0369155	-0.621912	0.695303	0.343053	0.0196979	0.526552	0.914859	0.996531	0.00150916	3.76054	SM
SM C26:0	sexM	84	42	0.0530349	-0.529603	0.635482	0.304504	0.0232303	0.204739	0.862625	0.996531	0.00150916	5.44664	SM
SM C26:1	sexM	84	42	0.0897424	-0.499982	0.679602	0.308341	0.00565026	0.200005	0.772533	0.996531	0.00150916	9.38925	SM
H1	sexM	84	42	0.00137349	-0.599131	0.601915	0.313938	0.0195311	0.271239	0.996531	0.996531	0.00150916	0.137443	Sugars
