# Supplementary material for: A Metabolomics-Based Investigation of the Effects of a Short-Term Body Weight Reduction Program in a Cohort of Adolescents with Obesity: A Prospective Interventional Clinical Study
Source: Nutrients. 2023 Jan 19;15(3):529. doi: 10.3390/nu15030529 (PMC9921209; doi:10.3390/nu15030529)
Supplement: Supplementary file 1 [file nutrients-15-00529-s001.zip › 2022-07-12_PRG_Supplementary_material_GF/S24_PRG_lmer_cortisol_8.xlsx]

## Sheet: S24_PRG_lmer_cortisol_8
Dependent	Independent	N_observations	N_groups	beta	beta_confint2.5	beta_confint97.5	SE	adj_R_sqrd_marginal	adj_R_sqrd_conditional	Pvalue	FDR_Pvalue	negative_log10fdr	variation_perc	Category
t4-OH-Pro	(Intercept)	84	42	4.1209	1.57702	6.66299	1.32296	0.350835	0.578124	0.00346114	0.388013	0.411153	6061.49	Biogenic Amines
PC aa C36:4	(Intercept)	84	42	-4.54425	-7.53831	-1.55361	1.55419	0.189994	0.662703	0.00579125	0.388013	0.411153	-98.9372	PC aa
lysoPC a C20:4	(Intercept)	84	42	-4.37528	-7.48192	-1.26435	1.61462	0.14823	0.612862	0.00993895	0.44394	0.352676	-98.7415	lysoPC
SM C22:3	(Intercept)	84	42	-4.07419	-7.10949	-1.03674	1.57895	0.104836	0.467578	0.0137748	0.461455	0.335871	-98.2994	SM
Asn	(Intercept)	84	42	-3.45156	-6.50182	-0.399865	1.58644	0.0952084	0.458417	0.0356819	0.50173	0.29953	-96.8304	Aminoacids
lysoPC a C18:2	(Intercept)	84	42	-3.07564	-6.04256	-0.109469	1.54402	0.0620179	0.316841	0.0534092	0.50173	0.29953	-95.384	lysoPC
PC aa C36:5	(Intercept)	84	42	-3.40039	-6.36228	-0.432725	1.54207	0.0734914	0.342237	0.0333837	0.50173	0.29953	-96.664	PC aa
PC aa C38:4	(Intercept)	84	42	-2.96777	-5.77938	-0.153449	1.46512	0.0579411	0.194292	0.0497155	0.50173	0.29953	-94.8582	PC aa
PC aa C38:5	(Intercept)	84	42	-3.24344	-6.05266	-0.43167	1.46373	0.0665488	0.209887	0.0326134	0.50173	0.29953	-96.0971	PC aa
PC ae C36:4	(Intercept)	84	42	-3.25596	-6.44019	-0.0600364	1.6553	0.104721	0.621362	0.0563045	0.50173	0.29953	-96.1456	PC ae
PC ae C38:0	(Intercept)	84	42	-3.19074	-6.25424	-0.123172	1.5938	0.0828211	0.442467	0.0522271	0.50173	0.29953	-95.8858	PC ae
PC ae C38:4	(Intercept)	84	42	-3.22028	-6.01771	-0.418677	1.45732	0.0961513	0.263879	0.0330568	0.50173	0.29953	-96.0056	PC ae
PC ae C38:5	(Intercept)	84	42	-3.27947	-6.17631	-0.380371	1.50877	0.0680547	0.277549	0.0358982	0.50173	0.29953	-96.2352	PC ae
PC ae C38:6	(Intercept)	84	42	-3.43493	-6.82249	-0.0377408	1.75894	0.0866481	0.747122	0.0579527	0.50173	0.29953	-96.7772	PC ae
PC ae C40:6	(Intercept)	84	42	-2.99435	-6.02989	0.045233	1.58006	0.0546604	0.360939	0.0654961	0.50173	0.29953	-94.9931	PC ae
PC ae C44:5	(Intercept)	84	42	-3.44675	-6.78868	-0.108271	1.73356	0.101719	0.67851	0.0537645	0.50173	0.29953	-96.8151	PC ae
PC ae C44:6	(Intercept)	84	42	-2.75975	-5.57681	0.0617497	1.467	0.139169	0.353445	0.0673965	0.50173	0.29953	-93.6692	PC ae
SM (OH) C24:1	(Intercept)	84	42	-2.66333	-5.36049	0.0377402	1.40609	0.0546071	0.104242	0.0656754	0.50173	0.29953	-93.0284	SM
PC aa C26:0	(Intercept)	84	42	-2.69513	-5.54001	0.151835	1.4816	0.120415	0.328264	0.0766342	0.513449	0.289503	-93.2467	PC aa
SM (OH) C22:1	(Intercept)	84	42	-2.57832	-5.28858	0.134936	1.4129	0.0454437	0.0944535	0.0756904	0.513449	0.289503	-92.4098	SM
PC ae C36:5	(Intercept)	84	42	-2.82501	-5.87921	0.229924	1.58946	0.0494227	0.360694	0.0833967	0.53215	0.273966	-94.0692	PC ae
PC aa C36:3	(Intercept)	84	42	-2.51258	-5.30494	0.282628	1.45532	0.0427074	0.149369	0.0921902	0.549671	0.259897	-91.8941	PC aa
PC aa C36:6	(Intercept)	84	42	-2.59214	-5.49645	0.31566	1.51231	0.0837752	0.313423	0.0944155	0.549671	0.259897	-92.514	PC aa
SM C24:1	(Intercept)	84	42	-2.37336	-5.06522	0.320023	1.40155	0.0353355	0.0579257	0.0984485	0.549671	0.259897	-90.6833	SM
PC aa C34:1	(Intercept)	84	42	-2.56861	-5.55377	0.416068	1.55258	0.108068	0.421313	0.106007	0.568195	0.245503	-92.3358	PC aa
Cit	(Intercept)	84	42	-2.33785	-5.31303	0.640958	1.5491	0.0495847	0.302876	0.139281	0.59443	0.2259	-90.3465	Aminoacids
lysoPC a C24:0	(Intercept)	84	42	2.46882	-0.49336	5.43703	1.54211	0.0963638	0.37369	0.117438	0.59443	0.2259	1080.85	lysoPC
PC aa C34:3	(Intercept)	84	42	-2.30786	-5.21262	0.599149	1.51294	0.0410224	0.229591	0.135187	0.59443	0.2259	-90.0526	PC aa
PC aa C34:4	(Intercept)	84	42	-2.34206	-5.25236	0.573949	1.51472	0.13453	0.438209	0.130107	0.59443	0.2259	-90.3871	PC aa
PC ae C44:3	(Intercept)	84	42	2.53925	-0.533625	5.61458	1.59929	0.0436175	0.361751	0.120445	0.59443	0.2259	1167.01	PC ae
SM (OH) C14:1	(Intercept)	84	42	-2.50575	-5.72259	0.722712	1.67195	0.111212	0.645048	0.141953	0.59443	0.2259	-91.8386	SM
SM C24:0	(Intercept)	84	42	-2.22364	-4.99813	0.554199	1.44612	0.0317129	0.113454	0.132196	0.59443	0.2259	-89.1785	SM
PC aa C38:6	(Intercept)	84	42	-2.31922	-5.35487	0.718152	1.58027	0.0329584	0.314673	0.150265	0.603505	0.219319	-90.165	PC aa
SM C16:0	(Intercept)	84	42	-2.4353	-5.65215	0.786472	1.67182	0.0912464	0.59	0.153128	0.603505	0.219319	-91.2429	SM
SM C26:0	(Intercept)	84	42	-2.10153	-4.97634	0.775282	1.49752	0.0421227	0.208155	0.16839	0.644693	0.190647	-87.773	SM
C0	(Intercept)	84	42	-2.33472	-5.76554	1.10912	1.78254	0.0358384	0.665203	0.19785	0.69768	0.156344	-90.3162	Acylcarnitines
PC aa C34:2	(Intercept)	84	42	-2.05785	-5.03491	0.919289	1.54826	0.120719	0.463963	0.191528	0.69768	0.156344	-87.2272	PC aa
SM C18:0	(Intercept)	84	42	-2.2341	-5.51336	1.03956	1.70222	0.0354911	0.527255	0.197092	0.69768	0.156344	-89.2911	SM
PC aa C28:1	(Intercept)	84	42	-1.83654	-4.61871	0.949486	1.44941	0.115906	0.281025	0.21264	0.730611	0.136314	-84.0633	PC aa
lysoPC a C18:1	(Intercept)	84	42	-2.14464	-5.49908	1.21476	1.74262	0.0511552	0.623626	0.225732	0.737758	0.132086	-88.289	lysoPC
PC aa C24:0	(Intercept)	84	42	2.14324	-1.19807	5.48934	1.73519	0.10548	0.685764	0.224088	0.737758	0.132086	752.702	PC aa
PC aa C36:2	(Intercept)	84	42	-1.81028	-4.72849	1.11077	1.5202	0.0208358	0.198066	0.240904	0.768599	0.1143	-83.6392	PC aa
C14:1	(Intercept)	84	42	-2.04923	-5.41445	1.31885	1.74796	0.0408331	0.607798	0.248086	0.773106	0.111761	-87.1166	Acylcarnitines
Orn	(Intercept)	84	42	-1.92226	-5.17012	1.32671	1.68789	0.0460222	0.529276	0.261704	0.777548	0.109273	-85.3724	Aminoacids
PC aa C32:0	(Intercept)	84	42	-1.89207	-5.14633	1.36066	1.6903	0.0488116	0.569061	0.269939	0.777548	0.109273	-84.924	PC aa
PC aa C36:1	(Intercept)	84	42	-1.67846	-4.61072	1.25764	1.52739	0.0248912	0.218405	0.278525	0.777548	0.109273	-81.3339	PC aa
PC aa C40:1	(Intercept)	84	42	2.08444	-1.39861	5.5883	1.80939	0.0365427	0.696742	0.256248	0.777548	0.109273	704.009	PC aa
PC ae C34:1	(Intercept)	84	42	-1.74852	-4.773	1.27684	1.57369	0.0714183	0.374386	0.273291	0.777548	0.109273	-82.5969	PC ae
SM C20:2	(Intercept)	84	42	-1.43269	-4.00593	1.14055	1.32997	0.107984	0.107984	0.284614	0.778331	0.108836	-76.1334	SM
PC aa C38:3	(Intercept)	84	42	-1.52436	-4.38783	1.34217	1.49206	0.0158532	0.147102	0.31322	0.839429	0.0760162	-78.2239	PC aa
PC aa C38:1	(Intercept)	84	42	1.69468	-1.65865	5.05811	1.74356	0.0266989	0.547658	0.337042	0.840409	0.0755091	444.489	PC aa
PC ae C34:0	(Intercept)	84	42	-1.47452	-4.41067	1.46551	1.52853	0.11238	0.38141	0.340651	0.840409	0.0755091	-77.1111	PC ae
PC ae C36:2	(Intercept)	84	42	-1.61949	-4.7157	1.48078	1.61162	0.0177382	0.332117	0.321121	0.840409	0.0755091	-80.2	PC ae
SM (OH) C16:1	(Intercept)	84	42	-1.73944	-5.19051	1.70711	1.78929	0.0481791	0.70107	0.336924	0.840409	0.0755091	-82.4381	SM
SM C18:1	(Intercept)	84	42	-1.65183	-4.9812	1.67095	1.72771	0.0185614	0.527164	0.344944	0.840409	0.0755091	-80.8301	SM
ADMA	(Intercept)	84	42	1.28294	-1.40998	3.97586	1.39183	0.0260704	0.0260704	0.359423	0.853862	0.0686124	260.723	Biogenic Amines
PC aa C40:6	(Intercept)	84	42	-1.56487	-4.86895	1.74446	1.71789	0.0153164	0.503928	0.367894	0.853862	0.0686124	-79.0884	PC aa
PC aa C42:6	(Intercept)	84	42	1.61244	-1.84196	5.08903	1.79411	0.0729241	0.745504	0.374234	0.853862	0.0686124	401.501	PC aa
PC ae C32:1	(Intercept)	84	42	-1.54072	-4.8529	1.77177	1.7205	0.0478935	0.562763	0.375954	0.853862	0.0686124	-78.5774	PC ae
Asp	(Intercept)	84	42	0.882793	-2.72515	4.49666	1.87128	0.0343221	0.822805	0.639675	0.866098	0.0624331	141.764	Aminoacids
Gln	(Intercept)	84	42	0.852955	-2.5465	4.22444	1.7505	0.147683	0.800888	0.628776	0.866098	0.0624331	134.657	Aminoacids
Gly	(Intercept)	84	42	-0.73772	-3.84392	2.36619	1.61455	0.0568513	0.437052	0.650262	0.866098	0.0624331	-52.1797	Aminoacids
Ile	(Intercept)	84	42	-1.37736	-4.49979	1.74758	1.62339	0.101059	0.526703	0.401359	0.866098	0.0624331	-74.7757	Aminoacids
Leu	(Intercept)	84	42	-1.30172	-4.26174	1.66414	1.54132	0.0636374	0.324783	0.403521	0.866098	0.0624331	-72.7937	Aminoacids
Met	(Intercept)	84	42	-1.41026	-4.93995	2.11617	1.83022	0.0179084	0.706528	0.445568	0.866098	0.0624331	-75.592	Aminoacids
Thr	(Intercept)	84	42	-0.97705	-4.20939	2.25326	1.67993	0.00816819	0.421399	0.564157	0.866098	0.0624331	-62.358	Aminoacids
Trp	(Intercept)	84	42	-1.12709	-4.32662	2.07672	1.66425	0.0407694	0.451201	0.502237	0.866098	0.0624331	-67.6027	Aminoacids
Tyr	(Intercept)	84	42	0.751966	-2.23231	3.74296	1.55424	0.00471135	0.215571	0.63121	0.866098	0.0624331	112.117	Aminoacids
Creatinine	(Intercept)	84	42	-0.754227	-4.00437	2.49761	1.69052	0.0203645	0.465444	0.658037	0.866098	0.0624331	-52.9626	Biogenic Amines
Taurine	(Intercept)	84	42	-0.729967	-3.60815	2.14985	1.49933	0.0317896	0.189229	0.629067	0.866098	0.0624331	-51.8075	Biogenic Amines
lysoPC a C16:0	(Intercept)	84	42	-1.28247	-4.75213	2.20307	1.80254	0.0326016	0.687426	0.480968	0.866098	0.0624331	-72.2649	lysoPC
lysoPC a C16:1	(Intercept)	84	42	-0.710554	-3.50757	2.08799	1.45781	0.0113506	0.0883082	0.628687	0.866098	0.0624331	-50.8628	lysoPC
lysoPC a C17:0	(Intercept)	84	42	-1.07347	-4.53194	2.39768	1.79721	0.00796123	0.624937	0.55372	0.866098	0.0624331	-65.8181	lysoPC
PC aa C30:0	(Intercept)	84	42	-1.05193	-4.2191	2.12502	1.64735	0.0659205	0.499982	0.526813	0.866098	0.0624331	-65.0736	PC aa
PC aa C30:2	(Intercept)	84	42	0.848805	-1.72813	3.42574	1.33188	0.105501	0.105501	0.525752	0.866098	0.0624331	133.685	PC aa
PC aa C32:2	(Intercept)	84	42	-0.6565	-3.49323	2.18284	1.4776	0.0833046	0.259114	0.659268	0.866098	0.0624331	-48.1336	PC aa
PC aa C32:3	(Intercept)	84	42	0.704986	-1.93889	3.34886	1.36648	0.0600299	0.0600299	0.607337	0.866098	0.0624331	102.382	PC aa
PC aa C36:0	(Intercept)	84	42	1.42735	-2.08112	4.93593	1.82059	0.0125934	0.673062	0.43771	0.866098	0.0624331	316.765	PC aa
PC aa C38:0	(Intercept)	84	42	-0.980667	-4.13489	2.17718	1.64132	0.00948245	0.361762	0.553613	0.866098	0.0624331	-62.4939	PC aa
PC aa C40:2	(Intercept)	84	42	1.30825	-2.27311	4.90689	1.85931	0.0386779	0.795881	0.485777	0.866098	0.0624331	269.97	PC aa
PC aa C40:3	(Intercept)	84	42	1.13443	-2.54185	4.83373	1.90792	0.0245376	0.864599	0.555469	0.866098	0.0624331	210.94	PC aa
PC aa C40:5	(Intercept)	84	42	-1.11707	-4.06741	1.83762	1.53607	0.0837493	0.342178	0.471413	0.866098	0.0624331	-67.2762	PC aa
PC aa C42:0	(Intercept)	84	42	-1.13329	-4.06423	1.79772	1.52632	0.0401377	0.237125	0.462261	0.866098	0.0624331	-67.8029	PC aa
PC aa C42:2	(Intercept)	84	42	1.28338	-2.17948	4.76235	1.79901	0.0489806	0.693639	0.479806	0.866098	0.0624331	260.883	PC aa
PC aa C42:4	(Intercept)	84	42	1.44888	-2.17893	5.09318	1.88271	0.0392649	0.844307	0.446091	0.866098	0.0624331	325.834	PC aa
PC aa C42:5	(Intercept)	84	42	-0.846428	-4.41756	2.74734	1.85434	0.0264691	0.775585	0.650553	0.866098	0.0624331	-57.1056	PC aa
PC ae C30:1	(Intercept)	84	42	-1.11755	-3.81703	1.58194	1.39522	0.0214833	0.0214833	0.425516	0.866098	0.0624331	-67.2918	PC ae
PC ae C30:2	(Intercept)	84	42	1.34694	-1.81299	4.51358	1.64414	0.0331443	0.415541	0.417591	0.866098	0.0624331	284.565	PC ae
PC ae C32:2	(Intercept)	84	42	0.860045	-2.3407	4.06291	1.66412	0.044438	0.47795	0.608179	0.866098	0.0624331	136.327	PC ae
PC ae C34:2	(Intercept)	84	42	-0.901297	-3.92379	2.12838	1.57298	0.0888647	0.416108	0.569917	0.866098	0.0624331	-59.3957	PC ae
PC ae C36:0	(Intercept)	84	42	-1.39333	-4.72088	1.94083	1.7298	0.0262887	0.548137	0.425393	0.866098	0.0624331	-75.1752	PC ae
PC ae C36:1	(Intercept)	84	42	1.14791	-2.47413	4.78941	1.88043	0.0242963	0.800674	0.545045	0.866098	0.0624331	215.159	PC ae
PC ae C36:3	(Intercept)	84	42	-0.922117	-3.76398	1.9234	1.48044	0.0907727	0.273542	0.537008	0.866098	0.0624331	-60.2324	PC ae
PC ae C38:1	(Intercept)	84	42	1.07883	-2.42209	4.59498	1.81831	0.0455573	0.729644	0.55635	0.866098	0.0624331	194.124	PC ae
PC ae C40:3	(Intercept)	84	42	0.800551	-2.65839	4.2733	1.79663	0.0615261	0.718373	0.658331	0.866098	0.0624331	122.677	PC ae
PC ae C42:1	(Intercept)	84	42	1.29676	-2.15634	4.76108	1.79387	0.0506761	0.680576	0.47402	0.866098	0.0624331	265.743	PC ae
PC ae C42:2	(Intercept)	84	42	1.23667	-2.28046	4.7732	1.82687	0.0573869	0.735987	0.502404	0.866098	0.0624331	244.413	PC ae
PC ae C42:3	(Intercept)	84	42	1.38119	-2.05294	4.82818	1.78454	0.0321023	0.637862	0.443561	0.866098	0.0624331	297.963	PC ae
PC ae C42:4	(Intercept)	84	42	1.00582	-2.37595	4.40241	1.75773	0.0510061	0.61684	0.570424	0.866098	0.0624331	173.415	PC ae
SM (OH) C22:2	(Intercept)	84	42	-0.773388	-3.54038	1.995	1.44248	0.0111291	0.0655554	0.594909	0.866098	0.0624331	-53.8553	SM
SM C16:1	(Intercept)	84	42	-1.32604	-4.72927	2.08245	1.76772	0.0364467	0.642331	0.457634	0.866098	0.0624331	-73.4474	SM
H1	(Intercept)	84	42	-0.820998	-3.81809	2.17602	1.56026	0.0169069	0.25533	0.60174	0.866098	0.0624331	-56.0008	Sugars
PC ae C44:4	(Intercept)	84	42	-0.661213	-3.65477	2.33501	1.55895	0.0431517	0.289207	0.673814	0.876612	0.0571924	-48.3775	PC ae
C18:1	(Intercept)	84	42	-0.57737	-3.63538	2.47656	1.58951	0.0747143	0.406148	0.718408	0.900951	0.0452986	-43.8627	Acylcarnitines
Pro	(Intercept)	84	42	-0.608558	-3.84641	2.62804	1.68192	0.0635291	0.536291	0.719416	0.900951	0.0452986	-45.5865	Aminoacids
Val	(Intercept)	84	42	-0.58924	-3.67504	2.50121	1.60643	0.00632647	0.30044	0.715736	0.900951	0.0452986	-44.5251	Aminoacids
lysoPC a C20:3	(Intercept)	84	42	0.590428	-2.4215	3.60813	1.56864	0.00959278	0.244131	0.708662	0.900951	0.0452986	80.4761	lysoPC
lysoPC a C26:0	(Intercept)	84	42	0.469179	-2.11427	3.04286	1.35184	0.105673	0.130761	0.730418	0.90626	0.0427472	59.8681	lysoPC
His	(Intercept)	84	42	-0.57615	-3.87565	2.73046	1.71583	0.00878565	0.48791	0.738818	0.908271	0.0417844	-43.7942	Aminoacids
Lys	(Intercept)	84	42	-0.534315	-3.75705	2.69715	1.67671	0.0203957	0.442751	0.751679	0.913527	0.0392788	-41.393	Aminoacids
Ser	(Intercept)	84	42	-0.544066	-4.10786	3.0285	1.85086	0.00946067	0.704041	0.770362	0.913527	0.0392788	-41.9617	Aminoacids
PC ae C38:2	(Intercept)	84	42	-0.527509	-3.96496	2.92784	1.78595	0.0420121	0.67803	0.769262	0.913527	0.0392788	-40.9927	PC ae
PC ae C40:1	(Intercept)	84	42	0.524043	-2.75223	3.80515	1.70342	0.0267051	0.501001	0.759976	0.913527	0.0392788	68.8841	PC ae
PC aa C42:1	(Intercept)	84	42	0.468222	-2.79936	3.74066	1.69875	0.0395478	0.519858	0.784275	0.921867	0.0353315	59.7151	PC aa
lysoPC a C28:1	(Intercept)	84	42	0.35739	-2.34575	3.06053	1.39711	0.0189283	0.0189283	0.798757	0.926062	0.03336	42.9593	lysoPC
PC aa C40:4	(Intercept)	84	42	0.409336	-2.70119	3.52813	1.61855	0.0720064	0.438082	0.801666	0.926062	0.03336	50.5817	PC aa
C2	(Intercept)	84	42	-0.408992	-3.65183	2.83597	1.68686	0.0139517	0.425643	0.809712	0.927363	0.0327504	-33.568	Acylcarnitines
Glu	(Intercept)	84	42	0.395254	-3.16656	3.98451	1.84816	0.0934551	0.906188	0.831734	0.936574	0.028458	48.4761	Aminoacids
PC ae C40:5	(Intercept)	84	42	-0.379435	-3.74166	2.98873	1.747	0.040377	0.605256	0.829178	0.936574	0.028458	-31.5752	PC ae
Arg	(Intercept)	84	42	0.317191	-3.1469	3.79534	1.7999	0.0275471	0.658473	0.861016	0.938018	0.0277889	37.3265	Aminoacids
Phe	(Intercept)	84	42	0.291362	-2.88258	3.47295	1.65143	0.0279753	0.41531	0.860862	0.938018	0.0277889	33.8248	Aminoacids
PC ae C30:0	(Intercept)	84	42	0.281106	-2.73517	3.30407	1.57067	0.0390376	0.299335	0.858887	0.938018	0.0277889	32.4594	PC ae
PC ae C40:2	(Intercept)	84	42	0.335717	-3.14263	3.82978	1.80742	0.0100161	0.644745	0.853597	0.938018	0.0277889	39.8943	PC ae
PC ae C34:3	(Intercept)	84	42	-0.225249	-3.63922	3.18736	1.77153	0.0384574	0.660968	0.89947	0.958742	0.0182982	-20.1682	PC ae
PC ae C38:3	(Intercept)	84	42	-0.223368	-3.67556	3.23854	1.79326	0.034138	0.672081	0.901504	0.958742	0.0182982	-20.0179	PC ae
SM C26:1	(Intercept)	84	42	-0.219634	-3.20468	2.76309	1.55345	0.0209227	0.240761	0.888296	0.958742	0.0182982	-19.7187	SM
PC ae C42:5	(Intercept)	84	42	0.181646	-3.15792	3.52877	1.73524	0.0742353	0.635292	0.91716	0.967712	0.0142538	19.919	PC ae
Ala	(Intercept)	84	42	0.0486803	-3.37409	3.47488	1.7782	0.000959513	0.573189	0.978298	0.985653	0.00627581	4.98847	Aminoacids
Kynurenine	(Intercept)	84	42	-0.0893957	-3.05982	2.87974	1.54698	0.0323076	0.263547	0.954226	0.985653	0.00627581	-8.55164	Biogenic Amines
lysoPC a C18:0	(Intercept)	84	42	-0.0588005	-3.41841	3.31677	1.74668	0.0243105	0.56285	0.973316	0.985653	0.00627581	-5.71051	lysoPC
lysoPC a C26:1	(Intercept)	84	42	0.0702549	-3.06105	3.20719	1.62802	0.124898	0.564175	0.965797	0.985653	0.00627581	7.27816	lysoPC
PC aa C32:1	(Intercept)	84	42	0.0811402	-3.1831	3.3487	1.69678	0.0454213	0.521905	0.962101	0.985653	0.00627581	8.45229	PC aa
PC ae C40:4	(Intercept)	84	42	-0.0837727	-3.5435	3.39041	1.79751	0.0361011	0.673807	0.963063	0.985653	0.00627581	-8.03597	PC ae
lysoPC a C28:0	(Intercept)	84	42	-0.0210452	-3.05815	3.01922	1.58212	0.033196	0.29365	0.989457	0.989457	0.0046031	-2.08253	lysoPC
Asn	age	84	42	0.193384	0.00490929	0.382035	0.098046	0.0952084	0.458417	0.055609	0.677	0.169411	21.3348	Aminoacids
Cit	age	84	42	0.151704	-0.032625	0.335675	0.0957936	0.0495847	0.302876	0.121254	0.677	0.169411	16.3815	Aminoacids
t4-OH-Pro	age	84	42	-0.232518	-0.389629	-0.0749131	0.0817802	0.350835	0.578124	0.00707908	0.677	0.169411	-20.7465	Biogenic Amines
lysoPC a C18:2	age	84	42	0.185095	0.00151397	0.368458	0.0954771	0.0620179	0.316841	0.0597517	0.677	0.169411	20.3333	lysoPC
lysoPC a C20:4	age	84	42	0.252031	0.0600908	0.44404	0.0997226	0.14823	0.612862	0.0156122	0.677	0.169411	28.6636	lysoPC
lysoPC a C24:0	age	84	42	-0.188188	-0.371915	-0.00501567	0.0953454	0.0963638	0.37369	0.055448	0.677	0.169411	-17.1541	lysoPC
PC aa C24:0	age	84	42	-0.179181	-0.385893	0.027012	0.107116	0.10548	0.685764	0.102252	0.677	0.169411	-16.4046	PC aa
PC aa C36:3	age	84	42	0.14363	-0.0291871	0.316466	0.0900507	0.0427074	0.149369	0.11874	0.677	0.169411	15.4457	PC aa
PC aa C36:4	age	84	42	0.228334	0.0437598	0.413833	0.0959728	0.189994	0.662703	0.0224299	0.677	0.169411	25.6505	PC aa
PC aa C36:5	age	84	42	0.194611	0.0112583	0.377765	0.0953493	0.0734914	0.342237	0.0479721	0.677	0.169411	21.4838	PC aa
PC aa C38:4	age	84	42	0.171276	-0.00268841	0.345325	0.0906457	0.0579411	0.194292	0.066246	0.677	0.169411	18.6819	PC aa
PC aa C38:5	age	84	42	0.186779	0.0129592	0.360653	0.0905561	0.0665488	0.209887	0.0458147	0.677	0.169411	20.5361	PC aa
PC ae C36:5	age	84	42	0.171361	-0.0173734	0.360523	0.0982639	0.0494227	0.360694	0.0890814	0.677	0.169411	18.692	PC ae
PC ae C38:0	age	84	42	0.176291	-0.0131981	0.365667	0.0985048	0.0828211	0.442467	0.0811619	0.677	0.169411	19.2785	PC ae
PC ae C38:4	age	84	42	0.160905	-0.0122394	0.333976	0.0901482	0.0961513	0.263879	0.0819907	0.677	0.169411	17.4573	PC ae
PC ae C38:5	age	84	42	0.19671	0.0175546	0.376037	0.0933155	0.0680547	0.277549	0.041488	0.677	0.169411	21.739	PC ae
PC ae C38:6	age	84	42	0.189339	-0.0201359	0.398436	0.108542	0.0866481	0.747122	0.0888348	0.677	0.169411	20.845	PC ae
PC ae C40:6	age	84	42	0.176494	-0.0112476	0.364246	0.0976844	0.0546604	0.360939	0.0784432	0.677	0.169411	19.3027	PC ae
PC ae C44:3	age	84	42	-0.159655	-0.350088	0.0302755	0.0988694	0.0436175	0.361751	0.114377	0.677	0.169411	-14.7562	PC ae
PC ae C44:5	age	84	42	0.172586	-0.0336055	0.37876	0.107019	0.101719	0.67851	0.114756	0.677	0.169411	18.8373	PC ae
SM (OH) C22:1	age	84	42	0.149903	-0.0179175	0.317649	0.0874467	0.0454437	0.0944535	0.0943643	0.677	0.169411	16.1721	SM
SM (OH) C24:1	age	84	42	0.14297	-0.0240054	0.309902	0.0870245	0.0546071	0.104242	0.108427	0.677	0.169411	15.3695	SM
SM C22:3	age	84	42	0.235343	0.0478121	0.423184	0.0975814	0.104836	0.467578	0.0206734	0.677	0.169411	26.5343	SM
SM C24:1	age	84	42	0.146931	-0.0196897	0.313709	0.0867535	0.0353355	0.0579257	0.0983334	0.677	0.169411	15.8274	SM
PC ae C36:4	age	84	42	0.158108	-0.0389322	0.354799	0.102219	0.104721	0.621362	0.129924	0.696393	0.157146	17.1293	PC ae
C0	age	84	42	0.1344	-0.0780502	0.346203	0.110037	0.0358384	0.665203	0.229141	0.799141	0.0973764	14.385	Acylcarnitines
C14:1	age	84	42	0.107943	-0.0999757	0.315767	0.107935	0.0408331	0.607798	0.32333	0.799141	0.0973764	11.3984	Acylcarnitines
Orn	age	84	42	0.134294	-0.06667	0.334799	0.104266	0.0460222	0.529276	0.205281	0.799141	0.0973764	14.3729	Aminoacids
lysoPC a C18:1	age	84	42	0.136921	-0.0706206	0.343988	0.107598	0.0511552	0.623626	0.210603	0.799141	0.0973764	14.6737	lysoPC
lysoPC a C26:0	age	84	42	-0.0906738	-0.249553	0.0696916	0.0836747	0.105673	0.130761	0.285167	0.799141	0.0973764	-8.66844	lysoPC
PC aa C26:0	age	84	42	0.10907	-0.0673265	0.285017	0.0916312	0.120415	0.328264	0.241106	0.799141	0.0973764	11.5241	PC aa
PC aa C30:2	age	84	42	-0.112221	-0.271742	0.0473009	0.0824484	0.105501	0.105501	0.177303	0.799141	0.0973764	-10.6153	PC aa
PC aa C32:3	age	84	42	-0.0886848	-0.25235	0.0749803	0.0845899	0.0600299	0.0600299	0.297607	0.799141	0.0973764	-8.4866	PC aa
PC aa C34:1	age	84	42	0.106719	-0.0777897	0.291227	0.095974	0.108068	0.421313	0.272859	0.799141	0.0973764	11.2622	PC aa
PC aa C34:2	age	84	42	0.0852414	-0.098648	0.269459	0.0956907	0.120719	0.463963	0.378461	0.799141	0.0973764	8.89799	PC aa
PC aa C34:3	age	84	42	0.127171	-0.0525837	0.306868	0.0935844	0.0410224	0.229591	0.181892	0.799141	0.0973764	13.5611	PC aa
PC aa C34:4	age	84	42	0.0869137	-0.0931535	0.266862	0.0936342	0.13453	0.438209	0.358938	0.799141	0.0973764	9.08026	PC aa
PC aa C36:1	age	84	42	0.0920165	-0.0894827	0.273413	0.0944778	0.0248912	0.218405	0.336019	0.799141	0.0973764	9.63829	PC aa
PC aa C36:2	age	84	42	0.115139	-0.0654452	0.2957	0.0940393	0.0208358	0.198066	0.228082	0.799141	0.0973764	12.203	PC aa
PC aa C36:6	age	84	42	0.125016	-0.054838	0.304619	0.0935246	0.0837752	0.313423	0.188958	0.799141	0.0973764	13.3166	PC aa
PC aa C38:1	age	84	42	-0.121516	-0.329615	0.085613	0.107691	0.0266989	0.547658	0.265991	0.799141	0.0973764	-11.4423	PC aa
PC aa C38:3	age	84	42	0.0835765	-0.0937702	0.260744	0.0923164	0.0158532	0.147102	0.370787	0.799141	0.0973764	8.71683	PC aa
PC aa C38:6	age	84	42	0.138223	-0.0494348	0.326136	0.0977107	0.0329584	0.314673	0.165091	0.799141	0.0973764	14.8232	PC aa
PC aa C40:1	age	84	42	-0.144024	-0.360157	0.0709458	0.111676	0.0365427	0.696742	0.204638	0.799141	0.0973764	-13.4133	PC aa
PC aa C40:2	age	84	42	-0.101461	-0.323443	0.119464	0.114697	0.0386779	0.795881	0.381679	0.799141	0.0973764	-9.64837	PC aa
PC aa C42:2	age	84	42	-0.113029	-0.327851	0.100707	0.11104	0.0489806	0.693639	0.314885	0.799141	0.0973764	-10.6875	PC aa
PC aa C42:4	age	84	42	-0.10947	-0.334212	0.114258	0.116109	0.0392649	0.844307	0.351434	0.799141	0.0973764	-10.3691	PC aa
PC aa C42:6	age	84	42	-0.143729	-0.358226	0.0694348	0.110711	0.0729241	0.745504	0.201694	0.799141	0.0973764	-13.3877	PC aa
PC ae C30:2	age	84	42	-0.108511	-0.304127	0.0867959	0.101615	0.0331443	0.415541	0.292046	0.799141	0.0973764	-10.2831	PC ae
PC ae C32:2	age	84	42	-0.0909875	-0.288805	0.106831	0.102823	0.044438	0.47795	0.381553	0.799141	0.0973764	-8.69709	PC ae
PC ae C36:2	age	84	42	0.101421	-0.0901049	0.2929	0.0996372	0.0177382	0.332117	0.314923	0.799141	0.0973764	10.6743	PC ae
PC ae C42:1	age	84	42	-0.114245	-0.328256	0.0988785	0.11073	0.0506761	0.680576	0.308449	0.799141	0.0973764	-10.7961	PC ae
PC ae C42:2	age	84	42	-0.115763	-0.334262	0.101294	0.112735	0.0573869	0.735987	0.310725	0.799141	0.0973764	-10.9313	PC ae
PC ae C42:3	age	84	42	-0.109927	-0.322815	0.102084	0.110175	0.0321023	0.637862	0.324446	0.799141	0.0973764	-10.4101	PC ae
PC ae C42:4	age	84	42	-0.100982	-0.310926	0.107852	0.108535	0.0510061	0.61684	0.357803	0.799141	0.0973764	-9.60503	PC ae
PC ae C44:6	age	84	42	0.107461	-0.0671727	0.281688	0.0907232	0.139169	0.353445	0.243309	0.799141	0.0973764	11.3447	PC ae
SM (OH) C14:1	age	84	42	0.13748	-0.0616016	0.336153	0.103236	0.111212	0.645048	0.190594	0.799141	0.0973764	14.7379	SM
SM (OH) C16:1	age	84	42	0.102538	-0.110083	0.315755	0.110435	0.0481791	0.70107	0.358789	0.799141	0.0973764	10.7979	SM
SM C16:0	age	84	42	0.114114	-0.084789	0.312817	0.103254	0.0912464	0.59	0.275739	0.799141	0.0973764	12.088	SM
SM C18:0	age	84	42	0.122943	-0.0792422	0.326004	0.10515	0.0354911	0.527255	0.249415	0.799141	0.0973764	13.082	SM
SM C18:1	age	84	42	0.0950653	-0.110156	0.301176	0.10672	0.0185614	0.527164	0.37849	0.799141	0.0973764	9.97306	SM
SM C20:2	age	84	42	0.0731223	-0.0861704	0.232415	0.0823301	0.107984	0.107984	0.377117	0.799141	0.0973764	7.58621	SM
SM C24:0	age	84	42	0.12729	-0.0445088	0.298989	0.0894911	0.0317129	0.113454	0.162794	0.799141	0.0973764	13.5747	SM
SM C26:0	age	84	42	0.10393	-0.0740224	0.28177	0.0926393	0.0421227	0.208155	0.268688	0.799141	0.0973764	10.9523	SM
Gly	age	84	42	0.0871579	-0.10484	0.278961	0.0997824	0.0568513	0.437052	0.387705	0.799269	0.0973068	9.1069	Aminoacids
Met	age	84	42	0.0834389	-0.134106	0.301415	0.112953	0.0179084	0.706528	0.464436	0.79967	0.0970894	8.70188	Aminoacids
Pro	age	84	42	0.0737632	-0.126156	0.273781	0.103898	0.0635291	0.536291	0.481883	0.79967	0.0970894	7.65518	Aminoacids
lysoPC a C26:1	age	84	42	-0.072103	-0.265955	0.121309	0.10057	0.124898	0.564175	0.477614	0.79967	0.0970894	-6.95649	lysoPC
PC aa C28:1	age	84	42	0.0686459	-0.10393	0.24079	0.089658	0.115906	0.281025	0.448467	0.79967	0.0970894	7.10569	PC aa
PC aa C32:0	age	84	42	0.0822285	-0.118512	0.283742	0.104396	0.0488116	0.569061	0.435699	0.79967	0.0970894	8.57039	PC aa
PC aa C36:0	age	84	42	-0.0845922	-0.30112	0.131995	0.112377	0.0125934	0.673062	0.456033	0.79967	0.0970894	-8.1113	PC aa
PC aa C40:3	age	84	42	-0.0858237	-0.313917	0.140867	0.117648	0.0245376	0.864599	0.469941	0.79967	0.0970894	-8.22439	PC aa
PC aa C40:4	age	84	42	-0.0739316	-0.266902	0.118338	0.100033	0.0720064	0.438082	0.464237	0.79967	0.0970894	-7.12648	PC aa
PC aa C40:6	age	84	42	0.0895793	-0.11469	0.293773	0.106125	0.0153164	0.503928	0.403695	0.79967	0.0970894	9.37141	PC aa
PC ae C34:1	age	84	42	0.0712344	-0.115894	0.25816	0.0972895	0.0714183	0.374386	0.468373	0.79967	0.0970894	7.38329	PC ae
PC ae C36:0	age	84	42	0.0834557	-0.122273	0.289069	0.106841	0.0262887	0.548137	0.439387	0.79967	0.0970894	8.70371	PC ae
PC ae C36:1	age	84	42	-0.0925214	-0.317179	0.130901	0.115995	0.0242963	0.800674	0.429811	0.79967	0.0970894	-8.83703	PC ae
PC ae C38:1	age	84	42	-0.0846797	-0.301744	0.131355	0.112209	0.0455573	0.729644	0.454904	0.79967	0.0970894	-8.11935	PC ae
PC ae C40:3	age	84	42	-0.0814661	-0.29589	0.131992	0.110881	0.0615261	0.718373	0.466829	0.79967	0.0970894	-7.8236	PC ae
SM (OH) C22:2	age	84	42	0.0631717	-0.108076	0.234507	0.0892763	0.0111291	0.0655554	0.483382	0.79967	0.0970894	6.52097	SM
H1	age	84	42	0.0703255	-0.115228	0.255597	0.0964932	0.0169069	0.25533	0.470446	0.79967	0.0970894	7.28574	Sugars
Asp	age	84	42	-0.0802535	-0.303114	0.142291	0.115417	0.0343221	0.822805	0.490872	0.802157	0.0957405	-7.71176	Aminoacids
SM C16:1	age	84	42	0.0729029	-0.137343	0.283123	0.109134	0.0364467	0.642331	0.508008	0.820157	0.0861027	7.56261	SM
ADMA	age	84	42	-0.0559831	-0.222684	0.110718	0.0861591	0.0260704	0.0260704	0.517706	0.825865	0.0830909	-5.44448	Biogenic Amines
Ile	age	84	42	0.0638221	-0.129066	0.25691	0.100297	0.101059	0.526703	0.528247	0.826096	0.0829693	6.59028	Aminoacids
lysoPC a C16:0	age	84	42	0.0691691	-0.146029	0.283324	0.111258	0.0326016	0.687426	0.537694	0.826096	0.0829693	7.16174	lysoPC
PC aa C38:0	age	84	42	0.0606912	-0.134419	0.255702	0.101458	0.00948245	0.361762	0.553122	0.826096	0.0829693	6.25708	PC aa
PC aa C42:1	age	84	42	-0.0646706	-0.266775	0.137196	0.104941	0.0395478	0.519858	0.541244	0.826096	0.0829693	-6.26238	PC aa
PC ae C32:1	age	84	42	0.0634102	-0.141234	0.267923	0.106264	0.0478935	0.562763	0.554084	0.826096	0.0829693	6.54638	PC ae
PC ae C40:1	age	84	42	-0.0626758	-0.265325	0.139741	0.105235	0.0267051	0.501001	0.554841	0.826096	0.0829693	-6.0752	PC ae
PC ae C30:0	age	84	42	-0.0556619	-0.242943	0.130944	0.0971254	0.0390376	0.299335	0.569851	0.839122	0.076175	-5.41412	PC ae
Thr	age	84	42	0.0561506	-0.143425	0.255996	0.103817	0.00816819	0.421399	0.591634	0.841328	0.0750347	5.7757	Aminoacids
lysoPC a C17:0	age	84	42	0.0582151	-0.156098	0.271736	0.110959	0.00796123	0.624937	0.602742	0.841328	0.0750347	5.99429	lysoPC
lysoPC a C20:3	age	84	42	-0.0513531	-0.238243	0.13498	0.0970139	0.00959278	0.244131	0.599547	0.841328	0.0750347	-5.00568	lysoPC
lysoPC a C28:1	age	84	42	-0.0473233	-0.214657	0.12001	0.0864861	0.0189283	0.0189283	0.585779	0.841328	0.0750347	-4.6221	lysoPC
PC ae C30:1	age	84	42	0.0454295	-0.121678	0.212537	0.0863692	0.0214833	0.0214833	0.600349	0.841328	0.0750347	4.64772	PC ae
PC ae C42:5	age	84	42	-0.0540967	-0.260878	0.152069	0.107141	0.0742353	0.635292	0.616416	0.851544	0.0697932	-5.26596	PC ae
Leu	age	84	42	0.0470623	-0.136085	0.230149	0.0953075	0.0636374	0.324783	0.624203	0.853502	0.0687952	4.81874	Aminoacids
C2	age	84	42	0.0444816	-0.155839	0.245246	0.104245	0.0139517	0.425643	0.671953	0.872518	0.0592256	4.54858	Acylcarnitines
C18:1	age	84	42	0.0359744	-0.152821	0.225473	0.0982545	0.0747143	0.406148	0.716246	0.872518	0.0592256	3.66293	Acylcarnitines
Arg	age	84	42	-0.0500679	-0.264835	0.163771	0.11111	0.0275471	0.658473	0.654719	0.872518	0.0592256	-4.88352	Aminoacids
Glu	age	84	42	-0.0457244	-0.267011	0.173864	0.11394	0.0934551	0.906188	0.690315	0.872518	0.0592256	-4.46948	Aminoacids
Phe	age	84	42	-0.0454868	-0.242093	0.150673	0.102064	0.0279753	0.41531	0.658261	0.872518	0.0592256	-4.44678	Aminoacids
Ser	age	84	42	0.0446663	-0.175426	0.264862	0.114226	0.00946067	0.704041	0.697903	0.872518	0.0592256	4.56789	Aminoacids
Trp	age	84	42	0.0377786	-0.160432	0.235454	0.102843	0.0407694	0.451201	0.715327	0.872518	0.0592256	3.85013	Aminoacids
Tyr	age	84	42	-0.0401656	-0.225145	0.14442	0.0961334	0.00471135	0.215571	0.678348	0.872518	0.0592256	-3.93696	Aminoacids
Creatinine	age	84	42	0.0404867	-0.160225	0.24193	0.104454	0.0203645	0.465444	0.70047	0.872518	0.0592256	4.13174	Biogenic Amines
PC aa C32:1	age	84	42	-0.0455614	-0.247435	0.156068	0.104819	0.0454213	0.521905	0.666159	0.872518	0.0592256	-4.45391	PC aa
PC aa C42:0	age	84	42	0.0352019	-0.146347	0.216429	0.0944089	0.0401377	0.237125	0.711263	0.872518	0.0592256	3.58289	PC aa
PC ae C34:0	age	84	42	0.0368436	-0.145172	0.218382	0.0945073	0.11238	0.38141	0.698751	0.872518	0.0592256	3.75307	PC ae
Lys	age	84	42	0.0367117	-0.162656	0.23593	0.103611	0.0203957	0.442751	0.724994	0.875218	0.0578837	3.73939	Aminoacids
lysoPC a C28:0	age	84	42	-0.0321817	-0.221001	0.155791	0.0978341	0.033196	0.29365	0.744004	0.890148	0.050538	-3.16693	lysoPC
PC ae C40:2	age	84	42	-0.0354737	-0.251103	0.179259	0.111579	0.0100161	0.644745	0.752209	0.892	0.0496351	-3.48519	PC ae
Val	age	84	42	0.0294895	-0.16157	0.220287	0.0993263	0.00632647	0.30044	0.768099	0.897835	0.0468037	2.99287	Aminoacids
lysoPC a C16:1	age	84	42	0.0264965	-0.146691	0.199587	0.0902169	0.0113506	0.0883082	0.77053	0.897835	0.0468037	2.68507	lysoPC
PC ae C34:2	age	84	42	0.0266984	-0.16058	0.213531	0.0972318	0.0888647	0.416108	0.785063	0.906883	0.0424485	2.70579	PC ae
PC aa C30:0	age	84	42	0.024786	-0.171345	0.220479	0.101781	0.0659205	0.499982	0.808859	0.918535	0.0369045	2.50957	PC aa
PC ae C36:3	age	84	42	0.0229175	-0.153388	0.198751	0.0915722	0.0907727	0.273542	0.803688	0.918535	0.0369045	2.31821	PC ae
PC aa C42:5	age	84	42	0.0241178	-0.19755	0.244434	0.114401	0.0264691	0.775585	0.834106	0.939245	0.0272211	2.4411	PC aa
PC ae C40:4	age	84	42	-0.021545	-0.236083	0.19201	0.110956	0.0361011	0.673807	0.847029	0.945849	0.0241783	-2.13145	PC ae
His	age	84	42	0.0189651	-0.18518	0.22284	0.106004	0.00878565	0.48791	0.858921	0.951201	0.0217275	1.91461	Aminoacids
Taurine	age	84	42	0.011493	-0.166665	0.189545	0.092755	0.0317896	0.189229	0.902017	0.962662	0.0165262	1.15593	Biogenic Amines
PC aa C32:2	age	84	42	-0.0109566	-0.186644	0.164507	0.0914	0.0833046	0.259114	0.90519	0.962662	0.0165262	-1.08968	PC aa
PC aa C40:5	age	84	42	0.0135237	-0.169295	0.195954	0.0949819	0.0837493	0.342178	0.887502	0.962662	0.0165262	1.36155	PC aa
PC ae C44:4	age	84	42	0.0117905	-0.173901	0.196935	0.0964062	0.0431517	0.289207	0.90329	0.962662	0.0165262	1.18603	PC ae
SM C26:1	age	84	42	-0.0149319	-0.199552	0.169541	0.0960796	0.0209227	0.240761	0.877295	0.962662	0.0165262	-1.48209	SM
PC ae C38:3	age	84	42	-0.0105918	-0.224246	0.202509	0.110694	0.034138	0.672081	0.924252	0.975195	0.0109087	-1.05359	PC ae
Gln	age	84	42	-0.00866603	-0.21674	0.201393	0.107997	0.147683	0.800888	0.936449	0.980345	0.00862116	-0.862859	Aminoacids
Kynurenine	age	84	42	0.00303376	-0.181256	0.186699	0.0956735	0.0323076	0.263547	0.974871	0.984889	0.0066128	0.303837	Biogenic Amines
lysoPC a C18:0	age	84	42	-0.00646952	-0.215374	0.201108	0.107875	0.0243105	0.56285	0.952481	0.984889	0.0066128	-0.644864	lysoPC
PC ae C34:3	age	84	42	-0.004193	-0.214741	0.206729	0.10936	0.0384574	0.660968	0.969608	0.984889	0.0066128	-0.418422	PC ae
PC ae C38:2	age	84	42	-0.00312341	-0.21636	0.20906	0.110241	0.0420121	0.67803	0.977539	0.984889	0.0066128	-0.311854	PC ae
PC ae C40:5	age	84	42	0.00497873	-0.202902	0.212632	0.107876	0.040377	0.605256	0.96342	0.984889	0.0066128	0.499114	PC ae
Ala	age	84	42	0.000413239	-0.211144	0.211785	0.109811	0.000959513	0.573189	0.997016	0.997016	0.00129776	0.0413325	Aminoacids
lysoPC a C26:1	cortisol_8	84	42	0.0655723	0.028294	0.102429	0.0190182	0.124898	0.564175	0.000945728	0.0595265	1.22529	6.777	lysoPC
PC aa C36:4	cortisol_8	84	42	0.0554264	0.0231232	0.0908422	0.0167437	0.189994	0.662703	0.0015023	0.0595265	1.22529	5.69912	PC aa
PC ae C44:6	cortisol_8	84	42	0.0665796	0.026413	0.106068	0.0205227	0.139169	0.353445	0.00172103	0.0595265	1.22529	6.8846	PC ae
PC aa C34:4	cortisol_8	84	42	0.0643907	0.0261184	0.10368	0.0198962	0.13453	0.438209	0.00177691	0.0595265	1.22529	6.6509	PC aa
lysoPC a C26:0	cortisol_8	84	42	0.0641787	0.0230541	0.104382	0.0210714	0.105673	0.130761	0.00317269	0.0754537	1.12232	6.62829	lysoPC
PC aa C30:2	cortisol_8	84	42	0.062434	0.0217956	0.103072	0.0210039	0.105501	0.105501	0.0039012	0.0754537	1.12232	6.44242	PC aa
PC ae C34:0	cortisol_8	84	42	0.0614958	0.0205612	0.101288	0.0207063	0.11238	0.38141	0.00394161	0.0754537	1.12232	6.34261	PC ae
PC aa C26:0	cortisol_8	84	42	0.0609765	0.0193137	0.101063	0.020875	0.120415	0.328264	0.00453322	0.0759315	1.11958	6.28739	PC aa
PC aa C34:1	cortisol_8	84	42	0.0564353	0.0167959	0.0959376	0.020389	0.108068	0.421313	0.00704139	0.0993949	1.00264	5.80581	PC aa
PC aa C40:5	cortisol_8	84	42	0.0579189	0.016708	0.098521	0.0210771	0.0837493	0.342178	0.00741753	0.0993949	1.00264	5.96291	PC aa
PC aa C42:6	cortisol_8	84	42	0.0428616	0.0116533	0.0741638	0.0159406	0.0729241	0.745504	0.00931682	0.106636	0.972096	4.37934	PC aa
PC aa C32:2	cortisol_8	84	42	0.056635	0.0151922	0.0977367	0.0213259	0.0833046	0.259114	0.0095495	0.106636	0.972096	5.82695	PC aa
PC aa C34:2	cortisol_8	84	42	0.0511718	0.0131465	0.0906915	0.0197857	0.120719	0.463963	0.0115888	0.117196	0.931086	5.25037	PC aa
PC aa C28:1	cortisol_8	84	42	0.0537612	0.0124846	0.0940301	0.0209739	0.115906	0.281025	0.0122444	0.117196	0.931086	5.52326	PC aa
PC ae C36:4	cortisol_8	84	42	0.0451701	0.0105864	0.0812771	0.0179595	0.104721	0.621362	0.0142668	0.12745	0.894661	4.62058	PC ae
PC aa C24:0	cortisol_8	84	42	0.0425446	0.00815144	0.0759995	0.0172907	0.10548	0.685764	0.0165929	0.137472	0.861787	4.34626	PC aa
PC ae C44:5	cortisol_8	84	42	0.042521	0.0078728	0.0762281	0.0174234	0.101719	0.67851	0.0174404	0.137472	0.861787	4.3438	PC ae
t4-OH-Pro	cortisol_8	84	42	-0.0407807	-0.0742025	-0.00558657	0.0173861	0.350835	0.578124	0.0215358	0.158554	0.799823	-3.99603	Biogenic Amines
PC aa C30:0	cortisol_8	84	42	0.0460427	0.00763586	0.0851049	0.0198751	0.0659205	0.499982	0.0232945	0.158554	0.799823	4.71192	PC aa
SM C16:0	cortisol_8	84	42	0.0432077	0.00696558	0.0798665	0.018679	0.0912464	0.59	0.0236648	0.158554	0.799823	4.41547	SM
Gln	cortisol_8	84	42	-0.0332435	-0.0611434	-0.00422385	0.0144172	0.147683	0.800888	0.0248614	0.158639	0.799589	-3.2697	Aminoacids
PC ae C42:2	cortisol_8	84	42	0.0368437	0.00406864	0.0685636	0.0163851	0.0573869	0.735987	0.0282852	0.168338	0.773817	3.75308	PC ae
PC aa C40:4	cortisol_8	84	42	0.0457456	0.00511062	0.0854756	0.0206226	0.0720064	0.438082	0.0294933	0.168338	0.773817	4.68081	PC aa
Gly	cortisol_8	84	42	-0.0446694	-0.0854483	-0.0053734	0.020442	0.0568513	0.437052	0.0319371	0.168338	0.773817	-4.36864	Aminoacids
PC aa C32:3	cortisol_8	84	42	0.0467525	0.00505851	0.0884464	0.0215494	0.0600299	0.0600299	0.0330092	0.168338	0.773817	4.78626	PC aa
PC aa C32:1	cortisol_8	84	42	0.0430125	0.00421177	0.0816253	0.0198715	0.0454213	0.521905	0.0337203	0.168338	0.773817	4.3951	PC aa
Pro	cortisol_8	84	42	-0.0423727	-0.0804985	-0.00414988	0.019597	0.0635291	0.536291	0.0339189	0.168338	0.773817	-4.14875	Aminoacids
PC ae C34:1	cortisol_8	84	42	0.04306	0.00188959	0.0835387	0.021008	0.0714183	0.374386	0.0437247	0.19961	0.699817	4.40005	PC ae
PC ae C42:5	cortisol_8	84	42	0.0374218	0.00144228	0.072752	0.0182266	0.0742353	0.635292	0.0439995	0.19961	0.699817	3.81308	PC ae
PC ae C36:3	cortisol_8	84	42	0.0433689	0.00129094	0.0841857	0.0212632	0.0907727	0.273542	0.0446888	0.19961	0.699817	4.43231	PC ae
PC ae C42:4	cortisol_8	84	42	0.0369427	-5.26045e-05	0.0730589	0.0186715	0.0510061	0.61684	0.0519791	0.224684	0.648428	3.76336	PC ae
PC aa C36:6	cortisol_8	84	42	0.0408305	-0.000209222	0.0816637	0.0211357	0.0837752	0.313423	0.0569293	0.238391	0.62271	4.16755	PC aa
PC ae C32:2	cortisol_8	84	42	0.0385567	-0.000621191	0.078293	0.0202605	0.044438	0.47795	0.060896	0.240723	0.618483	3.93096	PC ae
PC ae C34:2	cortisol_8	84	42	0.0386691	-0.00124344	0.0785172	0.020546	0.0888647	0.416108	0.0635593	0.240723	0.618483	3.94265	PC ae
PC ae C38:2	cortisol_8	84	42	0.0327792	-0.00126551	0.0669784	0.0174363	0.0420121	0.67803	0.0647561	0.240723	0.618483	3.33223	PC ae
PC ae C32:1	cortisol_8	84	42	0.0363595	-0.0016872	0.0739334	0.0193776	0.0478935	0.562763	0.0647588	0.240723	0.618483	3.70286	PC ae
PC aa C32:0	cortisol_8	84	42	0.0352796	-0.00116106	0.0746678	0.0189211	0.0488116	0.569061	0.0664682	0.240723	0.618483	3.59093	PC aa
Arg	cortisol_8	84	42	0.0326354	-0.00259843	0.0675728	0.0179333	0.0275471	0.658473	0.0734797	0.258274	0.58792	3.31738	Aminoacids
PC ae C30:0	cortisol_8	84	42	0.0390482	-0.00392086	0.0807164	0.0216954	0.0390376	0.299335	0.075673	0.258274	0.58792	3.98206	PC ae
PC aa C42:2	cortisol_8	84	42	0.0309608	-0.00298942	0.0644828	0.0172221	0.0489806	0.693639	0.0770967	0.258274	0.58792	3.14451	PC aa
PC ae C42:1	cortisol_8	84	42	0.0311477	-0.00364183	0.0650984	0.0175229	0.0506761	0.680576	0.0803221	0.262516	0.580844	3.16378	PC ae
PC ae C38:4	cortisol_8	84	42	0.0365929	-0.00393702	0.077997	0.0211016	0.0961513	0.263879	0.0867486	0.266855	0.573725	3.72707	PC ae
PC aa C42:5	cortisol_8	84	42	0.0264474	-0.00328287	0.0563222	0.0151766	0.0264691	0.775585	0.0869049	0.266855	0.573725	2.68002	PC aa
PC aa C42:0	cortisol_8	84	42	0.0378239	-0.00574622	0.0798214	0.0218732	0.0401377	0.237125	0.087624	0.266855	0.573725	3.85483	PC aa
PC aa C42:1	cortisol_8	84	42	0.0338522	-0.00475231	0.0726941	0.0198781	0.0395478	0.519858	0.0928598	0.275729	0.559518	3.44317	PC aa
PC ae C38:6	cortisol_8	84	42	0.0266541	-0.00376415	0.0579365	0.0156907	0.0866481	0.747122	0.0946531	0.275729	0.559518	2.70125	PC ae
lysoPC a C28:0	cortisol_8	84	42	0.0364342	-0.00907912	0.0787869	0.0218725	0.033196	0.29365	0.0996916	0.284227	0.546335	3.71061	lysoPC
Taurine	cortisol_8	84	42	0.0354021	-0.00708533	0.0778414	0.0219659	0.0317896	0.189229	0.110977	0.304435	0.516505	3.60362	Biogenic Amines
Asp	cortisol_8	84	42	0.0221169	-0.00482489	0.0492507	0.0137453	0.0343221	0.822805	0.11358	0.304435	0.516505	2.23633	Aminoacids
PC ae C44:4	cortisol_8	84	42	0.0347259	-0.00883115	0.0764276	0.0217064	0.0431517	0.289207	0.113595	0.304435	0.516505	3.53359	PC ae
PC ae C40:3	cortisol_8	84	42	0.0259989	-0.00688098	0.0583787	0.0166414	0.0615261	0.718373	0.123437	0.324326	0.489019	2.63399	PC ae
SM (OH) C14:1	cortisol_8	84	42	0.0273166	-0.00676905	0.0626482	0.0176719	0.111212	0.645048	0.126893	0.326993	0.485461	2.76932	SM
PC ae C40:1	cortisol_8	84	42	0.0302716	-0.00886056	0.0696579	0.0201594	0.0267051	0.501001	0.137509	0.347664	0.45884	3.07345	PC ae
Phe	cortisol_8	84	42	0.0308965	-0.00983495	0.0716851	0.0209802	0.0279753	0.41531	0.144938	0.353638	0.451441	3.13787	Aminoacids
lysoPC a C24:0	cortisol_8	84	42	0.0306652	-0.0103251	0.0707578	0.0208408	0.0963638	0.37369	0.14515	0.353638	0.451441	3.11402	lysoPC
Trp	cortisol_8	84	42	0.0287603	-0.0122642	0.0685637	0.0206809	0.0407694	0.451201	0.168408	0.396098	0.402198	2.91778	Aminoacids
PC ae C34:3	cortisol_8	84	42	0.0246303	-0.0095209	0.0599878	0.0176829	0.0384574	0.660968	0.168489	0.396098	0.402198	2.49362	PC ae
PC ae C36:1	cortisol_8	84	42	0.0198481	-0.00880581	0.0483343	0.0145353	0.0242963	0.800674	0.177747	0.410657	0.386521	2.00464	PC ae
SM C26:1	cortisol_8	84	42	0.0294385	-0.0142502	0.0717337	0.0220305	0.0209227	0.240761	0.185254	0.420746	0.37598	2.98761	SM
Leu	cortisol_8	84	42	0.0279638	-0.0127303	0.0700201	0.021189	0.0636374	0.324783	0.19071	0.42592	0.370672	2.83585	Aminoacids
SM C26:0	cortisol_8	84	42	0.0282075	-0.0139692	0.0704123	0.0218206	0.0421227	0.208155	0.19984	0.438296	0.358233	2.86091	SM
PC ae C38:0	cortisol_8	84	42	0.0259486	-0.0133238	0.065808	0.020342	0.0828211	0.442467	0.20593	0.438296	0.358233	2.62882	PC ae
SM C20:2	cortisol_8	84	42	0.0266568	-0.0139233	0.0672369	0.0209737	0.107984	0.107984	0.207425	0.438296	0.358233	2.70153	SM
Asn	cortisol_8	84	42	0.0253914	-0.0133015	0.0652564	0.0201111	0.0952084	0.458417	0.210581	0.438296	0.358233	2.57165	Aminoacids
PC ae C40:4	cortisol_8	84	42	0.0221684	-0.0125075	0.0564271	0.0176051	0.0361011	0.673807	0.212606	0.438296	0.358233	2.24159	PC ae
PC ae C42:3	cortisol_8	84	42	0.0228693	-0.0131242	0.058472	0.0183062	0.0321023	0.637862	0.216033	0.438612	0.35792	2.31329	PC ae
lysoPC a C28:1	cortisol_8	84	42	0.0264938	-0.0161347	0.0691224	0.0220325	0.0189283	0.0189283	0.232721	0.464623	0.332899	2.68479	lysoPC
PC aa C42:4	cortisol_8	84	42	0.0156369	-0.0100192	0.0412911	0.0130342	0.0392649	0.844307	0.235779	0.464623	0.332899	1.57598	PC aa
PC ae C30:1	cortisol_8	84	42	0.0254373	-0.0171337	0.0680083	0.0220027	0.0214833	0.0214833	0.251082	0.487608	0.311929	2.57636	PC ae
SM (OH) C24:1	cortisol_8	84	42	0.024377	-0.0172235	0.0669716	0.0216884	0.0546071	0.104242	0.264475	0.496214	0.304331	2.46765	SM
PC ae C30:2	cortisol_8	84	42	0.0234984	-0.0169823	0.0643997	0.020933	0.0331443	0.415541	0.265126	0.496214	0.304331	2.37766	PC ae
PC ae C38:3	cortisol_8	84	42	0.0197147	-0.0146236	0.0542131	0.0175898	0.034138	0.672081	0.266623	0.496214	0.304331	1.99103	PC ae
PC aa C40:2	cortisol_8	84	42	0.0161719	-0.012583	0.0449352	0.0146374	0.0386779	0.795881	0.274077	0.503099	0.298346	1.63034	PC aa
Glu	cortisol_8	84	42	0.0111825	-0.00919102	0.0315255	0.0103199	0.0934551	0.906188	0.284031	0.514326	0.288761	1.12453	Aminoacids
C2	cortisol_8	84	42	-0.0213774	-0.0620264	0.021831	0.0211288	0.0139517	0.425643	0.314867	0.55825	0.253171	-2.11505	Acylcarnitines
Orn	cortisol_8	84	42	-0.0198015	-0.0592616	0.017969	0.0196356	0.0460222	0.529276	0.31662	0.55825	0.253171	-1.96067	Aminoacids
PC aa C40:3	cortisol_8	84	42	0.0122816	-0.0118553	0.0364737	0.0122659	0.0245376	0.864599	0.32154	0.559563	0.252151	1.23573	PC aa
ADMA	cortisol_8	84	42	-0.0214102	-0.0638776	0.0210572	0.0219492	0.0260704	0.0260704	0.33228	0.57084	0.243485	-2.11826	Biogenic Amines
SM C22:3	cortisol_8	84	42	0.018462	-0.0198999	0.058789	0.0199601	0.104836	0.467578	0.357908	0.607084	0.216751	1.86335	SM
SM C18:0	cortisol_8	84	42	0.017157	-0.0208084	0.0574502	0.0197429	0.0354911	0.527255	0.387738	0.637109	0.195786	1.7305	SM
PC aa C38:1	cortisol_8	84	42	0.0170276	-0.0225137	0.0550398	0.0197435	0.0266989	0.547658	0.391372	0.637109	0.195786	1.71734	PC aa
lysoPC a C16:1	cortisol_8	84	42	0.0190755	-0.0238636	0.0619745	0.0222356	0.0113506	0.0883082	0.393566	0.637109	0.195786	1.92586	lysoPC
PC aa C34:3	cortisol_8	84	42	0.018543	-0.023428	0.0608918	0.0217804	0.0410224	0.229591	0.397112	0.637109	0.195786	1.8716	PC aa
H1	cortisol_8	84	42	-0.0183512	-0.0617947	0.0237108	0.0219066	0.0169069	0.25533	0.404698	0.637109	0.195786	-1.81838	Sugars
C14:1	cortisol_8	84	42	0.0156597	-0.0206524	0.0523025	0.0186755	0.0408331	0.607798	0.404706	0.637109	0.195786	1.57829	Acylcarnitines
SM C16:1	cortisol_8	84	42	0.0150184	-0.0198625	0.0511245	0.0180678	0.0364467	0.642331	0.408891	0.637109	0.195786	1.51317	SM
His	cortisol_8	84	42	0.0161809	-0.0232068	0.0562523	0.0203758	0.00878565	0.48791	0.429692	0.658945	0.181151	1.63125	Aminoacids
PC aa C40:1	cortisol_8	84	42	0.0135324	-0.0198231	0.0473307	0.017136	0.0365427	0.696742	0.43274	0.658945	0.181151	1.36244	PC aa
lysoPC a C20:3	cortisol_8	84	42	0.0161453	-0.0273291	0.0585953	0.0220951	0.00959278	0.244131	0.467087	0.688918	0.161832	1.62764	lysoPC
PC ae C38:1	cortisol_8	84	42	0.0119029	-0.0204527	0.043854	0.0163945	0.0455573	0.729644	0.470674	0.688918	0.161832	1.1974	PC ae
PC aa C36:5	cortisol_8	84	42	0.0152597	-0.0252891	0.0564929	0.0210573	0.0734914	0.342237	0.470782	0.688918	0.161832	1.53767	PC aa
lysoPC a C20:4	cortisol_8	84	42	0.01306	-0.0217952	0.0493108	0.0181003	0.14823	0.612862	0.472989	0.688918	0.161832	1.31456	lysoPC
PC ae C40:2	cortisol_8	84	42	0.0127515	-0.0226969	0.0484483	0.0181881	0.0100161	0.644745	0.485779	0.699939	0.15494	1.28331	PC ae
SM (OH) C16:1	cortisol_8	84	42	0.0115236	-0.0211643	0.045534	0.0169281	0.0481791	0.70107	0.498602	0.710774	0.148269	1.15903	SM
SM (OH) C22:2	cortisol_8	84	42	-0.0148425	-0.0574738	0.0287217	0.0222252	0.0111291	0.0655554	0.506217	0.714032	0.146282	-1.47329	SM
PC ae C40:5	cortisol_8	84	42	0.0123252	-0.0239764	0.049181	0.0187162	0.040377	0.605256	0.512436	0.715276	0.145527	1.24015	PC ae
PC aa C36:3	cortisol_8	84	42	0.0140323	-0.0279095	0.0569633	0.0218578	0.0427074	0.149369	0.522738	0.722134	0.141382	1.41312	PC aa
PC aa C38:5	cortisol_8	84	42	0.0133051	-0.0280398	0.055704	0.0215416	0.0665488	0.209887	0.538568	0.736409	0.132881	1.3394	PC aa
Ile	cortisol_8	84	42	0.0115069	-0.0258883	0.050428	0.0194419	0.101059	0.526703	0.555758	0.752238	0.123644	1.15734	Aminoacids
SM (OH) C22:1	cortisol_8	84	42	0.0122368	-0.0296291	0.054673	0.0218045	0.0454437	0.0944535	0.576267	0.772197	0.112272	1.2312	SM
Cit	cortisol_8	84	42	-0.0111813	-0.0531476	0.0301195	0.0214524	0.0495847	0.302876	0.603664	0.790334	0.102189	-1.1119	Aminoacids
lysoPC a C18:1	cortisol_8	84	42	-0.00952204	-0.0458096	0.0260454	0.0183617	0.0511552	0.623626	0.605772	0.790334	0.102189	-0.947685	lysoPC
Ser	cortisol_8	84	42	-0.00875711	-0.0416888	0.0268573	0.0171089	0.00946067	0.704041	0.610644	0.790334	0.102189	-0.871888	Aminoacids
PC aa C38:4	cortisol_8	84	42	0.0107028	-0.030857	0.0535207	0.0216562	0.0579411	0.194292	0.622515	0.790334	0.102189	1.07603	PC aa
C0	cortisol_8	84	42	0.00867414	-0.0256263	0.0435791	0.0176676	0.0358384	0.665203	0.625145	0.790334	0.102189	0.871187	Acylcarnitines
PC aa C38:3	cortisol_8	84	42	0.010787	-0.0320563	0.0536385	0.0221768	0.0158532	0.147102	0.628014	0.790334	0.102189	1.08454	PC aa
C18:1	cortisol_8	84	42	-0.0100159	-0.0499495	0.0320105	0.0207756	0.0747143	0.406148	0.631088	0.790334	0.102189	-0.996592	Acylcarnitines
lysoPC a C17:0	cortisol_8	84	42	0.00823106	-0.0280126	0.0443946	0.0185248	0.00796123	0.624937	0.658272	0.802724	0.0954336	0.826503	lysoPC
SM C18:1	cortisol_8	84	42	0.00880685	-0.0294276	0.0491539	0.019884	0.0185614	0.527164	0.659172	0.802724	0.0954336	0.884574	SM
SM C24:0	cortisol_8	84	42	0.00972165	-0.0325352	0.0525016	0.0219918	0.0317129	0.113454	0.65966	0.802724	0.0954336	0.976906	SM
PC ae C40:6	cortisol_8	84	42	0.00918337	-0.0314222	0.0509558	0.021124	0.0546604	0.360939	0.664943	0.802724	0.0954336	0.922567	PC ae
PC aa C36:1	cortisol_8	84	42	0.00934524	-0.0329137	0.0522265	0.0219674	0.0248912	0.218405	0.671678	0.803615	0.0949522	0.938904	PC aa
Met	cortisol_8	84	42	0.00675685	-0.0260161	0.0404821	0.0169191	0.0179084	0.706528	0.691036	0.819459	0.0864728	0.677973	Aminoacids
PC ae C36:0	cortisol_8	84	42	0.00725385	-0.0304847	0.0462039	0.0195746	0.0262887	0.548137	0.712066	0.83699	0.0772796	0.728023	PC ae
PC aa C40:6	cortisol_8	84	42	0.00718493	-0.03172	0.0471238	0.0201717	0.0153164	0.503928	0.722734	0.842142	0.0746147	0.721081	PC aa
Tyr	cortisol_8	84	42	-0.00738926	-0.0503209	0.0355691	0.0221942	0.00471135	0.215571	0.740054	0.85489	0.06809	-0.736202	Aminoacids
lysoPC a C16:0	cortisol_8	84	42	0.00509919	-0.0288888	0.0387859	0.0172799	0.0326016	0.687426	0.768909	0.880631	0.0552062	0.511221	lysoPC
PC aa C36:0	cortisol_8	84	42	-0.00457213	-0.03899	0.0301186	0.017652	0.0125934	0.673062	0.796475	0.90436	0.0436584	-0.456169	PC aa
lysoPC a C18:0	cortisol_8	84	42	0.00486853	-0.0341181	0.0423315	0.019454	0.0243105	0.56285	0.803126	0.90436	0.0436584	0.48804	lysoPC
Val	cortisol_8	84	42	0.00500346	-0.0373263	0.0474062	0.021857	0.00632647	0.30044	0.819522	0.906861	0.0424592	0.501599	Aminoacids
Ala	cortisol_8	84	42	-0.00440589	-0.0421811	0.0334684	0.0193818	0.000959513	0.573189	0.820852	0.906861	0.0424592	-0.43962	Aminoacids
PC aa C38:6	cortisol_8	84	42	0.00473668	-0.0366772	0.0478382	0.0215625	0.0329584	0.314673	0.826691	0.906861	0.0424592	0.474791	PC aa
PC ae C38:5	cortisol_8	84	42	0.00454177	-0.036534	0.0471176	0.0213937	0.0680547	0.277549	0.832417	0.906861	0.0424592	0.45521	PC ae
Kynurenine	cortisol_8	84	42	-0.00394892	-0.049744	0.0383958	0.0217638	0.0323076	0.263547	0.856478	0.925549	0.0336006	-0.394113	Biogenic Amines
PC aa C36:2	cortisol_8	84	42	-0.00314188	-0.045551	0.0399948	0.0220641	0.0208358	0.198066	0.887124	0.947554	0.0233959	-0.313695	PC aa
lysoPC a C18:2	cortisol_8	84	42	0.00293108	-0.0392648	0.0438756	0.0213172	0.0620179	0.316841	0.890984	0.947554	0.0233959	0.293538	lysoPC
Thr	cortisol_8	84	42	0.00268699	-0.037972	0.0439963	0.0210561	0.00816819	0.421399	0.898793	0.948333	0.023039	0.269061	Aminoacids
PC ae C36:5	cortisol_8	84	42	0.00235772	-0.0384083	0.045306	0.0212023	0.0494227	0.360694	0.91174	0.954478	0.0202341	0.23605	PC ae
PC aa C38:0	cortisol_8	84	42	-0.00214387	-0.0436285	0.0398751	0.0214899	0.00948245	0.361762	0.920789	0.956479	0.0193246	-0.214157	PC aa
Creatinine	cortisol_8	84	42	0.00165971	-0.0381548	0.0452276	0.0205709	0.0203645	0.465444	0.935912	0.964709	0.0156036	0.166109	Biogenic Amines
Lys	cortisol_8	84	42	0.00122298	-0.0387296	0.0428368	0.020783	0.0203957	0.442751	0.953231	0.975061	0.0109684	0.122373	Aminoacids
SM C24:1	cortisol_8	84	42	-0.000824747	-0.0429252	0.0419542	0.0218891	0.0353355	0.0579257	0.970041	0.984739	0.0066789	-0.0824407	SM
PC ae C36:2	cortisol_8	84	42	0.000272491	-0.041296	0.0427425	0.0216002	0.0177382	0.332117	0.989967	0.990691	0.00406168	0.0272529	PC ae
PC ae C44:3	cortisol_8	84	42	0.000248854	-0.0422288	0.0410919	0.0212618	0.0436175	0.361751	0.990691	0.990691	0.00406168	0.0248885	PC ae
t4-OH-Pro	sexM	84	42	0.88036	0.397031	1.36341	0.251371	0.350835	0.578124	0.00118716	0.159079	0.798386	141.177	Biogenic Amines
Gln	sexM	84	42	-0.893891	-1.53678	-0.25012	0.333519	0.147683	0.800888	0.0107402	0.719592	0.142914	-59.0939	Aminoacids
Ile	sexM	84	42	0.772731	0.178723	1.36632	0.308591	0.101059	0.526703	0.0165918	0.741102	0.130122	116.567	Aminoacids
SM C20:2	sexM	84	42	-0.579186	-1.06772	-0.0906534	0.252497	0.107984	0.107984	0.0244237	0.818193	0.0871442	-43.9646	SM
C0	sexM	84	42	0.236974	-0.417005	0.890291	0.339188	0.0358384	0.665203	0.488906	0.999992	3.46497e-06	26.7409	Acylcarnitines
C2	sexM	84	42	0.0876582	-0.529194	0.703904	0.320587	0.0139517	0.425643	0.785992	0.999992	3.46497e-06	9.1615	Acylcarnitines
C14:1	sexM	84	42	0.370577	-0.269872	1.01084	0.332466	0.0408331	0.607798	0.271806	0.999992	3.46497e-06	44.857	Acylcarnitines
C18:1	sexM	84	42	0.645646	0.0649314	1.22611	0.302026	0.0747143	0.406148	0.0389595	0.999992	3.46497e-06	90.7219	Acylcarnitines
Ala	sexM	84	42	0.047057	-0.604292	0.698245	0.338181	0.000959513	0.573189	0.890047	0.999992	3.46497e-06	4.81818	Aminoacids
Arg	sexM	84	42	-0.0407508	-0.700964	0.618956	0.34248	0.0275471	0.658473	0.905895	0.999992	3.46497e-06	-3.99316	Aminoacids
Asn	sexM	84	42	-0.0900775	-0.67005	0.489597	0.301485	0.0952084	0.458417	0.766698	0.999992	3.46497e-06	-8.61396	Aminoacids
Asp	sexM	84	42	0.27603	-0.412818	0.964589	0.35689	0.0343221	0.822805	0.443913	0.999992	3.46497e-06	31.7888	Aminoacids
Cit	sexM	84	42	0.347354	-0.218066	0.912755	0.29427	0.0495847	0.302876	0.244997	0.999992	3.46497e-06	41.5318	Aminoacids
Glu	sexM	84	42	0.699592	0.0158648	1.38216	0.353709	0.0934551	0.906188	0.0550276	0.999992	3.46497e-06	101.293	Aminoacids
Gly	sexM	84	42	0.0807089	-0.50919	0.671003	0.306828	0.0568513	0.437052	0.79391	0.999992	3.46497e-06	8.40553	Aminoacids
His	sexM	84	42	0.121603	-0.506339	0.749113	0.326176	0.00878565	0.48791	0.711301	0.999992	3.46497e-06	12.9306	Aminoacids
Leu	sexM	84	42	0.53669	-0.0262067	1.09908	0.292801	0.0636374	0.324783	0.0745013	0.999992	3.46497e-06	71.0336	Aminoacids
Lys	sexM	84	42	-0.29698	-0.910364	0.315708	0.318674	0.0203957	0.442751	0.357146	0.999992	3.46497e-06	-25.6941	Aminoacids
Met	sexM	84	42	-0.104444	-0.776138	0.567174	0.348415	0.0179084	0.706528	0.765943	0.999992	3.46497e-06	-9.9175	Aminoacids
Orn	sexM	84	42	0.316508	-0.300949	0.934276	0.320897	0.0460222	0.529276	0.33009	0.999992	3.46497e-06	37.2328	Aminoacids
Phe	sexM	84	42	-0.129476	-0.733229	0.473957	0.313832	0.0279753	0.41531	0.68218	0.999992	3.46497e-06	-12.1444	Aminoacids
Pro	sexM	84	42	0.291534	-0.323918	0.907017	0.319759	0.0635291	0.536291	0.367492	0.999992	3.46497e-06	33.8479	Aminoacids
Ser	sexM	84	42	-0.157296	-0.836954	0.521426	0.352344	0.00946067	0.704041	0.6578	0.999992	3.46497e-06	-14.5549	Aminoacids
Thr	sexM	84	42	0.165237	-0.448897	0.77932	0.319269	0.00816819	0.421399	0.607691	0.999992	3.46497e-06	17.9673	Aminoacids
Trp	sexM	84	42	0.37578	-0.232603	0.984241	0.316301	0.0407694	0.451201	0.242017	0.999992	3.46497e-06	45.6126	Aminoacids
Tyr	sexM	84	42	0.00544277	-0.561725	0.572335	0.295206	0.00471135	0.215571	0.985384	0.999992	3.46497e-06	0.545761	Aminoacids
Val	sexM	84	42	0.17875	-0.407878	0.765175	0.305184	0.00632647	0.30044	0.561436	0.999992	3.46497e-06	19.5722	Aminoacids
ADMA	sexM	84	42	-0.274538	-0.785792	0.236715	0.26424	0.0260704	0.0260704	0.301948	0.999992	3.46497e-06	-24.0077	Biogenic Amines
Creatinine	sexM	84	42	0.345643	-0.272797	0.963255	0.321327	0.0203645	0.465444	0.288942	0.999992	3.46497e-06	41.2898	Biogenic Amines
Kynurenine	sexM	84	42	0.42216	-0.141706	0.986726	0.293846	0.0323076	0.263547	0.15917	0.999992	3.46497e-06	52.5252	Biogenic Amines
Taurine	sexM	84	42	0.0508188	-0.495948	0.597528	0.284742	0.0317896	0.189229	0.859275	0.999992	3.46497e-06	5.21323	Biogenic Amines
lysoPC a C16:0	sexM	84	42	0.421507	-0.240025	1.08246	0.343065	0.0326016	0.687426	0.226546	0.999992	3.46497e-06	52.4256	lysoPC
lysoPC a C16:1	sexM	84	42	-0.0027655	-0.534002	0.528416	0.276809	0.0113506	0.0883082	0.99208	0.999992	3.46497e-06	-0.276168	lysoPC
lysoPC a C17:0	sexM	84	42	0.0802914	-0.578663	0.738748	0.341902	0.00796123	0.624937	0.81556	0.999992	3.46497e-06	8.36027	lysoPC
lysoPC a C18:0	sexM	84	42	0.372542	-0.267113	1.01188	0.332148	0.0243105	0.56285	0.268923	0.999992	3.46497e-06	45.1419	lysoPC
lysoPC a C18:1	sexM	84	42	0.422732	-0.215787	1.06121	0.331475	0.0511552	0.623626	0.20973	0.999992	3.46497e-06	52.6125	lysoPC
lysoPC a C18:2	sexM	84	42	0.31083	-0.252597	0.874528	0.293308	0.0620179	0.316841	0.295815	0.999992	3.46497e-06	36.4557	lysoPC
lysoPC a C20:3	sexM	84	42	-0.0569646	-0.629339	0.515372	0.297959	0.00959278	0.244131	0.849378	0.999992	3.46497e-06	-5.53725	lysoPC
lysoPC a C20:4	sexM	84	42	0.635512	0.0441517	1.2264	0.307026	0.14823	0.612862	0.0451537	0.999992	3.46497e-06	88.7988	lysoPC
lysoPC a C24:0	sexM	84	42	0.316038	-0.247063	0.879073	0.292975	0.0963638	0.37369	0.287352	0.999992	3.46497e-06	37.1683	lysoPC
lysoPC a C26:0	sexM	84	42	0.0466076	-0.443122	0.535965	0.256662	0.105673	0.130761	0.856853	0.999992	3.46497e-06	4.77108	lysoPC
lysoPC a C26:1	sexM	84	42	0.387535	-0.208257	0.983187	0.309509	0.124898	0.564175	0.217972	0.999992	3.46497e-06	47.3344	lysoPC
lysoPC a C28:0	sexM	84	42	-0.0612122	-0.638191	0.516242	0.300544	0.033196	0.29365	0.83971	0.999992	3.46497e-06	-5.93764	lysoPC
lysoPC a C28:1	sexM	84	42	-0.00451394	-0.517707	0.508679	0.265243	0.0189283	0.0189283	0.986465	0.999992	3.46497e-06	-0.450376	lysoPC
PC aa C24:0	sexM	84	42	0.326137	-0.310063	0.962345	0.330169	0.10548	0.685764	0.32934	0.999992	3.46497e-06	38.5605	PC aa
PC aa C26:0	sexM	84	42	0.13556	-0.404885	0.676219	0.281426	0.120415	0.328264	0.632747	0.999992	3.46497e-06	14.5178	PC aa
PC aa C28:1	sexM	84	42	-0.300494	-0.829079	0.228121	0.275277	0.115906	0.281025	0.281741	0.999992	3.46497e-06	-25.9547	PC aa
PC aa C30:0	sexM	84	42	-0.163392	-0.766212	0.438896	0.313133	0.0659205	0.499982	0.60476	0.999992	3.46497e-06	-15.0741	PC aa
PC aa C30:2	sexM	84	42	0.00869984	-0.480535	0.497935	0.25286	0.105501	0.105501	0.972639	0.999992	3.46497e-06	0.873779	PC aa
PC aa C32:0	sexM	84	42	0.192587	-0.426407	0.811027	0.321418	0.0488116	0.569061	0.5526	0.999992	3.46497e-06	21.2382	PC aa
PC aa C32:1	sexM	84	42	-0.00945713	-0.630368	0.611358	0.322576	0.0454213	0.521905	0.97676	0.999992	3.46497e-06	-0.941256	PC aa
PC aa C32:2	sexM	84	42	-0.0969671	-0.635937	0.44196	0.280634	0.0833046	0.259114	0.731554	0.999992	3.46497e-06	-9.24141	PC aa
PC aa C32:3	sexM	84	42	0.0272143	-0.474728	0.529156	0.259428	0.0600299	0.0600299	0.916717	0.999992	3.46497e-06	2.7588	PC aa
PC aa C34:1	sexM	84	42	0.0497366	-0.517411	0.616932	0.295001	0.108068	0.421313	0.866982	0.999992	3.46497e-06	5.09942	PC aa
PC aa C34:2	sexM	84	42	-0.320554	-0.886482	0.245068	0.294217	0.120719	0.463963	0.282655	0.999992	3.46497e-06	-27.4253	PC aa
PC aa C34:3	sexM	84	42	-0.0162409	-0.568194	0.53555	0.28735	0.0410224	0.229591	0.955217	0.999992	3.46497e-06	-1.61097	PC aa
PC aa C34:4	sexM	84	42	-0.0769082	-0.630468	0.476217	0.287808	0.13453	0.438209	0.79071	0.999992	3.46497e-06	-7.40251	PC aa
PC aa C36:0	sexM	84	42	-0.0284164	-0.696203	0.639306	0.346476	0.0125934	0.673062	0.935052	0.999992	3.46497e-06	-2.80165	PC aa
PC aa C36:1	sexM	84	42	0.282328	-0.274965	0.839349	0.290097	0.0248912	0.218405	0.336449	0.999992	3.46497e-06	32.6214	PC aa
PC aa C36:2	sexM	84	42	0.0757237	-0.478837	0.630035	0.288718	0.0208358	0.198066	0.794492	0.999992	3.46497e-06	7.86645	PC aa
PC aa C36:3	sexM	84	42	0.0249396	-0.505642	0.555232	0.276354	0.0427074	0.149369	0.928557	0.999992	3.46497e-06	2.52532	PC aa
PC aa C36:4	sexM	84	42	0.250199	-0.319192	0.81908	0.295597	0.189994	0.662703	0.402645	0.999992	3.46497e-06	28.4281	PC aa
PC aa C36:5	sexM	84	42	0.254823	-0.308361	0.81764	0.292952	0.0734914	0.342237	0.389708	0.999992	3.46497e-06	29.0234	PC aa
PC aa C36:6	sexM	84	42	-0.0902245	-0.642191	0.46164	0.287269	0.0837752	0.313423	0.755134	0.999992	3.46497e-06	-8.6274	PC aa
PC aa C38:0	sexM	84	42	0.181904	-0.417845	0.781398	0.311868	0.00948245	0.361762	0.563063	0.999992	3.46497e-06	19.9499	PC aa
PC aa C38:1	sexM	84	42	-0.0423462	-0.6806	0.595824	0.331526	0.0266989	0.547658	0.899021	0.999992	3.46497e-06	-4.14621	PC aa
PC aa C38:3	sexM	84	42	0.1101	-0.433915	0.65399	0.283345	0.0158532	0.147102	0.699706	0.999992	3.46497e-06	11.639	PC aa
PC aa C38:4	sexM	84	42	0.29252	-0.241797	0.826501	0.278236	0.0579411	0.194292	0.29963	0.999992	3.46497e-06	33.98	PC aa
PC aa C38:5	sexM	84	42	0.245107	-0.288735	0.778653	0.277977	0.0665488	0.209887	0.383344	0.999992	3.46497e-06	27.7757	PC aa
PC aa C38:6	sexM	84	42	0.164854	-0.412228	0.741538	0.30021	0.0329584	0.314673	0.586077	0.999992	3.46497e-06	17.9221	PC aa
PC aa C40:1	sexM	84	42	0.0526373	-0.611721	0.716054	0.344396	0.0365427	0.696742	0.879311	0.999992	3.46497e-06	5.40473	PC aa
PC aa C40:2	sexM	84	42	0.289071	-0.394995	0.972425	0.354383	0.0386779	0.795881	0.419611	0.999992	3.46497e-06	33.5187	PC aa
PC aa C40:3	sexM	84	42	0.216315	-0.487723	0.91938	0.364412	0.0245376	0.864599	0.556199	0.999992	3.46497e-06	24.1493	PC aa
PC aa C40:4	sexM	84	42	0.342726	-0.248862	0.934166	0.30758	0.0720064	0.438082	0.271991	0.999992	3.46497e-06	40.8783	PC aa
PC aa C40:5	sexM	84	42	0.11325	-0.447521	0.673964	0.291807	0.0837493	0.342178	0.700053	0.999992	3.46497e-06	11.9912	PC aa
PC aa C40:6	sexM	84	42	0.105708	-0.523071	0.734055	0.326586	0.0153164	0.503928	0.747913	0.999992	3.46497e-06	11.1497	PC aa
PC aa C42:0	sexM	84	42	0.000277174	-0.556299	0.557144	0.289898	0.0401377	0.237125	0.999242	0.999992	3.46497e-06	0.0277213	PC aa
PC aa C42:1	sexM	84	42	0.227731	-0.39399	0.849205	0.322953	0.0395478	0.519858	0.484892	0.999992	3.46497e-06	25.5748	PC aa
PC aa C42:2	sexM	84	42	0.23246	-0.427775	0.892135	0.342396	0.0489806	0.693639	0.501189	0.999992	3.46497e-06	26.17	PC aa
PC aa C42:4	sexM	84	42	0.269784	-0.424046	0.962929	0.359289	0.0392649	0.844307	0.457217	0.999992	3.46497e-06	30.9681	PC aa
PC aa C42:5	sexM	84	42	0.260303	-0.421747	0.941396	0.35332	0.0264691	0.775585	0.465683	0.999992	3.46497e-06	29.7323	PC aa
PC aa C42:6	sexM	84	42	0.156324	-0.502917	0.814643	0.341633	0.0729241	0.745504	0.649789	0.999992	3.46497e-06	16.9205	PC aa
PC ae C30:0	sexM	84	42	0.0797566	-0.49351	0.653006	0.29837	0.0390376	0.299335	0.79065	0.999992	3.46497e-06	8.30234	PC ae
PC ae C30:1	sexM	84	42	0.0328618	-0.479638	0.545362	0.264885	0.0214833	0.0214833	0.901578	0.999992	3.46497e-06	3.34077	PC ae
PC ae C30:2	sexM	84	42	0.13534	-0.46575	0.736072	0.312444	0.0331443	0.415541	0.667276	0.999992	3.46497e-06	14.4926	PC ae
PC ae C32:1	sexM	84	42	-0.0886566	-0.718479	0.541254	0.327152	0.0478935	0.562763	0.78782	0.999992	3.46497e-06	-8.48402	PC ae
PC ae C32:2	sexM	84	42	0.0499444	-0.558746	0.658432	0.316308	0.044438	0.47795	0.87535	0.999992	3.46497e-06	5.12126	PC ae
PC ae C34:0	sexM	84	42	-0.177069	-0.735109	0.381038	0.290392	0.11238	0.38141	0.545572	0.999992	3.46497e-06	-16.2278	PC ae
PC ae C34:1	sexM	84	42	-0.16563	-0.740305	0.409147	0.29899	0.0714183	0.374386	0.582765	0.999992	3.46497e-06	-15.264	PC ae
PC ae C34:2	sexM	84	42	-0.457036	-1.03186	0.117506	0.298885	0.0888647	0.416108	0.134285	0.999992	3.46497e-06	-36.6842	PC ae
PC ae C34:3	sexM	84	42	-0.333648	-0.983259	0.315756	0.337079	0.0384574	0.660968	0.328368	0.999992	3.46497e-06	-28.3694	PC ae
PC ae C36:0	sexM	84	42	-0.20819	-0.841684	0.424777	0.328911	0.0262887	0.548137	0.530453	0.999992	3.46497e-06	-18.7947	PC ae
PC ae C36:1	sexM	84	42	0.129603	-0.562416	0.82086	0.358466	0.0242963	0.800674	0.719635	0.999992	3.46497e-06	13.8377	PC ae
PC ae C36:2	sexM	84	42	-0.0214363	-0.610161	0.566945	0.306191	0.0177382	0.332117	0.944544	0.999992	3.46497e-06	-2.12082	PC ae
PC ae C36:3	sexM	84	42	-0.413746	-0.95367	0.126266	0.28118	0.0907727	0.273542	0.149252	0.999992	3.46497e-06	-33.8831	PC ae
PC ae C36:4	sexM	84	42	0.202089	-0.404611	0.807988	0.314815	0.104721	0.621362	0.524691	0.999992	3.46497e-06	22.3957	PC ae
PC ae C36:5	sexM	84	42	0.216127	-0.364502	0.796298	0.301987	0.0494227	0.360694	0.478519	0.999992	3.46497e-06	24.126	PC ae
PC ae C38:0	sexM	84	42	-0.0737822	-0.656407	0.508558	0.302874	0.0828211	0.442467	0.80881	0.999992	3.46497e-06	-7.1126	PC ae
PC ae C38:1	sexM	84	42	0.39706	-0.270718	1.06431	0.346206	0.0455573	0.729644	0.258398	0.999992	3.46497e-06	48.7446	PC ae
PC ae C38:2	sexM	84	42	0.347594	-0.307817	1.00224	0.339869	0.0420121	0.67803	0.312722	0.999992	3.46497e-06	41.5657	PC ae
PC ae C38:3	sexM	84	42	0.399403	-0.258461	1.05684	0.34125	0.034138	0.672081	0.248912	0.999992	3.46497e-06	49.0935	PC ae
PC ae C38:4	sexM	84	42	0.408166	-0.12353	0.939531	0.27678	0.0961513	0.263879	0.14835	0.999992	3.46497e-06	50.4057	PC ae
PC ae C38:5	sexM	84	42	0.285417	-0.265212	0.835671	0.286577	0.0680547	0.277549	0.325472	0.999992	3.46497e-06	33.0316	PC ae
PC ae C38:6	sexM	84	42	0.0314991	-0.61459	0.677004	0.334927	0.0866481	0.747122	0.925552	0.999992	3.46497e-06	3.20005	PC ae
PC ae C40:1	sexM	84	42	0.0863558	-0.536981	0.709442	0.323823	0.0267051	0.501001	0.791119	0.999992	3.46497e-06	9.01941	PC ae
PC ae C40:2	sexM	84	42	0.162316	-0.500687	0.824626	0.343892	0.0100161	0.644745	0.639553	0.999992	3.46497e-06	17.6231	PC ae
PC ae C40:3	sexM	84	42	0.456775	-0.202787	1.11589	0.342017	0.0615261	0.718373	0.189426	0.999992	3.46497e-06	57.8974	PC ae
PC ae C40:4	sexM	84	42	0.392622	-0.266845	1.05159	0.342062	0.0361011	0.673807	0.258022	0.999992	3.46497e-06	48.0858	PC ae
PC ae C40:5	sexM	84	42	0.478349	-0.161815	1.11815	0.332278	0.040377	0.605256	0.157935	0.999992	3.46497e-06	61.3408	PC ae
PC ae C40:6	sexM	84	42	0.150351	-0.426886	0.727194	0.300199	0.0546604	0.360939	0.619308	0.999992	3.46497e-06	16.2243	PC ae
PC ae C42:1	sexM	84	42	0.246055	-0.411967	0.903803	0.341375	0.0506761	0.680576	0.475342	0.999992	3.46497e-06	27.8969	PC ae
PC ae C42:2	sexM	84	42	0.239252	-0.431704	0.909653	0.347848	0.0573869	0.735987	0.495651	0.999992	3.46497e-06	27.0299	PC ae
PC ae C42:3	sexM	84	42	0.126371	-0.527939	0.780244	0.339501	0.0321023	0.637862	0.711734	0.999992	3.46497e-06	13.4703	PC ae
PC ae C42:4	sexM	84	42	0.210638	-0.433535	0.854403	0.334334	0.0510061	0.61684	0.532353	0.999992	3.46497e-06	23.4465	PC ae
PC ae C42:5	sexM	84	42	0.495538	-0.140364	1.13127	0.330077	0.0742353	0.635292	0.141319	0.999992	3.46497e-06	64.1381	PC ae
PC ae C44:3	sexM	84	42	0.0332873	-0.550652	0.617451	0.303859	0.0436175	0.361751	0.913334	0.999992	3.46497e-06	3.38475	PC ae
PC ae C44:4	sexM	84	42	-0.215053	-0.783793	0.353933	0.296133	0.0431517	0.289207	0.472107	0.999992	3.46497e-06	-19.3502	PC ae
PC ae C44:5	sexM	84	42	0.199755	-0.435622	0.835478	0.329841	0.101719	0.67851	0.548278	0.999992	3.46497e-06	22.1104	PC ae
PC ae C44:6	sexM	84	42	0.159812	-0.375564	0.695138	0.278661	0.139169	0.353445	0.569603	0.999992	3.46497e-06	17.329	PC ae
SM (OH) C14:1	sexM	84	42	-0.432985	-1.04596	0.179251	0.318028	0.111212	0.645048	0.181195	0.999992	3.46497e-06	-35.143	SM
SM (OH) C16:1	sexM	84	42	-0.305685	-0.962174	0.3507	0.340571	0.0481791	0.70107	0.374935	0.999992	3.46497e-06	-26.3381	SM
SM (OH) C22:1	sexM	84	42	-0.00608401	-0.520927	0.508542	0.268267	0.0454437	0.0944535	0.982022	0.999992	3.46497e-06	-0.606554	SM
SM (OH) C22:2	sexM	84	42	-0.0502856	-0.57589	0.475103	0.273886	0.0111291	0.0655554	0.855284	0.999992	3.46497e-06	-4.90422	SM
SM (OH) C24:1	sexM	84	42	0.0467845	-0.465628	0.558864	0.266974	0.0546071	0.104242	0.861805	0.999992	3.46497e-06	4.78962	SM
SM C16:0	sexM	84	42	-0.168028	-0.780289	0.443944	0.317909	0.0912464	0.59	0.600109	0.999992	3.46497e-06	-15.467	SM
SM C16:1	sexM	84	42	-0.274745	-0.922922	0.372952	0.336307	0.0364467	0.642331	0.418926	0.999992	3.46497e-06	-24.0234	SM
SM C18:0	sexM	84	42	0.0455002	-0.577454	0.668194	0.323627	0.0354911	0.527255	0.888924	0.999992	3.46497e-06	4.65512	SM
SM C18:1	sexM	84	42	-3.30601e-06	-0.632326	0.632143	0.328486	0.0185614	0.527164	0.999992	0.999992	3.46497e-06	-0.0003306	SM
SM C22:3	sexM	84	42	0.148421	-0.428887	0.725242	0.300065	0.104836	0.467578	0.62367	0.999992	3.46497e-06	16.0001	SM
SM C24:0	sexM	84	42	0.181108	-0.345989	0.707979	0.274592	0.0317129	0.113454	0.513428	0.999992	3.46497e-06	19.8544	SM
SM C24:1	sexM	84	42	0.160377	-0.350994	0.671455	0.266098	0.0353355	0.0579257	0.55025	0.999992	3.46497e-06	17.3954	SM
SM C26:0	sexM	84	42	0.0642269	-0.481949	0.610317	0.284407	0.0421227	0.208155	0.822514	0.999992	3.46497e-06	6.63344	SM
SM C26:1	sexM	84	42	0.0586751	-0.507901	0.625609	0.295065	0.0209227	0.240761	0.843417	0.999992	3.46497e-06	6.04306	SM
H1	sexM	84	42	-0.108008	-0.677195	0.461445	0.296371	0.0169069	0.25533	0.717516	0.999992	3.46497e-06	-10.2379	Sugars
