# Supplementary material for: A Metabolomics-Based Investigation of the Effects of a Short-Term Body Weight Reduction Program in a Cohort of Adolescents with Obesity: A Prospective Interventional Clinical Study
Source: Nutrients. 2023 Jan 19;15(3):529. doi: 10.3390/nu15030529 (PMC9921209; doi:10.3390/nu15030529)
Supplement: Supplementary file 1 [file nutrients-15-00529-s001.zip › 2022-07-12_PRG_Supplementary_material_GF/S25_PRG_lmer_cortisol_15.xlsx]

## Sheet: S25_PRG_lmer_cortisol_15
Dependent	Independent	N_observations	N_groups	beta	beta_confint2.5	beta_confint97.5	SE	adj_R_sqrd_marginal	adj_R_sqrd_conditional	Pvalue	FDR_Pvalue	negative_log10fdr	variation_perc	Category
t4-OH-Pro	(Intercept)	84	42	3.83336	1.39006	6.27234	1.27025	0.350782	0.531587	0.00447727	0.594313	0.225985	4521.77	Biogenic Amines
lysoPC a C20:4	(Intercept)	84	42	-4.27343	-7.39805	-1.14655	1.62379	0.143149	0.618021	0.0120923	0.594313	0.225985	-98.6066	lysoPC
PC aa C36:4	(Intercept)	84	42	-4.11215	-7.28871	-0.942241	1.64798	0.12301	0.648055	0.0170432	0.594313	0.225985	-98.3627	PC aa
SM C22:3	(Intercept)	84	42	-3.93357	-6.98893	-0.878963	1.58873	0.101981	0.479434	0.0177407	0.594313	0.225985	-98.0426	SM
Asn	(Intercept)	84	42	-3.2668	-6.36674	-0.167256	1.61256	0.0786298	0.464783	0.0498465	0.597084	0.223965	-96.1872	Aminoacids
Cit	(Intercept)	84	42	-2.43707	-5.23488	0.364599	1.45725	0.142377	0.366594	0.102485	0.597084	0.223965	-91.2583	Aminoacids
lysoPC a C18:2	(Intercept)	84	42	-3.0578	-6.00402	-0.110398	1.53408	0.0650786	0.319411	0.0532863	0.597084	0.223965	-95.3009	lysoPC
lysoPC a C24:0	(Intercept)	84	42	2.6819	-0.269595	5.64056	1.53727	0.0741721	0.339406	0.089041	0.597084	0.223965	1361.28	lysoPC
PC aa C36:3	(Intercept)	84	42	-2.40913	-5.1683	0.351474	1.43845	0.0483027	0.148872	0.102071	0.597084	0.223965	-91.0107	PC aa
PC aa C36:5	(Intercept)	84	42	-3.28722	-6.25275	-0.316906	1.54431	0.0680583	0.343954	0.0396789	0.597084	0.223965	-96.2642	PC aa
PC aa C38:4	(Intercept)	84	42	-2.88801	-5.69802	-0.077041	1.46427	0.0588986	0.205054	0.0557308	0.597084	0.223965	-94.4313	PC aa
PC aa C38:5	(Intercept)	84	42	-3.14447	-5.94457	-0.343275	1.4591	0.0683517	0.217423	0.0374247	0.597084	0.223965	-95.691	PC aa
PC ae C36:4	(Intercept)	84	42	-2.90712	-6.18777	0.384139	1.70612	0.0559634	0.59847	0.0965191	0.597084	0.223965	-94.5367	PC ae
PC ae C36:5	(Intercept)	84	42	-2.80168	-5.82641	0.220472	1.57327	0.0586379	0.366416	0.0827551	0.597084	0.223965	-93.9292	PC ae
PC ae C38:0	(Intercept)	84	42	-2.99762	-6.08511	0.0934514	1.60663	0.0670257	0.437454	0.0696107	0.597084	0.223965	-95.0094	PC ae
PC ae C38:4	(Intercept)	84	42	-2.95035	-5.76228	-0.135177	1.46524	0.0837984	0.260474	0.0510455	0.597084	0.223965	-94.7679	PC ae
PC ae C38:5	(Intercept)	84	42	-3.24344	-6.12724	-0.35964	1.50175	0.0717185	0.284877	0.037021	0.597084	0.223965	-96.0971	PC ae
PC ae C38:6	(Intercept)	84	42	-3.21987	-6.65672	0.226577	1.78481	0.0673462	0.741368	0.0788849	0.597084	0.223965	-96.004	PC ae
PC ae C40:6	(Intercept)	84	42	-2.92491	-5.96169	0.11411	1.58077	0.0532634	0.367373	0.0718698	0.597084	0.223965	-94.6331	PC ae
PC ae C44:5	(Intercept)	84	42	-3.11454	-6.46052	0.232447	1.73786	0.0592235	0.630738	0.0808767	0.597084	0.223965	-95.5601	PC ae
SM (OH) C22:1	(Intercept)	84	42	-2.48919	-5.19372	0.217563	1.41029	0.0432916	0.097943	0.0854481	0.597084	0.223965	-91.7023	SM
SM (OH) C24:1	(Intercept)	84	42	-2.48401	-5.19153	0.226149	1.4118	0.049603	0.11317	0.0864072	0.597084	0.223965	-91.6592	SM
SM C24:1	(Intercept)	84	42	-2.37719	-5.05076	0.296034	1.39229	0.0380126	0.062205	0.0957635	0.597084	0.223965	-90.7189	SM
PC ae C44:3	(Intercept)	84	42	2.53589	-0.505604	5.58227	1.58367	0.0464816	0.357789	0.117442	0.655715	0.183285	1162.76	PC ae
PC aa C24:0	(Intercept)	84	42	2.47466	-0.79361	5.7512	1.69869	0.0905859	0.643353	0.15316	0.671222	0.173134	1087.77	PC aa
PC aa C26:0	(Intercept)	84	42	-2.28147	-5.13591	0.576894	1.48779	0.0347753	0.193108	0.133348	0.671222	0.173134	-89.7866	PC aa
PC aa C34:3	(Intercept)	84	42	-2.17147	-5.03111	0.689936	1.49018	0.0453686	0.219383	0.153167	0.671222	0.173134	-88.599	PC aa
PC aa C36:6	(Intercept)	84	42	-2.30184	-5.21339	0.613626	1.51739	0.0466387	0.26336	0.137576	0.671222	0.173134	-89.9926	PC aa
PC aa C38:6	(Intercept)	84	42	-2.28127	-5.30591	0.742512	1.57411	0.0369645	0.322999	0.155283	0.671222	0.173134	-89.7846	PC aa
PC ae C44:6	(Intercept)	84	42	-2.29291	-5.2177	0.637272	1.52377	0.0327166	0.241151	0.140481	0.671222	0.173134	-89.9028	PC ae
SM C24:0	(Intercept)	84	42	-2.15201	-4.90884	0.607387	1.43736	0.0330821	0.115599	0.142451	0.671222	0.173134	-88.3749	SM
SM C26:0	(Intercept)	84	42	-1.89914	-4.449	0.652369	1.3299	0.150222	0.208162	0.161421	0.675949	0.170086	-85.0303	SM
PC aa C34:1	(Intercept)	84	42	-2.1534	-5.10941	0.803232	1.54022	0.0491284	0.316345	0.170445	0.692112	0.159824	-88.3911	PC aa
SM (OH) C14:1	(Intercept)	84	42	-2.29286	-5.57585	1.00056	1.70653	0.0916389	0.648255	0.186868	0.73648	0.132839	-89.9023	SM
C0	(Intercept)	84	42	-2.26953	-5.69627	1.16921	1.78069	0.0344607	0.665762	0.209977	0.755158	0.121962	-89.664	Acylcarnitines
Orn	(Intercept)	84	42	-2.0845	-5.32162	1.1556	1.68251	0.0849912	0.583735	0.222761	0.755158	0.121962	-87.5631	Aminoacids
lysoPC a C18:1	(Intercept)	84	42	-2.22321	-5.57346	1.13257	1.74087	0.0522475	0.627536	0.209093	0.755158	0.121962	-89.1739	lysoPC
PC aa C34:4	(Intercept)	84	42	-1.87936	-4.81479	1.06063	1.53061	0.0599843	0.335487	0.227518	0.755158	0.121962	-84.7312	PC aa
PC aa C36:2	(Intercept)	84	42	-1.83125	-4.72759	1.06669	1.50914	0.0218357	0.196325	0.232299	0.755158	0.121962	-83.9787	PC aa
PC aa C40:1	(Intercept)	84	42	2.20098	-1.32275	5.74633	1.83105	0.0364627	0.710904	0.236691	0.755158	0.121962	803.385	PC aa
SM C16:0	(Intercept)	84	42	-2.1109	-5.39908	1.18264	1.70953	0.0452402	0.560852	0.224296	0.755158	0.121962	-87.8871	SM
SM C18:0	(Intercept)	84	42	-2.1077	-5.41646	1.19175	1.71602	0.0299577	0.536341	0.226726	0.755158	0.121962	-87.8483	SM
C14:1	(Intercept)	84	42	-1.91938	-5.25162	1.41605	1.73145	0.0443126	0.604626	0.274412	0.839759	0.0758453	-85.3302	Acylcarnitines
Asp	(Intercept)	84	42	1.0776	-2.53191	4.69493	1.87305	0.0234743	0.812633	0.568389	0.839759	0.0758453	193.763	Aminoacids
Gly	(Intercept)	84	42	-1.09866	-4.30644	2.1067	1.66659	0.106287	0.560331	0.513659	0.839759	0.0758453	-66.6684	Aminoacids
Ile	(Intercept)	84	42	-1.29198	-4.42367	1.83915	1.62968	0.0972393	0.532355	0.433186	0.839759	0.0758453	-72.5273	Aminoacids
Leu	(Intercept)	84	42	-1.09792	-4.07025	1.87883	1.55148	0.0454305	0.313856	0.484012	0.839759	0.0758453	-66.6436	Aminoacids
Met	(Intercept)	84	42	-1.35521	-4.88408	2.1688	1.82964	0.0167177	0.707614	0.46329	0.839759	0.0758453	-74.2107	Aminoacids
Pro	(Intercept)	84	42	-0.957086	-4.28506	2.36605	1.72773	0.0716554	0.586336	0.582818	0.839759	0.0758453	-61.599	Aminoacids
Thr	(Intercept)	84	42	-0.972625	-4.21922	2.26994	1.68702	0.0242836	0.458089	0.567604	0.839759	0.0758453	-62.1911	Aminoacids
Trp	(Intercept)	84	42	-0.924606	-4.08189	2.23898	1.64383	0.0224104	0.410225	0.577107	0.839759	0.0758453	-60.3312	Aminoacids
ADMA	(Intercept)	84	42	1.12449	-1.50945	3.75843	1.36135	0.0555934	0.0555934	0.411252	0.839759	0.0758453	207.865	Biogenic Amines
lysoPC a C16:0	(Intercept)	84	42	-1.24358	-4.71428	2.24367	1.80345	0.0333266	0.691868	0.494557	0.839759	0.0758453	-71.1649	lysoPC
lysoPC a C17:0	(Intercept)	84	42	-1.01149	-4.46371	2.45358	1.79438	0.00656253	0.625076	0.576179	0.839759	0.0758453	-63.6324	lysoPC
lysoPC a C26:0	(Intercept)	84	42	0.917695	-1.76692	3.60231	1.38754	0.020205	0.020205	0.510266	0.839759	0.0758453	150.351	lysoPC
PC aa C28:1	(Intercept)	84	42	-1.46508	-4.29236	1.36728	1.4738	0.0466051	0.194284	0.326446	0.839759	0.0758453	-76.8939	PC aa
PC aa C30:2	(Intercept)	84	42	1.29168	-1.39717	3.98052	1.38972	0.0172236	0.0172236	0.355452	0.839759	0.0758453	263.889	PC aa
PC aa C32:0	(Intercept)	84	42	-1.61671	-4.91494	1.67562	1.71259	0.0271982	0.561944	0.351254	0.839759	0.0758453	-80.145	PC aa
PC aa C32:3	(Intercept)	84	42	1.03548	-1.66673	3.7377	1.39663	0.00777571	0.00777571	0.460613	0.839759	0.0758453	181.647	PC aa
PC aa C34:2	(Intercept)	84	42	-1.66836	-4.62134	1.28346	1.53711	0.0933193	0.413141	0.28474	0.839759	0.0758453	-81.1444	PC aa
PC aa C36:0	(Intercept)	84	42	1.39259	-2.10238	4.88665	1.81381	0.0121337	0.671637	0.44724	0.839759	0.0758453	302.527	PC aa
PC aa C36:1	(Intercept)	84	42	-1.60945	-4.51282	1.29674	1.51294	0.027076	0.214561	0.294039	0.839759	0.0758453	-80.0002	PC aa
PC aa C38:0	(Intercept)	84	42	-0.99578	-4.13489	2.1459	1.6338	0.00943099	0.361586	0.545739	0.839759	0.0758453	-63.0565	PC aa
PC aa C38:1	(Intercept)	84	42	1.82143	-1.51354	5.16976	1.73457	0.0215565	0.538274	0.300193	0.839759	0.0758453	518.07	PC aa
PC aa C38:3	(Intercept)	84	42	-1.44535	-4.2771	1.38938	1.47609	0.0195514	0.144241	0.333574	0.839759	0.0758453	-76.4337	PC aa
PC aa C40:2	(Intercept)	84	42	1.44499	-2.12983	5.03837	1.85634	0.0334207	0.79013	0.440978	0.839759	0.0758453	324.183	PC aa
PC aa C40:3	(Intercept)	84	42	1.24575	-2.43166	4.94752	1.9088	0.0213141	0.862179	0.517758	0.839759	0.0758453	247.555	PC aa
PC aa C40:6	(Intercept)	84	42	-1.50929	-4.81118	1.79615	1.71685	0.0141685	0.507052	0.384719	0.839759	0.0758453	-77.8932	PC aa
PC aa C42:0	(Intercept)	84	42	-0.868891	-3.77762	2.04232	1.51583	0.00592665	0.173676	0.569816	0.839759	0.0758453	-58.0583	PC aa
PC aa C42:2	(Intercept)	84	42	1.51353	-1.94349	4.98791	1.79653	0.0281171	0.66905	0.404643	0.839759	0.0758453	354.274	PC aa
PC aa C42:4	(Intercept)	84	42	1.58764	-2.03583	5.22934	1.88092	0.0341905	0.83905	0.403706	0.839759	0.0758453	389.221	PC aa
PC aa C42:6	(Intercept)	84	42	1.93065	-1.51034	5.39418	1.78786	0.0425833	0.706689	0.286861	0.839759	0.0758453	589.402	PC aa
PC ae C30:1	(Intercept)	84	42	-0.934504	-3.62476	1.75575	1.39045	0.0162264	0.0162264	0.503466	0.839759	0.0758453	-60.7219	PC ae
PC ae C30:2	(Intercept)	84	42	1.52253	-1.60661	4.6579	1.62882	0.0311275	0.403827	0.355719	0.839759	0.0758453	358.381	PC ae
PC ae C32:1	(Intercept)	84	42	-1.26771	-4.57933	2.04606	1.72175	0.0168302	0.525491	0.466025	0.839759	0.0758453	-71.8525	PC ae
PC ae C32:2	(Intercept)	84	42	1.14721	-2.07407	4.37037	1.67632	0.0112072	0.445274	0.497966	0.839759	0.0758453	214.94	PC ae
PC ae C34:0	(Intercept)	84	42	-1.06034	-3.92482	1.80884	1.49412	0.0404063	0.224678	0.482418	0.839759	0.0758453	-65.3663	PC ae
PC ae C34:1	(Intercept)	84	42	-1.43948	-4.43582	1.55917	1.56122	0.0317011	0.302627	0.362432	0.839759	0.0758453	-76.295	PC ae
PC ae C36:0	(Intercept)	84	42	-1.34277	-4.72078	2.03957	1.75592	0.0415944	0.59283	0.449123	0.839759	0.0758453	-73.8878	PC ae
PC ae C36:1	(Intercept)	84	42	1.31107	-2.29851	4.94178	1.87443	0.0161248	0.790561	0.488392	0.839759	0.0758453	271.013	PC ae
PC ae C36:2	(Intercept)	84	42	-1.61442	-4.67269	1.44628	1.59232	0.0225637	0.327296	0.316936	0.839759	0.0758453	-80.0994	PC ae
PC ae C38:1	(Intercept)	84	42	1.17043	-2.32576	4.68296	1.81632	0.0426502	0.727541	0.523083	0.839759	0.0758453	222.338	PC ae
PC ae C40:3	(Intercept)	84	42	0.999944	-2.44045	4.45588	1.78761	0.0482345	0.699459	0.579091	0.839759	0.0758453	171.813	PC ae
PC ae C42:1	(Intercept)	84	42	1.52927	-1.8924	4.96426	1.77835	0.0322357	0.650517	0.395067	0.839759	0.0758453	361.48	PC ae
PC ae C42:2	(Intercept)	84	42	1.49344	-1.98831	4.99581	1.80907	0.0286118	0.694305	0.414079	0.839759	0.0758453	345.238	PC ae
PC ae C42:3	(Intercept)	84	42	1.55216	-1.87069	4.98894	1.77926	0.0205474	0.622946	0.388347	0.839759	0.0758453	372.164	PC ae
PC ae C42:4	(Intercept)	84	42	1.26228	-2.09704	4.63737	1.74687	0.0206807	0.572524	0.474278	0.839759	0.0758453	253.345	PC ae
SM (OH) C16:1	(Intercept)	84	42	-1.65567	-5.1283	1.81002	1.79985	0.0454577	0.706808	0.36325	0.839759	0.0758453	-80.9035	SM
SM (OH) C22:2	(Intercept)	84	42	-0.879524	-3.62621	1.86711	1.43209	0.00673199	0.0546312	0.542712	0.839759	0.0758453	-58.502	SM
SM C16:1	(Intercept)	84	42	-1.2166	-4.6327	2.20271	1.77425	0.034756	0.648128	0.496936	0.839759	0.0758453	-70.3764	SM
SM C18:1	(Intercept)	84	42	-1.59314	-4.93526	1.73876	1.73279	0.0173898	0.534865	0.363522	0.839759	0.0758453	-79.6715	SM
SM C20:2	(Intercept)	84	42	-1.24103	-3.80827	1.3262	1.32687	0.101286	0.101286	0.352444	0.839759	0.0758453	-71.0915	SM
H1	(Intercept)	84	42	-0.957034	-3.95318	2.0409	1.56038	0.0192259	0.26852	0.54323	0.839759	0.0758453	-61.597	Sugars
C2	(Intercept)	84	42	-0.564379	-3.73769	2.60652	1.65019	0.00593244	0.384808	0.734198	0.871501	0.0597321	-43.1287	Acylcarnitines
C18:1	(Intercept)	84	42	-0.634623	-3.62793	2.35188	1.55512	0.0796484	0.385863	0.685468	0.871501	0.0597321	-46.9865	Acylcarnitines
Arg	(Intercept)	84	42	0.565437	-2.95109	4.09839	1.82836	0.00509557	0.651163	0.758829	0.871501	0.0597321	76.0216	Aminoacids
Gln	(Intercept)	84	42	0.633126	-2.691	3.92905	1.71153	0.134807	0.766595	0.713441	0.871501	0.0597321	88.3489	Aminoacids
Lys	(Intercept)	84	42	-0.52089	-3.78454	2.749	1.69927	0.0243545	0.475075	0.760937	0.871501	0.0597321	-40.6008	Aminoacids
Phe	(Intercept)	84	42	0.519079	-2.68931	3.73679	1.67273	0.0053446	0.408014	0.758184	0.871501	0.0597321	68.0479	Aminoacids
Ser	(Intercept)	84	42	-0.630552	-4.27489	3.0146	1.89141	0.0215484	0.739573	0.740712	0.871501	0.0597321	-46.7702	Aminoacids
Tyr	(Intercept)	84	42	0.715022	-2.28697	3.72486	1.56398	0.0511836	0.313225	0.650152	0.871501	0.0597321	104.423	Aminoacids
Val	(Intercept)	84	42	-0.551526	-3.64715	2.5488	1.61268	0.00792884	0.318186	0.73426	0.871501	0.0597321	-42.393	Aminoacids
Creatinine	(Intercept)	84	42	-0.729438	-3.91136	2.44828	1.65359	0.0311852	0.453343	0.661604	0.871501	0.0597321	-51.782	Biogenic Amines
Taurine	(Intercept)	84	42	-0.477997	-3.40944	2.45543	1.52815	0.00464698	0.185369	0.756159	0.871501	0.0597321	-37.9976	Biogenic Amines
lysoPC a C16:1	(Intercept)	84	42	-0.574976	-3.35008	2.20169	1.44736	0.00436527	0.0723155	0.693392	0.871501	0.0597321	-43.7282	lysoPC
lysoPC a C20:3	(Intercept)	84	42	0.701574	-2.28553	3.69591	1.55679	0.00331525	0.228844	0.654826	0.871501	0.0597321	101.693	lysoPC
lysoPC a C26:1	(Intercept)	84	42	0.538802	-2.60567	3.68984	1.63683	0.0385297	0.447426	0.743834	0.871501	0.0597321	71.3953	lysoPC
lysoPC a C28:1	(Intercept)	84	42	0.54464	-2.16552	3.2548	1.40074	0.00214144	0.00214144	0.69844	0.871501	0.0597321	72.3988	lysoPC
PC aa C30:0	(Intercept)	84	42	-0.713963	-3.94488	2.52674	1.68231	0.0152566	0.46239	0.673745	0.871501	0.0597321	-51.03	PC aa
PC aa C40:4	(Intercept)	84	42	0.725807	-2.37224	3.83297	1.61291	0.02823	0.37036	0.655226	0.871501	0.0597321	106.64	PC aa
PC aa C40:5	(Intercept)	84	42	-0.711694	-3.68815	2.26987	1.55109	0.00970779	0.240777	0.648967	0.871501	0.0597321	-50.9188	PC aa
PC aa C42:1	(Intercept)	84	42	0.721774	-2.55995	4.00867	1.70694	0.0145625	0.496195	0.674747	0.871501	0.0597321	105.808	PC aa
PC aa C42:5	(Intercept)	84	42	-0.632114	-4.21354	2.97324	1.86001	0.0111304	0.762776	0.735781	0.871501	0.0597321	-46.8533	PC aa
PC ae C30:0	(Intercept)	84	42	0.530534	-2.37041	3.43854	1.51213	0.0216878	0.209495	0.727658	0.871501	0.0597321	69.984	PC ae
PC ae C34:2	(Intercept)	84	42	-0.62634	-3.65659	2.4114	1.57848	0.0548932	0.374041	0.693762	0.871501	0.0597321	-46.5456	PC ae
PC ae C36:3	(Intercept)	84	42	-0.628121	-3.44168	2.19033	1.46688	0.0487336	0.190967	0.670927	0.871501	0.0597321	-46.6407	PC ae
PC ae C40:1	(Intercept)	84	42	0.752778	-2.52744	4.0381	1.70616	0.00950229	0.483914	0.661503	0.871501	0.0597321	112.289	PC ae
Glu	(Intercept)	84	42	0.503219	-3.05785	4.09364	1.84801	0.0906363	0.903849	0.786798	0.885974	0.0525788	65.4036	Aminoacids
PC ae C44:4	(Intercept)	84	42	-0.425141	-3.38552	2.54024	1.54247	0.0146125	0.23054	0.784308	0.885974	0.0525788	-34.6323	PC ae
PC ae C42:5	(Intercept)	84	42	0.455091	-2.89178	3.81122	1.73995	0.041417	0.598952	0.795042	0.887796	0.0516866	57.6317	PC ae
His	(Intercept)	84	42	-0.44243	-3.87534	2.99834	1.78632	0.0248459	0.569195	0.805781	0.888177	0.0515003	-35.7527	Aminoacids
PC aa C32:1	(Intercept)	84	42	0.394948	-2.82551	3.61987	1.67773	0.00584348	0.451815	0.815267	0.888177	0.0515003	48.4308	PC aa
PC ae C40:2	(Intercept)	84	42	0.435351	-3.0276	3.91383	1.79999	0.00714496	0.639781	0.810159	0.888177	0.0515003	54.5505	PC ae
PC aa C32:2	(Intercept)	84	42	-0.26562	-3.02908	2.50062	1.44283	0.0292918	0.123198	0.854981	0.923931	0.0343606	-23.327	PC aa
PC ae C40:5	(Intercept)	84	42	-0.277207	-3.62807	3.07927	1.74145	0.0413844	0.606681	0.874344	0.937297	0.0281227	-24.2102	PC ae
PC ae C38:2	(Intercept)	84	42	-0.269606	-3.72616	3.20597	1.79624	0.0220345	0.662412	0.88146	0.937426	0.0280632	-23.632	PC ae
lysoPC a C28:0	(Intercept)	84	42	0.19796	-2.71303	3.11481	1.51711	0.0114267	0.190874	0.896866	0.9463	0.0239713	21.8913	lysoPC
Kynurenine	(Intercept)	84	42	-0.129475	-3.02192	2.76653	1.50782	0.0429227	0.244725	0.932027	0.975716	0.0106765	-12.1443	Biogenic Amines
Ala	(Intercept)	84	42	0.0045139	-3.47502	3.48637	1.80771	0.0237091	0.626203	0.998021	0.998021	0.000860477	0.45241	Aminoacids
lysoPC a C18:0	(Intercept)	84	42	-0.0273808	-3.36804	3.3315	1.7368	0.0318269	0.570018	0.987502	0.998021	0.000860477	-2.70093	lysoPC
PC ae C34:3	(Intercept)	84	42	-0.0289547	-3.4671	3.40645	1.78449	0.024425	0.654894	0.987139	0.998021	0.000860477	-2.85396	PC ae
PC ae C38:3	(Intercept)	84	42	-0.0581968	-3.48248	3.37685	1.77934	0.0349153	0.667273	0.974074	0.998021	0.000860477	-5.65357	PC ae
PC ae C40:4	(Intercept)	84	42	0.0871445	-3.35039	3.54053	1.7865	0.0279908	0.659888	0.961343	0.998021	0.000860477	9.10544	PC ae
SM C26:1	(Intercept)	84	42	-0.00528666	-2.96816	2.95794	1.54333	0.00528657	0.211118	0.997284	0.998021	0.000860477	-0.527271	SM
Asn	age	84	42	0.208282	0.0147109	0.402301	0.100768	0.0786298	0.464783	0.0454196	0.675859	0.170144	23.156	Aminoacids
Cit	age	84	42	0.193196	0.0176964	0.368454	0.0912848	0.142377	0.366594	0.0405913	0.675859	0.170144	21.312	Aminoacids
t4-OH-Pro	age	84	42	-0.226286	-0.37903	-0.0733448	0.0795505	0.350782	0.531587	0.00698079	0.675859	0.170144	-20.251	Biogenic Amines
lysoPC a C18:2	age	84	42	0.195323	0.0107698	0.379851	0.0960827	0.0650786	0.319411	0.0487485	0.675859	0.170144	21.5703	lysoPC
lysoPC a C20:4	age	84	42	0.254794	0.059846	0.449574	0.101242	0.143149	0.618021	0.0159499	0.675859	0.170144	29.0195	lysoPC
lysoPC a C24:0	age	84	42	-0.173275	-0.358258	0.0115427	0.0962615	0.0741721	0.339406	0.0794834	0.675859	0.170144	-15.9094	lysoPC
PC aa C24:0	age	84	42	-0.182704	-0.386626	0.0209047	0.105812	0.0905859	0.643353	0.0919493	0.675859	0.170144	-16.6985	PC aa
PC aa C26:0	age	84	42	0.14925	-0.030252	0.328383	0.0933287	0.0347753	0.193108	0.117743	0.675859	0.170144	16.0964	PC aa
PC aa C36:4	age	84	42	0.235146	0.0377024	0.433477	0.10267	0.12301	0.648055	0.0275051	0.675859	0.170144	26.5093	PC aa
PC aa C36:5	age	84	42	0.198658	0.0127667	0.384328	0.0966886	0.0680583	0.343954	0.0464956	0.675859	0.170144	21.9764	PC aa
PC aa C38:4	age	84	42	0.167226	-0.00910881	0.343507	0.0918647	0.0588986	0.205054	0.0762175	0.675859	0.170144	18.2022	PC aa
PC aa C38:5	age	84	42	0.181556	0.00587628	0.357222	0.0915342	0.0683517	0.217423	0.0542346	0.675859	0.170144	19.9081	PC aa
PC ae C36:4	age	84	42	0.170695	-0.0340126	0.375276	0.106337	0.0559634	0.59847	0.116491	0.675859	0.170144	18.6129	PC ae
PC ae C36:5	age	84	42	0.15764	-0.0314619	0.346941	0.0984553	0.0586379	0.366416	0.117222	0.675859	0.170144	17.0744	PC ae
PC ae C38:0	age	84	42	0.184087	-0.00907213	0.37709	0.100433	0.0670257	0.437454	0.0742589	0.675859	0.170144	20.212	PC ae
PC ae C38:4	age	84	42	0.157733	-0.0186709	0.334065	0.0918767	0.0837984	0.260474	0.0937953	0.675859	0.170144	17.0854	PC ae
PC ae C38:5	age	84	42	0.189017	0.00830627	0.36973	0.0941161	0.0717185	0.284877	0.0514037	0.675859	0.170144	20.8061	PC ae
PC ae C38:6	age	84	42	0.20255	-0.0115688	0.416187	0.110941	0.0673462	0.741368	0.0753477	0.675859	0.170144	22.4522	PC ae
PC ae C40:6	age	84	42	0.176408	-0.0137584	0.366411	0.0989171	0.0532634	0.367373	0.0821124	0.675859	0.170144	19.2925	PC ae
PC ae C44:5	age	84	42	0.189456	-0.0191484	0.397758	0.108253	0.0592235	0.630738	0.087796	0.675859	0.170144	20.8592	PC ae
SM (OH) C22:1	age	84	42	0.150191	-0.0198082	0.320095	0.0885971	0.0432916	0.097943	0.0978539	0.675859	0.170144	16.2057	SM
SM (OH) C24:1	age	84	42	0.140522	-0.0296283	0.310591	0.0886801	0.049603	0.11317	0.12099	0.675859	0.170144	15.0874	SM
SM C22:3	age	84	42	0.232225	0.0414032	0.423172	0.0992777	0.101981	0.479434	0.0244076	0.675859	0.170144	26.1404	SM
SM C24:1	age	84	42	0.138635	-0.0293808	0.306634	0.0875031	0.0380126	0.062205	0.121049	0.675859	0.170144	14.8705	SM
Orn	age	84	42	0.158701	-0.0432584	0.360577	0.10492	0.0849912	0.583735	0.138236	0.693356	0.159044	17.1987	Aminoacids
PC aa C36:3	age	84	42	0.135445	-0.0377776	0.308714	0.090307	0.0483027	0.148872	0.141592	0.693356	0.159044	14.5046	PC aa
PC aa C36:6	age	84	42	0.137838	-0.0446469	0.320434	0.0950997	0.0466387	0.26336	0.155229	0.693356	0.159044	14.7789	PC aa
PC ae C44:3	age	84	42	-0.151214	-0.341985	0.0391335	0.099107	0.0464816	0.357789	0.134975	0.693356	0.159044	-14.0336	PC ae
PC ae C44:6	age	84	42	0.139482	-0.0441015	0.322818	0.0955159	0.0327166	0.241151	0.15204	0.693356	0.159044	14.9678	PC ae
SM (OH) C14:1	age	84	42	0.155169	-0.0496997	0.359689	0.106291	0.0916389	0.648255	0.152183	0.693356	0.159044	16.7855	SM
SM C24:0	age	84	42	0.12308	-0.0501324	0.296205	0.0902631	0.0330821	0.115599	0.180372	0.779675	0.108087	13.0975	SM
C0	age	84	42	0.142439	-0.0715881	0.355703	0.110828	0.0344607	0.665762	0.206097	0.788667	0.103106	15.3082	Acylcarnitines
lysoPC a C18:1	age	84	42	0.141182	-0.0678085	0.349857	0.108441	0.0522475	0.627536	0.200376	0.788667	0.103106	15.1635	lysoPC
PC aa C34:3	age	84	42	0.119687	-0.0596497	0.299091	0.0934544	0.0453686	0.219383	0.207749	0.788667	0.103106	12.7144	PC aa
PC aa C38:6	age	84	42	0.13017	-0.0591276	0.319511	0.0985529	0.0369645	0.322999	0.194072	0.788667	0.103106	13.9022	PC aa
PC aa C42:6	age	84	42	-0.139257	-0.354237	0.0747287	0.111192	0.0425833	0.706689	0.217766	0.788667	0.103106	-12.9996	PC aa
SM C16:0	age	84	42	0.133865	-0.0713882	0.33896	0.106614	0.0452402	0.560852	0.216548	0.788667	0.103106	14.3239	SM
C14:1	age	84	42	0.100252	-0.107457	0.307949	0.107894	0.0443126	0.604626	0.358379	0.80718	0.0930296	10.545	Acylcarnitines
Gly	age	84	42	0.114726	-0.0851882	0.315084	0.103992	0.106287	0.560331	0.27659	0.80718	0.0930296	12.1566	Aminoacids
Pro	age	84	42	0.0896062	-0.117514	0.297407	0.107722	0.0716554	0.586336	0.410522	0.80718	0.0930296	9.37435	Aminoacids
lysoPC a C26:0	age	84	42	-0.0753386	-0.244118	0.0934404	0.087233	0.020205	0.020205	0.390364	0.80718	0.0930296	-7.25706	lysoPC
PC aa C28:1	age	84	42	0.0989618	-0.0784646	0.276348	0.0924633	0.0466051	0.194284	0.291033	0.80718	0.0930296	10.4024	PC aa
PC aa C30:2	age	84	42	-0.0924049	-0.26145	0.0766401	0.0873705	0.0172236	0.0172236	0.293411	0.80718	0.0930296	-8.82641	PC aa
PC aa C32:0	age	84	42	0.0841734	-0.121106	0.290477	0.106787	0.0271982	0.561944	0.435431	0.80718	0.0930296	8.78175	PC aa
PC aa C32:3	age	84	42	-0.0693113	-0.239197	0.100574	0.087805	0.00777571	0.00777571	0.432225	0.80718	0.0930296	-6.69638	PC aa
PC aa C34:1	age	84	42	0.115228	-0.0698693	0.300811	0.0964539	0.0491284	0.316345	0.239652	0.80718	0.0930296	12.2129	PC aa
PC aa C34:2	age	84	42	0.0816439	-0.102982	0.266847	0.0961543	0.0933193	0.413141	0.401115	0.80718	0.0930296	8.50694	PC aa
PC aa C34:4	age	84	42	0.0954823	-0.0883245	0.279707	0.0958352	0.0599843	0.335487	0.325591	0.80718	0.0930296	10.0189	PC aa
PC aa C36:0	age	84	42	-0.0880825	-0.305366	0.129493	0.112861	0.0121337	0.671637	0.439732	0.80718	0.0930296	-8.43146	PC aa
PC aa C36:1	age	84	42	0.0868979	-0.0951934	0.268992	0.0948682	0.027076	0.214561	0.365211	0.80718	0.0930296	9.07853	PC aa
PC aa C36:2	age	84	42	0.108202	-0.0734913	0.289857	0.0946491	0.0218357	0.196325	0.259776	0.80718	0.0930296	11.4273	PC aa
PC aa C38:1	age	84	42	-0.118976	-0.328112	0.0891219	0.108197	0.0215565	0.538274	0.278124	0.80718	0.0930296	-11.2171	PC aa
PC aa C38:3	age	84	42	0.0769481	-0.100869	0.254678	0.0926427	0.0195514	0.144241	0.411164	0.80718	0.0930296	7.9986	PC aa
PC aa C40:1	age	84	42	-0.128282	-0.34822	0.0908493	0.113864	0.0364627	0.710904	0.266742	0.80718	0.0930296	-12.0394	PC aa
PC aa C40:2	age	84	42	-0.0978277	-0.320724	0.124129	0.115252	0.0334207	0.79013	0.401036	0.80718	0.0930296	-9.31949	PC aa
PC aa C40:6	age	84	42	0.0908142	-0.115437	0.296852	0.107143	0.0141685	0.507052	0.401697	0.80718	0.0930296	9.50655	PC aa
PC aa C42:2	age	84	42	-0.103282	-0.319274	0.111855	0.111802	0.0281171	0.66905	0.361141	0.80718	0.0930296	-9.81273	PC aa
PC aa C42:4	age	84	42	-0.104834	-0.330492	0.119925	0.116659	0.0341905	0.83905	0.374222	0.80718	0.0930296	-9.9526	PC aa
PC ae C30:2	age	84	42	-0.112666	-0.308476	0.0830166	0.101841	0.0311275	0.403827	0.27525	0.80718	0.0930296	-10.6551	PC ae
PC ae C34:1	age	84	42	0.0832686	-0.10435	0.27121	0.0977708	0.0317011	0.302627	0.399672	0.80718	0.0930296	8.68337	PC ae
PC ae C36:0	age	84	42	0.107311	-0.103223	0.318045	0.10944	0.0415944	0.59283	0.332816	0.80718	0.0930296	11.3281	PC ae
PC ae C36:2	age	84	42	0.0910222	-0.100428	0.282511	0.0996704	0.0225637	0.327296	0.366622	0.80718	0.0930296	9.52934	PC ae
PC ae C42:1	age	84	42	-0.108056	-0.321686	0.104974	0.110712	0.0322357	0.650517	0.334935	0.80718	0.0930296	-10.2423	PC ae
PC ae C42:2	age	84	42	-0.103566	-0.321151	0.112999	0.112529	0.0286118	0.694305	0.362918	0.80718	0.0930296	-9.83839	PC ae
PC ae C42:3	age	84	42	-0.102285	-0.316091	0.110907	0.110817	0.0205474	0.622946	0.361548	0.80718	0.0930296	-9.72278	PC ae
PC ae C42:4	age	84	42	-0.0875243	-0.297511	0.121888	0.108898	0.0206807	0.572524	0.426354	0.80718	0.0930296	-8.38034	PC ae
SM (OH) C16:1	age	84	42	0.113199	-0.102292	0.329234	0.111939	0.0454577	0.706808	0.317969	0.80718	0.0930296	11.9855	SM
SM C16:1	age	84	42	0.0901091	-0.122746	0.302765	0.110464	0.034756	0.648128	0.419474	0.80718	0.0930296	9.42936	SM
SM C18:0	age	84	42	0.12485	-0.0809832	0.331392	0.107051	0.0299577	0.536341	0.250433	0.80718	0.0930296	13.2978	SM
SM C18:1	age	84	42	0.104001	-0.103837	0.312423	0.108089	0.0173898	0.534865	0.341736	0.80718	0.0930296	10.9601	SM
SM C20:2	age	84	42	0.0713492	-0.0900505	0.232749	0.083419	0.101286	0.101286	0.394934	0.80718	0.0930296	7.39562	SM
SM C26:0	age	84	42	0.0654676	-0.0946932	0.225714	0.0835341	0.150222	0.208162	0.437916	0.80718	0.0930296	6.76581	SM
H1	age	84	42	0.0765301	-0.111292	0.264211	0.0977556	0.0192259	0.26852	0.438321	0.80718	0.0930296	7.95347	Sugars
Met	age	84	42	0.0852478	-0.133802	0.304771	0.113771	0.0167177	0.707614	0.458069	0.807647	0.0927783	8.89869	Aminoacids
PC ae C32:2	age	84	42	-0.0793555	-0.280493	0.122259	0.104719	0.0112072	0.445274	0.453198	0.807647	0.0927783	-7.62885	PC ae
PC ae C36:1	age	84	42	-0.087632	-0.312763	0.136462	0.116365	0.0161248	0.790561	0.455825	0.807647	0.0927783	-8.39021	PC ae
Thr	age	84	42	0.0777599	-0.12474	0.28078	0.105378	0.0242836	0.458089	0.464918	0.809078	0.0920099	8.08631	Aminoacids
Ile	age	84	42	0.0694936	-0.125884	0.265816	0.101734	0.0972393	0.532355	0.498873	0.810013	0.0915081	7.19652	Aminoacids
lysoPC a C16:0	age	84	42	0.0776098	-0.139019	0.293528	0.112188	0.0333266	0.691868	0.493088	0.810013	0.0915081	8.07009	lysoPC
PC aa C40:3	age	84	42	-0.080498	-0.309741	0.14747	0.118325	0.0213141	0.862179	0.500217	0.810013	0.0915081	-7.73432	PC aa
PC ae C32:1	age	84	42	0.0776922	-0.128839	0.284496	0.107417	0.0168302	0.525491	0.473784	0.810013	0.0915081	8.079	PC ae
PC ae C38:1	age	84	42	-0.076106	-0.294183	0.141264	0.112915	0.0426502	0.727541	0.504201	0.810013	0.0915081	-7.3282	PC ae
PC ae C40:3	age	84	42	-0.0758153	-0.290578	0.138197	0.111196	0.0482345	0.699459	0.499288	0.810013	0.0915081	-7.30126	PC ae
SM (OH) C22:2	age	84	42	0.0601376	-0.112401	0.232739	0.0899771	0.00673199	0.0546312	0.507769	0.810013	0.0915081	6.19827	SM
Asp	age	84	42	-0.073736	-0.297922	0.150401	0.116231	0.0234743	0.812633	0.529487	0.83472	0.078459	-7.10831	Aminoacids
Leu	age	84	42	0.0565009	-0.129757	0.243413	0.097159	0.0454305	0.313856	0.564628	0.844809	0.0732414	5.81276	Aminoacids
lysoPC a C17:0	age	84	42	0.0648006	-0.15078	0.279794	0.111743	0.00656253	0.625076	0.565234	0.844809	0.0732414	6.69462	lysoPC
lysoPC a C26:1	age	84	42	-0.057072	-0.253612	0.13955	0.102275	0.0385297	0.447426	0.580018	0.844809	0.0732414	-5.5474	lysoPC
PC aa C38:0	age	84	42	0.0584633	-0.138007	0.254814	0.102198	0.00943099	0.361586	0.570483	0.844809	0.0732414	6.0206	PC aa
PC aa C40:4	age	84	42	-0.0612332	-0.255313	0.132559	0.100897	0.02823	0.37036	0.54738	0.844809	0.0732414	-5.93961	PC aa
PC aa C42:0	age	84	42	0.0538624	-0.128799	0.236313	0.0950815	0.00592665	0.173676	0.574244	0.844809	0.0732414	5.53394	PC aa
PC ae C30:0	age	84	42	-0.0544503	-0.236379	0.127458	0.0948178	0.0216878	0.209495	0.569119	0.844809	0.0732414	-5.29944	PC ae
PC ae C34:0	age	84	42	0.0503295	-0.129291	0.23019	0.0936888	0.0404063	0.224678	0.594301	0.847195	0.0720165	5.16176	PC ae
PC ae C40:1	age	84	42	-0.0581644	-0.263093	0.146657	0.106514	0.00950229	0.483914	0.588054	0.847195	0.0720165	-5.65052	PC ae
PC aa C42:1	age	84	42	-0.0553807	-0.260321	0.149544	0.106545	0.0145625	0.496195	0.606097	0.854916	0.0680766	-5.38751	PC aa
Ser	age	84	42	0.0600182	-0.166195	0.28696	0.117542	0.0215484	0.739573	0.612569	0.855044	0.0680114	6.18559	Aminoacids
C2	age	84	42	0.0414887	-0.156876	0.23975	0.103183	0.00593244	0.384808	0.689774	0.858274	0.0663741	4.23614	Acylcarnitines
His	age	84	42	0.0493727	-0.16463	0.26384	0.111368	0.0248459	0.569195	0.660094	0.858274	0.0663741	5.06119	Aminoacids
Lys	age	84	42	0.0471114	-0.156668	0.251312	0.106113	0.0243545	0.475075	0.659613	0.858274	0.0663741	4.82388	Aminoacids
Trp	age	84	42	0.0478776	-0.149541	0.245393	0.102759	0.0224104	0.410225	0.643867	0.858274	0.0663741	4.90423	Aminoacids
ADMA	age	84	42	-0.0365829	-0.202176	0.12901	0.0855864	0.0555934	0.0555934	0.670209	0.858274	0.0663741	-3.59218	Biogenic Amines
Taurine	age	84	42	0.0382832	-0.145548	0.222332	0.0958366	0.00464698	0.185369	0.691743	0.858274	0.0663741	3.90254	Biogenic Amines
lysoPC a C20:3	age	84	42	-0.0431508	-0.230404	0.144091	0.0975706	0.00331525	0.228844	0.660768	0.858274	0.0663741	-4.22331	lysoPC
lysoPC a C28:1	age	84	42	-0.0361938	-0.206579	0.134191	0.0880633	0.00214144	0.00214144	0.682173	0.858274	0.0663741	-3.55467	lysoPC
PC aa C30:0	age	84	42	0.043172	-0.158675	0.245169	0.105068	0.0152566	0.46239	0.683463	0.858274	0.0663741	4.41174	PC aa
PC ae C30:1	age	84	42	0.0431325	-0.126001	0.212266	0.0874165	0.0162264	0.0162264	0.623072	0.858274	0.0663741	4.40762	PC ae
PC ae C34:2	age	84	42	0.0401545	-0.149502	0.229864	0.0987655	0.0548932	0.374041	0.686573	0.858274	0.0663741	4.09715	PC ae
PC ae C36:3	age	84	42	0.0384136	-0.138137	0.214976	0.0920357	0.0487336	0.190967	0.678694	0.858274	0.0663741	3.91609	PC ae
Val	age	84	42	0.0391031	-0.154666	0.233061	0.100944	0.00792884	0.318186	0.700602	0.86129	0.0648506	3.98777	Aminoacids
Glu	age	84	42	-0.0413469	-0.263475	0.17923	0.114471	0.0906363	0.903849	0.719846	0.872993	0.0589894	-4.05037	Aminoacids
lysoPC a C16:1	age	84	42	0.0299333	-0.144373	0.204345	0.090912	0.00436527	0.0723155	0.743716	0.872993	0.0589894	3.03859	lysoPC
PC aa C32:1	age	84	42	-0.0339825	-0.235099	0.167875	0.104791	0.00584348	0.451815	0.747598	0.872993	0.0589894	-3.34116	PC aa
PC aa C40:5	age	84	42	0.0317421	-0.154822	0.218342	0.0972034	0.00970779	0.240777	0.745748	0.872993	0.0589894	3.22513	PC aa
PC ae C42:5	age	84	42	-0.0349041	-0.243854	0.173696	0.108433	0.041417	0.598952	0.74921	0.872993	0.0589894	-3.4302	PC ae
PC ae C44:4	age	84	42	0.0318708	-0.153798	0.21744	0.0966827	0.0146125	0.23054	0.743405	0.872993	0.0589894	3.23841	PC ae
PC ae C40:2	age	84	42	-0.034074	-0.250282	0.181541	0.112063	0.00714496	0.639781	0.76267	0.881015	0.0550168	-3.35	PC ae
Phe	age	84	42	-0.0275252	-0.228063	0.173516	0.104553	0.0053446	0.408014	0.793864	0.903634	0.0440076	-2.71498	Aminoacids
PC aa C42:5	age	84	42	0.0301077	-0.193644	0.252559	0.115532	0.0111304	0.762776	0.795737	0.903634	0.0440076	3.05655	PC aa
Creatinine	age	84	42	0.0250863	-0.173411	0.224187	0.103304	0.0311852	0.453343	0.809393	0.911418	0.0402825	2.54036	Biogenic Amines
Arg	age	84	42	-0.0262669	-0.245538	0.192732	0.113804	0.00509557	0.651163	0.818686	0.9142	0.038959	-2.59249	Aminoacids
C18:1	age	84	42	0.0177608	-0.169187	0.205296	0.0973112	0.0796484	0.385863	0.856108	0.930126	0.0314582	1.79195	Acylcarnitines
Ala	age	84	42	0.0223028	-0.19429	0.239273	0.112584	0.0237091	0.626203	0.843993	0.930126	0.0314582	2.25533	Aminoacids
Kynurenine	age	84	42	0.0172047	-0.164834	0.198692	0.0945223	0.0429227	0.244725	0.856522	0.930126	0.0314582	1.73536	Biogenic Amines
PC ae C40:4	age	84	42	-0.0196375	-0.234376	0.194327	0.111197	0.0279908	0.659888	0.860714	0.930126	0.0314582	-1.9446	PC ae
PC ae C38:3	age	84	42	-0.0169197	-0.230534	0.196215	0.110741	0.0349153	0.667273	0.879335	0.942647	0.0256509	-1.67774	PC ae
Gln	age	84	42	-0.0130273	-0.217829	0.193227	0.106371	0.134807	0.766595	0.903143	0.95358	0.0206427	-1.29428	Aminoacids
Tyr	age	84	42	-0.0119199	-0.200015	0.17611	0.0979494	0.0511836	0.313225	0.903766	0.95358	0.0206427	-1.18491	Aminoacids
SM C26:1	age	84	42	-0.0108329	-0.19666	0.174864	0.096754	0.00528657	0.211118	0.911416	0.954138	0.0203887	-1.07744	SM
lysoPC a C18:0	age	84	42	0.00981112	-0.199405	0.218083	0.108285	0.0318269	0.570018	0.928259	0.964238	0.0158157	0.98594	lysoPC
lysoPC a C28:0	age	84	42	0.00381545	-0.179429	0.186538	0.0951444	0.0114267	0.190874	0.968215	0.990388	0.00419477	0.382274	lysoPC
PC aa C32:2	age	84	42	-0.00379617	-0.177399	0.170126	0.0905927	0.0292918	0.123198	0.966803	0.990388	0.00419477	-0.378897	PC aa
PC ae C34:3	age	84	42	0.00280984	-0.21087	0.217184	0.111079	0.024425	0.654894	0.979948	0.994796	0.00226612	0.28138	PC ae
PC ae C38:2	age	84	42	0.000714713	-0.215478	0.215843	0.111794	0.0220345	0.662412	0.994931	0.999114	0.000385172	0.0714968	PC ae
PC ae C40:5	age	84	42	0.000121317	-0.208927	0.20892	0.108511	0.0413844	0.606681	0.999114	0.999114	0.000385172	0.0121324	PC ae
SM C26:0	cortisol_15	84	42	0.113543	0.051215	0.178012	0.0324359	0.150222	0.208162	0.000776607	0.100385	0.998329	12.024	SM
Gly	cortisol_15	84	42	-0.102867	-0.162826	-0.040014	0.03119	0.106287	0.560331	0.00149829	0.100385	0.998329	-9.77526	Aminoacids
Cit	cortisol_15	84	42	-0.09881	-0.161675	-0.0363307	0.0323828	0.142377	0.366594	0.00309089	0.13806	0.859933	-9.40852	Aminoacids
Pro	cortisol_15	84	42	-0.0746382	-0.134188	-0.0113289	0.030964	0.0716554	0.586336	0.0185057	0.578986	0.237332	-7.19208	Aminoacids
Orn	cortisol_15	84	42	-0.0714558	-0.130385	-0.0117358	0.0304297	0.0849912	0.583735	0.0216039	0.578986	0.237332	-6.89625	Aminoacids
t4-OH-Pro	cortisol_15	84	42	-0.0588559	-0.113159	-0.0049018	0.027958	0.350782	0.531587	0.0384168	0.823353	0.0844138	-5.71574	Biogenic Amines
Tyr	cortisol_15	84	42	-0.070879	-0.137291	-0.000708931	0.0344685	0.0511836	0.313225	0.043011	0.823353	0.0844138	-6.84254	Aminoacids
ADMA	cortisol_15	84	42	-0.064519	-0.130546	0.00150791	0.0341259	0.0555934	0.0555934	0.0622959	0.938833	0.0274116	-6.24817	Biogenic Amines
PC aa C34:2	cortisol_15	84	42	0.0609744	-0.00185039	0.129162	0.0323416	0.0933193	0.413141	0.0630559	0.938833	0.0274116	6.28717	PC aa
PC aa C24:0	cortisol_15	84	42	0.0508256	-0.00476006	0.107858	0.0287692	0.0905859	0.643353	0.081735	0.974862	0.0110569	5.21393	PC aa
Ala	cortisol_15	84	42	-0.0501503	-0.108461	0.0128084	0.0302893	0.0237091	0.626203	0.10242	0.974862	0.0110569	-4.89135	Aminoacids
PC aa C34:4	cortisol_15	84	42	0.0522665	-0.0138694	0.125606	0.0334065	0.0599843	0.335487	0.121639	0.974862	0.0110569	5.36565	PC aa
His	cortisol_15	84	42	-0.0498273	-0.11234	0.0215208	0.0318933	0.0248459	0.569195	0.1227	0.974862	0.0110569	-4.86063	Aminoacids
PC aa C36:4	cortisol_15	84	42	0.0417014	-0.0126389	0.100735	0.0281982	0.12301	0.648055	0.143752	0.974862	0.0110569	4.25831	PC aa
Ser	cortisol_15	84	42	-0.0394232	-0.0914761	0.0197912	0.0268689	0.0215484	0.739573	0.147661	0.974862	0.0110569	-3.86562	Aminoacids
PC aa C32:2	cortisol_15	84	42	0.0489192	-0.0202639	0.122758	0.034763	0.0292918	0.123198	0.16337	0.974862	0.0110569	5.01355	PC aa
PC ae C36:0	cortisol_15	84	42	-0.0430311	-0.102312	0.0203405	0.0308141	0.0415944	0.59283	0.166969	0.974862	0.0110569	-4.21184	PC ae
PC ae C38:4	cortisol_15	84	42	0.0460329	-0.0188069	0.111995	0.0337562	0.0837984	0.260474	0.176512	0.974862	0.0110569	4.71089	PC ae
PC aa C42:6	cortisol_15	84	42	0.0360759	-0.016099	0.0910733	0.027088	0.0425833	0.706689	0.187752	0.974862	0.0110569	3.67345	PC aa
PC ae C30:0	cortisol_15	84	42	0.0443943	-0.0229742	0.115703	0.0348514	0.0216878	0.209495	0.206438	0.974862	0.0110569	4.53945	PC ae
PC aa C34:1	cortisol_15	84	42	0.0423784	-0.023697	0.11412	0.0338511	0.0491284	0.316345	0.214254	0.974862	0.0110569	4.32892	PC aa
Thr	cortisol_15	84	42	-0.0414495	-0.10538	0.0253485	0.0332688	0.0242836	0.458089	0.216595	0.974862	0.0110569	-4.06022	Aminoacids
PC ae C34:0	cortisol_15	84	42	0.0422251	-0.0253608	0.115401	0.0344354	0.0404063	0.224678	0.223738	0.974862	0.0110569	4.31292	PC ae
lysoPC a C26:1	cortisol_15	84	42	0.0400454	-0.0230676	0.107507	0.0327538	0.0385297	0.447426	0.225189	0.974862	0.0110569	4.08581	lysoPC
Gln	cortisol_15	84	42	-0.0296535	-0.0787408	0.0176312	0.0244648	0.134807	0.766595	0.230221	0.974862	0.0110569	-2.92181	Aminoacids
lysoPC a C26:0	cortisol_15	84	42	0.0391957	-0.0281015	0.106493	0.0347824	0.020205	0.020205	0.26316	0.974862	0.0110569	3.9974	lysoPC
PC ae C38:3	cortisol_15	84	42	0.0320869	-0.0229829	0.0884318	0.0284425	0.0349153	0.667273	0.263379	0.974862	0.0110569	3.26072	PC ae
C14:1	cortisol_15	84	42	0.0313842	-0.0266003	0.0908971	0.0300295	0.0443126	0.604626	0.299574	0.974862	0.0110569	3.18819	Acylcarnitines
PC aa C34:3	cortisol_15	84	42	0.035991	-0.0302287	0.104044	0.0345105	0.0453686	0.219383	0.300159	0.974862	0.0110569	3.66465	PC aa
PC aa C32:0	cortisol_15	84	42	0.031633	-0.0282161	0.0981368	0.0308349	0.0271982	0.561944	0.308416	0.974862	0.0110569	3.21387	PC aa
Creatinine	cortisol_15	84	42	0.0331624	-0.0299702	0.0999271	0.0328307	0.0311852	0.453343	0.315611	0.974862	0.0110569	3.37184	Biogenic Amines
PC ae C30:2	cortisol_15	84	42	0.0338052	-0.0306673	0.100385	0.0335506	0.0311275	0.403827	0.316746	0.974862	0.0110569	3.43831	PC ae
SM C20:2	cortisol_15	84	42	0.0330422	-0.0313126	0.0973971	0.0332617	0.101286	0.101286	0.323509	0.974862	0.0110569	3.35942	SM
Kynurenine	cortisol_15	84	42	-0.03319	-0.103978	0.0334302	0.0344221	0.0429227	0.244725	0.337857	0.974862	0.0110569	-3.26453	Biogenic Amines
H1	cortisol_15	84	42	-0.0328988	-0.100524	0.0342289	0.0348136	0.0192259	0.26852	0.347504	0.974862	0.0110569	-3.23635	Sugars
PC aa C36:3	cortisol_15	84	42	0.0326172	-0.0335976	0.100333	0.0345221	0.0483027	0.148872	0.347671	0.974862	0.0110569	3.3155	PC aa
PC ae C30:1	cortisol_15	84	42	0.0328087	-0.03463	0.100247	0.0348555	0.0162264	0.0162264	0.349397	0.974862	0.0110569	3.33528	PC ae
lysoPC a C18:0	cortisol_15	84	42	-0.0291252	-0.0893211	0.0319159	0.0310811	0.0318269	0.570018	0.351872	0.974862	0.0110569	-2.87051	lysoPC
PC ae C36:5	cortisol_15	84	42	0.0311871	-0.033733	0.0967253	0.0336464	0.0586379	0.366416	0.356776	0.974862	0.0110569	3.16785	PC ae
SM (OH) C24:1	cortisol_15	84	42	0.0314504	-0.0347168	0.0982855	0.0344523	0.049603	0.11317	0.364166	0.974862	0.0110569	3.19502	SM
lysoPC a C28:0	cortisol_15	84	42	-0.0315824	-0.101564	0.035909	0.0351473	0.0114267	0.190874	0.371598	0.974862	0.0110569	-3.10889	lysoPC
PC ae C38:2	cortisol_15	84	42	0.0247568	-0.0312202	0.0810839	0.0287288	0.0220345	0.662412	0.391972	0.974862	0.0110569	2.50657	PC ae
SM C22:3	cortisol_15	84	42	0.0258919	-0.0357203	0.0883101	0.0319079	0.101981	0.479434	0.419586	0.974862	0.0110569	2.623	SM
C18:1	cortisol_15	84	42	0.0261412	-0.037501	0.0920319	0.0331395	0.0796484	0.385863	0.432561	0.974862	0.0110569	2.64859	Acylcarnitines
PC aa C40:1	cortisol_15	84	42	-0.0215058	-0.0743889	0.0353991	0.0274799	0.0364627	0.710904	0.436843	0.974862	0.0110569	-2.12762	PC aa
PC aa C30:2	cortisol_15	84	42	0.0267477	-0.0406555	0.094151	0.0348372	0.0172236	0.0172236	0.444871	0.974862	0.0110569	2.71087	PC aa
PC aa C38:5	cortisol_15	84	42	0.0253625	-0.0403775	0.0916162	0.0341567	0.0683517	0.217423	0.459964	0.974862	0.0110569	2.56869	PC aa
PC aa C40:5	cortisol_15	84	42	0.0258945	-0.0414693	0.0966339	0.0349974	0.00970779	0.240777	0.461531	0.974862	0.0110569	2.62326	PC aa
PC aa C38:3	cortisol_15	84	42	0.0258639	-0.0415481	0.0940732	0.035086	0.0195514	0.144241	0.463226	0.974862	0.0110569	2.62013	PC aa
PC ae C40:5	cortisol_15	84	42	0.0221319	-0.0362698	0.0811743	0.0300923	0.0413844	0.606681	0.464522	0.974862	0.0110569	2.23787	PC ae
PC aa C40:4	cortisol_15	84	42	0.0245733	-0.0406485	0.0918845	0.0339511	0.02823	0.37036	0.47133	0.974862	0.0110569	2.48777	PC aa
SM C16:1	cortisol_15	84	42	-0.020651	-0.0775108	0.0360865	0.0290824	0.034756	0.648128	0.48012	0.974862	0.0110569	-2.04392	SM
PC ae C42:1	cortisol_15	84	42	0.0197402	-0.0363763	0.0773613	0.0290265	0.0322357	0.650517	0.498815	0.974862	0.0110569	1.99363	PC ae
PC ae C40:1	cortisol_15	84	42	0.0220438	-0.0410123	0.0867821	0.0327351	0.00950229	0.483914	0.502753	0.974862	0.0110569	2.22885	PC ae
PC aa C32:1	cortisol_15	84	42	0.0217184	-0.0441766	0.0978689	0.0329836	0.00584348	0.451815	0.512236	0.974862	0.0110569	2.19559	PC aa
SM C26:1	cortisol_15	84	42	0.0231324	-0.0459468	0.0909403	0.0353036	0.00528657	0.211118	0.514199	0.974862	0.0110569	2.3402	SM
Lys	cortisol_15	84	42	-0.021595	-0.0862805	0.0507259	0.0330567	0.0243545	0.475075	0.515563	0.974862	0.0110569	-2.13635	Aminoacids
PC ae C40:4	cortisol_15	84	42	0.0186858	-0.0369724	0.0756198	0.0287483	0.0279908	0.659888	0.517967	0.974862	0.0110569	1.88615	PC ae
PC ae C36:2	cortisol_15	84	42	0.0222032	-0.0438278	0.0899946	0.0343705	0.0225637	0.327296	0.520136	0.974862	0.0110569	2.24515	PC ae
PC ae C36:4	cortisol_15	84	42	0.0193241	-0.038342	0.0813812	0.0299556	0.0559634	0.59847	0.52097	0.974862	0.0110569	1.95121	PC ae
PC aa C38:6	cortisol_15	84	42	0.0219597	-0.0444251	0.0883072	0.034277	0.0369645	0.322999	0.523581	0.974862	0.0110569	2.22026	PC aa
PC ae C34:1	cortisol_15	84	42	0.0214728	-0.0450893	0.0928649	0.0343368	0.0317011	0.302627	0.533517	0.974862	0.0110569	2.1705	PC ae
PC ae C38:5	cortisol_15	84	42	0.0210434	-0.0445836	0.0867062	0.0339505	0.0717185	0.284877	0.537136	0.974862	0.0110569	2.12664	PC ae
lysoPC a C18:1	cortisol_15	84	42	-0.0182447	-0.0758203	0.0393502	0.0295113	0.0522475	0.627536	0.538469	0.974862	0.0110569	-1.80793	lysoPC
PC aa C36:1	cortisol_15	84	42	0.020993	-0.0458997	0.0895979	0.0348575	0.027076	0.214561	0.54872	0.974862	0.0110569	2.12149	PC aa
PC aa C38:4	cortisol_15	84	42	0.0200572	-0.0463062	0.0863618	0.0343543	0.0588986	0.205054	0.560996	0.974862	0.0110569	2.02597	PC aa
Arg	cortisol_15	84	42	-0.0170983	-0.0739953	0.0459737	0.029449	0.00509557	0.651163	0.563512	0.974862	0.0110569	-1.6953	Aminoacids
SM C24:0	cortisol_15	84	42	0.0194674	-0.0474363	0.0868904	0.0348024	0.0330821	0.115599	0.577526	0.974862	0.0110569	1.96581	SM
PC ae C42:2	cortisol_15	84	42	0.0153157	-0.038351	0.070587	0.0277467	0.0286118	0.694305	0.582901	0.974862	0.0110569	1.54336	PC ae
lysoPC a C18:2	cortisol_15	84	42	-0.0183048	-0.0837006	0.0475023	0.0338889	0.0650786	0.319411	0.5906	0.974862	0.0110569	-1.81383	lysoPC
PC ae C40:3	cortisol_15	84	42	0.0147289	-0.0384446	0.0692636	0.02746	0.0482345	0.699459	0.593572	0.974862	0.0110569	1.48379	PC ae
Taurine	cortisol_15	84	42	-0.0183278	-0.0866729	0.0537552	0.0354023	0.00464698	0.185369	0.606107	0.974862	0.0110569	-1.81609	Biogenic Amines
PC aa C36:6	cortisol_15	84	42	0.0176989	-0.0484922	0.0874409	0.0343458	0.0466387	0.26336	0.607755	0.974862	0.0110569	1.78565	PC aa
PC aa C42:5	cortisol_15	84	42	0.0129363	-0.0360328	0.0629005	0.0251847	0.0111304	0.762776	0.609439	0.974862	0.0110569	1.30204	PC aa
PC ae C44:3	cortisol_15	84	42	-0.0171587	-0.0839074	0.0479525	0.0338786	0.0464816	0.357789	0.613923	0.974862	0.0110569	-1.70123	PC ae
C2	cortisol_15	84	42	-0.0167982	-0.0846	0.0486617	0.0340729	0.00593244	0.384808	0.623382	0.974862	0.0110569	-1.66579	Acylcarnitines
PC aa C42:1	cortisol_15	84	42	0.0158384	-0.0466149	0.0808704	0.0324827	0.0145625	0.496195	0.627262	0.974862	0.0110569	1.59644	PC aa
PC ae C36:3	cortisol_15	84	42	0.0166792	-0.0497945	0.0862814	0.0345092	0.0487336	0.190967	0.630203	0.974862	0.0110569	1.68191	PC ae
PC ae C32:2	cortisol_15	84	42	0.0159992	-0.0483236	0.0860785	0.0332002	0.0112072	0.445274	0.631248	0.974862	0.0110569	1.61279	PC ae
SM C24:1	cortisol_15	84	42	0.0166214	-0.0502361	0.0831034	0.0345598	0.0380126	0.062205	0.631946	0.974862	0.0110569	1.67603	SM
PC aa C26:0	cortisol_15	84	42	-0.0160648	-0.0847222	0.0506341	0.0347613	0.0347753	0.193108	0.645244	0.974862	0.0110569	-1.59365	PC aa
lysoPC a C16:0	cortisol_15	84	42	-0.0128202	-0.0664949	0.0430534	0.027822	0.0333266	0.691868	0.646517	0.974862	0.0110569	-1.27384	lysoPC
SM C18:0	cortisol_15	84	42	0.0143223	-0.0468059	0.0771496	0.0317142	0.0299577	0.536341	0.652887	0.974862	0.0110569	1.44253	SM
Val	cortisol_15	84	42	-0.0153767	-0.0826188	0.0564973	0.0347898	0.00792884	0.318186	0.659693	0.974862	0.0110569	-1.52591	Aminoacids
PC aa C42:2	cortisol_15	84	42	0.0120344	-0.0432455	0.068659	0.0285573	0.0281171	0.66905	0.674839	0.974862	0.0110569	1.21071	PC aa
PC ae C34:2	cortisol_15	84	42	0.01394	-0.0509015	0.0834901	0.0335327	0.0548932	0.374041	0.67874	0.974862	0.0110569	1.40376	PC ae
PC ae C42:4	cortisol_15	84	42	0.0128543	-0.0468146	0.0754631	0.0310241	0.0206807	0.572524	0.679878	0.974862	0.0110569	1.29373	PC ae
PC aa C38:1	cortisol_15	84	42	0.0126484	-0.0512848	0.0739624	0.0318784	0.0215565	0.538274	0.692695	0.974862	0.0110569	1.27287	PC aa
lysoPC a C16:1	cortisol_15	84	42	0.0137545	-0.0540804	0.0839305	0.0352998	0.00436527	0.0723155	0.697875	0.974862	0.0110569	1.38495	lysoPC
SM (OH) C16:1	cortisol_15	84	42	-0.0103654	-0.0632967	0.0437546	0.027302	0.0454577	0.706808	0.705477	0.974862	0.0110569	-1.03119	SM
SM (OH) C22:1	cortisol_15	84	42	0.0126488	-0.0538708	0.0793657	0.0345557	0.0432916	0.097943	0.715343	0.974862	0.0110569	1.27292	SM
PC ae C36:1	cortisol_15	84	42	0.00855377	-0.0378971	0.0568902	0.0240084	0.0161248	0.790561	0.722967	0.974862	0.0110569	0.859046	PC ae
SM (OH) C14:1	cortisol_15	84	42	-0.0101968	-0.0655629	0.0474171	0.0287389	0.0916389	0.648255	0.723829	0.974862	0.0110569	-1.0145	SM
PC ae C40:2	cortisol_15	84	42	0.00992326	-0.0467696	0.0693085	0.0294412	0.00714496	0.639781	0.737138	0.974862	0.0110569	0.997266	PC ae
PC ae C38:0	cortisol_15	84	42	0.0108566	-0.052625	0.0747442	0.0328107	0.0670257	0.437454	0.741616	0.974862	0.0110569	1.09157	PC ae
PC ae C34:3	cortisol_15	84	42	0.00942891	-0.046156	0.0698883	0.0288574	0.024425	0.654894	0.744905	0.974862	0.0110569	0.94735	PC ae
PC aa C36:2	cortisol_15	84	42	0.0112264	-0.056193	0.0791632	0.0350165	0.0218357	0.196325	0.749353	0.974862	0.0110569	1.12897	PC aa
Trp	cortisol_15	84	42	0.0104402	-0.054286	0.0795662	0.0335783	0.0224104	0.410225	0.75669	0.974862	0.0110569	1.04948	Aminoacids
PC aa C30:0	cortisol_15	84	42	0.0101169	-0.0540368	0.0810886	0.0329325	0.0152566	0.46239	0.759529	0.974862	0.0110569	1.01683	PC aa
PC aa C40:2	cortisol_15	84	42	0.0072152	-0.0393365	0.055157	0.0239969	0.0334207	0.79013	0.764771	0.974862	0.0110569	0.724129	PC aa
PC aa C32:3	cortisol_15	84	42	0.0104483	-0.0572902	0.0781868	0.0350105	0.00777571	0.00777571	0.766147	0.974862	0.0110569	1.05031	PC aa
Leu	cortisol_15	84	42	0.0100478	-0.0596356	0.0897878	0.0340952	0.0454305	0.313856	0.768988	0.974862	0.0110569	1.00985	Aminoacids
PC ae C40:6	cortisol_15	84	42	0.00980161	-0.0557435	0.0749137	0.0337055	0.0532634	0.367373	0.77196	0.974862	0.0110569	0.98498	PC ae
C0	cortisol_15	84	42	-0.00811507	-0.064155	0.0473459	0.0285163	0.0344607	0.665762	0.776864	0.974862	0.0110569	-0.808224	Acylcarnitines
SM (OH) C22:2	cortisol_15	84	42	-0.00984423	-0.0774327	0.0585721	0.0352186	0.00673199	0.0546312	0.780604	0.974862	0.0110569	-0.979593	SM
SM C18:1	cortisol_15	84	42	-0.00890093	-0.0709543	0.0532115	0.031889	0.0173898	0.534865	0.780939	0.974862	0.0110569	-0.886143	SM
PC ae C42:3	cortisol_15	84	42	0.00781087	-0.0498977	0.0671953	0.0298853	0.0205474	0.622946	0.794603	0.974862	0.0110569	0.784146	PC ae
lysoPC a C20:4	cortisol_15	84	42	0.00733679	-0.0495586	0.0638816	0.029107	0.143149	0.618021	0.801713	0.974862	0.0110569	0.736377	lysoPC
Asp	cortisol_15	84	42	0.00550691	-0.0385054	0.0531573	0.0228534	0.0234743	0.812633	0.810493	0.974862	0.0110569	0.55221	Aminoacids
PC ae C32:1	cortisol_15	84	42	0.00768321	-0.0537621	0.0728152	0.0319549	0.0168302	0.525491	0.81066	0.974862	0.0110569	0.771281	PC ae
PC ae C44:5	cortisol_15	84	42	0.00690373	-0.0520197	0.0636401	0.0294439	0.0592235	0.630738	0.815318	0.974862	0.0110569	0.692762	PC ae
PC ae C38:1	cortisol_15	84	42	-0.00614731	-0.0575077	0.0473946	0.0266081	0.0426502	0.727541	0.818061	0.974862	0.0110569	-0.612845	PC ae
PC aa C36:5	cortisol_15	84	42	0.00759096	-0.0573832	0.0729408	0.0336472	0.0680583	0.343954	0.822085	0.974862	0.0110569	0.761985	PC aa
lysoPC a C17:0	cortisol_15	84	42	-0.00547895	-0.0632607	0.0536604	0.029873	0.00656253	0.625076	0.855027	0.981783	0.0079847	-0.546397	lysoPC
PC aa C42:4	cortisol_15	84	42	0.00369623	-0.0379253	0.0469803	0.0214782	0.0341905	0.83905	0.864025	0.981783	0.0079847	0.370307	PC aa
PC ae C44:6	cortisol_15	84	42	0.0058773	-0.0610224	0.0731867	0.0347035	0.0327166	0.241151	0.865944	0.981783	0.0079847	0.58946	PC ae
lysoPC a C28:1	cortisol_15	84	42	0.0056022	-0.0623355	0.0735399	0.0351134	0.00214144	0.00214144	0.873641	0.981783	0.0079847	0.561793	lysoPC
Phe	cortisol_15	84	42	-0.00540503	-0.0737381	0.0735571	0.0339731	0.0053446	0.408014	0.874006	0.981783	0.0079847	-0.539045	Aminoacids
PC aa C40:6	cortisol_15	84	42	0.00470805	-0.0583141	0.067592	0.0323586	0.0141685	0.507052	0.884712	0.981783	0.0079847	0.471915	PC aa
Asn	cortisol_15	84	42	-0.00441765	-0.0668692	0.0622575	0.0324151	0.0786298	0.464783	0.891951	0.981783	0.0079847	-0.440791	Aminoacids
PC aa C28:1	cortisol_15	84	42	-0.0040955	-0.0705504	0.0649682	0.0345845	0.0466051	0.194284	0.906036	0.981783	0.0079847	-0.408712	PC aa
SM C16:0	cortisol_15	84	42	0.00317015	-0.0568181	0.0644928	0.0310678	0.0452402	0.560852	0.919007	0.981783	0.0079847	0.317518	SM
Met	cortisol_15	84	42	0.00266751	-0.0502334	0.0572115	0.0273465	0.0167177	0.707614	0.922607	0.981783	0.0079847	0.267107	Aminoacids
PC aa C36:0	cortisol_15	84	42	0.00272758	-0.0523023	0.0598556	0.0285187	0.0121337	0.671637	0.924101	0.981783	0.0079847	0.27313	PC aa
PC ae C44:4	cortisol_15	84	42	-0.00320021	-0.070497	0.0659123	0.0350631	0.0146125	0.23054	0.927507	0.981783	0.0079847	-0.31951	PC ae
PC ae C38:6	cortisol_15	84	42	-0.00223761	-0.0525309	0.0487517	0.0258371	0.0673462	0.741368	0.93127	0.981783	0.0079847	-0.223511	PC ae
lysoPC a C24:0	cortisol_15	84	42	0.00261119	-0.0620539	0.0695817	0.0336806	0.0741721	0.339406	0.938397	0.981783	0.0079847	0.26146	lysoPC
PC aa C38:0	cortisol_15	84	42	0.00239035	-0.0640314	0.0690224	0.0343143	0.00943099	0.361586	0.944639	0.981783	0.0079847	0.239321	PC aa
PC aa C42:0	cortisol_15	84	42	0.00243887	-0.0664179	0.0703356	0.0353365	0.00592665	0.173676	0.945149	0.981783	0.0079847	0.244185	PC aa
PC aa C40:3	cortisol_15	84	42	-0.00102274	-0.0400397	0.039649	0.0201288	0.0213141	0.862179	0.959677	0.984813	0.00664619	-0.102222	PC aa
Glu	cortisol_15	84	42	-0.000798039	-0.0336739	0.0340834	0.0170054	0.0906363	0.903849	0.962765	0.984813	0.00664619	-0.0797721	Aminoacids
PC ae C42:5	cortisol_15	84	42	-0.00073199	-0.0592672	0.0594198	0.0303274	0.041417	0.598952	0.980812	0.990225	0.0042661	-0.0731722	PC ae
lysoPC a C20:3	cortisol_15	84	42	0.000760913	-0.0673467	0.0729442	0.035257	0.00331525	0.228844	0.982835	0.990225	0.0042661	0.0761202	lysoPC
Ile	cortisol_15	84	42	9.56819e-05	-0.0617987	0.0713661	0.0311893	0.0972393	0.532355	0.99756	0.99756	0.00106077	0.00956865	Aminoacids
t4-OH-Pro	sexM	84	42	0.814936	0.340066	1.29006	0.247302	0.350782	0.531587	0.00204525	0.274064	0.562148	125.903	Biogenic Amines
Gln	sexM	84	42	-0.913399	-1.54769	-0.277242	0.329443	0.134807	0.766595	0.00841261	0.563645	0.248994	-59.8842	Aminoacids
C18:1	sexM	84	42	0.705261	0.124	1.28593	0.302361	0.0796484	0.385863	0.0247514	0.829171	0.081356	102.437	Acylcarnitines
Ile	sexM	84	42	0.760025	0.149997	1.36668	0.31566	0.0972393	0.532355	0.0211581	0.829171	0.081356	113.833	Aminoacids
C0	sexM	84	42	0.211994	-0.449481	0.873295	0.343383	0.0344607	0.665762	0.54046	0.997419	0.00112239	23.614	Acylcarnitines
C2	sexM	84	42	0.0799324	-0.535666	0.696479	0.320458	0.00593244	0.384808	0.804292	0.997419	0.00112239	8.32139	Acylcarnitines
C14:1	sexM	84	42	0.411418	-0.232866	1.05493	0.334466	0.0443126	0.604626	0.225784	0.997419	0.00112239	50.8956	Acylcarnitines
Ala	sexM	84	42	-0.0417036	-0.714852	0.629382	0.348918	0.0237091	0.626203	0.905467	0.997419	0.00112239	-4.08459	Aminoacids
Arg	sexM	84	42	-0.109637	-0.791051	0.56858	0.352614	0.00509557	0.651163	0.75752	0.997419	0.00112239	-10.3841	Aminoacids
Asn	sexM	84	42	-0.12666	-0.729252	0.474356	0.312848	0.0786298	0.464783	0.687756	0.997419	0.00112239	-11.8967	Aminoacids
Asp	sexM	84	42	0.260383	-0.435195	0.953958	0.360014	0.0234743	0.812633	0.473809	0.997419	0.00112239	29.7427	Aminoacids
Cit	sexM	84	42	0.175019	-0.370026	0.720075	0.283825	0.142377	0.366594	0.540911	0.997419	0.00112239	19.1268	Aminoacids
Glu	sexM	84	42	0.68458	-0.00274193	1.36972	0.355324	0.0906363	0.903849	0.0612956	0.997419	0.00112239	98.2938	Aminoacids
Gly	sexM	84	42	-0.061216	-0.682471	0.558944	0.322591	0.106287	0.560331	0.85045	0.997419	0.00112239	-5.938	Aminoacids
His	sexM	84	42	0.0093983	-0.658116	0.67323	0.345317	0.0248459	0.569195	0.978431	0.997419	0.00112239	0.944261	Aminoacids
Leu	sexM	84	42	0.524385	-0.0599333	1.10555	0.302034	0.0454305	0.313856	0.0912029	0.997419	0.00112239	68.942	Aminoacids
Lys	sexM	84	42	-0.339064	-0.974989	0.293832	0.329309	0.0243545	0.475075	0.309681	0.997419	0.00112239	-28.7563	Aminoacids
Met	sexM	84	42	-0.107198	-0.786545	0.571576	0.3524	0.0167177	0.707614	0.762551	0.997419	0.00112239	-10.1652	Aminoacids
Orn	sexM	84	42	0.205142	-0.421206	0.831054	0.32536	0.0849912	0.583735	0.5319	0.997419	0.00112239	22.77	Aminoacids
Phe	sexM	84	42	-0.17416	-0.802388	0.450213	0.32464	0.0053446	0.408014	0.594915	0.997419	0.00112239	-15.9837	Aminoacids
Pro	sexM	84	42	0.200215	-0.443441	0.842476	0.334023	0.0716554	0.586336	0.552294	0.997419	0.00112239	22.1666	Aminoacids
Ser	sexM	84	42	-0.220647	-0.924247	0.479833	0.364039	0.0215484	0.739573	0.548025	0.997419	0.00112239	-19.8001	Aminoacids
Thr	sexM	84	42	0.0850288	-0.544498	0.713572	0.327082	0.0242836	0.458089	0.79622	0.997419	0.00112239	8.87484	Aminoacids
Trp	sexM	84	42	0.363607	-0.251237	0.976626	0.319096	0.0224104	0.410225	0.261347	0.997419	0.00112239	43.8508	Aminoacids
Tyr	sexM	84	42	-0.120057	-0.706289	0.464686	0.304505	0.0511836	0.313225	0.695494	0.997419	0.00112239	-11.313	Aminoacids
Val	sexM	84	42	0.144256	-0.459959	0.746743	0.313707	0.00792884	0.318186	0.648157	0.997419	0.00112239	15.518	Aminoacids
ADMA	sexM	84	42	-0.371704	-0.887779	0.14437	0.266732	0.0555934	0.0555934	0.167313	0.997419	0.00112239	-31.0442	Biogenic Amines
Creatinine	sexM	84	42	0.405547	-0.211828	1.02167	0.320672	0.0311852	0.453343	0.213318	0.997419	0.00112239	50.0123	Biogenic Amines
Kynurenine	sexM	84	42	0.3647	-0.199624	0.930207	0.294029	0.0429227	0.244725	0.222204	0.997419	0.00112239	44.0082	Biogenic Amines
Taurine	sexM	84	42	-0.0228073	-0.596342	0.549552	0.298197	0.00464698	0.185369	0.93942	0.997419	0.00112239	-2.25492	Biogenic Amines
lysoPC a C16:0	sexM	84	42	0.391686	-0.278862	1.06064	0.347536	0.0333266	0.691868	0.266433	0.997419	0.00112239	47.9474	lysoPC
lysoPC a C16:1	sexM	84	42	0.00193223	-0.541869	0.545071	0.283161	0.00436527	0.0723155	0.994589	0.997419	0.00112239	0.19341	lysoPC
lysoPC a C17:0	sexM	84	42	0.0607523	-0.6067	0.72715	0.346298	0.00656253	0.625076	0.861617	0.997419	0.00112239	6.26356	lysoPC
lysoPC a C18:0	sexM	84	42	0.312598	-0.33419	0.958403	0.335763	0.0318269	0.570018	0.357373	0.997419	0.00112239	36.6972	lysoPC
lysoPC a C18:1	sexM	84	42	0.399458	-0.247765	1.04647	0.336106	0.0522475	0.627536	0.241566	0.997419	0.00112239	49.1016	lysoPC
lysoPC a C18:2	sexM	84	42	0.273338	-0.300447	0.846948	0.298714	0.0650786	0.319411	0.365562	0.997419	0.00112239	31.4344	lysoPC
lysoPC a C20:3	sexM	84	42	-0.0732723	-0.65748	0.509441	0.303468	0.00331525	0.228844	0.810459	0.997419	0.00112239	-7.06523	lysoPC
lysoPC a C20:4	sexM	84	42	0.634464	0.0303441	1.23866	0.313929	0.143149	0.618021	0.0499096	0.997419	0.00112239	88.6012	lysoPC
lysoPC a C24:0	sexM	84	42	0.287175	-0.288367	0.861712	0.299229	0.0741721	0.339406	0.342929	0.997419	0.00112239	33.2658	lysoPC
lysoPC a C26:0	sexM	84	42	0.0494229	-0.47658	0.575426	0.271863	0.020205	0.020205	0.856205	0.997419	0.00112239	5.06646	lysoPC
lysoPC a C26:1	sexM	84	42	0.39	-0.221896	1.00004	0.317508	0.0385297	0.447426	0.226577	0.997419	0.00112239	47.6981	lysoPC
lysoPC a C28:0	sexM	84	42	-0.159265	-0.72728	0.409334	0.296044	0.0114267	0.190874	0.593568	0.997419	0.00112239	-14.723	lysoPC
lysoPC a C28:1	sexM	84	42	-0.0232942	-0.554303	0.507715	0.274451	0.00214144	0.00214144	0.932572	0.997419	0.00112239	-2.3025	lysoPC
PC aa C24:0	sexM	84	42	0.373288	-0.258679	1.00433	0.327954	0.0905859	0.643353	0.261736	0.997419	0.00112239	45.2502	PC aa
PC aa C26:0	sexM	84	42	0.0386583	-0.518581	0.596366	0.29044	0.0347753	0.193108	0.894776	0.997419	0.00112239	3.94152	PC aa
PC aa C28:1	sexM	84	42	-0.367296	-0.920445	0.184949	0.287771	0.0466051	0.194284	0.209205	0.997419	0.00112239	-30.7395	PC aa
PC aa C30:0	sexM	84	42	-0.195812	-0.825387	0.430907	0.326089	0.0152566	0.46239	0.551703	0.997419	0.00112239	-17.7833	PC aa
PC aa C30:2	sexM	84	42	-0.0101902	-0.537022	0.516642	0.272292	0.0172236	0.0172236	0.97024	0.997419	0.00112239	-1.01385	PC aa
PC aa C32:0	sexM	84	42	0.211928	-0.426972	0.848378	0.331136	0.0271982	0.561944	0.52595	0.997419	0.00112239	23.6059	PC aa
PC aa C32:1	sexM	84	42	-0.0166378	-0.645623	0.608622	0.325248	0.00584348	0.451815	0.959481	0.997419	0.00112239	-1.65001	PC aa
PC aa C32:2	sexM	84	42	-0.067384	-0.61111	0.474751	0.282096	0.0292918	0.123198	0.812511	0.997419	0.00112239	-6.51639	PC aa
PC aa C32:3	sexM	84	42	-0.00487337	-0.534325	0.524579	0.273646	0.00777571	0.00777571	0.985836	0.997419	0.00112239	-0.486152	PC aa
PC aa C34:1	sexM	84	42	0.0662395	-0.511493	0.642104	0.299843	0.0491284	0.316345	0.826324	0.997419	0.00112239	6.84826	PC aa
PC aa C34:2	sexM	84	42	-0.263774	-0.83933	0.30994	0.29871	0.0933193	0.413141	0.382637	0.997419	0.00112239	-23.1853	PC aa
PC aa C34:3	sexM	84	42	0.0306097	-0.52799	0.588601	0.290783	0.0453686	0.219383	0.916686	0.997419	0.00112239	3.1083	PC aa
PC aa C34:4	sexM	84	42	-0.0502925	-0.625251	0.522215	0.297886	0.0599843	0.335487	0.866835	0.997419	0.00112239	-4.90487	PC aa
PC aa C36:0	sexM	84	42	-0.0181427	-0.69218	0.654987	0.349649	0.0121337	0.671637	0.958875	0.997419	0.00112239	-1.79791	PC aa
PC aa C36:1	sexM	84	42	0.311287	-0.255737	0.877701	0.295154	0.027076	0.214561	0.297854	0.997419	0.00112239	36.5182	PC aa
PC aa C36:2	sexM	84	42	0.100225	-0.465166	0.665412	0.294511	0.0218357	0.196325	0.735379	0.997419	0.00112239	10.542	PC aa
PC aa C36:3	sexM	84	42	0.0704868	-0.46932	0.609843	0.281184	0.0483027	0.148872	0.803336	0.997419	0.00112239	7.30304	PC aa
PC aa C36:4	sexM	84	42	0.265593	-0.348122	0.877571	0.31824	0.12301	0.648055	0.408998	0.997419	0.00112239	30.4205	PC aa
PC aa C36:5	sexM	84	42	0.251989	-0.325444	0.829143	0.30053	0.0680583	0.343954	0.406664	0.997419	0.00112239	28.6582	PC aa
PC aa C36:6	sexM	84	42	-0.102217	-0.671279	0.465606	0.29578	0.0466387	0.26336	0.731482	0.997419	0.00112239	-9.71663	PC aa
PC aa C38:0	sexM	84	42	0.18876	-0.421398	0.79876	0.317477	0.00943099	0.361586	0.555428	0.997419	0.00112239	20.7752	PC aa
PC aa C38:1	sexM	84	42	-0.0376847	-0.683032	0.608292	0.335575	0.0215565	0.538274	0.911145	0.997419	0.00112239	-3.69835	PC aa
PC aa C38:3	sexM	84	42	0.146617	-0.406964	0.699888	0.288401	0.0195514	0.144241	0.613947	0.997419	0.00112239	15.7911	PC aa
PC aa C38:4	sexM	84	42	0.318176	-0.230503	0.866844	0.285907	0.0588986	0.205054	0.272316	0.997419	0.00112239	37.4618	PC aa
PC aa C38:5	sexM	84	42	0.277812	-0.268992	0.824432	0.284866	0.0683517	0.217423	0.335224	0.997419	0.00112239	32.0238	PC aa
PC aa C38:6	sexM	84	42	0.200665	-0.387714	0.789084	0.306322	0.0369645	0.322999	0.516105	0.997419	0.00112239	22.2215	PC aa
PC aa C40:1	sexM	84	42	-0.00353036	-0.684843	0.675201	0.352695	0.0364627	0.710904	0.992064	0.997419	0.00112239	-0.352414	PC aa
PC aa C40:2	sexM	84	42	0.283842	-0.405268	0.971587	0.356938	0.0334207	0.79013	0.431193	0.997419	0.00112239	32.8224	PC aa
PC aa C40:3	sexM	84	42	0.19984	-0.509055	0.906961	0.366781	0.0213141	0.862179	0.588917	0.997419	0.00112239	22.1208	PC aa
PC aa C40:4	sexM	84	42	0.338544	-0.264541	0.940583	0.313445	0.02823	0.37036	0.286521	0.997419	0.00112239	40.2903	PC aa
PC aa C40:5	sexM	84	42	0.0979732	-0.483614	0.678331	0.302306	0.00970779	0.240777	0.747571	0.997419	0.00112239	10.2933	PC aa
PC aa C40:6	sexM	84	42	0.106411	-0.53303	0.745788	0.332389	0.0141685	0.507052	0.750504	0.997419	0.00112239	11.2279	PC aa
PC aa C42:0	sexM	84	42	-0.0368548	-0.604624	0.53113	0.295882	0.00592665	0.173676	0.901489	0.997419	0.00112239	-3.6184	PC aa
PC aa C42:1	sexM	84	42	0.219463	-0.417171	0.854886	0.330567	0.0145625	0.496195	0.510537	0.997419	0.00112239	24.5408	PC aa
PC aa C42:2	sexM	84	42	0.220366	-0.447582	0.887087	0.346388	0.0281171	0.66905	0.528259	0.997419	0.00112239	24.6533	PC aa
PC aa C42:4	sexM	84	42	0.25831	-0.439913	0.955016	0.361436	0.0341905	0.83905	0.478992	0.997419	0.00112239	29.4741	PC aa
PC aa C42:5	sexM	84	42	0.254256	-0.436366	0.943511	0.357796	0.0111304	0.762776	0.481444	0.997419	0.00112239	28.9502	PC aa
PC aa C42:6	sexM	84	42	0.176047	-0.488938	0.838942	0.344427	0.0425833	0.706689	0.612082	0.997419	0.00112239	19.2494	PC aa
PC ae C30:0	sexM	84	42	0.120974	-0.446837	0.68739	0.294999	0.0216878	0.209495	0.683971	0.997419	0.00112239	12.8595	PC ae
PC ae C30:1	sexM	84	42	0.0661967	-0.460912	0.593306	0.272435	0.0162264	0.0162264	0.808641	0.997419	0.00112239	6.84369	PC ae
PC ae C30:2	sexM	84	42	0.172442	-0.436139	0.780037	0.31628	0.0311275	0.403827	0.588601	0.997419	0.00112239	18.8203	PC ae
PC ae C32:1	sexM	84	42	-0.115076	-0.757138	0.525415	0.333187	0.0168302	0.525491	0.731622	0.997419	0.00112239	-10.8702	PC ae
PC ae C32:2	sexM	84	42	0.0367617	-0.589997	0.661301	0.325053	0.0112072	0.445274	0.910535	0.997419	0.00112239	3.74458	PC ae
PC ae C34:0	sexM	84	42	-0.16499	-0.726751	0.394984	0.291486	0.0404063	0.224678	0.574682	0.997419	0.00112239	-15.2097	PC ae
PC ae C34:1	sexM	84	42	-0.173121	-0.758449	0.410543	0.30394	0.0317011	0.302627	0.572211	0.997419	0.00112239	-15.8964	PC ae
PC ae C34:2	sexM	84	42	-0.473693	-1.06503	0.115766	0.306865	0.0548932	0.374041	0.130691	0.997419	0.00112239	-37.7301	PC ae
PC ae C34:3	sexM	84	42	-0.344065	-1.00815	0.318024	0.34418	0.024425	0.654894	0.323583	0.997419	0.00112239	-29.1117	PC ae
PC ae C36:0	sexM	84	42	-0.296968	-0.951257	0.355457	0.339289	0.0415944	0.59283	0.386689	0.997419	0.00112239	-25.6932	PC ae
PC ae C36:1	sexM	84	42	0.122805	-0.573208	0.817121	0.360392	0.0161248	0.790561	0.73508	0.997419	0.00112239	13.0664	PC ae
PC ae C36:2	sexM	84	42	0.0198208	-0.575692	0.614641	0.309752	0.0225637	0.327296	0.949294	0.997419	0.00112239	2.00185	PC ae
PC ae C36:3	sexM	84	42	-0.429894	-0.980717	0.119888	0.286454	0.0487336	0.190967	0.141341	0.997419	0.00112239	-34.9422	PC ae
PC ae C36:4	sexM	84	42	0.187243	-0.448853	0.821142	0.329671	0.0559634	0.59847	0.573267	0.997419	0.00112239	20.592	PC ae
PC ae C36:5	sexM	84	42	0.271805	-0.316036	0.859506	0.305932	0.0586379	0.366416	0.379528	0.997419	0.00112239	31.2331	PC ae
PC ae C38:0	sexM	84	42	-0.0824811	-0.682111	0.516878	0.311872	0.0670257	0.437454	0.792753	0.997419	0.00112239	-7.91711	PC ae
PC ae C38:1	sexM	84	42	0.372061	-0.302895	1.04541	0.349731	0.0426502	0.727541	0.293782	0.997419	0.00112239	45.0721	PC ae
PC ae C38:2	sexM	84	42	0.356782	-0.310853	1.02358	0.346373	0.0220345	0.662412	0.309124	0.997419	0.00112239	42.8724	PC ae
PC ae C38:3	sexM	84	42	0.436815	-0.224612	1.09728	0.34311	0.0349153	0.667273	0.210276	0.997419	0.00112239	54.777	PC ae
PC ae C38:4	sexM	84	42	0.453672	-0.095332	1.00223	0.285847	0.0837984	0.260474	0.120266	0.997419	0.00112239	57.4082	PC ae
PC ae C38:5	sexM	84	42	0.319744	-0.24227	0.881746	0.292715	0.0717185	0.284877	0.281117	0.997419	0.00112239	37.6775	PC ae
PC ae C38:6	sexM	84	42	-0.00323506	-0.665837	0.658687	0.343605	0.0673462	0.741368	0.992535	0.997419	0.00112239	-0.322984	PC ae
PC ae C40:1	sexM	84	42	0.0936777	-0.542515	0.729022	0.3305	0.00950229	0.483914	0.778282	0.997419	0.00112239	9.82058	PC ae
PC ae C40:2	sexM	84	42	0.166467	-0.503385	0.834583	0.34725	0.00714496	0.639781	0.634272	0.997419	0.00112239	18.1124	PC ae
PC ae C40:3	sexM	84	42	0.455056	-0.209282	1.11821	0.344458	0.0482345	0.699459	0.193946	0.997419	0.00112239	57.6261	PC ae
PC ae C40:4	sexM	84	42	0.402622	-0.261646	1.06575	0.344536	0.0279908	0.659888	0.249437	0.997419	0.00112239	49.5742	PC ae
PC ae C40:5	sexM	84	42	0.505669	-0.142118	1.15298	0.336367	0.0413844	0.606681	0.140516	0.997419	0.00112239	65.8094	PC ae
PC ae C40:6	sexM	84	42	0.158418	-0.432061	0.74898	0.307354	0.0532634	0.367373	0.609047	0.997419	0.00112239	17.1655	PC ae
PC ae C42:1	sexM	84	42	0.248179	-0.413189	0.908404	0.343061	0.0322357	0.650517	0.473598	0.997419	0.00112239	28.169	PC ae
PC ae C42:2	sexM	84	42	0.227406	-0.44509	0.898426	0.348584	0.0286118	0.694305	0.51788	0.997419	0.00112239	25.534	PC ae
PC ae C42:3	sexM	84	42	0.115375	-0.546667	0.776191	0.343446	0.0205474	0.622946	0.738664	0.997419	0.00112239	12.2294	PC ae
PC ae C42:4	sexM	84	42	0.194102	-0.456956	0.843381	0.337643	0.0206807	0.572524	0.56859	0.997419	0.00112239	21.4221	PC ae
PC ae C42:5	sexM	84	42	0.452426	-0.195247	1.09908	0.336148	0.041417	0.598952	0.18584	0.997419	0.00112239	57.2122	PC ae
PC ae C44:3	sexM	84	42	0.00100239	-0.590464	0.592898	0.307959	0.0464816	0.357789	0.997419	0.997419	0.00112239	0.100289	PC ae
PC ae C44:4	sexM	84	42	-0.259091	-0.837014	0.318107	0.300727	0.0146125	0.23054	0.394027	0.997419	0.00112239	-22.8247	PC ae
PC ae C44:5	sexM	84	42	0.164438	-0.48115	0.810939	0.33552	0.0592235	0.630738	0.626727	0.997419	0.00112239	17.873	PC ae
PC ae C44:6	sexM	84	42	0.0973684	-0.473202	0.667649	0.297107	0.0327166	0.241151	0.744807	0.997419	0.00112239	10.2266	PC ae
SM (OH) C14:1	sexM	84	42	-0.483122	-1.11824	0.150652	0.329426	0.0916389	0.648255	0.150279	0.997419	0.00112239	-38.3145	SM
SM (OH) C16:1	sexM	84	42	-0.33798	-1.00621	0.329967	0.346744	0.0454577	0.706808	0.335521	0.997419	0.00112239	-28.679	SM
SM (OH) C22:1	sexM	84	42	0.00402566	-0.52534	0.533282	0.275978	0.0432916	0.097943	0.988433	0.997419	0.00112239	0.403378	SM
SM (OH) C22:2	sexM	84	42	-0.0523046	-0.59	0.485185	0.280299	0.00673199	0.0546312	0.852906	0.997419	0.00112239	-5.09602	SM
SM (OH) C24:1	sexM	84	42	0.0785924	-0.451366	0.608308	0.276213	0.049603	0.11317	0.777453	0.997419	0.00112239	8.17633	SM
SM C16:0	sexM	84	42	-0.210611	-0.847268	0.425301	0.330629	0.0452402	0.560852	0.527709	0.997419	0.00112239	-18.9911	SM
SM C16:1	sexM	84	42	-0.330253	-0.989485	0.328918	0.3423	0.034756	0.648128	0.340378	0.997419	0.00112239	-28.1258	SM
SM C18:0	sexM	84	42	0.0532119	-0.585814	0.691851	0.332038	0.0299577	0.536341	0.873476	0.997419	0.00112239	5.46531	SM
SM C18:1	sexM	84	42	-0.026311	-0.671195	0.618898	0.335244	0.0173898	0.534865	0.93783	0.997419	0.00112239	-2.59678	SM
SM C20:2	sexM	84	42	-0.546761	-1.04977	-0.0437562	0.259977	0.101286	0.101286	0.0385987	0.997419	0.00112239	-42.1179	SM
SM C22:3	sexM	84	42	0.176211	-0.416497	0.768632	0.308216	0.101981	0.479434	0.570667	0.997419	0.00112239	19.269	SM
SM C24:0	sexM	84	42	0.206789	-0.332563	0.745932	0.281098	0.0330821	0.115599	0.466189	0.997419	0.00112239	22.9722	SM
SM C24:1	sexM	84	42	0.192414	-0.33101	0.715959	0.272646	0.0380126	0.062205	0.484407	0.997419	0.00112239	21.2173	SM
SM C26:0	sexM	84	42	0.246074	-0.253601	0.745139	0.260182	0.150222	0.208162	0.349958	0.997419	0.00112239	27.8995	SM
SM C26:1	sexM	84	42	0.0692995	-0.508354	0.647343	0.300982	0.00528657	0.211118	0.819061	0.997419	0.00112239	7.17572	SM
H1	sexM	84	42	-0.149226	-0.732874	0.434534	0.303965	0.0192259	0.26852	0.626117	0.997419	0.00112239	-13.8625	Sugars
