# Supplementary material for: A Metabolomics-Based Investigation of the Effects of a Short-Term Body Weight Reduction Program in a Cohort of Adolescents with Obesity: A Prospective Interventional Clinical Study
Source: Nutrients. 2023 Jan 19;15(3):529. doi: 10.3390/nu15030529 (PMC9921209; doi:10.3390/nu15030529)
Supplement: Supplementary file 1 [file nutrients-15-00529-s001.zip › 2022-07-12_PRG_Supplementary_material_GF/S26_PRG_lmer_ACTH_8.xlsx]

## Sheet: S26_PRG_lmer_ACTH_8
Dependent	Independent	N_observations	N_groups	beta	beta_confint2.5	beta_confint97.5	SE	adj_R_sqrd_marginal	adj_R_sqrd_conditional	Pvalue	FDR_Pvalue	negative_log10fdr	variation_perc	Category
Asn	(Intercept)	84	42	-3.16002	-6.30922	-0.00344502	1.637	0.0796601	0.467965	0.0606578	0.479562	0.319156	-95.7575	Aminoacids
t4-OH-Pro	(Intercept)	84	42	3.75184	1.19106	6.30818	1.32946	0.316972	0.509567	0.00734067	0.479562	0.319156	4159.92	Biogenic Amines
lysoPC a C18:2	(Intercept)	84	42	-3.24268	-6.22054	-0.259398	1.549	0.0663691	0.307363	0.042605	0.479562	0.319156	-96.0941	lysoPC
lysoPC a C20:4	(Intercept)	84	42	-4.50868	-7.64224	-1.37025	1.62714	0.150229	0.617121	0.008405	0.479562	0.319156	-98.8987	lysoPC
PC aa C36:4	(Intercept)	84	42	-4.31417	-7.59408	-1.03507	1.70129	0.10867	0.656666	0.0152384	0.479562	0.319156	-98.6622	PC aa
PC aa C36:5	(Intercept)	84	42	-3.54947	-6.53996	-0.55057	1.55533	0.076027	0.34029	0.0277868	0.479562	0.319156	-97.126	PC aa
PC aa C38:4	(Intercept)	84	42	-3.16299	-5.99921	-0.321734	1.47626	0.0641945	0.191625	0.0382034	0.479562	0.319156	-95.7701	PC aa
PC aa C38:5	(Intercept)	84	42	-3.43857	-6.27402	-0.598254	1.47576	0.0725431	0.20839	0.0248586	0.479562	0.319156	-96.7889	PC aa
PC ae C36:4	(Intercept)	84	42	-3.26725	-6.54651	0.0303415	1.70353	0.0681983	0.601407	0.0622867	0.479562	0.319156	-96.1889	PC ae
PC ae C36:5	(Intercept)	84	42	-3.01788	-6.07357	0.0418712	1.58908	0.0550039	0.349384	0.0647528	0.479562	0.319156	-95.1095	PC ae
PC ae C38:0	(Intercept)	84	42	-3.27385	-6.36734	-0.171266	1.60832	0.0755305	0.429161	0.0483901	0.479562	0.319156	-96.214	PC ae
PC ae C38:4	(Intercept)	84	42	-3.22295	-6.12598	-0.314302	1.51043	0.0717048	0.258493	0.0389226	0.479562	0.319156	-96.0163	PC ae
PC ae C38:5	(Intercept)	84	42	-3.5137	-6.41071	-0.610736	1.50754	0.0765699	0.266533	0.0248621	0.479562	0.319156	-97.0214	PC ae
PC ae C38:6	(Intercept)	84	42	-3.45028	-6.85862	-0.0257751	1.7695	0.0749792	0.736058	0.0582451	0.479562	0.319156	-96.8263	PC ae
PC ae C40:6	(Intercept)	84	42	-3.27157	-6.29847	-0.236885	1.57425	0.0672532	0.355944	0.0440899	0.479562	0.319156	-96.2053	PC ae
PC ae C44:5	(Intercept)	84	42	-3.25721	-6.62345	0.110337	1.74655	0.0614807	0.628203	0.0694543	0.479562	0.319156	-96.1504	PC ae
SM (OH) C22:1	(Intercept)	84	42	-2.72867	-5.48218	0.0288315	1.43369	0.0486365	0.0957674	0.0640817	0.479562	0.319156	-93.4694	SM
SM (OH) C24:1	(Intercept)	84	42	-2.78621	-5.57035	0.000800222	1.44941	0.0508507	0.122575	0.0615629	0.479562	0.319156	-93.8346	SM
SM C22:3	(Intercept)	84	42	-4.16935	-7.25184	-1.08291	1.60189	0.102548	0.471502	0.01287	0.479562	0.319156	-98.4538	SM
SM C24:1	(Intercept)	84	42	-2.60789	-5.32861	0.110533	1.40947	0.0417597	0.047115	0.0715764	0.479562	0.319156	-92.631	SM
PC ae C44:6	(Intercept)	84	42	-2.67132	-5.61661	0.281926	1.53227	0.0496529	0.24701	0.0888074	0.566676	0.246665	-93.0839	PC ae
Cit	(Intercept)	84	42	-2.63764	-5.64165	0.374423	1.56253	0.0525068	0.30042	0.0990548	0.570627	0.243648	-92.847	Aminoacids
PC aa C36:3	(Intercept)	84	42	-2.54072	-5.39254	0.314667	1.48439	0.0398608	0.151264	0.0945608	0.570627	0.243648	-92.1191	PC aa
PC aa C38:6	(Intercept)	84	42	-2.62654	-5.64584	0.397786	1.57056	0.0469165	0.305679	0.102202	0.570627	0.243648	-92.7671	PC aa
lysoPC a C24:0	(Intercept)	84	42	2.42227	-0.594106	5.4435	1.56861	0.0824665	0.358894	0.130305	0.59427	0.226017	1027.15	lysoPC
PC aa C26:0	(Intercept)	84	42	-2.41615	-5.33744	0.511989	1.52013	0.0345304	0.194872	0.119691	0.59427	0.226017	-91.0735	PC aa
PC ae C44:3	(Intercept)	84	42	2.55882	-0.547847	5.66473	1.61435	0.0436958	0.357968	0.120783	0.59427	0.226017	1192.06	PC ae
SM (OH) C14:1	(Intercept)	84	42	-2.63857	-5.88135	0.62037	1.68437	0.10691	0.642491	0.125077	0.59427	0.226017	-92.8536	SM
SM C16:0	(Intercept)	84	42	-2.56318	-5.77966	0.666909	1.67145	0.0708615	0.551846	0.133045	0.59427	0.226017	-92.2941	SM
SM C24:0	(Intercept)	84	42	-2.31372	-5.13508	0.511801	1.46876	0.0324861	0.112992	0.122911	0.59427	0.226017	-90.1108	SM
PC aa C34:3	(Intercept)	84	42	-2.23504	-5.20065	0.733181	1.54276	0.0330461	0.224967	0.155049	0.670211	0.173789	-89.3012	PC aa
PC aa C36:6	(Intercept)	84	42	-2.16743	-5.16027	0.829145	1.5567	0.0455714	0.274234	0.171367	0.695855	0.157482	-88.5529	PC aa
SM C18:0	(Intercept)	84	42	-2.40853	-5.70008	0.880568	1.70802	0.0394277	0.527354	0.166234	0.695855	0.157482	-91.0053	SM
SM C26:0	(Intercept)	84	42	-2.08081	-5.02926	0.869135	1.53387	0.0267171	0.197454	0.182373	0.718764	0.143414	-87.5171	SM
PC aa C24:0	(Intercept)	84	42	2.25001	-1.12978	5.6355	1.75434	0.0693861	0.644755	0.206972	0.729848	0.136768	848.778	PC aa
PC aa C28:1	(Intercept)	84	42	-1.91226	-4.76146	0.942865	1.48272	0.070863	0.213159	0.204414	0.729848	0.136768	-85.2253	PC aa
PC aa C34:1	(Intercept)	84	42	-2.10963	-5.24063	1.02467	1.62762	0.0311868	0.354978	0.20223	0.729848	0.136768	-87.8717	PC aa
PC aa C36:2	(Intercept)	84	42	-2.01544	-4.95665	0.930605	1.53057	0.0246877	0.190173	0.195278	0.729848	0.136768	-86.6738	PC aa
C0	(Intercept)	84	42	-2.19924	-5.65567	1.26965	1.79458	0.034334	0.664953	0.227494	0.762104	0.117986	-88.9113	Acylcarnitines
lysoPC a C18:1	(Intercept)	84	42	-2.16187	-5.54851	1.23197	1.75825	0.0493583	0.624305	0.225969	0.762104	0.117986	-88.489	lysoPC
PC aa C34:2	(Intercept)	84	42	-1.86757	-5.02635	1.29455	1.64144	0.0591704	0.443636	0.261921	0.784505	0.105405	-84.5501	PC aa
PC aa C34:4	(Intercept)	84	42	-1.86714	-5.0345	1.30742	1.64659	0.0315186	0.389831	0.263453	0.784505	0.105405	-84.5435	PC aa
PC aa C40:1	(Intercept)	84	42	2.16865	-1.34714	5.70196	1.82549	0.0324615	0.695595	0.241832	0.784505	0.105405	774.647	PC aa
SM C18:1	(Intercept)	84	42	-1.971	-5.23735	1.29501	1.69585	0.0359577	0.514784	0.252099	0.784505	0.105405	-86.0682	SM
SM C20:2	(Intercept)	84	42	-1.53413	-4.16574	1.09747	1.36014	0.100835	0.100835	0.262724	0.784505	0.105405	-78.4357	SM
C14:1	(Intercept)	84	42	-1.83117	-5.23762	1.58173	1.76858	0.0357221	0.607795	0.306647	0.7898	0.102483	-83.9775	Acylcarnitines
Orn	(Intercept)	84	42	-1.85563	-5.18137	1.47662	1.72737	0.0413755	0.544915	0.289065	0.7898	0.102483	-84.3646	Aminoacids
PC aa C32:0	(Intercept)	84	42	-1.78863	-5.20175	1.62151	1.77006	0.0200904	0.583363	0.318277	0.7898	0.102483	-83.2811	PC aa
PC aa C36:1	(Intercept)	84	42	-1.71295	-4.69044	1.26972	1.54919	0.0240076	0.216659	0.275334	0.7898	0.102483	-81.9667	PC aa
PC aa C38:1	(Intercept)	84	42	1.78025	-1.5815	5.15448	1.74659	0.0200972	0.529735	0.314121	0.7898	0.102483	493.136	PC aa
PC aa C38:3	(Intercept)	84	42	-1.57854	-4.48252	1.33096	1.51145	0.0150962	0.140433	0.302458	0.7898	0.102483	-79.3724	PC aa
PC aa C40:6	(Intercept)	84	42	-1.81809	-5.10189	1.47595	1.7065	0.0254638	0.496976	0.293061	0.7898	0.102483	-83.7664	PC aa
PC ae C36:2	(Intercept)	84	42	-1.66943	-4.80285	1.46643	1.62885	0.0180777	0.330494	0.311448	0.7898	0.102483	-81.1645	PC ae
SM (OH) C16:1	(Intercept)	84	42	-1.95355	-5.40154	1.49088	1.78672	0.0561193	0.706164	0.280734	0.7898	0.102483	-85.8231	SM
Asp	(Intercept)	84	42	1.33607	-2.28444	4.96476	1.87744	0.030938	0.820564	0.480783	0.84261	0.0743732	280.408	Aminoacids
Ile	(Intercept)	84	42	-1.12549	-4.30407	2.05566	1.6507	0.100415	0.5378	0.499226	0.84261	0.0743732	-67.5506	Aminoacids
Met	(Intercept)	84	42	-1.30756	-4.87095	2.25932	1.84839	0.0168924	0.710796	0.483456	0.84261	0.0743732	-72.9521	Aminoacids
Trp	(Intercept)	84	42	-1.15793	-4.35495	2.04996	1.66196	0.0278326	0.41315	0.489952	0.84261	0.0743732	-68.5863	Aminoacids
ADMA	(Intercept)	84	42	1.03497	-1.72228	3.79222	1.42508	0.0160525	0.0160525	0.469802	0.84261	0.0743732	181.502	Biogenic Amines
lysoPC a C16:0	(Intercept)	84	42	-1.21979	-4.70329	2.27867	1.80864	0.0321031	0.68499	0.503898	0.84261	0.0743732	-70.4708	lysoPC
PC aa C36:0	(Intercept)	84	42	1.56053	-1.96128	5.08166	1.826	0.0154451	0.674724	0.397805	0.84261	0.0743732	376.135	PC aa
PC aa C38:0	(Intercept)	84	42	-1.16308	-4.33657	2.01619	1.6499	0.0127373	0.35682	0.484868	0.84261	0.0743732	-68.7476	PC aa
PC aa C40:2	(Intercept)	84	42	1.47761	-2.12125	5.09491	1.86772	0.0329974	0.790344	0.433505	0.84261	0.0743732	338.247	PC aa
PC aa C40:3	(Intercept)	84	42	1.27355	-2.41309	4.98448	1.91285	0.0214476	0.861558	0.509339	0.84261	0.0743732	257.351	PC aa
PC aa C42:2	(Intercept)	84	42	1.45119	-2.04559	4.96493	1.81572	0.0270282	0.670419	0.428838	0.84261	0.0743732	326.818	PC aa
PC aa C42:4	(Intercept)	84	42	1.58659	-2.05618	5.24772	1.89002	0.0339787	0.839304	0.406166	0.84261	0.0743732	388.706	PC aa
PC aa C42:6	(Intercept)	84	42	1.65726	-1.91309	5.24876	1.85364	0.0396481	0.733801	0.376646	0.84261	0.0743732	424.493	PC aa
PC ae C30:1	(Intercept)	84	42	-0.96787	-3.73994	1.8042	1.43274	0.00582861	0.00582861	0.501282	0.84261	0.0743732	-62.0109	PC ae
PC ae C30:2	(Intercept)	84	42	1.53316	-1.68887	4.76174	1.67472	0.0199608	0.407964	0.365337	0.84261	0.0743732	363.278	PC ae
PC ae C32:1	(Intercept)	84	42	-1.4447	-4.7977	1.91213	1.74112	0.0199382	0.529565	0.411536	0.84261	0.0743732	-76.4184	PC ae
PC ae C34:0	(Intercept)	84	42	-1.23327	-4.26954	1.80993	1.57937	0.0264711	0.269341	0.439393	0.84261	0.0743732	-70.8661	PC ae
PC ae C34:1	(Intercept)	84	42	-1.38484	-4.48256	1.71561	1.61051	0.0273539	0.320168	0.394883	0.84261	0.0743732	-74.9637	PC ae
PC ae C36:0	(Intercept)	84	42	-1.52418	-4.85314	1.81678	1.7297	0.0292491	0.541645	0.383478	0.84261	0.0743732	-78.2199	PC ae
PC ae C36:1	(Intercept)	84	42	1.3397	-2.29676	4.99626	1.88728	0.0154701	0.791141	0.48189	0.84261	0.0743732	281.79	PC ae
PC ae C42:1	(Intercept)	84	42	1.49214	-1.98057	4.9766	1.8031	0.028409	0.651691	0.412801	0.84261	0.0743732	344.661	PC ae
PC ae C42:2	(Intercept)	84	42	1.4489	-2.07635	4.994	1.83036	0.026394	0.695972	0.43324	0.84261	0.0743732	325.842	PC ae
PC ae C42:3	(Intercept)	84	42	1.49032	-1.9734	4.96712	1.79876	0.0203372	0.624628	0.412244	0.84261	0.0743732	343.853	PC ae
PC ae C42:4	(Intercept)	84	42	1.2073	-2.20759	4.63764	1.77388	0.0193899	0.577233	0.500009	0.84261	0.0743732	234.443	PC ae
SM (OH) C22:2	(Intercept)	84	42	-1.01861	-3.79439	1.74211	1.45495	0.00819414	0.0425438	0.487857	0.84261	0.0743732	-63.8904	SM
SM C16:1	(Intercept)	84	42	-1.39244	-4.79625	2.02468	1.76799	0.035086	0.633947	0.435632	0.84261	0.0743732	-75.1532	SM
H1	(Intercept)	84	42	-1.21991	-4.2958	1.85618	1.59902	0.0174605	0.277819	0.449908	0.84261	0.0743732	-70.4745	Sugars
PC ae C38:1	(Intercept)	84	42	1.18933	-2.32381	4.71987	1.8238	0.042506	0.724517	0.518029	0.846535	0.0723551	228.489	PC ae
PC aa C40:5	(Intercept)	84	42	-0.979124	-4.03087	2.08158	1.58742	0.0117691	0.25363	0.540801	0.8731	0.0589362	-62.436	PC aa
Leu	(Intercept)	84	42	-0.877544	-3.94516	2.19701	1.59527	0.0496862	0.340295	0.585261	0.87367	0.0586525	-58.4197	Aminoacids
lysoPC a C17:0	(Intercept)	84	42	-1.08117	-4.56791	2.41585	1.81045	0.00687399	0.625205	0.553728	0.87367	0.0586525	-66.0802	lysoPC
lysoPC a C26:0	(Intercept)	84	42	0.775697	-1.99305	3.5463	1.43638	0.00760682	0.0144814	0.592182	0.87367	0.0586525	117.211	lysoPC
PC aa C30:0	(Intercept)	84	42	-0.961981	-4.26696	2.35178	1.71732	0.0218344	0.48481	0.578449	0.87367	0.0586525	-61.7865	PC aa
PC aa C32:3	(Intercept)	84	42	0.809661	-1.95222	3.57154	1.42747	0.0128662	0.0128662	0.572166	0.87367	0.0586525	124.715	PC aa
PC ae C34:2	(Intercept)	84	42	-0.900182	-3.99353	2.20242	1.60832	0.062008	0.39122	0.578747	0.87367	0.0586525	-59.3504	PC ae
PC ae C36:3	(Intercept)	84	42	-0.810779	-3.70179	2.08705	1.50437	0.0500238	0.202146	0.592851	0.87367	0.0586525	-55.5488	PC ae
PC ae C40:3	(Intercept)	84	42	0.972568	-2.50726	4.4681	1.80666	0.0460261	0.699903	0.593313	0.87367	0.0586525	164.473	PC ae
Arg	(Intercept)	84	42	0.890445	-2.59788	4.39544	1.81148	0.0149896	0.645016	0.625695	0.882533	0.0542688	143.621	Aminoacids
Gln	(Intercept)	84	42	0.701607	-2.69152	4.06882	1.74795	0.124871	0.768742	0.69027	0.882533	0.0542688	101.699	Aminoacids
Phe	(Intercept)	84	42	0.819843	-2.4187	4.06922	1.68344	0.0158715	0.411967	0.62887	0.882533	0.0542688	127.014	Aminoacids
Pro	(Intercept)	84	42	-0.668014	-3.95735	2.61323	1.705	0.0285147	0.492847	0.697272	0.882533	0.0542688	-48.7274	Aminoacids
Thr	(Intercept)	84	42	-0.750527	-4.01302	2.50899	1.69346	0.0131117	0.426368	0.659975	0.882533	0.0542688	-52.7882	Aminoacids
Tyr	(Intercept)	84	42	0.650008	-2.37522	3.68478	1.57371	0.00364668	0.210664	0.681741	0.882533	0.0542688	91.5557	Aminoacids
Creatinine	(Intercept)	84	42	-0.720366	-4.01031	2.57318	1.70932	0.020323	0.468245	0.675701	0.882533	0.0542688	-51.3426	Biogenic Amines
lysoPC a C20:3	(Intercept)	84	42	0.753436	-2.28728	3.7985	1.58193	0.00365112	0.223955	0.636432	0.882533	0.0542688	112.429	lysoPC
PC aa C30:2	(Intercept)	84	42	0.696529	-2.00647	3.39953	1.39704	0.0530779	0.0530779	0.619447	0.882533	0.0542688	100.678	PC aa
PC aa C40:4	(Intercept)	84	42	0.666236	-2.51287	3.85353	1.65284	0.0227359	0.376623	0.688998	0.882533	0.0542688	94.6895	PC aa
PC aa C42:0	(Intercept)	84	42	-0.753239	-3.7081	2.19997	1.53672	0.00758951	0.163763	0.626665	0.882533	0.0542688	-52.9161	PC aa
PC aa C42:1	(Intercept)	84	42	0.778571	-2.56175	4.12267	1.73482	0.0125276	0.499045	0.655972	0.882533	0.0542688	117.836	PC aa
PC aa C42:5	(Intercept)	84	42	-0.733106	-4.34857	2.90575	1.87666	0.0105999	0.764956	0.698123	0.882533	0.0542688	-51.9585	PC aa
PC ae C32:2	(Intercept)	84	42	0.771536	-2.51343	4.05871	1.70608	0.0253551	0.475205	0.65351	0.882533	0.0542688	116.309	PC ae
PC ae C40:1	(Intercept)	84	42	0.801814	-2.53986	4.14699	1.73559	0.00513673	0.484453	0.646561	0.882533	0.0542688	122.958	PC ae
Gly	(Intercept)	84	42	-0.627857	-3.89608	2.64203	1.69745	0.0308378	0.463745	0.713392	0.893407	0.0489506	-46.6266	Aminoacids
lysoPC a C16:1	(Intercept)	84	42	-0.501505	-3.35508	2.35186	1.48512	0.00319687	0.0760059	0.737333	0.914839	0.0386554	-39.4381	lysoPC
C18:1	(Intercept)	84	42	-0.470416	-3.55743	2.61273	1.60273	0.0762638	0.404248	0.770632	0.92309	0.034756	-37.5258	Acylcarnitines
Glu	(Intercept)	84	42	0.507616	-3.06069	4.10565	1.85118	0.0907789	0.903505	0.785315	0.92309	0.034756	66.1326	Aminoacids
Taurine	(Intercept)	84	42	-0.459677	-3.42962	2.51785	1.5456	0.00146354	0.162752	0.767678	0.92309	0.034756	-36.8512	Biogenic Amines
lysoPC a C28:1	(Intercept)	84	42	0.442694	-2.33334	3.21873	1.43479	0.00308657	0.00308657	0.758471	0.92309	0.034756	55.6896	lysoPC
PC aa C32:1	(Intercept)	84	42	0.491208	-2.85085	3.83625	1.73572	0.00228963	0.479925	0.778616	0.92309	0.034756	63.429	PC aa
PC ae C40:2	(Intercept)	84	42	0.503241	-2.99913	4.02038	1.81873	0.00677002	0.641198	0.783424	0.92309	0.034756	65.4074	PC ae
Ala	(Intercept)	84	42	0.440151	-2.97592	3.85929	1.77303	0.0217573	0.591274	0.805198	0.933177	0.0300361	55.2942	Aminoacids
Ser	(Intercept)	84	42	-0.348909	-3.90159	3.20759	1.84274	0.0160191	0.704134	0.850774	0.933177	0.0300361	-29.4542	Aminoacids
Val	(Intercept)	84	42	-0.295825	-3.42324	2.83941	1.6264	0.0135091	0.313239	0.856573	0.933177	0.0300361	-25.6082	Aminoacids
PC ae C30:0	(Intercept)	84	42	0.37157	-2.69602	3.44564	1.59578	0.00628428	0.248353	0.81705	0.933177	0.0300361	45.001	PC ae
PC ae C38:2	(Intercept)	84	42	-0.39278	-3.89221	3.12518	1.81717	0.0176405	0.660824	0.829961	0.933177	0.0300361	-32.4823	PC ae
PC ae C40:5	(Intercept)	84	42	-0.380752	-3.77151	3.0178	1.76066	0.0377912	0.603291	0.829876	0.933177	0.0300361	-31.6653	PC ae
PC ae C42:5	(Intercept)	84	42	0.344853	-3.02813	3.72981	1.75192	0.0429491	0.596795	0.844936	0.933177	0.0300361	41.1782	PC ae
PC ae C44:4	(Intercept)	84	42	-0.298318	-3.29652	2.7004	1.55946	0.0166582	0.218738	0.849253	0.933177	0.0300361	-25.7934	PC ae
SM C26:1	(Intercept)	84	42	-0.357162	-3.36736	2.65166	1.56496	0.0147437	0.218516	0.820612	0.933177	0.0300361	-30.0341	SM
C2	(Intercept)	84	42	-0.263198	-3.5156	2.99059	1.68967	0.0139379	0.413075	0.876988	0.947713	0.023323	-23.1411	Acylcarnitines
Kynurenine	(Intercept)	84	42	-0.209303	-3.23197	2.8176	1.57221	0.0329241	0.269778	0.894747	0.951557	0.0215654	-18.8851	Biogenic Amines
lysoPC a C28:0	(Intercept)	84	42	0.211733	-2.8074	3.23012	1.57039	0.00173731	0.201706	0.893427	0.951557	0.0215654	23.5818	lysoPC
PC aa C32:2	(Intercept)	84	42	-0.184999	-3.16748	2.80134	1.55185	0.0063058	0.182769	0.905692	0.955612	0.0197182	-16.8895	PC aa
Lys	(Intercept)	84	42	-0.183174	-3.45377	3.09878	1.69981	0.0334754	0.470526	0.914718	0.957595	0.0188179	-16.7377	Aminoacids
PC ae C38:3	(Intercept)	84	42	-0.0987193	-3.58593	3.39901	1.81033	0.0249076	0.664967	0.956781	0.993866	0.00267235	-9.4003	PC ae
His	(Intercept)	84	42	0.0138108	-3.30429	3.33943	1.72375	0.0280876	0.513254	0.993647	0.998921	0.000468792	1.39067	Aminoacids
lysoPC a C18:0	(Intercept)	84	42	-0.00938465	-3.38462	3.38269	1.75346	0.0238833	0.557326	0.995756	0.998921	0.000468792	-0.934075	lysoPC
lysoPC a C26:1	(Intercept)	84	42	-0.0530032	-3.40268	3.29812	1.73904	0.0670452	0.564967	0.975838	0.998921	0.000468792	-5.1623	lysoPC
PC ae C34:3	(Intercept)	84	42	-0.00246515	-3.49408	3.49318	1.81178	0.0234939	0.661366	0.998921	0.998921	0.000468792	-0.246211	PC ae
PC ae C40:4	(Intercept)	84	42	0.0391819	-3.44517	3.53844	1.80927	0.0247414	0.660632	0.982829	0.998921	0.000468792	3.99596	PC ae
lysoPC a C26:1	ACTH_8	84	42	0.00539012	0.000749083	0.00970205	0.00224055	0.0670452	0.564967	0.0191677	0.990034	0.0043499	0.540467	lysoPC
PC aa C30:2	ACTH_8	84	42	0.0051092	6.71794e-06	0.0102117	0.00263721	0.0530779	0.0530779	0.0562315	0.990034	0.0043499	0.512228	PC aa
SM C16:0	ACTH_8	84	42	0.00381991	-0.000394761	0.00833673	0.00219016	0.0708615	0.551846	0.0860726	0.990034	0.0043499	0.382721	SM
His	ACTH_8	84	42	-0.00398734	-0.00848793	0.000515779	0.00230152	0.0280876	0.513254	0.0880338	0.990034	0.0043499	-0.39794	Aminoacids
Ala	ACTH_8	84	42	-0.00362942	-0.00787808	0.000599197	0.00216252	0.0217573	0.591274	0.0985239	0.990034	0.0043499	-0.362284	Aminoacids
Gly	ACTH_8	84	42	-0.00377089	-0.00838845	0.000933527	0.00238221	0.0308378	0.463745	0.118204	0.990034	0.0043499	-0.376379	Aminoacids
PC aa C28:1	ACTH_8	84	42	0.00385614	-0.00114367	0.0088541	0.00257501	0.070863	0.213159	0.138307	0.990034	0.0043499	0.386359	PC aa
SM C18:1	ACTH_8	84	42	0.00340376	-0.000966983	0.00815825	0.00226991	0.0359577	0.514784	0.13873	0.990034	0.0043499	0.340956	SM
SM (OH) C14:1	ACTH_8	84	42	0.00292817	-0.000953619	0.00699409	0.00201095	0.10691	0.642491	0.150713	0.990034	0.0043499	0.293246	SM
PC ae C36:4	ACTH_8	84	42	0.00302046	-0.00102792	0.00732914	0.0021023	0.0681983	0.601407	0.156018	0.990034	0.0043499	0.302503	PC ae
Asp	ACTH_8	84	42	-0.00218202	-0.00521095	0.000813397	0.00152736	0.030938	0.820564	0.159516	0.990034	0.0043499	-0.217964	Aminoacids
PC aa C42:6	ACTH_8	84	42	0.00255309	-0.00119473	0.00611472	0.00184268	0.0396481	0.733801	0.171758	0.990034	0.0043499	0.255635	PC aa
SM (OH) C16:1	ACTH_8	84	42	0.00260148	-0.00104868	0.00637442	0.00188182	0.0561193	0.706164	0.172507	0.990034	0.0043499	0.260486	SM
PC ae C32:2	ACTH_8	84	42	0.00321689	-0.00139923	0.00783265	0.00236193	0.0253551	0.475205	0.177874	0.990034	0.0043499	0.322207	PC ae
Arg	ACTH_8	84	42	-0.0027992	-0.00683474	0.00122171	0.00205231	0.0149896	0.645016	0.177981	0.990034	0.0043499	-0.279528	Aminoacids
PC ae C44:6	ACTH_8	84	42	0.00323028	-0.00174106	0.00827585	0.00257377	0.0496529	0.24701	0.21329	0.990034	0.0043499	0.32355	PC ae
Lys	ACTH_8	84	42	-0.0028837	-0.00746365	0.00186241	0.00237363	0.0334754	0.470526	0.22875	0.990034	0.0043499	-0.287954	Aminoacids
PC ae C40:6	ACTH_8	84	42	0.00294521	-0.00180161	0.0079118	0.00246819	0.0672532	0.355944	0.23667	0.990034	0.0043499	0.294955	PC ae
Ser	ACTH_8	84	42	-0.00226763	-0.0060023	0.00149829	0.00190756	0.0160191	0.704134	0.239751	0.990034	0.0043499	-0.226506	Aminoacids
PC aa C38:6	ACTH_8	84	42	0.00295164	-0.0019107	0.00806391	0.00252937	0.0469165	0.305679	0.246993	0.990034	0.0043499	0.2956	PC aa
SM C18:0	ACTH_8	84	42	0.00260747	-0.0017429	0.00724103	0.00226049	0.0394277	0.527354	0.253077	0.990034	0.0043499	0.261087	SM
SM C26:1	ACTH_8	84	42	0.00300103	-0.00214823	0.00808445	0.00263009	0.0147437	0.218516	0.25743	0.990034	0.0043499	0.300553	SM
PC aa C40:6	ACTH_8	84	42	0.00261607	-0.00183725	0.00731567	0.00231313	0.0254638	0.496976	0.262282	0.990034	0.0043499	0.26195	PC aa
PC ae C38:6	ACTH_8	84	42	0.00193176	-0.00151137	0.00559168	0.00178458	0.0749792	0.736058	0.283966	0.990034	0.0043499	0.193363	PC ae
Phe	ACTH_8	84	42	-0.00258599	-0.00735131	0.00223862	0.0024551	0.0158715	0.411967	0.295914	0.990034	0.0043499	-0.258265	Aminoacids
C2	ACTH_8	84	42	-0.00258788	-0.00733172	0.00231766	0.00245945	0.0139379	0.413075	0.296421	0.990034	0.0043499	-0.258453	Acylcarnitines
SM (OH) C24:1	ACTH_8	84	42	0.00258772	-0.00251958	0.00767784	0.00263029	0.0508507	0.122575	0.3282	0.990034	0.0043499	0.259107	SM
PC ae C38:0	ACTH_8	84	42	0.00233185	-0.00225821	0.00712635	0.00238443	0.0755305	0.429161	0.331515	0.990034	0.0043499	0.233457	PC ae
PC ae C34:2	ACTH_8	84	42	0.00238155	-0.00237198	0.00716078	0.00244463	0.062008	0.39122	0.333286	0.990034	0.0043499	0.238439	PC ae
SM C20:2	ACTH_8	84	42	0.0024958	-0.00247191	0.00746351	0.00256755	0.100835	0.100835	0.333954	0.990034	0.0043499	0.249891	SM
PC aa C38:5	ACTH_8	84	42	0.00249508	-0.00245097	0.00760221	0.00257304	0.0725431	0.20839	0.335198	0.990034	0.0043499	0.24982	PC aa
lysoPC a C20:4	ACTH_8	84	42	0.0019936	-0.00200309	0.00608579	0.00206077	0.150229	0.617121	0.337156	0.990034	0.0043499	0.199559	lysoPC
Pro	ACTH_8	84	42	-0.00217483	-0.00685518	0.00230495	0.00232421	0.0285147	0.492847	0.352903	0.990034	0.0043499	-0.217247	Aminoacids
PC aa C30:0	ACTH_8	84	42	0.00219586	-0.00244688	0.00675825	0.0023514	0.0218344	0.48481	0.353844	0.990034	0.0043499	0.219827	PC aa
lysoPC a C24:0	ACTH_8	84	42	0.00228777	-0.00263301	0.00705316	0.002474	0.0824665	0.358894	0.35817	0.990034	0.0043499	0.229039	lysoPC
PC ae C38:5	ACTH_8	84	42	0.00230041	-0.00257275	0.00743163	0.00253535	0.0765699	0.266533	0.367094	0.990034	0.0043499	0.230306	PC ae
PC ae C38:4	ACTH_8	84	42	0.00230251	-0.00261623	0.007298	0.00254741	0.0717048	0.258493	0.368912	0.990034	0.0043499	0.230516	PC ae
PC aa C38:4	ACTH_8	84	42	0.00233579	-0.0026398	0.00749057	0.00258943	0.0641945	0.191625	0.369806	0.990034	0.0043499	0.233852	PC aa
H1	ACTH_8	84	42	0.00232566	-0.00275742	0.00732433	0.00258672	0.0174605	0.277819	0.371521	0.990034	0.0043499	0.232837	Sugars
PC aa C36:5	ACTH_8	84	42	0.00222261	-0.00255937	0.00712804	0.00247975	0.076027	0.34029	0.373026	0.990034	0.0043499	0.222508	PC aa
PC aa C40:5	ACTH_8	84	42	0.00229837	-0.00272059	0.00743608	0.00260314	0.0117691	0.25363	0.380104	0.990034	0.0043499	0.230102	PC aa
PC aa C24:0	ACTH_8	84	42	0.00180243	-0.00226415	0.00577612	0.00204543	0.0693861	0.644755	0.381866	0.990034	0.0043499	0.180406	PC aa
Val	ACTH_8	84	42	-0.00219791	-0.00714531	0.0028466	0.00256044	0.0135091	0.313239	0.39349	0.990034	0.0043499	-0.21955	Aminoacids
SM C22:3	ACTH_8	84	42	0.00197949	-0.00248771	0.00663785	0.00231924	0.102548	0.471502	0.396385	0.990034	0.0043499	0.198145	SM
Trp	ACTH_8	84	42	0.00198612	-0.00271477	0.0068351	0.0024362	0.0278326	0.41315	0.417754	0.990034	0.0043499	0.198809	Aminoacids
Orn	ACTH_8	84	42	-0.00180963	-0.00616972	0.00263242	0.00224553	0.0413755	0.544915	0.423375	0.990034	0.0043499	-0.180799	Aminoacids
PC aa C36:4	ACTH_8	84	42	0.00154693	-0.00229103	0.00564169	0.00199253	0.10867	0.656666	0.440714	0.990034	0.0043499	0.154813	PC aa
SM (OH) C22:1	ACTH_8	84	42	0.0020405	-0.00304461	0.00718873	0.00263825	0.0486365	0.0957674	0.441558	0.990034	0.0043499	0.204258	SM
SM C16:1	ACTH_8	84	42	0.00155062	-0.00240566	0.00585511	0.00205496	0.035086	0.633947	0.453614	0.990034	0.0043499	0.155182	SM
SM C24:1	ACTH_8	84	42	0.00197888	-0.00314335	0.00712418	0.00265319	0.0417597	0.047115	0.457946	0.990034	0.0043499	0.198084	SM
Leu	ACTH_8	84	42	-0.00186306	-0.00671363	0.00306822	0.00250786	0.0496862	0.340295	0.459951	0.990034	0.0043499	-0.186132	Aminoacids
Cit	ACTH_8	84	42	0.00187873	-0.00300581	0.00688481	0.00253343	0.0525068	0.30042	0.460685	0.990034	0.0043499	0.18805	Aminoacids
PC ae C36:5	ACTH_8	84	42	0.00182977	-0.00295401	0.00690105	0.00248783	0.0550039	0.349384	0.464428	0.990034	0.0043499	0.183145	PC ae
Thr	ACTH_8	84	42	-0.00178182	-0.00652977	0.00298229	0.00243587	0.0131117	0.426368	0.467008	0.990034	0.0043499	-0.178024	Aminoacids
PC aa C36:0	ACTH_8	84	42	-0.00144667	-0.005338	0.00244381	0.00198102	0.0154451	0.674724	0.468312	0.990034	0.0043499	-0.144562	PC aa
PC aa C32:3	ACTH_8	84	42	0.00193833	-0.00327529	0.00715196	0.00269465	0.0128662	0.0128662	0.474036	0.990034	0.0043499	0.194021	PC aa
PC ae C36:0	ACTH_8	84	42	0.00157489	-0.00274243	0.00615711	0.00224249	0.0292491	0.541645	0.48513	0.990034	0.0043499	0.157613	PC ae
PC ae C32:1	ACTH_8	84	42	0.00150323	-0.00292815	0.00598422	0.00227595	0.0199382	0.529565	0.511364	0.990034	0.0043499	0.150437	PC ae
PC aa C34:2	ACTH_8	84	42	0.00156741	-0.00301968	0.00634961	0.00238147	0.0591704	0.443636	0.512656	0.990034	0.0043499	0.156864	PC aa
Ile	ACTH_8	84	42	-0.00143061	-0.00575851	0.00298717	0.00223234	0.100415	0.5378	0.523897	0.990034	0.0043499	-0.142959	Aminoacids
lysoPC a C18:2	ACTH_8	84	42	0.00161191	-0.00323343	0.00661999	0.00251749	0.0663691	0.307363	0.523955	0.990034	0.0043499	0.161321	lysoPC
C18:1	ACTH_8	84	42	-0.00153651	-0.00621367	0.00331828	0.00242844	0.0762638	0.404248	0.528974	0.990034	0.0043499	-0.153533	Acylcarnitines
PC ae C34:0	ACTH_8	84	42	0.00158465	-0.00342336	0.00662278	0.0025818	0.0264711	0.269341	0.541227	0.990034	0.0043499	0.158591	PC ae
PC ae C36:3	ACTH_8	84	42	0.00158501	-0.00344937	0.00665736	0.00260179	0.0500238	0.202146	0.544173	0.990034	0.0043499	0.158627	PC ae
PC aa C32:0	ACTH_8	84	42	0.00132005	-0.00289739	0.00566711	0.00217779	0.0200904	0.583363	0.546716	0.990034	0.0043499	0.132092	PC aa
PC aa C36:2	ACTH_8	84	42	0.00156516	-0.00350134	0.00676018	0.00263199	0.0246877	0.190173	0.553803	0.990034	0.0043499	0.156638	PC aa
SM C26:0	ACTH_8	84	42	0.00155799	-0.00357151	0.00664318	0.00262849	0.0267171	0.197454	0.555094	0.990034	0.0043499	0.155921	SM
PC ae C30:0	ACTH_8	84	42	0.00151945	-0.00365189	0.00656772	0.00261884	0.00628428	0.248353	0.563523	0.990034	0.0043499	0.15206	PC ae
PC ae C44:5	ACTH_8	84	42	0.00119938	-0.00285682	0.00527951	0.00207437	0.0614807	0.628203	0.565354	0.990034	0.0043499	0.12001	PC ae
PC aa C38:0	ACTH_8	84	42	0.00142712	-0.00342674	0.0063942	0.00251257	0.0127373	0.35682	0.571839	0.990034	0.0043499	0.142814	PC aa
SM C24:0	ACTH_8	84	42	0.00136901	-0.00375483	0.00654339	0.00265433	0.0324861	0.112992	0.607457	0.990034	0.0043499	0.136994	SM
PC ae C38:2	ACTH_8	84	42	0.000962613	-0.00301947	0.00489799	0.00201523	0.0176405	0.660824	0.634748	0.990034	0.0043499	0.0963076	PC ae
PC aa C42:5	ACTH_8	84	42	0.000823235	-0.00261006	0.00419944	0.00172778	0.0105999	0.764956	0.635782	0.990034	0.0043499	0.0823574	PC aa
PC aa C26:0	ACTH_8	84	42	0.00118684	-0.00386388	0.00633107	0.0026197	0.0345304	0.194872	0.651786	0.990034	0.0043499	0.118754	PC aa
PC aa C36:6	ACTH_8	84	42	-0.00115746	-0.00616099	0.00380572	0.0025615	0.0455714	0.274234	0.652666	0.990034	0.0043499	-0.115679	PC aa
SM (OH) C22:2	ACTH_8	84	42	0.00121108	-0.00394923	0.00650208	0.00269836	0.00819414	0.0425438	0.654778	0.990034	0.0043499	0.121182	SM
lysoPC a C26:0	ACTH_8	84	42	0.00120389	-0.004051	0.0064057	0.00270202	0.00760682	0.0144814	0.657127	0.990034	0.0043499	0.120461	lysoPC
PC ae C42:5	ACTH_8	84	42	0.000934198	-0.00324129	0.00517649	0.00214564	0.0429491	0.596795	0.664847	0.990034	0.0043499	0.0934634	PC ae
PC ae C44:4	ACTH_8	84	42	-0.00112615	-0.00638766	0.0039149	0.00262303	0.0166582	0.218738	0.668895	0.990034	0.0043499	-0.112551	PC ae
PC aa C36:3	ACTH_8	84	42	0.00110573	-0.00397164	0.00626437	0.00263396	0.0398608	0.151264	0.675781	0.990034	0.0043499	0.110634	PC aa
PC aa C38:3	ACTH_8	84	42	0.00111708	-0.00401936	0.00634081	0.00266484	0.0150962	0.140433	0.676223	0.990034	0.0043499	0.11177	PC aa
C14:1	ACTH_8	84	42	-0.000840118	-0.0049666	0.00340183	0.00212834	0.0357221	0.607795	0.694468	0.990034	0.0043499	-0.0839765	Acylcarnitines
Asn	ACTH_8	84	42	-0.000909532	-0.00542661	0.00389265	0.00234823	0.0796601	0.467965	0.699741	0.990034	0.0043499	-0.0909119	Aminoacids
PC ae C40:5	ACTH_8	84	42	0.000815741	-0.00333359	0.00503897	0.00213321	0.0377912	0.603291	0.703532	0.990034	0.0043499	0.0816074	PC ae
PC aa C42:0	ACTH_8	84	42	-0.00101673	-0.00632673	0.00409883	0.00266211	0.00758951	0.163763	0.703561	0.990034	0.0043499	-0.101621	PC aa
t4-OH-Pro	ACTH_8	84	42	0.000786968	-0.00334407	0.00493155	0.00212562	0.316972	0.509567	0.712276	0.990034	0.0043499	0.0787278	Biogenic Amines
PC aa C32:1	ACTH_8	84	42	-0.000813106	-0.00547925	0.00377634	0.00236433	0.00228963	0.479925	0.732034	0.990034	0.0043499	-0.0812775	PC aa
PC aa C36:1	ACTH_8	84	42	0.000871243	-0.0041862	0.0060053	0.00261905	0.0240076	0.216659	0.740304	0.990034	0.0043499	0.0871623	PC aa
lysoPC a C28:1	ACTH_8	84	42	0.000874134	-0.00436621	0.00611448	0.00270846	0.00308657	0.00308657	0.747733	0.990034	0.0043499	0.0874516	lysoPC
ADMA	ACTH_8	84	42	0.000838794	-0.0043661	0.00604369	0.00269014	0.0160525	0.0160525	0.756001	0.990034	0.0043499	0.0839146	Biogenic Amines
Gln	ACTH_8	84	42	-0.000529968	-0.00381788	0.00289495	0.00169679	0.124871	0.768742	0.756038	0.990034	0.0043499	-0.0529827	Aminoacids
Kynurenine	ACTH_8	84	42	0.000801354	-0.004217	0.00581115	0.0025779	0.0329241	0.269778	0.756774	0.990034	0.0043499	0.0801676	Biogenic Amines
lysoPC a C17:0	ACTH_8	84	42	0.000614884	-0.00358836	0.00467994	0.00209884	0.00687399	0.625205	0.770606	0.990034	0.0043499	0.0615073	lysoPC
PC ae C40:2	ACTH_8	84	42	-0.000603135	-0.0046924	0.0034144	0.00206297	0.00677002	0.641198	0.771077	0.990034	0.0043499	-0.0602953	PC ae
C0	ACTH_8	84	42	-0.000576725	-0.00450479	0.00332984	0.00199504	0.034334	0.664953	0.773587	0.990034	0.0043499	-0.0576559	Acylcarnitines
PC aa C42:2	ACTH_8	84	42	0.000504507	-0.00344387	0.00439557	0.00199455	0.0270282	0.670419	0.801245	0.990034	0.0043499	0.0504634	PC aa
PC ae C42:3	ACTH_8	84	42	0.000516727	-0.00364688	0.00460598	0.00210115	0.0203372	0.624628	0.806611	0.990034	0.0043499	0.0516861	PC ae
lysoPC a C16:1	ACTH_8	84	42	-0.000644113	-0.00593809	0.00455009	0.00269877	0.00319687	0.0760059	0.811978	0.990034	0.0043499	-0.0643905	lysoPC
PC aa C32:2	ACTH_8	84	42	-0.000606757	-0.00576885	0.00454788	0.00265581	0.0063058	0.182769	0.819891	0.990034	0.0043499	-0.0606573	PC aa
lysoPC a C18:1	ACTH_8	84	42	-0.000474299	-0.00455087	0.00363082	0.00208577	0.0493583	0.624305	0.820908	0.990034	0.0043499	-0.0474186	lysoPC
Met	ACTH_8	84	42	-0.00042636	-0.00407172	0.00352505	0.00189266	0.0168924	0.710796	0.822637	0.990034	0.0043499	-0.0426269	Aminoacids
PC aa C42:1	ACTH_8	84	42	-0.000515614	-0.00511687	0.00401167	0.00233127	0.0125276	0.499045	0.825663	0.990034	0.0043499	-0.0515481	PC aa
PC ae C42:4	ACTH_8	84	42	0.000475696	-0.00386973	0.00475091	0.00219769	0.0193899	0.577233	0.829368	0.990034	0.0043499	0.0475809	PC ae
PC aa C40:4	ACTH_8	84	42	0.000513837	-0.00439846	0.00533203	0.00249062	0.0227359	0.376623	0.837148	0.990034	0.0043499	0.0513969	PC aa
PC aa C34:3	ACTH_8	84	42	0.000516163	-0.00453819	0.0055919	0.00260641	0.0330461	0.224967	0.843542	0.990034	0.0043499	0.0516296	PC aa
PC ae C40:1	ACTH_8	84	42	-0.000465432	-0.0051185	0.00411013	0.00235721	0.00513673	0.484453	0.844096	0.990034	0.0043499	-0.0465323	PC ae
PC aa C40:2	ACTH_8	84	42	-0.00031584	-0.00357046	0.00290538	0.0016432	0.0329974	0.790344	0.848357	0.990034	0.0043499	-0.031579	PC aa
PC ae C34:1	ACTH_8	84	42	-0.000478488	-0.0054275	0.00446684	0.0025405	0.0273539	0.320168	0.851131	0.990034	0.0043499	-0.0478373	PC ae
PC ae C42:2	ACTH_8	84	42	0.00034521	-0.00349105	0.00410703	0.00193076	0.026394	0.695972	0.858764	0.990034	0.0043499	0.0345269	PC ae
PC ae C40:4	ACTH_8	84	42	0.000358558	-0.00363518	0.00428273	0.00201431	0.0247414	0.660632	0.85936	0.990034	0.0043499	0.0358622	PC ae
lysoPC a C20:3	ACTH_8	84	42	-0.00046786	-0.00569651	0.00460186	0.0026345	0.00365112	0.223955	0.85952	0.990034	0.0043499	-0.046775	lysoPC
PC ae C36:2	ACTH_8	84	42	0.000444695	-0.00450613	0.00538146	0.00253772	0.0180777	0.330494	0.861387	0.990034	0.0043499	0.0444794	PC ae
PC aa C40:3	ACTH_8	84	42	-0.000238235	-0.00294808	0.002432	0.00136205	0.0214476	0.861558	0.861909	0.990034	0.0043499	-0.0238207	PC aa
PC ae C36:1	ACTH_8	84	42	-0.000284535	-0.00355942	0.00292162	0.00164256	0.0154701	0.791141	0.863177	0.990034	0.0043499	-0.0284495	PC ae
PC aa C34:1	ACTH_8	84	42	-0.000426435	-0.00527046	0.00451448	0.00250575	0.0311868	0.354978	0.865349	0.990034	0.0043499	-0.0426344	PC aa
Tyr	ACTH_8	84	42	0.000408808	-0.0046925	0.00559948	0.00264319	0.00364668	0.210664	0.877495	0.990034	0.0043499	0.0408892	Aminoacids
PC ae C34:3	ACTH_8	84	42	-0.00026846	-0.00415146	0.003848	0.00201365	0.0234939	0.661366	0.89442	0.990034	0.0043499	-0.0268424	PC ae
PC ae C42:1	ACTH_8	84	42	0.000266638	-0.0037827	0.00422883	0.00203746	0.028409	0.651691	0.896344	0.990034	0.0043499	0.0266673	PC ae
PC aa C38:1	ACTH_8	84	42	0.00027334	-0.00421847	0.00472036	0.00228287	0.0200972	0.529735	0.905077	0.990034	0.0043499	0.0273377	PC aa
PC ae C38:3	ACTH_8	84	42	0.000235641	-0.00370507	0.00416021	0.00200279	0.0249076	0.664967	0.906762	0.990034	0.0043499	0.0235669	PC ae
lysoPC a C16:0	ACTH_8	84	42	-0.000211346	-0.00409181	0.00357549	0.00194758	0.0321031	0.68499	0.91398	0.990034	0.0043499	-0.0211324	lysoPC
PC aa C40:1	ACTH_8	84	42	0.000200635	-0.00369984	0.00394097	0.00193282	0.0324615	0.695595	0.917707	0.990034	0.0043499	0.0200656	PC aa
PC ae C40:3	ACTH_8	84	42	0.000184544	-0.0035872	0.00393081	0.00191276	0.0460261	0.699903	0.923493	0.990034	0.0043499	0.0184561	PC ae
PC ae C30:1	ACTH_8	84	42	0.000254334	-0.00497853	0.0054872	0.00270459	0.00582861	0.00582861	0.925314	0.990034	0.0043499	0.0254367	PC ae
PC ae C38:1	ACTH_8	84	42	-0.000162515	-0.00379577	0.00346744	0.00184696	0.042506	0.724517	0.930215	0.990034	0.0043499	-0.0162501	PC ae
Creatinine	ACTH_8	84	42	-0.000191801	-0.00476319	0.00471252	0.00237593	0.020323	0.468245	0.935906	0.990034	0.0043499	-0.0191783	Biogenic Amines
lysoPC a C18:0	ACTH_8	84	42	-0.000155414	-0.004585	0.00416295	0.00222798	0.0238833	0.557326	0.944616	0.990034	0.0043499	-0.0155402	lysoPC
PC ae C44:3	ACTH_8	84	42	-0.000162993	-0.00522093	0.00463593	0.00249572	0.0436958	0.357968	0.94811	0.990034	0.0043499	-0.016298	PC ae
Taurine	ACTH_8	84	42	-0.00015741	-0.00528915	0.00520113	0.00267088	0.00146354	0.162752	0.953155	0.990034	0.0043499	-0.0157397	Biogenic Amines
PC ae C30:2	ACTH_8	84	42	-0.000122131	-0.00492574	0.00465968	0.0024558	0.0199608	0.407964	0.960481	0.990034	0.0043499	-0.0122124	PC ae
Glu	ACTH_8	84	42	-3.99669e-05	-0.0023112	0.00220961	0.00114386	0.0907789	0.903505	0.972281	0.994547	0.0023745	-0.00399661	Aminoacids
PC aa C42:4	ACTH_8	84	42	-1.55901e-05	-0.00290321	0.00284969	0.00145808	0.0339787	0.839304	0.991514	0.996375	0.00157719	-0.001559	PC aa
PC aa C34:4	ACTH_8	84	42	-1.22739e-05	-0.00480095	0.00482125	0.00246588	0.0315186	0.389831	0.996043	0.996375	0.00157719	-0.00122738	PC aa
lysoPC a C28:0	ACTH_8	84	42	-1.20795e-05	-0.00547277	0.00509229	0.00265003	0.00173731	0.201706	0.996375	0.996375	0.00157719	-0.00120794	lysoPC
t4-OH-Pro	age	84	42	-0.250776	-0.406954	-0.0942831	0.0812196	0.316972	0.509567	0.00367179	0.49202	0.308017	-22.1804	Biogenic Amines
Asn	age	84	42	0.202055	0.00890355	0.394897	0.100213	0.0796601	0.467965	0.0506785	0.50652	0.295404	22.3915	Aminoacids
lysoPC a C18:2	age	84	42	0.193911	0.0117523	0.375796	0.0945983	0.0663691	0.307363	0.0470635	0.50652	0.295404	21.3988	lysoPC
lysoPC a C20:4	age	84	42	0.267423	0.0749407	0.45965	0.0997953	0.150229	0.617121	0.0106779	0.50652	0.295404	30.6593	lysoPC
PC aa C36:4	age	84	42	0.262931	0.0616773	0.464414	0.104442	0.10867	0.656666	0.0160174	0.50652	0.295404	30.0737	PC aa
PC aa C36:5	age	84	42	0.212462	0.029256	0.395167	0.0950242	0.076027	0.34029	0.0310685	0.50652	0.295404	23.672	PC aa
PC aa C38:4	age	84	42	0.187324	0.0141657	0.36023	0.0899937	0.0641945	0.191625	0.0439349	0.50652	0.295404	20.6018	PC aa
PC aa C38:5	age	84	42	0.20488	0.0317435	0.377769	0.0899772	0.0725431	0.20839	0.0282875	0.50652	0.295404	22.7378	PC aa
PC ae C36:4	age	84	42	0.193884	-0.00832708	0.395064	0.104515	0.0681983	0.601407	0.0711214	0.50652	0.295404	21.3955	PC ae
PC ae C36:5	age	84	42	0.180642	-0.00629023	0.367481	0.0971228	0.0550039	0.349384	0.0704355	0.50652	0.295404	19.7987	PC ae
PC ae C38:0	age	84	42	0.199985	0.010218	0.389269	0.0984008	0.0755305	0.429161	0.0489	0.50652	0.295404	22.1384	PC ae
PC ae C38:4	age	84	42	0.189875	0.0123817	0.367021	0.0921654	0.0717048	0.258493	0.0459903	0.50652	0.295404	20.9098	PC ae
PC ae C38:5	age	84	42	0.209376	0.0323107	0.386182	0.0919952	0.0765699	0.266533	0.0284054	0.50652	0.295404	23.2908	PC ae
PC ae C38:6	age	84	42	0.210585	0.000127057	0.420151	0.108786	0.0749792	0.736058	0.060107	0.50652	0.295404	23.4401	PC ae
PC ae C40:6	age	84	42	0.194528	0.00912236	0.379539	0.0962131	0.0672532	0.355944	0.0500338	0.50652	0.295404	21.4738	PC ae
PC ae C44:5	age	84	42	0.198285	-0.00843813	0.404939	0.107204	0.0614807	0.628203	0.07182	0.50652	0.295404	21.931	PC ae
SM (OH) C22:1	age	84	42	0.165432	-0.0024615	0.333071	0.0872864	0.0486365	0.0957674	0.0653722	0.50652	0.295404	17.9902	SM
SM (OH) C24:1	age	84	42	0.166936	-0.00285711	0.33651	0.0882779	0.0508507	0.122575	0.0659423	0.50652	0.295404	18.1679	SM
SM C22:3	age	84	42	0.253571	0.0646945	0.442308	0.0980484	0.102548	0.471502	0.0135091	0.50652	0.295404	28.8619	SM
SM C24:1	age	84	42	0.155348	-0.0100641	0.32084	0.0857557	0.0417597	0.047115	0.077703	0.52061	0.283487	16.8064	SM
Cit	age	84	42	0.154527	-0.0294185	0.337991	0.0954298	0.0525068	0.30042	0.11333	0.579026	0.237302	16.7106	Aminoacids
lysoPC a C24:0	age	84	42	-0.162129	-0.346887	0.022193	0.0958571	0.0824665	0.358894	0.0986473	0.579026	0.237302	-14.9669	lysoPC
PC aa C26:0	age	84	42	0.146916	-0.0316664	0.32507	0.0927091	0.0345304	0.194872	0.12099	0.579026	0.237302	15.8256	PC aa
PC aa C36:3	age	84	42	0.15582	-0.0181966	0.32963	0.0904623	0.0398608	0.151264	0.0927811	0.579026	0.237302	16.8616	PC aa
PC aa C38:6	age	84	42	0.153851	-0.0308141	0.338328	0.095934	0.0469165	0.305679	0.116803	0.579026	0.237302	16.6318	PC aa
PC ae C44:3	age	84	42	-0.160191	-0.350184	0.0296845	0.0986915	0.0436958	0.357968	0.112575	0.579026	0.237302	-14.8019	PC ae
PC ae C44:6	age	84	42	0.156973	-0.0232659	0.3367	0.0935073	0.0496529	0.24701	0.101075	0.579026	0.237302	16.9964	PC ae
SM (OH) C14:1	age	84	42	0.163957	-0.0360105	0.362993	0.103381	0.10691	0.642491	0.12074	0.579026	0.237302	17.8164	SM
SM C24:0	age	84	42	0.138487	-0.0336429	0.310345	0.0894666	0.0324861	0.112992	0.129591	0.598802	0.222717	14.8534	SM
PC aa C34:3	age	84	42	0.139007	-0.0421339	0.319976	0.0941345	0.0330461	0.224967	0.14765	0.618285	0.208811	14.9132	PC aa
PC aa C36:6	age	84	42	0.140871	-0.0421459	0.323601	0.0950429	0.0455714	0.274234	0.146189	0.618285	0.208811	15.1276	PC aa
SM C16:0	age	84	42	0.153086	-0.0448139	0.350283	0.102465	0.0708615	0.551846	0.143211	0.618285	0.208811	16.5425	SM
PC aa C24:0	age	84	42	-0.149953	-0.357883	0.0575392	0.107704	0.0693861	0.644755	0.171603	0.696811	0.156885	-13.9252	PC aa
PC aa C34:1	age	84	42	0.133409	-0.0582187	0.324876	0.0995114	0.0311868	0.354978	0.187668	0.698541	0.155808	14.2718	PC aa
SM C18:0	age	84	42	0.143145	-0.058415	0.345059	0.104693	0.0394277	0.527354	0.179342	0.698541	0.155808	15.3897	SM
SM C26:0	age	84	42	0.125434	-0.0545506	0.305286	0.0935605	0.0267171	0.197454	0.187651	0.698541	0.155808	13.3641	SM
PC aa C36:2	age	84	42	0.120633	-0.0590305	0.300035	0.0933512	0.0246877	0.190173	0.203771	0.737981	0.131955	12.8211	PC aa
C0	age	84	42	0.135854	-0.0772831	0.348167	0.110231	0.034334	0.664953	0.225028	0.750768	0.124494	14.5515	Acylcarnitines
lysoPC a C18:1	age	84	42	0.130157	-0.078191	0.338053	0.107923	0.0493583	0.624305	0.234951	0.750768	0.124494	13.9007	lysoPC
PC aa C28:1	age	84	42	0.114383	-0.0597692	0.288114	0.0904102	0.070863	0.213159	0.213197	0.750768	0.124494	12.1182	PC aa
PC aa C34:2	age	84	42	0.11818	-0.0753231	0.311586	0.100466	0.0591704	0.443636	0.246521	0.750768	0.124494	12.5446	PC aa
PC aa C34:4	age	84	42	0.119111	-0.0751123	0.312874	0.100724	0.0315186	0.389831	0.244025	0.750768	0.124494	12.6495	PC aa
PC aa C40:1	age	84	42	-0.136838	-0.354133	0.0792126	0.112181	0.0324615	0.695595	0.22978	0.750768	0.124494	-12.7889	PC aa
SM C20:2	age	84	42	0.0981885	-0.0619118	0.258289	0.0827475	0.100835	0.100835	0.238896	0.750768	0.124494	10.3171	SM
Orn	age	84	42	0.116096	-0.0882129	0.320029	0.105905	0.0413755	0.544915	0.279592	0.803279	0.0951337	12.3103	Aminoacids
SM (OH) C16:1	age	84	42	0.119826	-0.0918407	0.331807	0.109804	0.0561193	0.706164	0.281747	0.803279	0.0951337	12.73	SM
SM C18:1	age	84	42	0.114104	-0.0859758	0.314464	0.10393	0.0359577	0.514784	0.279036	0.803279	0.0951337	12.0869	SM
C14:1	age	84	42	0.111672	-0.0977712	0.320771	0.108539	0.0357221	0.607795	0.309785	0.805337	0.0940222	11.8146	Acylcarnitines
PC aa C36:1	age	84	42	0.100747	-0.0812524	0.282431	0.0945253	0.0240076	0.216659	0.292951	0.805337	0.0940222	10.5997	PC aa
PC aa C38:1	age	84	42	-0.111267	-0.318219	0.0948288	0.107076	0.0200972	0.529735	0.305033	0.805337	0.0940222	-10.53	PC aa
PC aa C38:3	age	84	42	0.0942451	-0.0830992	0.271247	0.0921267	0.0150962	0.140433	0.312519	0.805337	0.0940222	9.8829	PC aa
PC ae C36:2	age	84	42	0.103579	-0.0881429	0.295125	0.0995632	0.0180777	0.330494	0.304476	0.805337	0.0940222	10.9134	PC ae
PC aa C40:6	age	84	42	0.105101	-0.0966599	0.306344	0.104562	0.0254638	0.496976	0.320978	0.811528	0.0906963	11.0823	PC aa
PC aa C32:0	age	84	42	0.106012	-0.103203	0.315513	0.108601	0.0200904	0.583363	0.334909	0.81596	0.0883309	11.1836	PC aa
PC aa C42:6	age	84	42	-0.112381	-0.333394	0.107145	0.113972	0.0396481	0.733801	0.330135	0.81596	0.0883309	-10.6296	PC aa
PC ae C30:2	age	84	42	-0.0972443	-0.294881	0.0999336	0.102483	0.0199608	0.407964	0.348422	0.833724	0.0789776	-9.26657	PC ae
PC aa C36:0	age	84	42	-0.0933238	-0.309684	0.12308	0.112187	0.0154451	0.674724	0.410459	0.839745	0.0758525	-8.91015	PC aa
PC aa C40:2	age	84	42	-0.0956368	-0.318307	0.125835	0.114938	0.0329974	0.790344	0.410331	0.839745	0.0758525	-9.12059	PC aa
PC aa C42:2	age	84	42	-0.0951694	-0.311121	0.119642	0.111542	0.0270282	0.670419	0.398663	0.839745	0.0758525	-9.07811	PC aa
PC aa C42:4	age	84	42	-0.103005	-0.328517	0.121331	0.116394	0.0339787	0.839304	0.38147	0.839745	0.0758525	-9.78771	PC aa
PC ae C32:1	age	84	42	0.0881931	-0.117619	0.293785	0.10674	0.0199382	0.529565	0.413606	0.839745	0.0758525	9.2199	PC ae
PC ae C34:1	age	84	42	0.0911758	-0.0983318	0.280492	0.0984174	0.0273539	0.320168	0.359824	0.839745	0.0758525	9.54615	PC ae
PC ae C36:0	age	84	42	0.094263	-0.110491	0.298401	0.106052	0.0292491	0.541645	0.379511	0.839745	0.0758525	9.88487	PC ae
PC ae C42:1	age	84	42	-0.0972755	-0.31137	0.115995	0.110735	0.028409	0.651691	0.384992	0.839745	0.0758525	-9.2694	PC ae
PC ae C42:2	age	84	42	-0.0945994	-0.312577	0.122044	0.112484	0.026394	0.695972	0.405393	0.839745	0.0758525	-9.02627	PC ae
PC ae C42:3	age	84	42	-0.0962051	-0.309754	0.116439	0.110429	0.0203372	0.624628	0.388894	0.839745	0.0758525	-9.17223	PC ae
Asp	age	84	42	-0.0813128	-0.304762	0.141595	0.115588	0.030938	0.820564	0.485846	0.845266	0.0730066	-7.80947	Aminoacids
Ile	age	84	42	0.0630725	-0.131854	0.25789	0.101147	0.100415	0.5378	0.536479	0.845266	0.0730066	6.5104	Aminoacids
Leu	age	84	42	0.0525417	-0.135366	0.240025	0.0974927	0.0496862	0.340295	0.592948	0.845266	0.0730066	5.39465	Aminoacids
Met	age	84	42	0.0846858	-0.134493	0.303848	0.113622	0.0168924	0.710796	0.460537	0.845266	0.0730066	8.8375	Aminoacids
Trp	age	84	42	0.0618537	-0.134428	0.257498	0.101703	0.0278326	0.41315	0.546547	0.845266	0.0730066	6.38067	Aminoacids
ADMA	age	84	42	-0.0633555	-0.2311	0.104389	0.0866982	0.0160525	0.0160525	0.467061	0.845266	0.0730066	-6.13903	Biogenic Amines
lysoPC a C16:0	age	84	42	0.0707314	-0.144337	0.284766	0.111129	0.0321031	0.68499	0.528122	0.845266	0.0730066	7.32929	lysoPC
lysoPC a C17:0	age	84	42	0.0649103	-0.149923	0.278977	0.111156	0.00687399	0.625205	0.562565	0.845266	0.0730066	6.70633	lysoPC
lysoPC a C26:0	age	84	42	-0.0515175	-0.220004	0.116997	0.0873946	0.00760682	0.0144814	0.558974	0.845266	0.0730066	-5.02129	lysoPC
PC aa C30:0	age	84	42	0.0573433	-0.145774	0.259819	0.10521	0.0218344	0.48481	0.58878	0.845266	0.0730066	5.90193	PC aa
PC aa C30:2	age	84	42	-0.0568167	-0.221261	0.107627	0.0849924	0.0530779	0.0530779	0.505744	0.845266	0.0730066	-5.52328	PC aa
PC aa C32:3	age	84	42	-0.0556674	-0.223693	0.112358	0.0868436	0.0128662	0.0128662	0.52335	0.845266	0.0730066	-5.41464	PC aa
PC aa C38:0	age	84	42	0.066102	-0.128311	0.260195	0.100894	0.0127373	0.35682	0.516151	0.845266	0.0730066	6.83357	PC aa
PC aa C40:3	age	84	42	-0.0820557	-0.31073	0.145059	0.117841	0.0214476	0.861558	0.490249	0.845266	0.0730066	-7.87793	PC aa
PC aa C40:5	age	84	42	0.0541918	-0.132681	0.240516	0.0969254	0.0117691	0.25363	0.579238	0.845266	0.0730066	5.56871	PC aa
PC aa C42:0	age	84	42	0.0505693	-0.129585	0.230721	0.0937088	0.00758951	0.163763	0.592484	0.845266	0.0730066	5.18698	PC aa
PC ae C30:1	age	84	42	0.0598023	-0.108843	0.228448	0.0871642	0.00582861	0.00582861	0.494641	0.845266	0.0730066	6.16266	PC ae
PC ae C32:2	age	84	42	-0.0572813	-0.258669	0.143958	0.104503	0.0253551	0.475205	0.58667	0.845266	0.0730066	-5.56716	PC ae
PC ae C34:0	age	84	42	0.076453	-0.109415	0.261858	0.0964409	0.0264711	0.269341	0.43264	0.845266	0.0730066	7.94514	PC ae
PC ae C34:2	age	84	42	0.0572075	-0.132578	0.246379	0.0983553	0.062008	0.39122	0.564097	0.845266	0.0730066	5.88755	PC ae
PC ae C36:1	age	84	42	-0.0846547	-0.309781	0.139143	0.116149	0.0154701	0.791141	0.470368	0.845266	0.0730066	-8.11705	PC ae
PC ae C36:3	age	84	42	0.0532369	-0.123516	0.22953	0.0917402	0.0500238	0.202146	0.564995	0.845266	0.0730066	5.46794	PC ae
PC ae C38:1	age	84	42	-0.079704	-0.296805	0.136276	0.112121	0.042506	0.724517	0.481315	0.845266	0.0730066	-7.66103	PC ae
PC ae C40:3	age	84	42	-0.0677529	-0.282633	0.146095	0.111024	0.0460261	0.699903	0.545171	0.845266	0.0730066	-6.55086	PC ae
PC ae C42:4	age	84	42	-0.0794087	-0.289974	0.130091	0.108826	0.0193899	0.577233	0.469875	0.845266	0.0730066	-7.63376	PC ae
SM (OH) C22:2	age	84	42	0.0609094	-0.107213	0.229613	0.088561	0.00819414	0.0425438	0.495628	0.845266	0.0730066	6.28026	SM
SM C16:1	age	84	42	0.0872091	-0.122456	0.296237	0.108546	0.035086	0.633947	0.426615	0.845266	0.0730066	9.11248	SM
H1	age	84	42	0.0712303	-0.116706	0.259097	0.0976629	0.0174605	0.277819	0.470075	0.845266	0.0730066	7.38284	Sugars
Gly	age	84	42	0.0477726	-0.152478	0.24797	0.103952	0.0308378	0.463745	0.648337	0.868772	0.0610942	4.89321	Aminoacids
Thr	age	84	42	0.0494807	-0.150068	0.249241	0.103665	0.0131117	0.426368	0.635755	0.868772	0.0610942	5.07253	Aminoacids
lysoPC a C20:3	age	84	42	-0.0447505	-0.230748	0.140841	0.0965569	0.00365112	0.223955	0.645579	0.868772	0.0610942	-4.37639	lysoPC
PC aa C40:4	age	84	42	-0.0474754	-0.242543	0.146971	0.101094	0.0227359	0.376623	0.641205	0.868772	0.0610942	-4.6366	PC aa
PC aa C42:1	age	84	42	-0.0501324	-0.255136	0.15457	0.106312	0.0125276	0.499045	0.639824	0.868772	0.0610942	-4.88965	PC aa
PC ae C40:1	age	84	42	-0.049679	-0.254717	0.155073	0.106342	0.00513673	0.484453	0.642939	0.868772	0.0610942	-4.84651	PC ae
Tyr	age	84	42	-0.0420163	-0.227225	0.142578	0.096036	0.00364668	0.210664	0.664121	0.881111	0.0549692	-4.11458	Aminoacids
Arg	age	84	42	-0.0468379	-0.262159	0.167389	0.111247	0.0149896	0.645016	0.676007	0.886073	0.0525304	-4.57579	Aminoacids
Phe	age	84	42	-0.0417195	-0.240614	0.156482	0.103027	0.0158715	0.411967	0.687699	0.886073	0.0525304	-4.08612	Aminoacids
Pro	age	84	42	0.0427704	-0.158307	0.244253	0.104462	0.0285147	0.492847	0.684437	0.886073	0.0525304	4.36982	Aminoacids
Creatinine	age	84	42	0.0404923	-0.161152	0.242116	0.104695	0.020323	0.468245	0.701035	0.894654	0.048345	4.13233	Biogenic Amines
Glu	age	84	42	-0.0418836	-0.263699	0.17805	0.114098	0.0907789	0.903505	0.715477	0.896018	0.0476833	-4.10186	Aminoacids
lysoPC a C16:1	age	84	42	0.0335233	-0.140308	0.207311	0.090449	0.00319687	0.0760059	0.712889	0.896018	0.0476833	3.40915	lysoPC
lysoPC a C28:1	age	84	42	-0.0296195	-0.198506	0.139267	0.0872888	0.00308657	0.00308657	0.735252	0.903888	0.0438854	-2.91851	lysoPC
PC aa C42:5	age	84	42	0.0401774	-0.183784	0.262604	0.115454	0.0105999	0.764956	0.729681	0.903888	0.0438854	4.09954	PC aa
Gln	age	84	42	-0.029661	-0.236742	0.179177	0.107494	0.124871	0.768742	0.78404	0.911983	0.0400132	-2.92254	Aminoacids
Ser	age	84	42	0.0303009	-0.188318	0.248696	0.113264	0.0160191	0.704134	0.790449	0.911983	0.0400132	3.07647	Aminoacids
Taurine	age	84	42	0.0290321	-0.152469	0.210132	0.0942564	0.00146354	0.162752	0.759703	0.911983	0.0400132	2.94576	Biogenic Amines
PC aa C32:1	age	84	42	-0.0276392	-0.232657	0.177127	0.106345	0.00228963	0.479925	0.796284	0.911983	0.0400132	-2.72608	PC aa
PC ae C30:0	age	84	42	-0.0280057	-0.215836	0.159294	0.0974346	0.00628428	0.248353	0.775283	0.911983	0.0400132	-2.76172	PC ae
PC ae C40:2	age	84	42	-0.0320336	-0.248129	0.183052	0.11169	0.00677002	0.641198	0.775754	0.911983	0.0400132	-3.1526	PC ae
PC ae C42:5	age	84	42	-0.0309289	-0.238641	0.176043	0.107494	0.0429491	0.596795	0.775053	0.911983	0.0400132	-3.04555	PC ae
PC ae C44:4	age	84	42	0.0255526	-0.157553	0.208483	0.0951636	0.0166582	0.218738	0.789711	0.911983	0.0400132	2.58818	PC ae
C18:1	age	84	42	0.0239022	-0.164642	0.212828	0.0980192	0.0762638	0.404248	0.808609	0.918251	0.0370387	2.41902	Acylcarnitines
Lys	age	84	42	0.0238851	-0.177083	0.224203	0.104105	0.0334754	0.470526	0.819716	0.922232	0.0351596	2.41727	Aminoacids
Val	age	84	42	0.0220104	-0.169594	0.213139	0.0993925	0.0135091	0.313239	0.82588	0.922232	0.0351596	2.22544	Aminoacids
C2	age	84	42	0.0219651	-0.177153	0.221098	0.103412	0.0139379	0.413075	0.832883	0.922366	0.0350966	2.22081	Acylcarnitines
Ala	age	84	42	-0.0182891	-0.228135	0.191342	0.108795	0.0217573	0.591274	0.867353	0.942009	0.025945	-1.81228	Aminoacids
lysoPC a C26:1	age	84	42	-0.0162524	-0.221905	0.189082	0.106634	0.0670452	0.564967	0.879648	0.942009	0.025945	-1.6121	lysoPC
PC aa C32:2	age	84	42	0.0156343	-0.166575	0.197567	0.0946602	0.0063058	0.182769	0.869654	0.942009	0.025945	1.57572	PC aa
PC ae C38:2	age	84	42	0.0172915	-0.198898	0.232246	0.111621	0.0176405	0.660824	0.877676	0.942009	0.025945	1.74418	PC ae
PC ae C40:5	age	84	42	0.0146541	-0.193911	0.222759	0.108044	0.0377912	0.603291	0.892799	0.942009	0.025945	1.4762	PC ae
SM C26:1	age	84	42	0.0136712	-0.169977	0.197375	0.0955011	0.0147437	0.218516	0.886894	0.942009	0.025945	1.37651	SM
lysoPC a C28:0	age	84	42	-0.0117213	-0.196049	0.172436	0.0958229	0.00173731	0.201706	0.903277	0.945618	0.024284	-1.16529	lysoPC
His	age	84	42	0.00861874	-0.195248	0.211988	0.105644	0.0280876	0.513254	0.935388	0.965213	0.0153769	0.865598	Aminoacids
PC ae C40:4	age	84	42	-0.00892409	-0.22396	0.205096	0.111131	0.0247414	0.660632	0.936401	0.965213	0.0153769	-0.888439	PC ae
Kynurenine	age	84	42	0.00452937	-0.18034	0.189098	0.0959972	0.0329241	0.269778	0.962604	0.974427	0.0112506	0.453964	Biogenic Amines
lysoPC a C18:0	age	84	42	-0.00445614	-0.212645	0.202546	0.107538	0.0238833	0.557326	0.967155	0.974427	0.0112506	-0.444623	lysoPC
PC ae C34:3	age	84	42	0.00628447	-0.208377	0.220844	0.111287	0.0234939	0.661366	0.955253	0.974427	0.0112506	0.630426	PC ae
PC ae C38:3	age	84	42	-9.21805e-05	-0.215003	0.214125	0.111203	0.0249076	0.664967	0.999343	0.999343	0.000285532	-0.00921763	PC ae
t4-OH-Pro	sexM	84	42	0.91609	0.435601	1.39683	0.249759	0.316972	0.509567	0.000722563	0.0968234	1.01402	149.95	Biogenic Amines
Gln	sexM	84	42	-0.851979	-1.49129	-0.210998	0.331661	0.124871	0.768742	0.0141524	0.569714	0.244343	-57.343	Aminoacids
Ile	sexM	84	42	0.776097	0.176297	1.37616	0.311372	0.100415	0.5378	0.0170064	0.569714	0.244343	117.297	Aminoacids
SM C20:2	sexM	84	42	-0.637041	-1.12878	-0.145299	0.254156	0.100835	0.100835	0.0142202	0.569714	0.244343	-47.1145	SM
C18:1	sexM	84	42	0.674219	0.0941287	1.2552	0.301525	0.0762638	0.404248	0.0311288	0.834251	0.0787034	96.25	Acylcarnitines
C0	sexM	84	42	0.233654	-0.422001	0.888686	0.339767	0.034334	0.664953	0.495691	0.994464	0.00241099	26.3207	Acylcarnitines
C2	sexM	84	42	0.140867	-0.471609	0.75394	0.318195	0.0139379	0.413075	0.660413	0.994464	0.00241099	15.1271	Acylcarnitines
C14:1	sexM	84	42	0.362423	-0.282148	1.0072	0.334375	0.0357221	0.607795	0.285038	0.994464	0.00241099	43.6806	Acylcarnitines
Ala	sexM	84	42	0.0931512	-0.553063	0.739148	0.335135	0.0217573	0.591274	0.782506	0.994464	0.00241099	9.76277	Aminoacids
Arg	sexM	84	42	-0.0457084	-0.707351	0.615161	0.342855	0.0149896	0.645016	0.894624	0.994464	0.00241099	-4.46795	Aminoacids
Asn	sexM	84	42	-0.108071	-0.70157	0.486251	0.308382	0.0796601	0.467965	0.727903	0.994464	0.00241099	-10.2436	Aminoacids
Asp	sexM	84	42	0.274653	-0.415254	0.964069	0.357197	0.030938	0.820564	0.446554	0.994464	0.00241099	31.6074	Aminoacids
Cit	sexM	84	42	0.33846	-0.226035	0.903063	0.293429	0.0525068	0.30042	0.255698	0.994464	0.00241099	40.2785	Aminoacids
Glu	sexM	84	42	0.686542	0.00220867	1.36951	0.353852	0.0907789	0.903505	0.0595974	0.994464	0.00241099	98.6833	Aminoacids
Gly	sexM	84	42	0.173471	-0.442659	0.789884	0.319931	0.0308378	0.463745	0.590733	0.994464	0.00241099	18.9426	Aminoacids
His	sexM	84	42	0.148548	-0.478322	0.7751	0.32524	0.0280876	0.513254	0.650374	0.994464	0.00241099	16.0149	Aminoacids
Leu	sexM	84	42	0.526545	-0.0504935	1.10359	0.299834	0.0496862	0.340295	0.0868543	0.994464	0.00241099	69.3073	Aminoacids
Lys	sexM	84	42	-0.265847	-0.882949	0.351436	0.320412	0.0334754	0.470526	0.411738	0.994464	0.00241099	-23.3443	Aminoacids
Met	sexM	84	42	-0.107284	-0.782814	0.569369	0.350425	0.0168924	0.710796	0.761135	0.994464	0.00241099	-10.1729	Aminoacids
Orn	sexM	84	42	0.359123	-0.269304	0.987608	0.3261	0.0413755	0.544915	0.277482	0.994464	0.00241099	43.2073	Aminoacids
Phe	sexM	84	42	-0.134628	-0.745219	0.475724	0.317007	0.0158715	0.411967	0.673382	0.994464	0.00241099	-12.5959	Aminoacids
Pro	sexM	84	42	0.363616	-0.256127	0.98289	0.32156	0.0285147	0.492847	0.26504	0.994464	0.00241099	43.8522	Aminoacids
Ser	sexM	84	42	-0.12158	-0.795488	0.5523	0.349294	0.0160191	0.704134	0.729646	0.994464	0.00241099	-11.4479	Aminoacids
Thr	sexM	84	42	0.182501	-0.431772	0.796974	0.318998	0.0131117	0.426368	0.570502	0.994464	0.00241099	20.0216	Aminoacids
Trp	sexM	84	42	0.321531	-0.280971	0.92415	0.312924	0.0278326	0.41315	0.310484	0.994464	0.00241099	37.9237	Aminoacids
Tyr	sexM	84	42	0.00905546	-0.558806	0.576821	0.295223	0.00364668	0.210664	0.975685	0.994464	0.00241099	0.909658	Aminoacids
Val	sexM	84	42	0.198096	-0.390159	0.786383	0.305674	0.0135091	0.313239	0.520712	0.994464	0.00241099	21.908	Aminoacids
ADMA	sexM	84	42	-0.26043	-0.77565	0.254791	0.26629	0.0160525	0.0160525	0.331027	0.994464	0.00241099	-22.928	Biogenic Amines
Creatinine	sexM	84	42	0.345994	-0.274177	0.967353	0.322237	0.020323	0.468245	0.289614	0.994464	0.00241099	41.3394	Biogenic Amines
Kynurenine	sexM	84	42	0.417373	-0.150573	0.98509	0.295152	0.0329241	0.269778	0.165193	0.994464	0.00241099	51.7968	Biogenic Amines
Taurine	sexM	84	42	0.0133886	-0.543357	0.570633	0.289695	0.00146354	0.162752	0.963374	0.994464	0.00241099	1.34786	Biogenic Amines
lysoPC a C16:0	sexM	84	42	0.418188	-0.243277	1.07862	0.342611	0.0321031	0.68499	0.22954	0.994464	0.00241099	51.9206	lysoPC
lysoPC a C16:1	sexM	84	42	-0.0165134	-0.55074	0.517358	0.277891	0.00319687	0.0760059	0.952916	0.994464	0.00241099	-1.63778	lysoPC
lysoPC a C17:0	sexM	84	42	0.0639784	-0.59709	0.724023	0.342522	0.00687399	0.625205	0.852793	0.994464	0.00241099	6.60694	lysoPC
lysoPC a C18:0	sexM	84	42	0.369046	-0.269963	1.00687	0.331177	0.0238833	0.557326	0.271923	0.994464	0.00241099	44.6354	lysoPC
lysoPC a C18:1	sexM	84	42	0.438853	-0.202377	1.07989	0.33251	0.0493583	0.624305	0.194533	0.994464	0.00241099	55.0928	lysoPC
lysoPC a C18:2	sexM	84	42	0.289283	-0.270136	0.849091	0.290868	0.0663691	0.307363	0.326062	0.994464	0.00241099	33.547	lysoPC
lysoPC a C20:3	sexM	84	42	-0.0692832	-0.640742	0.501359	0.296841	0.00365112	0.223955	0.816666	0.994464	0.00241099	-6.69376	lysoPC
lysoPC a C20:4	sexM	84	42	0.598172	0.00587967	1.19065	0.307338	0.150229	0.617121	0.0588018	0.994464	0.00241099	81.879	lysoPC
lysoPC a C24:0	sexM	84	42	0.25602	-0.311796	0.823	0.294797	0.0824665	0.358894	0.390435	0.994464	0.00241099	29.1779	lysoPC
lysoPC a C26:0	sexM	84	42	-0.0377626	-0.554918	0.480167	0.268437	0.00760682	0.0144814	0.888863	0.994464	0.00241099	-3.70585	lysoPC
lysoPC a C26:1	sexM	84	42	0.25218	-0.381424	0.884374	0.328362	0.0670452	0.564967	0.447169	0.994464	0.00241099	28.6827	lysoPC
lysoPC a C28:0	sexM	84	42	-0.100328	-0.667597	0.465623	0.294558	0.00173731	0.201706	0.735261	0.994464	0.00241099	-9.54591	lysoPC
lysoPC a C28:1	sexM	84	42	-0.0437333	-0.562463	0.474996	0.268104	0.00308657	0.00308657	0.870835	0.994464	0.00241099	-4.27908	lysoPC
PC aa C24:0	sexM	84	42	0.257985	-0.382311	0.897643	0.331873	0.0693861	0.644755	0.44161	0.994464	0.00241099	29.4319	PC aa
PC aa C26:0	sexM	84	42	0.0551981	-0.492683	0.603115	0.284944	0.0345304	0.194872	0.847397	0.994464	0.00241099	5.675	PC aa
PC aa C28:1	sexM	84	42	-0.403477	-0.937887	0.130649	0.277864	0.070863	0.213159	0.154411	0.994464	0.00241099	-33.2006	PC aa
PC aa C30:0	sexM	84	42	-0.240049	-0.864372	0.383556	0.323852	0.0218344	0.48481	0.462962	0.994464	0.00241099	-21.3411	PC aa
PC aa C30:2	sexM	84	42	-0.118425	-0.623508	0.386658	0.261051	0.0530779	0.0530779	0.651311	0.994464	0.00241099	-11.1681	PC aa
PC aa C32:0	sexM	84	42	0.138272	-0.506291	0.783507	0.334518	0.0200904	0.583363	0.681606	0.994464	0.00241099	14.8287	PC aa
PC aa C32:1	sexM	84	42	-0.0482386	-0.679179	0.582252	0.327358	0.00228963	0.479925	0.883603	0.994464	0.00241099	-4.70936	PC aa
PC aa C32:2	sexM	84	42	-0.152727	-0.712352	0.406689	0.290955	0.0063058	0.182769	0.602586	0.994464	0.00241099	-14.1636	PC aa
PC aa C32:3	sexM	84	42	-0.0464986	-0.562583	0.469586	0.266737	0.0128662	0.0128662	0.862051	0.994464	0.00241099	-4.54341	PC aa
PC aa C34:1	sexM	84	42	-0.00824287	-0.597304	0.581059	0.306084	0.0311868	0.354978	0.978652	0.994464	0.00241099	-0.8209	PC aa
PC aa C34:2	sexM	84	42	-0.395385	-0.990399	0.200274	0.309136	0.0591704	0.443636	0.208441	0.994464	0.00241099	-32.6579	PC aa
PC aa C34:3	sexM	84	42	-0.0426827	-0.599233	0.513827	0.289365	0.0330461	0.224967	0.883487	0.994464	0.00241099	-4.17847	PC aa
PC aa C34:4	sexM	84	42	-0.148704	-0.745378	0.44783	0.309869	0.0315186	0.389831	0.63396	0.994464	0.00241099	-13.8176	PC aa
PC aa C36:0	sexM	84	42	-0.00681217	-0.673935	0.660337	0.345856	0.0154451	0.674724	0.984385	0.994464	0.00241099	-0.678902	PC aa
PC aa C36:1	sexM	84	42	0.262062	-0.296736	0.820915	0.290566	0.0240076	0.216659	0.3726	0.994464	0.00241099	29.9608	PC aa
PC aa C36:2	sexM	84	42	0.0614493	-0.490135	0.613297	0.286922	0.0246877	0.190173	0.831526	0.994464	0.00241099	6.33765	PC aa
PC aa C36:3	sexM	84	42	-0.00319299	-0.537474	0.531221	0.277981	0.0398608	0.151264	0.990894	0.994464	0.00241099	-0.31879	PC aa
PC aa C36:4	sexM	84	42	0.170605	-0.449405	0.791717	0.321811	0.10867	0.656666	0.599039	0.994464	0.00241099	18.6022	PC aa
PC aa C36:5	sexM	84	42	0.212631	-0.349615	0.774982	0.292215	0.076027	0.34029	0.471146	0.994464	0.00241099	23.6928	PC aa
PC aa C36:6	sexM	84	42	-0.122283	-0.68461	0.439712	0.292211	0.0455714	0.274234	0.677873	0.994464	0.00241099	-11.5103	PC aa
PC aa C38:0	sexM	84	42	0.168108	-0.429252	0.765665	0.31036	0.0127373	0.35682	0.591114	0.994464	0.00241099	18.3065	PC aa
PC aa C38:1	sexM	84	42	-0.0641636	-0.69993	0.570875	0.329693	0.0200972	0.529735	0.846697	0.994464	0.00241099	-6.21484	PC aa
PC aa C38:3	sexM	84	42	0.0854976	-0.458707	0.629767	0.283108	0.0150962	0.140433	0.764248	0.994464	0.00241099	8.92589	PC aa
PC aa C38:4	sexM	84	42	0.254111	-0.277354	0.786009	0.276564	0.0641945	0.191625	0.363833	0.994464	0.00241099	28.9315	PC aa
PC aa C38:5	sexM	84	42	0.202001	-0.329453	0.733832	0.276525	0.0725431	0.20839	0.46944	0.994464	0.00241099	22.3849	PC aa
PC aa C38:6	sexM	84	42	0.125978	-0.441253	0.693957	0.294993	0.0469165	0.305679	0.671697	0.994464	0.00241099	13.4257	PC aa
PC aa C40:1	sexM	84	42	0.0349207	-0.633156	0.701579	0.345897	0.0324615	0.695595	0.920102	0.994464	0.00241099	3.55376	PC aa
PC aa C40:2	sexM	84	42	0.274049	-0.411567	0.958742	0.354921	0.0329974	0.790344	0.444665	0.994464	0.00241099	31.5279	PC aa
PC aa C40:3	sexM	84	42	0.204464	-0.500562	0.908288	0.364711	0.0214476	0.861558	0.578255	0.994464	0.00241099	22.6867	PC aa
PC aa C40:4	sexM	84	42	0.286565	-0.312601	0.884984	0.310996	0.0227359	0.376623	0.362447	0.994464	0.00241099	33.1844	PC aa
PC aa C40:5	sexM	84	42	0.0232481	-0.550017	0.596566	0.298005	0.0117691	0.25363	0.938215	0.994464	0.00241099	2.35205	PC aa
PC aa C40:6	sexM	84	42	0.0680255	-0.551831	0.688441	0.321881	0.0254638	0.496976	0.833727	0.994464	0.00241099	7.03925	PC aa
PC aa C42:0	sexM	84	42	-0.0297771	-0.583896	0.523684	0.288006	0.00758951	0.163763	0.918183	0.994464	0.00241099	-2.93381	PC aa
PC aa C42:1	sexM	84	42	0.195714	-0.435151	0.826106	0.327284	0.0125276	0.499045	0.553273	0.994464	0.00241099	21.6179	PC aa
PC aa C42:2	sexM	84	42	0.192186	-0.471552	0.854959	0.343837	0.0270282	0.670419	0.579378	0.994464	0.00241099	21.1896	PC aa
PC aa C42:4	sexM	84	42	0.251662	-0.443745	0.946195	0.359889	0.0339787	0.839304	0.488513	0.994464	0.00241099	28.6161	PC aa
PC aa C42:5	sexM	84	42	0.220824	-0.467687	0.908105	0.356374	0.0105999	0.764956	0.539086	0.994464	0.00241099	24.7103	PC aa
PC aa C42:6	sexM	84	42	0.0783745	-0.600988	0.75606	0.351584	0.0396481	0.733801	0.824767	0.994464	0.00241099	8.15276	PC aa
PC ae C30:0	sexM	84	42	0.0196596	-0.557108	0.59565	0.299569	0.00628428	0.248353	0.948009	0.994464	0.00241099	1.98541	PC ae
PC ae C30:1	sexM	84	42	0.00186342	-0.516126	0.519853	0.267722	0.00582861	0.00582861	0.994464	0.994464	0.00241099	0.186516	PC ae
PC ae C30:2	sexM	84	42	0.110507	-0.496902	0.717536	0.315324	0.0199608	0.407964	0.727865	0.994464	0.00241099	11.6845	PC ae
PC ae C32:1	sexM	84	42	-0.146496	-0.77985	0.486898	0.32866	0.0199382	0.529565	0.658232	0.994464	0.00241099	-13.6271	PC ae
PC ae C32:2	sexM	84	42	-0.0297674	-0.649469	0.589835	0.321655	0.0253551	0.475205	0.926735	0.994464	0.00241099	-2.93287	PC ae
PC ae C34:0	sexM	84	42	-0.262719	-0.833298	0.30766	0.296522	0.0264711	0.269341	0.380998	0.994464	0.00241099	-23.1042	PC ae
PC ae C34:1	sexM	84	42	-0.207956	-0.790524	0.374472	0.302671	0.0273539	0.320168	0.496065	0.994464	0.00241099	-18.7757	PC ae
PC ae C34:2	sexM	84	42	-0.527049	-1.10966	0.0552524	0.302553	0.062008	0.39122	0.0893202	0.994464	0.00241099	-40.9656	PC ae
PC ae C34:3	sexM	84	42	-0.358528	-1.01972	0.303471	0.343024	0.0234939	0.661366	0.302388	0.994464	0.00241099	-30.1296	PC ae
PC ae C36:0	sexM	84	42	-0.234149	-0.863177	0.395446	0.326558	0.0292491	0.541645	0.477653	0.994464	0.00241099	-20.8756	PC ae
PC ae C36:1	sexM	84	42	0.110157	-0.582896	0.802067	0.358698	0.0154701	0.791141	0.760394	0.994464	0.00241099	11.6453	PC ae
PC ae C36:2	sexM	84	42	-0.0267851	-0.616259	0.562523	0.306219	0.0180777	0.330494	0.930741	0.994464	0.00241099	-2.64296	PC ae
PC ae C36:3	sexM	84	42	-0.479285	-1.02153	0.0627827	0.281959	0.0500238	0.202146	0.097058	0.994464	0.00241099	-38.0774	PC ae
PC ae C36:4	sexM	84	42	0.116993	-0.503406	0.737674	0.321927	0.0681983	0.601407	0.718269	0.994464	0.00241099	12.4112	PC ae
PC ae C36:5	sexM	84	42	0.192598	-0.381832	0.767977	0.298704	0.0550039	0.349384	0.522871	0.994464	0.00241099	21.2396	PC ae
PC ae C38:0	sexM	84	42	-0.12916	-0.711847	0.453944	0.302741	0.0755305	0.429161	0.671988	0.994464	0.00241099	-12.1167	PC ae
PC ae C38:1	sexM	84	42	0.385448	-0.282211	1.05236	0.345825	0.042506	0.724517	0.271816	0.994464	0.00241099	47.0273	PC ae
PC ae C38:2	sexM	84	42	0.299811	-0.364337	0.962975	0.344057	0.0176405	0.660824	0.38884	0.994464	0.00241099	34.9604	PC ae
PC ae C38:3	sexM	84	42	0.37442	-0.286995	1.03532	0.342776	0.0249076	0.664967	0.281351	0.994464	0.00241099	45.4147	PC ae
PC ae C38:4	sexM	84	42	0.341279	-0.203598	0.886191	0.283316	0.0717048	0.258493	0.235564	0.994464	0.00241099	40.6746	PC ae
PC ae C38:5	sexM	84	42	0.254206	-0.289344	0.798466	0.282798	0.0765699	0.266533	0.374256	0.994464	0.00241099	28.9437	PC ae
PC ae C38:6	sexM	84	42	-0.0207574	-0.668045	0.626753	0.33555	0.0749792	0.736058	0.950991	0.994464	0.00241099	-2.05435	PC ae
PC ae C40:1	sexM	84	42	0.0577848	-0.573175	0.688269	0.327355	0.00513673	0.484453	0.860791	0.994464	0.00241099	5.9487	PC ae
PC ae C40:2	sexM	84	42	0.15478	-0.509583	0.81821	0.344219	0.00677002	0.641198	0.655434	0.994464	0.00241099	16.7402	PC ae
PC ae C40:3	sexM	84	42	0.425542	-0.235278	1.08559	0.34233	0.0460261	0.699903	0.221218	0.994464	0.00241099	53.042	PC ae
PC ae C40:4	sexM	84	42	0.363717	-0.297456	1.02396	0.342538	0.0247414	0.660632	0.29481	0.994464	0.00241099	43.8666	PC ae
PC ae C40:5	sexM	84	42	0.455194	-0.186508	1.09687	0.332837	0.0377912	0.603291	0.179208	0.994464	0.00241099	57.648	PC ae
PC ae C40:6	sexM	84	42	0.106713	-0.4625	0.676443	0.295903	0.0672532	0.355944	0.720319	0.994464	0.00241099	11.2615	PC ae
PC ae C42:1	sexM	84	42	0.208333	-0.450342	0.866136	0.341284	0.028409	0.651691	0.545094	0.994464	0.00241099	23.1623	PC ae
PC ae C42:2	sexM	84	42	0.194905	-0.474853	0.863506	0.346842	0.026394	0.695972	0.577358	0.994464	0.00241099	21.5196	PC ae
PC ae C42:3	sexM	84	42	0.0949084	-0.561705	0.750648	0.340265	0.0203372	0.624628	0.781768	0.994464	0.00241099	9.95581	PC ae
PC ae C42:4	sexM	84	42	0.164551	-0.482153	0.810296	0.335197	0.0193899	0.577233	0.626226	0.994464	0.00241099	17.8864	PC ae
PC ae C42:5	sexM	84	42	0.443248	-0.195214	1.08147	0.331118	0.0429491	0.596795	0.188387	0.994464	0.00241099	55.7758	PC ae
PC ae C44:3	sexM	84	42	0.0349095	-0.549915	0.61874	0.303554	0.0436958	0.357968	0.909035	0.994464	0.00241099	3.5526	PC ae
PC ae C44:4	sexM	84	42	-0.240121	-0.80326	0.322146	0.292538	0.0166582	0.218738	0.416744	0.994464	0.00241099	-21.3468	PC ae
PC ae C44:5	sexM	84	42	0.137974	-0.498852	0.774845	0.33029	0.0614807	0.628203	0.678413	0.994464	0.00241099	14.7946	PC ae
PC ae C44:6	sexM	84	42	0.0497362	-0.50317	0.602561	0.287449	0.0496529	0.24701	0.863519	0.994464	0.00241099	5.09938	PC ae
SM (OH) C14:1	sexM	84	42	-0.497048	-1.11108	0.117056	0.318501	0.10691	0.642491	0.126699	0.994464	0.00241099	-39.1676	SM
SM (OH) C16:1	sexM	84	42	-0.348267	-1.00112	0.305261	0.33858	0.0561193	0.706164	0.309978	0.994464	0.00241099	-29.4089	SM
SM (OH) C22:1	sexM	84	42	-0.0428215	-0.558033	0.472427	0.268149	0.0486365	0.0957674	0.873941	0.994464	0.00241099	-4.19176	SM
SM (OH) C22:2	sexM	84	42	-0.0476553	-0.565676	0.468875	0.272049	0.00819414	0.0425438	0.861849	0.994464	0.00241099	-4.65376	SM
SM (OH) C24:1	sexM	84	42	-0.0098065	-0.531148	0.511333	0.271224	0.0508507	0.122575	0.97134	0.994464	0.00241099	-0.975857	SM
SM C16:0	sexM	84	42	-0.259651	-0.867264	0.348601	0.315493	0.0708615	0.551846	0.415555	0.994464	0.00241099	-22.868	SM
SM C16:1	sexM	84	42	-0.309282	-0.953778	0.336069	0.334474	0.035086	0.633947	0.360901	0.994464	0.00241099	-26.6026	SM
SM C18:0	sexM	84	42	-0.00340166	-0.623946	0.61841	0.322331	0.0394277	0.527354	0.991634	0.994464	0.00241099	-0.339588	SM
SM C18:1	sexM	84	42	-0.0489933	-0.66478	0.568357	0.319958	0.0359577	0.514784	0.879104	0.994464	0.00241099	-4.78125	SM
SM C22:3	sexM	84	42	0.10533	-0.475395	0.686656	0.301703	0.102548	0.471502	0.728875	0.994464	0.00241099	11.1077	SM
SM C24:0	sexM	84	42	0.154784	-0.37351	0.683065	0.274884	0.0324861	0.112992	0.576572	0.994464	0.00241099	16.7406	SM
SM C24:1	sexM	84	42	0.138745	-0.369573	0.646787	0.263401	0.0417597	0.047115	0.601352	0.994464	0.00241099	14.8831	SM
SM C26:0	sexM	84	42	0.0152291	-0.537899	0.568118	0.287572	0.0267171	0.197454	0.958034	0.994464	0.00241099	1.53456	SM
SM C26:1	sexM	84	42	-0.00811644	-0.572872	0.556448	0.293577	0.0147437	0.218516	0.978084	0.994464	0.00241099	-0.808359	SM
H1	sexM	84	42	-0.114192	-0.692172	0.463446	0.3003	0.0174605	0.277819	0.7058	0.994464	0.00241099	-10.7913	Sugars
