# Supplementary material for: A Metabolomics-Based Investigation of the Effects of a Short-Term Body Weight Reduction Program in a Cohort of Adolescents with Obesity: A Prospective Interventional Clinical Study
Source: Nutrients. 2023 Jan 19;15(3):529. doi: 10.3390/nu15030529 (PMC9921209; doi:10.3390/nu15030529)
Supplement: Supplementary file 1 [file nutrients-15-00529-s001.zip › 2022-07-12_PRG_Supplementary_material_GF/S27_PRG_lmer_ACTH_15.xlsx]

## Sheet: S27_PRG_lmer_ACTH_15
Dependent	Independent	N_observations	N_groups	beta	beta_confint2.5	beta_confint97.5	SE	adj_R_sqrd_marginal	adj_R_sqrd_conditional	Pvalue	FDR_Pvalue	negative_log10fdr	variation_perc	Category
t4-OH-Pro	(Intercept)	84	42	3.82648	1.27765	6.37416	1.32888	0.315488	0.512314	0.00640527	0.667005	0.175871	4490.05	Biogenic Amines
lysoPC a C20:4	(Intercept)	84	42	-4.29074	-7.44489	-1.13557	1.64176	0.142521	0.619167	0.0125762	0.667005	0.175871	-98.6305	lysoPC
SM C22:3	(Intercept)	84	42	-4.1892	-7.34922	-1.0355	1.64375	0.104891	0.51628	0.0149329	0.667005	0.175871	-98.4842	SM
C14:1	(Intercept)	84	42	-2.34525	-5.57623	0.893927	1.6828	0.0692021	0.582724	0.171368	0.680465	0.167194	-90.4177	Acylcarnitines
Asn	(Intercept)	84	42	-3.46871	-6.62359	-0.317591	1.64243	0.0853333	0.48483	0.041132	0.680465	0.167194	-96.8843	Aminoacids
Cit	(Intercept)	84	42	-2.36717	-5.38407	0.653091	1.57332	0.0468082	0.31069	0.1404	0.680465	0.167194	-90.6254	Aminoacids
lysoPC a C18:2	(Intercept)	84	42	-2.55624	-5.52027	0.410552	1.54597	0.106931	0.377045	0.106219	0.680465	0.167194	-92.2404	lysoPC
lysoPC a C24:0	(Intercept)	84	42	2.68022	-0.314748	5.67851	1.56176	0.0740516	0.343725	0.0939577	0.680465	0.167194	1358.83	lysoPC
PC aa C26:0	(Intercept)	84	42	-2.18686	-5.07596	0.701218	1.50847	0.0339086	0.190145	0.155335	0.680465	0.167194	-88.7731	PC aa
PC aa C34:1	(Intercept)	84	42	-2.43579	-5.55259	0.67994	1.62452	0.0450286	0.379069	0.141721	0.680465	0.167194	-91.2471	PC aa
PC aa C34:3	(Intercept)	84	42	-2.14206	-5.08292	0.79458	1.53359	0.0328331	0.223595	0.171097	0.680465	0.167194	-88.2587	PC aa
PC aa C36:3	(Intercept)	84	42	-2.22282	-4.97413	0.525617	1.43566	0.0453322	0.109902	0.130656	0.680465	0.167194	-89.1697	PC aa
PC aa C36:4	(Intercept)	84	42	-4.14596	-7.46475	-0.833519	1.72366	0.103418	0.66608	0.0208792	0.680465	0.167194	-98.4172	PC aa
PC aa C36:5	(Intercept)	84	42	-3.24966	-6.2391	-0.264644	1.55939	0.0680468	0.33808	0.0444334	0.680465	0.167194	-96.1213	PC aa
PC aa C38:4	(Intercept)	84	42	-2.74504	-5.53673	0.042815	1.45562	0.0595758	0.167727	0.067725	0.680465	0.167194	-93.5754	PC aa
PC aa C38:5	(Intercept)	84	42	-3.03254	-5.84157	-0.227401	1.46476	0.0650404	0.191339	0.0458462	0.680465	0.167194	-95.1807	PC aa
PC aa C38:6	(Intercept)	84	42	-2.27431	-5.34832	0.791339	1.59878	0.0323635	0.319738	0.163699	0.680465	0.167194	-89.7132	PC aa
PC ae C36:4	(Intercept)	84	42	-2.98345	-6.33276	0.374336	1.74329	0.0526132	0.610388	0.0947716	0.680465	0.167194	-94.9382	PC ae
PC ae C36:5	(Intercept)	84	42	-2.85324	-5.96178	0.246871	1.61592	0.0493874	0.375049	0.0857376	0.680465	0.167194	-94.2343	PC ae
PC ae C38:0	(Intercept)	84	42	-3.0416	-6.1915	0.101002	1.64026	0.0657174	0.449723	0.0720085	0.680465	0.167194	-95.2241	PC ae
PC ae C38:4	(Intercept)	84	42	-2.97008	-5.88904	-0.0553265	1.52301	0.0626636	0.26657	0.0592101	0.680465	0.167194	-94.8701	PC ae
PC ae C38:5	(Intercept)	84	42	-3.31114	-6.26895	-0.358818	1.54051	0.0678719	0.298594	0.0383382	0.680465	0.167194	-96.3525	PC ae
PC ae C38:6	(Intercept)	84	42	-3.22696	-6.68533	0.239132	1.79806	0.0671432	0.742226	0.0802461	0.680465	0.167194	-96.0322	PC ae
PC ae C40:6	(Intercept)	84	42	-2.97747	-6.08034	0.117478	1.61567	0.0524596	0.381607	0.0739247	0.680465	0.167194	-94.9079	PC ae
PC ae C44:3	(Intercept)	84	42	2.62999	-0.455301	5.71613	1.60889	0.0451242	0.360793	0.110083	0.680465	0.167194	1287.36	PC ae
PC ae C44:5	(Intercept)	84	42	-3.25097	-6.65619	0.147786	1.76942	0.0613617	0.644556	0.0738401	0.680465	0.167194	-96.1263	PC ae
PC ae C44:6	(Intercept)	84	42	-2.22235	-5.1767	0.732477	1.54197	0.0334484	0.238534	0.157511	0.680465	0.167194	-89.1646	PC ae
SM (OH) C14:1	(Intercept)	84	42	-2.38996	-5.69267	0.919506	1.71882	0.0925509	0.647731	0.172087	0.680465	0.167194	-90.8367	SM
SM (OH) C22:1	(Intercept)	84	42	-2.34698	-5.0259	0.351923	1.40563	0.0462382	0.0675931	0.10367	0.680465	0.167194	-90.4342	SM
SM (OH) C24:1	(Intercept)	84	42	-2.23932	-4.91302	0.445116	1.39477	0.0530303	0.0665503	0.117004	0.680465	0.167194	-89.3469	SM
SM C16:0	(Intercept)	84	42	-2.38971	-5.69509	0.918806	1.72093	0.0597607	0.574885	0.172655	0.680465	0.167194	-90.8343	SM
SM C24:0	(Intercept)	84	42	-2.11825	-4.9151	0.676512	1.46073	0.0296678	0.110639	0.1557	0.680465	0.167194	-87.9758	SM
SM C24:1	(Intercept)	84	42	-2.20808	-4.90628	0.490125	1.39456	0.0407934	0.0407934	0.117287	0.680465	0.167194	-89.0088	SM
SM C26:0	(Intercept)	84	42	-2.26123	-5.20333	0.679985	1.53523	0.0474074	0.244981	0.148834	0.680465	0.167194	-89.5778	SM
PC aa C36:6	(Intercept)	84	42	-2.05881	-4.98317	0.865254	1.52607	0.0553652	0.263224	0.185097	0.69015	0.161057	-87.2394	PC aa
SM C18:0	(Intercept)	84	42	-2.35046	-5.70864	0.999436	1.74416	0.0378674	0.554773	0.185413	0.69015	0.161057	-90.4674	SM
lysoPC a C18:1	(Intercept)	84	42	-2.32904	-5.70097	1.04859	1.75493	0.051352	0.625528	0.192006	0.691388	0.160278	-90.2611	lysoPC
PC aa C24:0	(Intercept)	84	42	2.31017	-1.06632	5.69009	1.75694	0.068456	0.644859	0.196065	0.691388	0.160278	907.611	PC aa
C0	(Intercept)	84	42	-2.33751	-5.81059	1.13961	1.80683	0.034391	0.673498	0.203311	0.698556	0.155799	-90.3432	Acylcarnitines
Orn	(Intercept)	84	42	-2.19602	-5.51363	1.12311	1.72742	0.0392095	0.543146	0.211	0.705341	0.151601	-88.8755	Aminoacids
PC aa C40:1	(Intercept)	84	42	2.29435	-1.2137	5.81701	1.82432	0.0342901	0.697464	0.215813	0.705341	0.151601	891.8	PC aa
PC aa C34:2	(Intercept)	84	42	-1.97963	-5.13586	1.17519	1.64394	0.0707803	0.466362	0.235634	0.751785	0.123906	-86.188	PC aa
PC aa C36:2	(Intercept)	84	42	-1.77606	-4.69759	1.14138	1.52362	0.0213224	0.186271	0.251526	0.783826	0.105781	-83.0697	PC aa
PC aa C38:1	(Intercept)	84	42	1.95433	-1.34316	5.25169	1.71828	0.0245015	0.514057	0.26253	0.799523	0.0971691	605.919	PC aa
Gly	(Intercept)	84	42	-1.22029	-4.47018	2.03037	1.6934	0.0125369	0.433089	0.475364	0.828435	0.0817418	-70.4856	Aminoacids
Ile	(Intercept)	84	42	-1.47866	-4.6257	1.66944	1.63914	0.103967	0.53459	0.372434	0.828435	0.0817418	-77.2056	Aminoacids
Leu	(Intercept)	84	42	-1.20638	-4.25661	1.84602	1.59073	0.0464085	0.336226	0.452714	0.828435	0.0817418	-70.072	Aminoacids
Met	(Intercept)	84	42	-1.33469	-4.88886	2.21678	1.84615	0.0167368	0.709848	0.473903	0.828435	0.0817418	-73.6761	Aminoacids
Thr	(Intercept)	84	42	-1.10646	-4.41206	2.18973	1.71773	0.0117803	0.450128	0.523388	0.828435	0.0817418	-66.9271	Aminoacids
Trp	(Intercept)	84	42	-1.06026	-4.26357	2.14777	1.66938	0.0247418	0.419583	0.528997	0.828435	0.0817418	-65.3633	Aminoacids
ADMA	(Intercept)	84	42	1.16623	-1.56916	3.90161	1.41378	0.0151174	0.0151174	0.411882	0.828435	0.0817418	220.985	Biogenic Amines
lysoPC a C16:0	(Intercept)	84	42	-1.30399	-4.79015	2.19391	1.81327	0.0325873	0.689016	0.476237	0.828435	0.0817418	-72.8553	lysoPC
PC aa C28:1	(Intercept)	84	42	-1.59118	-4.45041	1.27022	1.49189	0.0494495	0.195001	0.292669	0.828435	0.0817418	-79.6316	PC aa
PC aa C30:2	(Intercept)	84	42	1.25273	-1.48933	3.99478	1.41723	0.0104812	0.0104812	0.379384	0.828435	0.0817418	249.987	PC aa
PC aa C32:0	(Intercept)	84	42	-1.74489	-5.16742	1.67358	1.77936	0.0193436	0.590249	0.332676	0.828435	0.0817418	-82.5337	PC aa
PC aa C32:3	(Intercept)	84	42	0.8902	-1.85168	3.63208	1.41713	0.0106086	0.0106086	0.531682	0.828435	0.0817418	143.562	PC aa
PC aa C34:4	(Intercept)	84	42	-1.7549	-4.9063	1.39891	1.64282	0.0338535	0.394918	0.291877	0.828435	0.0817418	-82.7075	PC aa
PC aa C36:0	(Intercept)	84	42	1.45845	-2.06012	4.97493	1.82856	0.012875	0.673174	0.429815	0.828435	0.0817418	329.93	PC aa
PC aa C36:1	(Intercept)	84	42	-1.55817	-4.50382	1.38332	1.5368	0.0233836	0.210595	0.317583	0.828435	0.0817418	-78.9479	PC aa
PC aa C38:0	(Intercept)	84	42	-1.10968	-4.32864	2.10361	1.67666	0.011775	0.387896	0.512186	0.828435	0.0817418	-67.0335	PC aa
PC aa C38:3	(Intercept)	84	42	-1.33471	-4.17684	1.50465	1.4841	0.0158543	0.118666	0.374626	0.828435	0.0817418	-73.6765	PC aa
PC aa C40:2	(Intercept)	84	42	1.30571	-2.32297	4.94652	1.88575	0.0371775	0.801236	0.492712	0.828435	0.0817418	269.03	PC aa
PC aa C40:6	(Intercept)	84	42	-1.72336	-5.15172	1.69594	1.78299	0.0223816	0.555642	0.340195	0.828435	0.0817418	-82.1534	PC aa
PC aa C42:2	(Intercept)	84	42	1.41722	-2.09378	4.93706	1.82669	0.0285868	0.679205	0.442466	0.828435	0.0817418	312.562	PC aa
PC aa C42:4	(Intercept)	84	42	1.53098	-2.12384	5.19855	1.89837	0.0346433	0.842648	0.424743	0.828435	0.0817418	362.271	PC aa
PC aa C42:6	(Intercept)	84	42	1.76917	-1.80557	5.35717	1.85929	0.0357952	0.729461	0.347172	0.828435	0.0817418	486.6	PC aa
PC ae C30:1	(Intercept)	84	42	-1.08278	-3.82605	1.66049	1.41785	0.00963835	0.00963835	0.447307	0.828435	0.0817418	-66.1347	PC ae
PC ae C30:2	(Intercept)	84	42	1.55398	-1.65203	4.75916	1.6712	0.0201481	0.409648	0.358211	0.828435	0.0817418	373.026	PC ae
PC ae C32:1	(Intercept)	84	42	-1.37501	-4.73486	1.98533	1.74916	0.0182676	0.535562	0.43646	0.828435	0.0817418	-74.7163	PC ae
PC ae C32:2	(Intercept)	84	42	1.10233	-2.1924	4.3995	1.71657	0.00898552	0.461949	0.524449	0.828435	0.0817418	201.118	PC ae
PC ae C34:0	(Intercept)	84	42	-1.2261	-4.23204	1.78366	1.56751	0.0281961	0.266583	0.438784	0.828435	0.0817418	-70.6564	PC ae
PC ae C34:1	(Intercept)	84	42	-1.70629	-4.76415	1.35308	1.59476	0.0402666	0.330547	0.291125	0.828435	0.0817418	-81.8461	PC ae
PC ae C36:0	(Intercept)	84	42	-1.40753	-4.76885	1.95606	1.75	0.0257144	0.555004	0.425992	0.828435	0.0817418	-75.5252	PC ae
PC ae C36:1	(Intercept)	84	42	1.21991	-2.43035	4.88551	1.89691	0.0172301	0.796566	0.523828	0.828435	0.0817418	238.689	PC ae
PC ae C36:2	(Intercept)	84	42	-1.61178	-4.73489	1.5047	1.62696	0.0177161	0.334643	0.328572	0.828435	0.0817418	-80.0468	PC ae
PC ae C38:1	(Intercept)	84	42	1.19129	-2.31865	4.70978	1.8253	0.0424643	0.725775	0.517743	0.828435	0.0817418	229.132	PC ae
PC ae C42:1	(Intercept)	84	42	1.39474	-2.0976	4.8925	1.8171	0.0318518	0.664983	0.447319	0.828435	0.0817418	303.393	PC ae
PC ae C42:2	(Intercept)	84	42	1.39149	-2.14906	4.94396	1.84162	0.0284904	0.704807	0.454379	0.828435	0.0817418	302.083	PC ae
PC ae C42:3	(Intercept)	84	42	1.48753	-1.98285	4.96392	1.80616	0.020807	0.631126	0.415121	0.828435	0.0817418	342.615	PC ae
PC ae C42:4	(Intercept)	84	42	1.17874	-2.2466	4.61095	1.78348	0.020669	0.587395	0.512518	0.828435	0.0817418	225.028	PC ae
SM (OH) C16:1	(Intercept)	84	42	-1.67606	-5.15941	1.80605	1.81022	0.0445526	0.70454	0.360087	0.828435	0.0817418	-81.289	SM
SM (OH) C22:2	(Intercept)	84	42	-0.984687	-3.79679	1.82544	1.46741	0.00789735	0.0736433	0.506294	0.828435	0.0817418	-62.6444	SM
SM C16:1	(Intercept)	84	42	-1.34598	-4.79606	2.10596	1.79454	0.0340782	0.650772	0.457619	0.828435	0.0817418	-73.9716	SM
SM C18:1	(Intercept)	84	42	-1.76947	-5.13498	1.58928	1.74897	0.0225022	0.540385	0.31777	0.828435	0.0817418	-82.9577	SM
SM C20:2	(Intercept)	84	42	-1.30542	-3.92921	1.31837	1.3561	0.0912554	0.0912554	0.338635	0.828435	0.0817418	-72.8942	SM
H1	(Intercept)	84	42	-1.13578	-4.20171	1.92983	1.59915	0.0151509	0.281157	0.48174	0.828435	0.0817418	-67.8828	Sugars
C2	(Intercept)	84	42	-0.856909	-4.05988	2.34466	1.66871	0.0195449	0.4031	0.610435	0.847215	0.0720063	-57.5528	Acylcarnitines
C18:1	(Intercept)	84	42	-0.913055	-3.92475	2.09659	1.56944	0.0870752	0.391238	0.564028	0.847215	0.0720063	-59.8704	Acylcarnitines
Asp	(Intercept)	84	42	0.943333	-2.7334	4.62231	1.90877	0.0267122	0.824978	0.62389	0.847215	0.0720063	156.853	Aminoacids
Gln	(Intercept)	84	42	0.722933	-2.66201	4.08659	1.74779	0.125692	0.769735	0.681359	0.847215	0.0720063	106.047	Aminoacids
Pro	(Intercept)	84	42	-0.855353	-4.16633	2.45204	1.72288	0.0214939	0.500538	0.622301	0.847215	0.0720063	-57.4867	Aminoacids
Tyr	(Intercept)	84	42	0.659726	-2.35281	3.67564	1.57113	0.00370368	0.217625	0.676834	0.847215	0.0720063	93.4263	Aminoacids
Val	(Intercept)	84	42	-0.658101	-3.76193	2.44891	1.6186	0.00778666	0.301561	0.686505	0.847215	0.0720063	-48.2166	Aminoacids
Creatinine	(Intercept)	84	42	-0.775571	-4.0584	2.50432	1.7088	0.0204217	0.471479	0.652387	0.847215	0.0720063	-53.9559	Biogenic Amines
lysoPC a C17:0	(Intercept)	84	42	-0.865182	-4.32489	2.60141	1.80047	0.0105185	0.623431	0.633476	0.847215	0.0720063	-57.9025	lysoPC
lysoPC a C20:3	(Intercept)	84	42	0.757215	-2.27863	3.7972	1.58284	0.00385443	0.234875	0.635016	0.847215	0.0720063	113.233	lysoPC
lysoPC a C26:0	(Intercept)	84	42	0.591301	-2.13031	3.31291	1.40666	0.0246672	0.0246672	0.67535	0.847215	0.0720063	80.6337	lysoPC
lysoPC a C28:1	(Intercept)	84	42	0.625156	-2.12753	3.37784	1.42272	0.00307289	0.00307289	0.66155	0.847215	0.0720063	86.8537	lysoPC
PC aa C30:0	(Intercept)	84	42	-0.80671	-4.09683	2.49034	1.71374	0.0158686	0.474967	0.640405	0.847215	0.0720063	-55.3676	PC aa
PC aa C40:3	(Intercept)	84	42	1.13803	-2.56906	4.86566	1.92517	0.0246848	0.867334	0.557744	0.847215	0.0720063	212.063	PC aa
PC aa C40:4	(Intercept)	84	42	0.667968	-2.51036	3.84803	1.65746	0.0230195	0.387227	0.689153	0.847215	0.0720063	95.027	PC aa
PC aa C40:5	(Intercept)	84	42	-0.830483	-3.90425	2.24442	1.6036	0.00600199	0.270466	0.607443	0.847215	0.0720063	-56.4161	PC aa
PC aa C42:0	(Intercept)	84	42	-0.689219	-3.58911	2.20937	1.51374	0.0123254	0.154671	0.651456	0.847215	0.0720063	-49.8032	PC aa
PC aa C42:1	(Intercept)	84	42	0.744089	-2.59103	4.0799	1.73692	0.0121774	0.503234	0.670683	0.847215	0.0720063	110.452	PC aa
PC aa C42:5	(Intercept)	84	42	-0.815565	-4.48173	2.86645	1.90587	0.0177929	0.783698	0.671052	0.847215	0.0720063	-55.7611	PC aa
PC ae C34:2	(Intercept)	84	42	-0.750733	-3.8342	2.33856	1.60686	0.0557434	0.384246	0.642924	0.847215	0.0720063	-52.798	PC ae
PC ae C36:3	(Intercept)	84	42	-0.792189	-3.66255	2.0806	1.49753	0.0510668	0.206321	0.599776	0.847215	0.0720063	-54.7148	PC ae
PC ae C40:1	(Intercept)	84	42	0.827714	-2.49807	4.15356	1.73219	0.00598483	0.485671	0.635396	0.847215	0.0720063	128.808	PC ae
PC ae C40:3	(Intercept)	84	42	0.891507	-2.60919	4.39946	1.82087	0.048034	0.710564	0.627127	0.847215	0.0720063	143.88	PC ae
Lys	(Intercept)	84	42	-0.637788	-3.87658	2.60548	1.68768	0.0227435	0.445078	0.707512	0.861879	0.0645539	-47.154	Aminoacids
Arg	(Intercept)	84	42	0.606766	-2.89919	4.12382	1.8241	0.00275552	0.636587	0.741145	0.882977	0.0540505	83.449	Aminoacids
Phe	(Intercept)	84	42	0.54576	-2.6886	3.78448	1.68566	0.00521948	0.401315	0.747813	0.882977	0.0540505	72.592	Aminoacids
Ser	(Intercept)	84	42	-0.581489	-4.13274	2.96887	1.8455	0.00805118	0.695101	0.754338	0.882977	0.0540505	-44.0935	Aminoacids
lysoPC a C26:1	(Intercept)	84	42	0.546954	-2.72851	3.82589	1.70653	0.0224019	0.471662	0.750262	0.882977	0.0540505	72.7982	lysoPC
PC ae C30:0	(Intercept)	84	42	0.493688	-2.55504	3.54626	1.58974	0.00307798	0.244451	0.757779	0.882977	0.0540505	63.8348	PC ae
PC ae C40:5	(Intercept)	84	42	-0.506827	-4.00897	2.9868	1.82051	0.0453778	0.65282	0.782294	0.903685	0.0439831	-39.7596	PC ae
Kynurenine	(Intercept)	84	42	-0.381299	-3.39397	2.63186	1.57168	0.045295	0.297987	0.809573	0.91492	0.038617	-31.7026	Biogenic Amines
Taurine	(Intercept)	84	42	-0.371424	-3.31505	2.57258	1.53641	0.00354059	0.166461	0.81023	0.91492	0.038617	-31.0249	Biogenic Amines
lysoPC a C16:1	(Intercept)	84	42	-0.353835	-3.20196	2.49606	1.48672	0.0114838	0.107715	0.813132	0.91492	0.038617	-29.8009	lysoPC
PC ae C38:2	(Intercept)	84	42	-0.40909	-3.96273	3.15024	1.84969	0.0201933	0.683152	0.826159	0.91492	0.038617	-33.5746	PC ae
PC ae C42:5	(Intercept)	84	42	0.394804	-2.99756	3.7881	1.76575	0.041955	0.60693	0.824243	0.91492	0.038617	48.4094	PC ae
Glu	(Intercept)	84	42	0.351858	-3.21364	3.94659	1.85054	0.0975051	0.908424	0.850149	0.926179	0.0333052	42.1707	Aminoacids
PC ae C44:4	(Intercept)	84	42	-0.303487	-3.28654	2.68059	1.55672	0.0174024	0.226523	0.846434	0.926179	0.0333052	-26.176	PC ae
His	(Intercept)	84	42	-0.295451	-3.61062	3.02077	1.72685	0.00742786	0.484823	0.865023	0.934783	0.0292894	-25.5804	Aminoacids
PC aa C32:1	(Intercept)	84	42	0.26419	-3.06234	3.59501	1.73291	0.00458419	0.483421	0.879599	0.935447	0.028981	30.2376	PC aa
PC ae C38:3	(Intercept)	84	42	-0.294429	-3.87852	3.28817	1.86384	0.0354585	0.706967	0.875332	0.935447	0.028981	-25.5043	PC ae
lysoPC a C28:0	(Intercept)	84	42	0.195386	-2.81049	3.202	1.56903	0.0018059	0.210393	0.901541	0.936485	0.0284993	21.578	lysoPC
PC ae C40:2	(Intercept)	84	42	0.251189	-3.32423	3.83085	1.86075	0.0147593	0.675619	0.893331	0.936485	0.0284993	28.5553	PC ae
SM C26:1	(Intercept)	84	42	-0.199226	-3.18361	2.78545	1.55733	0.00689862	0.204245	0.898856	0.936485	0.0284993	-18.0635	SM
PC aa C32:2	(Intercept)	84	42	-0.117225	-3.08411	2.85164	1.54812	0.00915945	0.194007	0.940024	0.961551	0.0170276	-11.0615	PC aa
PC ae C40:4	(Intercept)	84	42	-0.141529	-3.71122	3.43304	1.85758	0.0364887	0.701357	0.93967	0.961551	0.0170276	-13.197	PC ae
Ala	(Intercept)	84	42	0.0636652	-3.37723	3.50586	1.79075	0.000937792	0.574864	0.971817	0.980497	0.00855379	6.57355	Aminoacids
PC ae C34:3	(Intercept)	84	42	-0.0612436	-3.54155	3.421	1.81017	0.0235257	0.661246	0.97318	0.980497	0.00855379	-5.94059	PC ae
lysoPC a C18:0	(Intercept)	84	42	0.00415	-3.36995	3.38944	1.75609	0.0239076	0.561501	0.998126	0.998126	0.000814528	0.415863	lysoPC
lysoPC a C18:2	ACTH_15	84	42	-0.028914	-0.0565887	-0.000459602	0.014423	0.106931	0.377045	0.0485732	0.989703	0.0044951	-2.85	lysoPC
C14:1	ACTH_15	84	42	0.0241789	-0.00209271	0.052199	0.013609	0.0692021	0.582724	0.0794423	0.989703	0.0044951	2.44736	Acylcarnitines
SM C26:0	ACTH_15	84	42	0.0212935	-0.00815076	0.0498674	0.014864	0.0474074	0.244981	0.156327	0.989703	0.0044951	2.15219	SM
Glu	ACTH_15	84	42	0.0112779	-0.0048946	0.0272995	0.00818426	0.0975051	0.908424	0.173988	0.989703	0.0044951	1.13417	Aminoacids
lysoPC a C26:0	ACTH_15	84	42	0.0186499	-0.00939612	0.046696	0.0144955	0.0246672	0.0246672	0.201945	0.989703	0.0044951	1.88249	lysoPC
PC ae C40:4	ACTH_15	84	42	0.0157178	-0.0128051	0.0412878	0.0131274	0.0364887	0.701357	0.235041	0.989703	0.0044951	1.58419	PC ae
PC aa C34:2	ACTH_15	84	42	0.0171504	-0.0108489	0.044962	0.0144418	0.0707803	0.466362	0.238557	0.989703	0.0044951	1.72984	PC aa
SM C16:0	ACTH_15	84	42	0.0165262	-0.0106341	0.0434715	0.0139586	0.0597607	0.574885	0.239954	0.989703	0.0044951	1.66635	SM
C2	ACTH_15	84	42	0.0172466	-0.0115958	0.0460489	0.0149333	0.0195449	0.4031	0.251631	0.989703	0.0044951	1.73962	Acylcarnitines
PC ae C38:3	ACTH_15	84	42	0.0150364	-0.0139151	0.0406345	0.0130709	0.0354585	0.706967	0.253763	0.989703	0.0044951	1.51501	PC ae
C18:1	ACTH_15	84	42	0.015939	-0.0117642	0.0441509	0.0144451	0.0870752	0.391238	0.273291	0.989703	0.0044951	1.60667	Acylcarnitines
PC aa C42:5	ACTH_15	84	42	0.0129213	-0.0115764	0.0355678	0.0117636	0.0177929	0.783698	0.276032	0.989703	0.0044951	1.30051	PC aa
PC aa C34:1	ACTH_15	84	42	0.0161954	-0.0127958	0.0446554	0.0148375	0.0450286	0.379069	0.278438	0.989703	0.0044951	1.63272	PC aa
Kynurenine	ACTH_15	84	42	0.0157211	-0.0134348	0.0442711	0.0148927	0.045295	0.297987	0.294563	0.989703	0.0044951	1.58453	Biogenic Amines
SM (OH) C24:1	ACTH_15	84	42	-0.0150314	-0.0431007	0.0121146	0.0143204	0.0530303	0.0665503	0.297954	0.989703	0.0044951	-1.4919	SM
PC ae C34:1	ACTH_15	84	42	0.0155198	-0.0131157	0.0442243	0.0148782	0.0402666	0.330547	0.300211	0.989703	0.0044951	1.56408	PC ae
PC ae C40:5	ACTH_15	84	42	0.0141281	-0.0171452	0.0413554	0.0136609	0.0453778	0.65282	0.304307	0.989703	0.0044951	1.42283	PC ae
SM C22:3	ACTH_15	84	42	0.014512	-0.014676	0.0419377	0.0141585	0.104891	0.51628	0.308476	0.989703	0.0044951	1.46178	SM
PC aa C36:6	ACTH_15	84	42	-0.0144186	-0.0434924	0.0138333	0.0147081	0.0553652	0.263224	0.330199	0.989703	0.0044951	-1.43151	PC aa
SM C18:0	ACTH_15	84	42	0.0135801	-0.0144066	0.0410018	0.0142608	0.0378674	0.554773	0.343838	0.989703	0.0044951	1.36727	SM
PC ae C40:2	ACTH_15	84	42	0.0127492	-0.0162432	0.0389256	0.0134547	0.0147593	0.675619	0.34641	0.989703	0.0044951	1.28308	PC ae
PC aa C40:6	ACTH_15	84	42	0.0131122	-0.0195073	0.0420725	0.0144884	0.0223816	0.555642	0.368187	0.989703	0.0044951	1.31986	PC aa
PC aa C42:6	ACTH_15	84	42	0.0109481	-0.0150931	0.0352766	0.0126435	0.0357952	0.729461	0.389441	0.989703	0.0044951	1.10082	PC aa
lysoPC a C16:1	ACTH_15	84	42	-0.0127214	-0.0413413	0.016523	0.0149176	0.0114838	0.107715	0.396817	0.989703	0.0044951	-1.26408	lysoPC
Asn	ACTH_15	84	42	0.0118884	-0.0168571	0.0394555	0.0143386	0.0853333	0.48483	0.409522	0.989703	0.0044951	1.19594	Aminoacids
PC aa C40:2	ACTH_15	84	42	0.00921022	-0.0138345	0.0310279	0.0113345	0.0371775	0.801236	0.41944	0.989703	0.0044951	0.925277	PC aa
PC aa C40:3	ACTH_15	84	42	0.00776215	-0.0117446	0.026503	0.00969114	0.0246848	0.867334	0.426483	0.989703	0.0044951	0.779235	PC aa
Asp	ACTH_15	84	42	0.00858737	-0.0137642	0.0294319	0.0108308	0.0267122	0.824978	0.430895	0.989703	0.0044951	0.862435	Aminoacids
Ile	ACTH_15	84	42	0.0109627	-0.0158743	0.0380707	0.0139356	0.103967	0.53459	0.433805	0.989703	0.0044951	1.1023	Aminoacids
PC aa C36:3	ACTH_15	84	42	-0.0112949	-0.0417339	0.0188388	0.0145293	0.0453322	0.109902	0.439834	0.989703	0.0044951	-1.12313	PC aa
SM C26:1	ACTH_15	84	42	0.011058	-0.0180017	0.0401938	0.0151243	0.00689862	0.204245	0.46708	0.989703	0.0044951	1.11194	SM
SM C18:1	ACTH_15	84	42	0.0104384	-0.0174426	0.0382417	0.0143787	0.0225022	0.540385	0.469981	0.989703	0.0044951	1.04931	SM
H1	ACTH_15	84	42	0.0108632	-0.0186436	0.0398475	0.0151203	0.0151509	0.281157	0.474726	0.989703	0.0044951	1.09224	Sugars
PC aa C42:0	ACTH_15	84	42	-0.0106947	-0.0407246	0.018268	0.0149721	0.0123254	0.154671	0.477454	0.989703	0.0044951	-1.06377	PC aa
PC ae C38:2	ACTH_15	84	42	0.00924066	-0.0197396	0.0351713	0.0132842	0.0201933	0.683152	0.488846	0.989703	0.0044951	0.928348	PC ae
SM C24:1	ACTH_15	84	42	-0.00987444	-0.0376793	0.0179304	0.0143709	0.0407934	0.0407934	0.493997	0.989703	0.0044951	-0.982584	SM
PC ae C34:0	ACTH_15	84	42	0.0102117	-0.0184718	0.0393967	0.0149657	0.0281961	0.266583	0.497168	0.989703	0.0044951	1.0264	PC ae
PC aa C24:0	ACTH_15	84	42	0.00892941	-0.0174899	0.0347553	0.0134131	0.068456	0.644859	0.507559	0.989703	0.0044951	0.89694	PC aa
PC ae C36:3	ACTH_15	84	42	0.00967392	-0.0185694	0.0380516	0.0147184	0.0510668	0.206321	0.51316	0.989703	0.0044951	0.972087	PC ae
His	ACTH_15	84	42	-0.00947178	-0.0384222	0.0187032	0.0146778	0.00742786	0.484823	0.520571	0.989703	0.0044951	-0.942706	Aminoacids
lysoPC a C17:0	ACTH_15	84	42	-0.00869668	-0.035694	0.0177713	0.0137367	0.0105185	0.623431	0.528529	0.989703	0.0044951	-0.865897	lysoPC
PC aa C38:1	ACTH_15	84	42	-0.0090675	-0.039449	0.0190204	0.0144059	0.0245015	0.514057	0.530863	0.989703	0.0044951	-0.902651	PC aa
PC ae C42:1	ACTH_15	84	42	0.00825549	-0.0188113	0.0339848	0.0133864	0.0318518	0.664983	0.539273	0.989703	0.0044951	0.828966	PC ae
SM C16:1	ACTH_15	84	42	0.00822272	-0.0180163	0.0342143	0.0134368	0.0340782	0.650772	0.542374	0.989703	0.0044951	0.825662	SM
Gly	ACTH_15	84	42	0.00905847	-0.01954	0.0379964	0.0148748	0.0125369	0.433089	0.544279	0.989703	0.0044951	0.909963	Aminoacids
SM (OH) C22:1	ACTH_15	84	42	-0.00869432	-0.0371948	0.0182234	0.0144014	0.0462382	0.0675931	0.548239	0.989703	0.0044951	-0.865663	SM
PC aa C38:4	ACTH_15	84	42	-0.00861514	-0.0402388	0.0214593	0.0145284	0.0595758	0.167727	0.555234	0.989703	0.0044951	-0.857814	PC aa
PC ae C44:5	ACTH_15	84	42	0.00797662	-0.0199742	0.0339853	0.0134754	0.0613617	0.644556	0.555613	0.989703	0.0044951	0.800852	PC ae
PC ae C30:1	ACTH_15	84	42	0.00836906	-0.0199002	0.0366383	0.0146109	0.00963835	0.00963835	0.56839	0.989703	0.0044951	0.840418	PC ae
PC aa C32:3	ACTH_15	84	42	0.00834964	-0.0199053	0.0366045	0.0146035	0.0106086	0.0106086	0.56909	0.989703	0.0044951	0.838459	PC aa
Thr	ACTH_15	84	42	0.00846183	-0.0230376	0.0376795	0.0149372	0.0117803	0.450128	0.572654	0.989703	0.0044951	0.849773	Aminoacids
Trp	ACTH_15	84	42	0.00796869	-0.0205432	0.0368007	0.0148329	0.0247418	0.419583	0.592622	0.989703	0.0044951	0.800052	Aminoacids
Orn	ACTH_15	84	42	0.00762224	-0.020135	0.0351056	0.0142561	0.0392095	0.543146	0.594365	0.989703	0.0044951	0.765137	Aminoacids
PC ae C40:3	ACTH_15	84	42	0.00677785	-0.0191766	0.031336	0.0127733	0.048034	0.710564	0.597283	0.989703	0.0044951	0.680087	PC ae
PC aa C32:1	ACTH_15	84	42	0.00781011	-0.0205175	0.0365495	0.0147286	0.00458419	0.483421	0.597395	0.989703	0.0044951	0.784069	PC aa
PC aa C32:2	ACTH_15	84	42	-0.00791276	-0.0368716	0.0212591	0.0150985	0.00915945	0.194007	0.601856	0.989703	0.0044951	-0.788154	PC aa
PC ae C36:1	ACTH_15	84	42	0.00581767	-0.0169563	0.0278648	0.0114144	0.0172301	0.796566	0.612007	0.989703	0.0044951	0.583462	PC ae
PC ae C42:2	ACTH_15	84	42	0.00652584	-0.0195109	0.0313575	0.0129158	0.0284904	0.704807	0.614891	0.989703	0.0044951	0.654718	PC ae
PC ae C34:2	ACTH_15	84	42	0.00735218	-0.0208194	0.0361085	0.0146893	0.0557434	0.384246	0.618138	0.989703	0.0044951	0.737928	PC ae
PC aa C28:1	ACTH_15	84	42	0.00732783	-0.0209379	0.0356361	0.0147134	0.0494495	0.195001	0.620025	0.989703	0.0044951	0.735474	PC aa
lysoPC a C18:1	ACTH_15	84	42	0.00663409	-0.0195293	0.0332073	0.0135676	0.051352	0.625528	0.626235	0.989703	0.0044951	0.665614	lysoPC
PC aa C40:5	ACTH_15	84	42	0.00729325	-0.0224456	0.0364076	0.0151869	0.00600199	0.270466	0.632472	0.989703	0.0044951	0.731991	PC aa
PC ae C44:4	ACTH_15	84	42	-0.00716634	-0.0364964	0.0216603	0.0150428	0.0174024	0.226523	0.635231	0.989703	0.0044951	-0.714073	PC ae
PC aa C38:5	ACTH_15	84	42	-0.00682546	-0.0385315	0.0229865	0.0145292	0.0650404	0.191339	0.640047	0.989703	0.0044951	-0.680222	PC aa
PC aa C38:3	ACTH_15	84	42	-0.00691381	-0.0388819	0.0236527	0.0148598	0.0158543	0.118666	0.643291	0.989703	0.0044951	-0.688997	PC aa
PC aa C40:1	ACTH_15	84	42	-0.00601109	-0.0312805	0.0191074	0.012945	0.0342901	0.697464	0.643753	0.989703	0.0044951	-0.599306	PC aa
PC aa C42:2	ACTH_15	84	42	0.00609209	-0.0205773	0.0315083	0.0132234	0.0285868	0.679205	0.646343	0.989703	0.0044951	0.611068	PC aa
PC aa C38:0	ACTH_15	84	42	0.00685652	-0.0254717	0.0367179	0.0150857	0.011775	0.387896	0.650729	0.989703	0.0044951	0.688008	PC aa
PC aa C32:0	ACTH_15	84	42	0.00636778	-0.020856	0.0335885	0.0140388	0.0193436	0.590249	0.651372	0.989703	0.0044951	0.63881	PC aa
SM (OH) C14:1	ACTH_15	84	42	0.00594811	-0.0198035	0.0314895	0.0132085	0.0925509	0.647731	0.653725	0.989703	0.0044951	0.596584	SM
Lys	ACTH_15	84	42	0.00660864	-0.0217916	0.0353633	0.0147724	0.0227435	0.445078	0.655831	0.989703	0.0044951	0.663053	Aminoacids
PC aa C34:4	ACTH_15	84	42	-0.00657901	-0.0352902	0.0219644	0.0148322	0.0338535	0.394918	0.658587	0.989703	0.0044951	-0.655741	PC aa
Gln	ACTH_15	84	42	-0.00514324	-0.0276414	0.0175894	0.0115931	0.125692	0.769735	0.658661	0.989703	0.0044951	-0.513004	Aminoacids
Leu	ACTH_15	84	42	0.00653542	-0.0220393	0.0351174	0.0148314	0.0464085	0.336226	0.660722	0.989703	0.0044951	0.655682	Aminoacids
PC ae C32:1	ACTH_15	84	42	0.00625864	-0.0218231	0.0340298	0.0144104	0.0182676	0.535562	0.665231	0.989703	0.0044951	0.627827	PC ae
SM (OH) C22:2	ACTH_15	84	42	0.00617401	-0.0237967	0.035219	0.0148562	0.00789735	0.0736433	0.679083	0.989703	0.0044951	0.619311	SM
Taurine	ACTH_15	84	42	-0.00617542	-0.0353311	0.0227852	0.0151011	0.00354059	0.166461	0.683832	0.989703	0.0044951	-0.615639	Biogenic Amines
Val	ACTH_15	84	42	0.00612276	-0.0229325	0.0355069	0.0151416	0.00778666	0.301561	0.687087	0.989703	0.0044951	0.614155	Aminoacids
PC ae C42:4	ACTH_15	84	42	0.0054922	-0.0229033	0.032609	0.0141127	0.020669	0.587395	0.6982	0.989703	0.0044951	0.550731	PC ae
PC aa C30:0	ACTH_15	84	42	0.00566965	-0.0226245	0.0342635	0.0146992	0.0158686	0.474967	0.700736	0.989703	0.0044951	0.568575	PC aa
PC aa C26:0	ACTH_15	84	42	-0.00539479	-0.0354666	0.02344	0.0148351	0.0339086	0.190145	0.717225	0.989703	0.0044951	-0.538027	PC aa
PC aa C42:4	ACTH_15	84	42	0.00372695	-0.0171596	0.0236587	0.0103321	0.0346433	0.842648	0.719577	0.989703	0.0044951	0.373391	PC aa
PC ae C44:3	ACTH_15	84	42	-0.00522623	-0.034266	0.0232031	0.0148256	0.0451242	0.360793	0.72542	0.989703	0.0044951	-0.52126	PC ae
C0	ACTH_15	84	42	0.00461538	-0.0222	0.0299867	0.0131963	0.034391	0.673498	0.727501	0.989703	0.0044951	0.462605	Acylcarnitines
PC ae C36:4	ACTH_15	84	42	0.00462534	-0.0217841	0.0313038	0.0136768	0.0526132	0.610388	0.736121	0.989703	0.0044951	0.463606	PC ae
lysoPC a C28:1	ACTH_15	84	42	-0.00470577	-0.0330721	0.0236605	0.0146611	0.00307289	0.00307289	0.749069	0.989703	0.0044951	-0.469472	lysoPC
PC ae C40:1	ACTH_15	84	42	-0.00469043	-0.0338143	0.0235411	0.014708	0.00598483	0.485671	0.750632	0.989703	0.0044951	-0.467945	PC ae
PC aa C36:0	ACTH_15	84	42	-0.00400544	-0.0299916	0.0216013	0.0132499	0.012875	0.673174	0.763257	0.989703	0.0044951	-0.399742	PC aa
PC ae C42:3	ACTH_15	84	42	0.00406162	-0.0234829	0.0304404	0.0137291	0.020807	0.631126	0.768143	0.989703	0.0044951	0.406988	PC ae
PC ae C36:0	ACTH_15	84	42	0.0041622	-0.023549	0.0316567	0.0142443	0.0257144	0.555004	0.770891	0.989703	0.0044951	0.417087	PC ae
lysoPC a C16:0	ACTH_15	84	42	0.0037969	-0.021578	0.0289874	0.0129933	0.0325873	0.689016	0.770929	0.989703	0.0044951	0.380412	lysoPC
PC ae C44:6	ACTH_15	84	42	-0.00422838	-0.03367	0.0243964	0.0149037	0.0334484	0.238534	0.777445	0.989703	0.0044951	-0.421945	PC ae
PC ae C42:5	ACTH_15	84	42	0.00384063	-0.024451	0.030493	0.0138414	0.041955	0.60693	0.782144	0.989703	0.0044951	0.384801	PC ae
Pro	ACTH_15	84	42	-0.00395756	-0.0325073	0.0240213	0.0145628	0.0214939	0.500538	0.786509	0.989703	0.0044951	-0.394974	Aminoacids
PC ae C38:5	ACTH_15	84	42	0.00373193	-0.0278096	0.033144	0.0146954	0.0678719	0.298594	0.800251	0.989703	0.0044951	0.37389	PC ae
SM C20:2	ACTH_15	84	42	0.00350468	-0.0235334	0.0305427	0.0139745	0.0912554	0.0912554	0.802619	0.989703	0.0044951	0.351083	SM
PC aa C40:4	ACTH_15	84	42	0.00372265	-0.0263477	0.0325467	0.0149713	0.0230195	0.387227	0.804283	0.989703	0.0044951	0.372959	PC aa
PC aa C36:2	ACTH_15	84	42	-0.00336996	-0.0359374	0.027065	0.0149504	0.0213224	0.186271	0.822332	0.989703	0.0044951	-0.336429	PC aa
PC aa C36:1	ACTH_15	84	42	-0.00318588	-0.0362278	0.0275151	0.0149616	0.0233836	0.210595	0.832	0.989703	0.0044951	-0.318081	PC aa
PC ae C40:6	ACTH_15	84	42	0.00307353	-0.0305984	0.0335085	0.0147735	0.0524596	0.381607	0.835748	0.989703	0.0044951	0.307826	PC ae
PC ae C30:0	ACTH_15	84	42	0.00311282	-0.0261398	0.0323637	0.0151964	0.00307798	0.244451	0.838264	0.989703	0.0044951	0.311767	PC ae
Arg	ACTH_15	84	42	-0.00279728	-0.0293695	0.0238448	0.0136979	0.00275552	0.636587	0.838727	0.989703	0.0044951	-0.279337	Aminoacids
lysoPC a C20:3	ACTH_15	84	42	-0.00309887	-0.0322256	0.0263335	0.0151886	0.00385443	0.234875	0.838901	0.989703	0.0044951	-0.309407	lysoPC
Ala	ACTH_15	84	42	-0.00284705	-0.0305166	0.0246365	0.0142202	0.000937792	0.574864	0.841829	0.989703	0.0044951	-0.2843	Aminoacids
Cit	ACTH_15	84	42	-0.00281379	-0.031261	0.0260422	0.0148357	0.0468082	0.31069	0.850087	0.989703	0.0044951	-0.280983	Aminoacids
PC ae C38:0	ACTH_15	84	42	0.00259677	-0.0299835	0.0320039	0.0145262	0.0657174	0.449723	0.858582	0.989703	0.0044951	0.260014	PC ae
PC ae C32:2	ACTH_15	84	42	0.00251904	-0.0259646	0.0313555	0.0148083	0.00898552	0.461949	0.865354	0.989703	0.0044951	0.252222	PC ae
PC ae C36:5	ACTH_15	84	42	0.00250056	-0.0291803	0.0318682	0.0148088	0.0493874	0.375049	0.866354	0.989703	0.0044951	0.250369	PC ae
PC aa C36:5	ACTH_15	84	42	-0.00237595	-0.0346719	0.027331	0.0146264	0.0680468	0.33808	0.871399	0.989703	0.0044951	-0.237313	PC aa
Ser	ACTH_15	84	42	-0.00204336	-0.027781	0.0230152	0.0130004	0.00805118	0.695101	0.875535	0.989703	0.0044951	-0.204127	Aminoacids
Tyr	ACTH_15	84	42	0.00235977	-0.0267591	0.0316602	0.0151717	0.00370368	0.217625	0.876832	0.989703	0.0044951	0.236255	Aminoacids
SM C24:0	ACTH_15	84	42	-0.00213258	-0.0329175	0.0275745	0.0147164	0.0296678	0.110639	0.885231	0.989703	0.0044951	-0.213031	SM
PC aa C30:2	ACTH_15	84	42	0.00207373	-0.0261831	0.0303305	0.0146045	0.0104812	0.0104812	0.887443	0.989703	0.0044951	0.207588	PC aa
ADMA	ACTH_15	84	42	-0.00197485	-0.0301629	0.0262132	0.0145689	0.0151174	0.0151174	0.892516	0.989703	0.0044951	-0.19729	Biogenic Amines
PC ae C30:2	ACTH_15	84	42	-0.0020158	-0.0322391	0.0267515	0.0149067	0.0201481	0.409648	0.892777	0.989703	0.0044951	-0.201377	PC ae
PC aa C34:3	ACTH_15	84	42	-0.00193432	-0.0342378	0.028217	0.0149016	0.0328331	0.223595	0.897092	0.989703	0.0044951	-0.193245	PC aa
Creatinine	ACTH_15	84	42	0.00188225	-0.0265838	0.0302889	0.014711	0.0204217	0.471479	0.898512	0.989703	0.0044951	0.188403	Biogenic Amines
SM (OH) C16:1	ACTH_15	84	42	0.00157204	-0.0230203	0.0270816	0.0127813	0.0445526	0.70454	0.902446	0.989703	0.0044951	0.157328	SM
PC ae C34:3	ACTH_15	84	42	0.00163237	-0.0240319	0.0282483	0.013348	0.0235257	0.661246	0.902989	0.989703	0.0044951	0.16337	PC ae
lysoPC a C18:0	ACTH_15	84	42	-0.00161526	-0.0292934	0.0258082	0.0142121	0.0239076	0.561501	0.909798	0.989703	0.0044951	-0.161395	lysoPC
Phe	ACTH_15	84	42	-0.00166395	-0.0307021	0.0273259	0.0150304	0.00521948	0.401315	0.912132	0.989703	0.0044951	-0.166257	Aminoacids
Met	ACTH_15	84	42	-0.00135262	-0.0261744	0.0237062	0.0128024	0.0167368	0.709848	0.916148	0.989703	0.0044951	-0.135171	Aminoacids
PC aa C42:1	ACTH_15	84	42	-0.00142632	-0.0302331	0.0266216	0.0146086	0.0121774	0.503234	0.922466	0.989703	0.0044951	-0.142531	PC aa
PC ae C38:1	ACTH_15	84	42	-0.00117605	-0.0263074	0.0228918	0.0125118	0.0424643	0.725775	0.925374	0.989703	0.0044951	-0.117536	PC ae
t4-OH-Pro	ACTH_15	84	42	0.000893402	-0.0230306	0.0251693	0.0124758	0.315488	0.512314	0.943102	0.989703	0.0044951	0.0893801	Biogenic Amines
lysoPC a C28:0	ACTH_15	84	42	0.00107688	-0.02905	0.0302783	0.0151827	0.0018059	0.210393	0.943652	0.989703	0.0044951	0.107746	lysoPC
PC ae C38:4	ACTH_15	84	42	0.00103397	-0.0315412	0.031187	0.014692	0.0626636	0.26657	0.944093	0.989703	0.0044951	0.10345	PC ae
lysoPC a C20:4	ACTH_15	84	42	0.000894789	-0.0248065	0.0264852	0.013234	0.142521	0.619167	0.946264	0.989703	0.0044951	0.0895189	lysoPC
PC ae C38:6	ACTH_15	84	42	0.000538136	-0.0231261	0.024243	0.0121542	0.0671432	0.742226	0.964808	0.989703	0.0044951	0.0538281	PC ae
PC aa C38:6	ACTH_15	84	42	-0.000645759	-0.034035	0.0299262	0.0149505	0.0323635	0.319738	0.965663	0.989703	0.0044951	-0.064555	PC aa
PC aa C36:4	ACTH_15	84	42	0.000413129	-0.0250799	0.025629	0.0130475	0.103418	0.66608	0.974822	0.989703	0.0044951	0.0413214	PC aa
lysoPC a C26:1	ACTH_15	84	42	-0.000307922	-0.0288518	0.0280064	0.0146996	0.0224019	0.471662	0.98334	0.989703	0.0044951	-0.0307874	lysoPC
PC ae C36:2	ACTH_15	84	42	-0.000312967	-0.0337571	0.0302734	0.0150457	0.0177161	0.334643	0.983459	0.989703	0.0044951	-0.0312918	PC ae
lysoPC a C24:0	ACTH_15	84	42	0.000189563	-0.0280847	0.0283355	0.0146396	0.0740516	0.343725	0.989703	0.989703	0.0044951	0.0189581	lysoPC
t4-OH-Pro	age	84	42	-0.254267	-0.409516	-0.0988573	0.0809751	0.315488	0.512314	0.00323374	0.433321	0.36319	-22.4515	Biogenic Amines
Asn	age	84	42	0.205641	0.0131922	0.398076	0.100273	0.0853333	0.48483	0.0471874	0.584567	0.233166	22.8312	Aminoacids
lysoPC a C18:2	age	84	42	0.187559	0.00687496	0.368202	0.0942197	0.106931	0.377045	0.05368	0.584567	0.233166	20.6301	lysoPC
lysoPC a C20:4	age	84	42	0.2583	0.0652825	0.451217	0.100413	0.142521	0.619167	0.0140184	0.584567	0.233166	29.4727	lysoPC
lysoPC a C24:0	age	84	42	-0.172163	-0.354951	0.0103475	0.0951697	0.0740516	0.343725	0.0782198	0.584567	0.233166	-15.8158	lysoPC
PC aa C36:3	age	84	42	0.151538	-0.0151918	0.318218	0.0872801	0.0453322	0.109902	0.0916113	0.584567	0.233166	16.3622	PC aa
PC aa C36:4	age	84	42	0.256217	0.0533613	0.45943	0.105551	0.103418	0.66608	0.0199113	0.584567	0.233166	29.2034	PC aa
PC aa C36:5	age	84	42	0.202484	0.0204417	0.3843	0.0950233	0.0680468	0.33808	0.040275	0.584567	0.233166	22.4441	PC aa
PC aa C38:4	age	84	42	0.177201	0.00803955	0.346324	0.0885332	0.0595758	0.167727	0.0533895	0.584567	0.233166	19.3871	PC aa
PC aa C38:5	age	84	42	0.193955	0.0236245	0.364239	0.0891069	0.0650404	0.191339	0.0364786	0.584567	0.233166	21.4041	PC aa
PC ae C36:5	age	84	42	0.172612	-0.0161133	0.361446	0.0985314	0.0493874	0.375049	0.0883249	0.584567	0.233166	18.8405	PC ae
PC ae C38:0	age	84	42	0.18901	-0.00290024	0.380705	0.100105	0.0657174	0.449723	0.0674066	0.584567	0.233166	20.8053	PC ae
PC ae C38:4	age	84	42	0.179265	0.00180874	0.35656	0.0927307	0.0626636	0.26657	0.0615308	0.584567	0.233166	19.6338	PC ae
PC ae C38:5	age	84	42	0.198906	0.0193172	0.378483	0.0938275	0.0678719	0.298594	0.0410721	0.584567	0.233166	22.0068	PC ae
PC ae C38:6	age	84	42	0.201354	-0.0113269	0.413534	0.110311	0.0671432	0.742226	0.0755531	0.584567	0.233166	22.3058	PC ae
PC ae C40:6	age	84	42	0.180847	-0.00777836	0.369331	0.0985224	0.0524596	0.381607	0.0752364	0.584567	0.233166	19.8232	PC ae
PC ae C44:5	age	84	42	0.192341	-0.0159413	0.40055	0.108341	0.0613617	0.644556	0.0838745	0.584567	0.233166	21.2084	PC ae
SM (OH) C22:1	age	84	42	0.156849	-0.00626915	0.320472	0.0854189	0.0462382	0.0675931	0.0747707	0.584567	0.233166	16.9818	SM
SM (OH) C24:1	age	84	42	0.156568	-0.00602783	0.319517	0.0847525	0.0530303	0.0665503	0.0729725	0.584567	0.233166	16.9491	SM
SM C22:3	age	84	42	0.244147	0.0515195	0.436795	0.100386	0.104891	0.51628	0.0198987	0.584567	0.233166	27.6532	SM
SM C24:1	age	84	42	0.146775	-0.0171596	0.31071	0.0847293	0.0407934	0.0407934	0.0870771	0.584567	0.233166	15.8094	SM
PC ae C36:4	age	84	42	0.179334	-0.0261268	0.384285	0.106681	0.0526132	0.610388	0.100742	0.613612	0.212106	19.642	PC ae
PC ae C44:3	age	84	42	-0.159284	-0.347576	0.0288103	0.098088	0.0451242	0.360793	0.112549	0.655722	0.18328	-14.7246	PC ae
Cit	age	84	42	0.145924	-0.038013	0.329692	0.0958578	0.0468082	0.31069	0.136084	0.678283	0.168589	15.7108	Aminoacids
PC aa C24:0	age	84	42	-0.158664	-0.365771	0.0480478	0.107572	0.068456	0.644859	0.148255	0.678283	0.168589	-14.6717	PC aa
PC aa C26:0	age	84	42	0.141844	-0.0340555	0.317602	0.0917908	0.0339086	0.190145	0.13073	0.678283	0.168589	15.2397	PC aa
PC aa C34:3	age	84	42	0.136765	-0.0418579	0.315303	0.0933545	0.0328331	0.223595	0.151854	0.678283	0.168589	14.6558	PC aa
PC aa C36:6	age	84	42	0.146905	-0.031273	0.324945	0.0929191	0.0553652	0.263224	0.122138	0.678283	0.168589	15.8243	PC aa
PC ae C44:6	age	84	42	0.142505	-0.0375919	0.322406	0.0938795	0.0334484	0.238534	0.137273	0.678283	0.168589	15.3159	PC ae
SM C24:0	age	84	42	0.132408	-0.037474	0.302197	0.088817	0.0296678	0.110639	0.144926	0.678283	0.168589	14.1574	SM
PC aa C38:6	age	84	42	0.140682	-0.0457265	0.327113	0.0974321	0.0323635	0.319738	0.157848	0.679494	0.167814	15.1059	PC aa
SM (OH) C14:1	age	84	42	0.149883	-0.0528258	0.352074	0.105225	0.0925509	0.647731	0.162267	0.679494	0.167814	16.1699	SM
PC aa C34:1	age	84	42	0.134635	-0.0554236	0.324654	0.0990648	0.0450286	0.379069	0.182007	0.739057	0.131322	14.4119	PC aa
C0	age	84	42	0.137786	-0.0756557	0.350559	0.110714	0.034391	0.673498	0.220829	0.764656	0.116534	14.773	Acylcarnitines
lysoPC a C18:1	age	84	42	0.131932	-0.0747744	0.338359	0.107424	0.051352	0.625528	0.226745	0.764656	0.116534	14.1031	lysoPC
PC aa C36:2	age	84	42	0.113725	-0.0636096	0.290988	0.0927197	0.0213224	0.186271	0.228256	0.764656	0.116534	12.0444	PC aa
PC aa C40:1	age	84	42	-0.137467	-0.353548	0.0775923	0.111839	0.0342901	0.697464	0.226345	0.764656	0.116534	-12.8437	PC aa
SM C16:0	age	84	42	0.134417	-0.0679901	0.336551	0.105241	0.0597607	0.574885	0.209072	0.764656	0.116534	14.387	SM
SM C18:0	age	84	42	0.131609	-0.0731849	0.336833	0.106644	0.0378674	0.554773	0.224578	0.764656	0.116534	14.0662	SM
SM C26:0	age	84	42	0.117356	-0.0618005	0.296417	0.0934645	0.0474074	0.244981	0.216905	0.764656	0.116534	12.452	SM
PC aa C34:4	age	84	42	0.119368	-0.073081	0.311604	0.100212	0.0338535	0.394918	0.240825	0.787088	0.103977	12.6785	PC aa
Orn	age	84	42	0.123922	-0.0790556	0.326722	0.105599	0.0392095	0.543146	0.247712	0.79032	0.102197	13.1927	Aminoacids
C14:1	age	84	42	0.114635	-0.083111	0.312262	0.102916	0.0692021	0.582724	0.272358	0.826076	0.0829802	12.1465	Acylcarnitines
PC aa C28:1	age	84	42	0.0967973	-0.0773219	0.27075	0.0907743	0.0494495	0.195001	0.292888	0.826076	0.0829802	10.1637	PC aa
PC aa C34:2	age	84	42	0.110454	-0.082146	0.303111	0.10035	0.0707803	0.466362	0.277803	0.826076	0.0829802	11.6785	PC aa
PC aa C38:1	age	84	42	-0.111331	-0.313369	0.0901328	0.105004	0.0245015	0.514057	0.295908	0.826076	0.0829802	-10.5357	PC aa
PC aa C42:6	age	84	42	-0.1245	-0.34523	0.0948674	0.114057	0.0357952	0.729461	0.281831	0.826076	0.0829802	-11.7062	PC aa
SM C20:2	age	84	42	0.0868747	-0.0725391	0.246289	0.0823927	0.0912554	0.0912554	0.294875	0.826076	0.0829802	9.076	SM
Asp	age	84	42	-0.0723082	-0.298801	0.153616	0.117352	0.0267122	0.824978	0.541371	0.833836	0.0789196	-6.97559	Aminoacids
Gly	age	84	42	0.0643557	-0.134049	0.262787	0.103369	0.0125369	0.433089	0.537198	0.833836	0.0789196	6.64717	Aminoacids
Ile	age	84	42	0.0690319	-0.123269	0.261327	0.100135	0.103967	0.53459	0.494671	0.833836	0.0789196	7.14704	Aminoacids
Leu	age	84	42	0.060705	-0.125354	0.246603	0.0969496	0.0464085	0.336226	0.534887	0.833836	0.0789196	6.25854	Aminoacids
Met	age	84	42	0.0867091	-0.131085	0.30475	0.113218	0.0167368	0.709848	0.448337	0.833836	0.0789196	9.05794	Aminoacids
ADMA	age	84	42	-0.0670559	-0.23325	0.0991384	0.0858971	0.0151174	0.0151174	0.43731	0.833836	0.0789196	-6.4857	Biogenic Amines
lysoPC a C16:0	age	84	42	0.0711979	-0.143327	0.284882	0.111144	0.0325873	0.689016	0.525516	0.833836	0.0789196	7.37937	lysoPC
lysoPC a C26:0	age	84	42	-0.0573907	-0.222748	0.107966	0.0854644	0.0246672	0.0246672	0.503826	0.833836	0.0789196	-5.57749	lysoPC
PC aa C30:2	age	84	42	-0.0798123	-0.246412	0.0867872	0.0861065	0.0104812	0.0104812	0.356765	0.833836	0.0789196	-7.67104	PC aa
PC aa C32:0	age	84	42	0.0998424	-0.109336	0.309299	0.108876	0.0193436	0.590249	0.364753	0.833836	0.0789196	10.4997	PC aa
PC aa C32:3	age	84	42	-0.0646363	-0.231225	0.101952	0.0861008	0.0106086	0.0106086	0.455033	0.833836	0.0789196	-6.25916	PC aa
PC aa C36:0	age	84	42	-0.0864812	-0.302047	0.129121	0.112061	0.012875	0.673174	0.444902	0.833836	0.0789196	-8.28472	PC aa
PC aa C36:1	age	84	42	0.0970105	-0.081938	0.275832	0.0935441	0.0233836	0.210595	0.306979	0.833836	0.0789196	10.1872	PC aa
PC aa C38:3	age	84	42	0.0897578	-0.0828061	0.262215	0.0902564	0.0158543	0.118666	0.326971	0.833836	0.0789196	9.39093	PC aa
PC aa C40:2	age	84	42	-0.0959792	-0.320067	0.126967	0.115865	0.0371775	0.801236	0.412499	0.833836	0.0789196	-9.15171	PC aa
PC aa C40:3	age	84	42	-0.0828494	-0.312554	0.145318	0.118488	0.0246848	0.867334	0.488495	0.833836	0.0789196	-7.95102	PC aa
PC aa C40:6	age	84	42	0.0918313	-0.11754	0.30092	0.109032	0.0223816	0.555642	0.405334	0.833836	0.0789196	9.61799	PC aa
PC aa C42:2	age	84	42	-0.0984163	-0.314554	0.116778	0.111948	0.0285868	0.679205	0.384763	0.833836	0.0789196	-9.37285	PC aa
PC aa C42:4	age	84	42	-0.103706	-0.329572	0.121065	0.11676	0.0346433	0.842648	0.379827	0.833836	0.0789196	-9.85094	PC aa
PC ae C30:1	age	84	42	0.0583901	-0.108283	0.225063	0.0861446	0.00963835	0.00963835	0.499845	0.833836	0.0789196	6.01285	PC ae
PC ae C30:2	age	84	42	-0.0966432	-0.292488	0.0989183	0.101975	0.0201481	0.409648	0.349293	0.833836	0.0789196	-9.21201	PC ae
PC ae C32:1	age	84	42	0.081028	-0.124471	0.286412	0.106932	0.0182676	0.535562	0.453159	0.833836	0.0789196	8.44013	PC ae
PC ae C32:2	age	84	42	-0.0718942	-0.273216	0.129341	0.10483	0.00898552	0.461949	0.496899	0.833836	0.0789196	-6.93707	PC ae
PC ae C34:0	age	84	42	0.0690276	-0.114159	0.252025	0.0954693	0.0281961	0.266583	0.474027	0.833836	0.0789196	7.14658	PC ae
PC ae C34:1	age	84	42	0.0927134	-0.0937497	0.279079	0.0971933	0.0402666	0.330547	0.346042	0.833836	0.0789196	9.71473	PC ae
PC ae C36:0	age	84	42	0.08669	-0.119062	0.292228	0.107011	0.0257144	0.555004	0.422798	0.833836	0.0789196	9.05586	PC ae
PC ae C36:1	age	84	42	-0.0844057	-0.309901	0.13988	0.11655	0.0172301	0.796566	0.473229	0.833836	0.0789196	-8.09417	PC ae
PC ae C36:2	age	84	42	0.101549	-0.08838	0.291341	0.0991804	0.0177161	0.334643	0.313007	0.833836	0.0789196	10.6884	PC ae
PC ae C38:1	age	84	42	-0.0789673	-0.29512	0.136317	0.111959	0.0424643	0.725775	0.48481	0.833836	0.0789196	-7.59299	PC ae
PC ae C40:3	age	84	42	-0.0696984	-0.285212	0.14494	0.111648	0.048034	0.710564	0.536121	0.833836	0.0789196	-6.73249	PC ae
PC ae C42:1	age	84	42	-0.0996149	-0.314296	0.114332	0.111327	0.0318518	0.664983	0.376444	0.833836	0.0789196	-9.48141	PC ae
PC ae C42:2	age	84	42	-0.0973004	-0.315573	0.119837	0.11292	0.0284904	0.704807	0.394169	0.833836	0.0789196	-9.27166	PC ae
PC ae C42:3	age	84	42	-0.0991145	-0.312346	0.11339	0.110595	0.020807	0.631126	0.375699	0.833836	0.0789196	-9.4361	PC ae
PC ae C42:4	age	84	42	-0.082408	-0.292858	0.127226	0.109122	0.020669	0.587395	0.454738	0.833836	0.0789196	-7.91039	PC ae
SM (OH) C16:1	age	84	42	0.107902	-0.105517	0.321659	0.110983	0.0445526	0.70454	0.336928	0.833836	0.0789196	11.3938	SM
SM (OH) C22:2	age	84	42	0.0552675	-0.115421	0.22595	0.0892088	0.00789735	0.0736433	0.539373	0.833836	0.0789196	5.68233	SM
SM C16:1	age	84	42	0.0794478	-0.132053	0.290754	0.109913	0.0340782	0.650772	0.474087	0.833836	0.0789196	8.2689	SM
SM C18:1	age	84	42	0.0992831	-0.106051	0.305068	0.106925	0.0225022	0.540385	0.358847	0.833836	0.0789196	10.4379	SM
H1	age	84	42	0.0603127	-0.126526	0.247068	0.0974237	0.0151509	0.281157	0.539508	0.833836	0.0789196	6.21686	Sugars
PC aa C42:0	age	84	42	0.0556442	-0.12077	0.231979	0.0920952	0.0123254	0.154671	0.549341	0.836497	0.0775357	5.72214	PC aa
lysoPC a C17:0	age	84	42	0.0627598	-0.149685	0.274591	0.110239	0.0105185	0.623431	0.572411	0.852257	0.0694296	6.47711	lysoPC
PC aa C38:0	age	84	42	0.0590832	-0.137043	0.255055	0.102285	0.011775	0.387896	0.567104	0.852257	0.0694296	6.08635	PC aa
Thr	age	84	42	0.0574202	-0.1437	0.258669	0.10488	0.0117803	0.450128	0.587354	0.864894	0.0630369	5.91007	Aminoacids
Pro	age	84	42	0.0528834	-0.149227	0.255103	0.105265	0.0214939	0.500538	0.618236	0.868751	0.0611049	5.43067	Aminoacids
Trp	age	84	42	0.0523713	-0.143354	0.247832	0.101874	0.0247418	0.419583	0.610113	0.868751	0.0611049	5.37669	Aminoacids
Tyr	age	84	42	-0.044117	-0.227716	0.139256	0.0956577	0.00370368	0.217625	0.647243	0.868751	0.0611049	-4.3158	Aminoacids
lysoPC a C20:3	age	84	42	-0.0428312	-0.227885	0.141967	0.0963886	0.00385443	0.234875	0.659264	0.868751	0.0611049	-4.19269	lysoPC
PC aa C30:0	age	84	42	0.0473885	-0.15395	0.24831	0.104671	0.0158686	0.474967	0.653255	0.868751	0.0611049	4.85293	PC aa
PC aa C40:4	age	84	42	-0.0502997	-0.244647	0.14363	0.101103	0.0230195	0.387227	0.6217	0.868751	0.0611049	-4.90556	PC aa
PC aa C40:5	age	84	42	0.0431354	-0.144353	0.230408	0.0976908	0.00600199	0.270466	0.661288	0.868751	0.0611049	4.40793	PC aa
PC aa C42:1	age	84	42	-0.0478128	-0.251809	0.155942	0.106135	0.0121774	0.503234	0.654869	0.868751	0.0611049	-4.66878	PC aa
PC ae C34:2	age	84	42	0.0462603	-0.141975	0.2342	0.0979856	0.0557434	0.384246	0.639506	0.868751	0.0611049	4.73469	PC ae
PC ae C36:3	age	84	42	0.0456971	-0.129105	0.22033	0.0911268	0.0510668	0.206321	0.61889	0.868751	0.0611049	4.67573	PC ae
PC ae C40:1	age	84	42	-0.0473709	-0.250725	0.155756	0.105823	0.00598483	0.485671	0.656913	0.868751	0.0611049	-4.62664	PC ae
C2	age	84	42	0.0327937	-0.162555	0.228235	0.101814	0.0195449	0.4031	0.749109	0.87103	0.0599671	3.33374	Acylcarnitines
C18:1	age	84	42	0.0296397	-0.153872	0.213417	0.0956859	0.0870752	0.391238	0.758409	0.87103	0.0599671	3.00833	Acylcarnitines
Arg	age	84	42	-0.0337136	-0.249163	0.181001	0.111718	0.00275552	0.636587	0.764423	0.87103	0.0599671	-3.31516	Aminoacids
Glu	age	84	42	-0.0447618	-0.26631	0.174882	0.113996	0.0975051	0.908424	0.696647	0.87103	0.0599671	-4.37748	Aminoacids
Lys	age	84	42	0.0370147	-0.160932	0.234727	0.103029	0.0227435	0.445078	0.721345	0.87103	0.0599671	3.77083	Aminoacids
Phe	age	84	42	-0.0298642	-0.227546	0.167491	0.102858	0.00521948	0.401315	0.773097	0.87103	0.0599671	-2.94227	Aminoacids
Ser	age	84	42	0.0408594	-0.176941	0.25853	0.11315	0.00805118	0.695101	0.719962	0.87103	0.0599671	4.17056	Aminoacids
Val	age	84	42	0.0317993	-0.157493	0.220923	0.0986391	0.00778666	0.301561	0.748901	0.87103	0.0599671	3.23103	Aminoacids
Creatinine	age	84	42	0.0413239	-0.158992	0.241834	0.10436	0.0204217	0.471479	0.694287	0.87103	0.0599671	4.21896	Biogenic Amines
Taurine	age	84	42	0.0299411	-0.149246	0.209063	0.093493	0.00354059	0.166461	0.750506	0.87103	0.0599671	3.03938	Biogenic Amines
lysoPC a C16:1	age	84	42	0.0366496	-0.136521	0.20977	0.0904095	0.0114838	0.107715	0.687465	0.87103	0.0599671	3.73295	lysoPC
lysoPC a C26:1	age	84	42	-0.0385795	-0.23892	0.161458	0.10422	0.0224019	0.471662	0.713263	0.87103	0.0599671	-3.78448	lysoPC
lysoPC a C28:1	age	84	42	-0.03339	-0.200635	0.133855	0.0864403	0.00307289	0.00307289	0.700316	0.87103	0.0599671	-3.28387	lysoPC
PC aa C42:5	age	84	42	0.0332708	-0.193537	0.258519	0.117065	0.0177929	0.783698	0.777776	0.87103	0.0599671	3.38304	PC aa
PC ae C30:0	age	84	42	-0.034911	-0.220868	0.150753	0.09682	0.00307798	0.244451	0.720379	0.87103	0.0599671	-3.43086	PC ae
PC ae C40:2	age	84	42	-0.0320812	-0.25223	0.187016	0.114037	0.0147593	0.675619	0.780026	0.87103	0.0599671	-3.1572	PC ae
PC ae C42:5	age	84	42	-0.0357396	-0.243765	0.171786	0.108057	0.041955	0.60693	0.742646	0.87103	0.0599671	-3.51085	PC ae
PC ae C44:4	age	84	42	0.0307341	-0.151083	0.212375	0.0947779	0.0174024	0.226523	0.747487	0.87103	0.0599671	3.12113	PC ae
His	age	84	42	0.0274811	-0.175283	0.229976	0.105494	0.00742786	0.484823	0.795861	0.881367	0.0548433	2.78622	Aminoacids
Gln	age	84	42	-0.0267443	-0.233171	0.181158	0.107255	0.125692	0.769735	0.80439	0.883511	0.0537882	-2.63898	Aminoacids
PC aa C32:1	age	84	42	-0.0243625	-0.227792	0.178867	0.105864	0.00458419	0.483421	0.819198	0.89246	0.0494113	-2.40681	PC aa
PC aa C32:2	age	84	42	0.0185161	-0.162159	0.199075	0.0942278	0.00915945	0.194007	0.845246	0.913411	0.0393336	1.86886	PC aa
lysoPC a C28:0	age	84	42	-0.0119269	-0.195228	0.171136	0.0955233	0.0018059	0.210393	0.901294	0.959611	0.0179047	-1.18561	lysoPC
PC ae C40:4	age	84	42	-0.0140734	-0.234033	0.204758	0.113885	0.0364887	0.701357	0.902321	0.959611	0.0179047	-1.39748	PC ae
PC ae C38:2	age	84	42	0.0107151	-0.208332	0.228551	0.113372	0.0201933	0.683152	0.925214	0.976211	0.0104565	1.07727	PC ae
PC ae C40:5	age	84	42	0.00910147	-0.205345	0.223092	0.1115	0.0453778	0.65282	0.935404	0.979251	0.00910593	0.914301	PC ae
PC ae C34:3	age	84	42	0.00740622	-0.205835	0.220777	0.110901	0.0235257	0.661246	0.947097	0.983806	0.00709045	0.743372	PC ae
lysoPC a C18:0	age	84	42	-0.00393432	-0.211141	0.20243	0.107397	0.0239076	0.561501	0.970964	0.9953	0.0020462	-0.392659	lysoPC
PC ae C38:3	age	84	42	-0.00389217	-0.224224	0.215647	0.114283	0.0354585	0.706967	0.973017	0.9953	0.0020462	-0.388461	PC ae
Ala	age	84	42	-0.00159407	-0.212247	0.20892	0.109559	0.000937792	0.574864	0.988465	0.999755	0.000106349	-0.15928	Aminoacids
Kynurenine	age	84	42	2.95728e-05	-0.183657	0.183556	0.0957444	0.045295	0.297987	0.999755	0.999755	0.000106349	0.00295733	Biogenic Amines
SM C26:1	age	84	42	-0.00021584	-0.181906	0.181466	0.0948009	0.00689862	0.204245	0.998195	0.999755	0.000106349	-0.0215817	SM
t4-OH-Pro	sexM	84	42	0.921278	0.432005	1.41084	0.255199	0.315488	0.512314	0.000846055	0.113371	0.945496	151.25	Biogenic Amines
Gln	sexM	84	42	-0.835824	-1.48019	-0.190351	0.334951	0.125692	0.769735	0.0168103	0.854612	0.0682308	-56.6483	Aminoacids
SM C20:2	sexM	84	42	-0.623593	-1.12813	-0.119058	0.260768	0.0912554	0.0912554	0.0191331	0.854612	0.0682308	-46.3985	SM
Ile	sexM	84	42	0.712967	0.109244	1.3169	0.31446	0.103967	0.53459	0.0288303	0.965814	0.0151064	104.004	Aminoacids
C0	sexM	84	42	0.207071	-0.46025	0.872646	0.346323	0.034391	0.673498	0.553311	0.996737	0.00141926	23.007	Acylcarnitines
C2	sexM	84	42	0.0376739	-0.576897	0.652264	0.320287	0.0195449	0.4031	0.906952	0.996737	0.00141926	3.83926	Acylcarnitines
C14:1	sexM	84	42	0.249668	-0.36993	0.870685	0.322714	0.0692021	0.582724	0.4438	0.996737	0.00141926	28.3599	Acylcarnitines
C18:1	sexM	84	42	0.588306	0.0104426	1.16663	0.301324	0.0870752	0.391238	0.0579442	0.996737	0.00141926	80.0934	Acylcarnitines
Ala	sexM	84	42	0.0641971	-0.59582	0.723972	0.343375	0.000937792	0.574864	0.852633	0.996737	0.00141926	6.63025	Aminoacids
Arg	sexM	84	42	-0.0653262	-0.737897	0.606894	0.34967	0.00275552	0.636587	0.85274	0.996737	0.00141926	-6.32381	Aminoacids
Asn	sexM	84	42	-0.169224	-0.774848	0.435504	0.315166	0.0853333	0.48483	0.594327	0.996737	0.00141926	-15.568	Aminoacids
Asp	sexM	84	42	0.21285	-0.493501	0.917263	0.365933	0.0267122	0.824978	0.564118	0.996737	0.00141926	23.7199	Aminoacids
Cit	sexM	84	42	0.371679	-0.207571	0.951093	0.302157	0.0468082	0.31069	0.225883	0.996737	0.00141926	45.0168	Aminoacids
Glu	sexM	84	42	0.636238	-0.0507285	1.32178	0.355601	0.0975051	0.908424	0.0812364	0.996737	0.00141926	88.9359	Aminoacids
Gly	sexM	84	42	0.0918708	-0.531736	0.715745	0.324964	0.0125369	0.433089	0.778854	0.996737	0.00141926	9.62232	Aminoacids
His	sexM	84	42	0.144012	-0.492648	0.779909	0.331286	0.00742786	0.484823	0.666117	0.996737	0.00141926	15.4898	Aminoacids
Leu	sexM	84	42	0.477463	-0.108346	1.0632	0.305459	0.0464085	0.336226	0.125912	0.996737	0.00141926	61.198	Aminoacids
Lys	sexM	84	42	-0.326608	-0.948152	0.295082	0.323858	0.0227435	0.445078	0.319271	0.996737	0.00141926	-27.8634	Aminoacids
Met	sexM	84	42	-0.106322	-0.787007	0.574744	0.353814	0.0167368	0.709848	0.765345	0.996737	0.00141926	-10.0865	Aminoacids
Orn	sexM	84	42	0.305971	-0.330643	0.942258	0.331318	0.0392095	0.543146	0.361263	0.996737	0.00141926	35.7943	Aminoacids
Phe	sexM	84	42	-0.156832	-0.77778	0.463916	0.323527	0.00521948	0.401315	0.630489	0.996737	0.00141926	-14.5152	Aminoacids
Pro	sexM	84	42	0.355898	-0.27901	0.990401	0.330508	0.0214939	0.500538	0.288008	0.996737	0.00141926	42.7461	Aminoacids
Ser	sexM	84	42	-0.138465	-0.819426	0.541755	0.3537	0.00805118	0.695101	0.697522	0.996737	0.00141926	-12.9306	Aminoacids
Thr	sexM	84	42	0.126253	-0.507864	0.758732	0.329603	0.0117803	0.450128	0.703819	0.996737	0.00141926	13.4569	Aminoacids
Trp	sexM	84	42	0.30993	-0.304855	0.924813	0.320393	0.0247418	0.419583	0.33918	0.996737	0.00141926	36.333	Aminoacids
Tyr	sexM	84	42	0.00351667	-0.574951	0.581978	0.301829	0.00370368	0.217625	0.990762	0.996737	0.00141926	0.352286	Aminoacids
Val	sexM	84	42	0.147034	-0.448925	0.743114	0.310823	0.00778666	0.301561	0.638758	0.996737	0.00141926	15.8393	Aminoacids
ADMA	sexM	84	42	-0.242456	-0.768451	0.283538	0.271859	0.0151174	0.0151174	0.37515	0.996737	0.00141926	-21.5302	Biogenic Amines
Creatinine	sexM	84	42	0.3358	-0.293618	0.965273	0.327859	0.0204217	0.471479	0.311864	0.996737	0.00141926	39.9059	Biogenic Amines
Kynurenine	sexM	84	42	0.359154	-0.219945	0.937826	0.30186	0.045295	0.297987	0.241199	0.996737	0.00141926	43.2117	Biogenic Amines
Taurine	sexM	84	42	0.0379512	-0.527796	0.603582	0.29523	0.00354059	0.166461	0.898364	0.996737	0.00141926	3.86805	Biogenic Amines
lysoPC a C16:0	sexM	84	42	0.39935	-0.269621	1.06766	0.347537	0.0325873	0.689016	0.257323	0.996737	0.00141926	49.0855	lysoPC
lysoPC a C16:1	sexM	84	42	0.0303291	-0.517002	0.577872	0.285767	0.0114838	0.107715	0.916018	0.996737	0.00141926	3.07938	lysoPC
lysoPC a C17:0	sexM	84	42	0.108297	-0.555835	0.771594	0.345165	0.0105185	0.623431	0.755334	0.996737	0.00141926	11.4379	lysoPC
lysoPC a C18:0	sexM	84	42	0.374024	-0.273463	1.02083	0.336771	0.0239076	0.561501	0.273347	0.996737	0.00141926	45.3572	lysoPC
lysoPC a C18:1	sexM	84	42	0.405058	-0.241609	1.05194	0.336457	0.051352	0.625528	0.235682	0.996737	0.00141926	49.9389	lysoPC
lysoPC a C18:2	sexM	84	42	0.430977	-0.138194	1.00061	0.296865	0.106931	0.377045	0.154452	0.996737	0.00141926	53.8761	lysoPC
lysoPC a C20:3	sexM	84	42	-0.0615637	-0.644317	0.521239	0.304053	0.00385443	0.234875	0.840576	0.996737	0.00141926	-5.97069	lysoPC
lysoPC a C20:4	sexM	84	42	0.616947	0.0119299	1.22181	0.314836	0.142521	0.619167	0.057003	0.996737	0.00141926	85.3261	lysoPC
lysoPC a C24:0	sexM	84	42	0.281401	-0.293833	0.856425	0.299916	0.0740516	0.343725	0.353749	0.996737	0.00141926	32.4985	lysoPC
lysoPC a C26:0	sexM	84	42	-0.103561	-0.626905	0.419783	0.270489	0.0246672	0.0246672	0.702835	0.996737	0.00141926	-9.8379	lysoPC
lysoPC a C26:1	sexM	84	42	0.316022	-0.312796	0.944501	0.327426	0.0224019	0.471662	0.340242	0.996737	0.00141926	37.166	lysoPC
lysoPC a C28:0	sexM	84	42	-0.105205	-0.68364	0.472649	0.301432	0.0018059	0.210393	0.728947	0.996737	0.00141926	-9.98597	lysoPC
lysoPC a C28:1	sexM	84	42	-0.0137043	-0.543025	0.515616	0.273578	0.00307289	0.00307289	0.960173	0.996737	0.00141926	-1.36108	lysoPC
PC aa C24:0	sexM	84	42	0.24018	-0.407853	0.887443	0.33682	0.068456	0.644859	0.479927	0.996737	0.00141926	27.1479	PC aa
PC aa C26:0	sexM	84	42	0.0917773	-0.464621	0.647547	0.289863	0.0339086	0.190145	0.753245	0.996737	0.00141926	9.61207	PC aa
PC aa C28:1	sexM	84	42	-0.390889	-0.94018	0.158351	0.286689	0.0494495	0.195001	0.180413	0.996737	0.00141926	-32.3545	PC aa
PC aa C30:0	sexM	84	42	-0.2392	-0.87045	0.392068	0.328796	0.0158686	0.474967	0.471146	0.996737	0.00141926	-21.2742	PC aa
PC aa C30:2	sexM	84	42	-0.0691282	-0.596405	0.458148	0.272522	0.0104812	0.0104812	0.800408	0.996737	0.00141926	-6.6793	PC aa
PC aa C32:0	sexM	84	42	0.126096	-0.529541	0.781885	0.341178	0.0193436	0.590249	0.713627	0.996737	0.00141926	13.4391	PC aa
PC aa C32:1	sexM	84	42	-0.0908966	-0.729146	0.547577	0.332448	0.00458419	0.483421	0.785937	0.996737	0.00141926	-8.68879	PC aa
PC aa C32:2	sexM	84	42	-0.125928	-0.695881	0.444076	0.297447	0.00915945	0.194007	0.67431	0.996737	0.00141926	-11.8322	PC aa
PC aa C32:3	sexM	84	42	-0.0600694	-0.587311	0.467172	0.272504	0.0106086	0.0106086	0.826094	0.996737	0.00141926	-5.83009	PC aa
PC aa C34:1	sexM	84	42	-0.0823109	-0.680823	0.515825	0.311873	0.0450286	0.379069	0.793197	0.996737	0.00141926	-7.90145	PC aa
PC aa C34:2	sexM	84	42	-0.450819	-1.05638	0.154631	0.315475	0.0707803	0.466362	0.160742	0.996737	0.00141926	-36.2894	PC aa
PC aa C34:3	sexM	84	42	-0.0285466	-0.595368	0.537146	0.294642	0.0328331	0.223595	0.923353	0.996737	0.00141926	-2.8143	PC aa
PC aa C34:4	sexM	84	42	-0.120776	-0.725941	0.484165	0.315348	0.0338535	0.394918	0.703751	0.996737	0.00141926	-11.3767	PC aa
PC aa C36:0	sexM	84	42	-0.00604251	-0.680399	0.667969	0.35048	0.012875	0.673174	0.98633	0.996737	0.00141926	-0.602429	PC aa
PC aa C36:1	sexM	84	42	0.285617	-0.282871	0.852866	0.295266	0.0233836	0.210595	0.33995	0.996737	0.00141926	33.0583	PC aa
PC aa C36:2	sexM	84	42	0.0936466	-0.469575	0.655821	0.292766	0.0213224	0.186271	0.750927	0.996737	0.00141926	9.81716	PC aa
PC aa C36:3	sexM	84	42	0.0577901	-0.473158	0.588048	0.275989	0.0453322	0.109902	0.835358	0.996737	0.00141926	5.94926	PC aa
PC aa C36:4	sexM	84	42	0.186602	-0.44875	0.821897	0.330428	0.103418	0.66608	0.5754	0.996737	0.00141926	20.5147	PC aa
PC aa C36:5	sexM	84	42	0.248013	-0.328907	0.823272	0.299462	0.0680468	0.33808	0.413042	0.996737	0.00141926	28.1476	PC aa
PC aa C36:6	sexM	84	42	-0.0736895	-0.636121	0.488247	0.293164	0.0553652	0.263224	0.802845	0.996737	0.00141926	-7.10399	PC aa
PC aa C38:0	sexM	84	42	0.15484	-0.464674	0.772584	0.321831	0.011775	0.387896	0.633242	0.996737	0.00141926	16.7471	PC aa
PC aa C38:1	sexM	84	42	-0.0218028	-0.656839	0.611105	0.329605	0.0245015	0.514057	0.947605	0.996737	0.00141926	-2.15669	PC aa
PC aa C38:3	sexM	84	42	0.127907	-0.420985	0.675951	0.285254	0.0158543	0.118666	0.656607	0.996737	0.00141926	13.6448	PC aa
PC aa C38:4	sexM	84	42	0.317509	-0.220813	0.85496	0.279766	0.0595758	0.167727	0.26413	0.996737	0.00141926	37.3701	PC aa
PC aa C38:5	sexM	84	42	0.259555	-0.281987	0.800182	0.281498	0.0650404	0.191339	0.362742	0.996737	0.00141926	29.6353	PC aa
PC aa C38:6	sexM	84	42	0.16236	-0.428877	0.751904	0.307015	0.0323635	0.319738	0.600214	0.996737	0.00141926	17.6284	PC aa
PC aa C40:1	sexM	84	42	0.0629045	-0.61023	0.735301	0.349647	0.0342901	0.697464	0.85813	0.996737	0.00141926	6.49251	PC aa
PC aa C40:2	sexM	84	42	0.230216	-0.46731	0.925768	0.361438	0.0371775	0.801236	0.527833	0.996737	0.00141926	25.8872	PC aa
PC aa C40:3	sexM	84	42	0.167598	-0.545817	0.879191	0.369385	0.0246848	0.867334	0.652508	0.996737	0.00141926	18.2461	PC aa
PC aa C40:4	sexM	84	42	0.276272	-0.335202	0.886677	0.318159	0.0230195	0.387227	0.390489	0.996737	0.00141926	31.8206	PC aa
PC aa C40:5	sexM	84	42	0.0179588	-0.572944	0.608399	0.30799	0.00600199	0.270466	0.953795	0.996737	0.00141926	1.8121	PC aa
PC aa C40:6	sexM	84	42	0.0411371	-0.618682	0.697879	0.341938	0.0223816	0.555642	0.904903	0.996737	0.00141926	4.19949	PC aa
PC aa C42:0	sexM	84	42	0.00439545	-0.553658	0.561951	0.2909	0.0123254	0.154671	0.988022	0.996737	0.00141926	0.440512	PC aa
PC aa C42:1	sexM	84	42	0.195907	-0.444466	0.835531	0.333189	0.0121774	0.503234	0.559859	0.996737	0.00141926	21.6413	PC aa
PC aa C42:2	sexM	84	42	0.171428	-0.503256	0.844377	0.35012	0.0285868	0.679205	0.627097	0.996737	0.00141926	18.6999	PC aa
PC aa C42:4	sexM	84	42	0.235164	-0.467557	0.93617	0.364024	0.0346433	0.842648	0.521999	0.996737	0.00141926	26.5117	PC aa
PC aa C42:5	sexM	84	42	0.173265	-0.53219	0.875905	0.365269	0.0177929	0.783698	0.637895	0.996737	0.00141926	18.9182	PC aa
PC aa C42:6	sexM	84	42	0.0605144	-0.627043	0.745602	0.356324	0.0357952	0.729461	0.866017	0.996737	0.00141926	6.23829	PC aa
PC ae C30:0	sexM	84	42	0.0236776	-0.561758	0.608979	0.305364	0.00307798	0.244451	0.938583	0.996737	0.00141926	2.39602	PC ae
PC ae C30:1	sexM	84	42	-0.0309552	-0.558465	0.496554	0.272642	0.00963835	0.00963835	0.909889	0.996737	0.00141926	-3.0481	PC ae
PC ae C30:2	sexM	84	42	0.117712	-0.498904	0.733145	0.320754	0.0201481	0.409648	0.715613	0.996737	0.00141926	12.492	PC ae
PC ae C32:1	sexM	84	42	-0.156234	-0.800862	0.488068	0.335484	0.0182676	0.535562	0.643948	0.996737	0.00141926	-14.4641	PC ae
PC ae C32:2	sexM	84	42	-0.00396747	-0.636165	0.62846	0.329357	0.00898552	0.461949	0.990449	0.996737	0.00141926	-0.395961	PC ae
PC ae C34:0	sexM	84	42	-0.28825	-0.865323	0.289013	0.301088	0.0281961	0.266583	0.344179	0.996737	0.00141926	-25.0426	PC ae
PC ae C34:1	sexM	84	42	-0.279698	-0.866949	0.30755	0.306234	0.0402666	0.330547	0.366537	0.996737	0.00141926	-24.3988	PC ae
PC ae C34:2	sexM	84	42	-0.531334	-1.12295	0.0605287	0.308486	0.0557434	0.384246	0.092761	0.996737	0.00141926	-41.218	PC ae
PC ae C34:3	sexM	84	42	-0.368568	-1.03549	0.29933	0.346975	0.0235257	0.661246	0.294518	0.996737	0.00141926	-30.8276	PC ae
PC ae C36:0	sexM	84	42	-0.234224	-0.879187	0.410434	0.335617	0.0257144	0.555004	0.489263	0.996737	0.00141926	-20.8816	PC ae
PC ae C36:1	sexM	84	42	0.0815558	-0.619762	0.78137	0.363577	0.0172301	0.796566	0.823659	0.996737	0.00141926	8.49738	PC ae
PC ae C36:2	sexM	84	42	-0.0204173	-0.622258	0.579561	0.312387	0.0177161	0.334643	0.948252	0.996737	0.00141926	-2.02103	PC ae
PC ae C36:3	sexM	84	42	-0.502601	-1.05394	0.0487278	0.287758	0.0510668	0.206321	0.0884313	0.996737	0.00141926	-39.5045	PC ae
PC ae C36:4	sexM	84	42	0.131089	-0.511358	0.773494	0.334251	0.0526132	0.610388	0.696993	0.996737	0.00141926	14.0069	PC ae
PC ae C36:5	sexM	84	42	0.202919	-0.393765	0.798149	0.310234	0.0493874	0.375049	0.517082	0.996737	0.00141926	22.4974	PC ae
PC ae C38:0	sexM	84	42	-0.113976	-0.720948	0.490666	0.314793	0.0657174	0.449723	0.719426	0.996737	0.00141926	-10.7721	PC ae
PC ae C38:1	sexM	84	42	0.388597	-0.285635	1.06127	0.349813	0.0424643	0.725775	0.273298	0.996737	0.00141926	47.491	PC ae
PC ae C38:2	sexM	84	42	0.270081	-0.414736	0.951424	0.35452	0.0201933	0.683152	0.450901	0.996737	0.00141926	31.0071	PC ae
PC ae C38:3	sexM	84	42	0.311493	-0.378501	0.997967	0.357212	0.0354585	0.706967	0.388759	0.996737	0.00141926	36.5462	PC ae
PC ae C38:4	sexM	84	42	0.362915	-0.200604	0.925071	0.292581	0.0626636	0.26657	0.223003	0.996737	0.00141926	43.7513	PC ae
PC ae C38:5	sexM	84	42	0.264445	-0.304591	0.832286	0.295899	0.0678719	0.298594	0.377309	0.996737	0.00141926	30.2707	PC ae
PC ae C38:6	sexM	84	42	-0.00141787	-0.664803	0.66171	0.344588	0.0671432	0.742226	0.996737	0.996737	0.00141926	-0.141686	PC ae
PC ae C40:1	sexM	84	42	0.0725465	-0.56614	0.710397	0.332307	0.00598483	0.485671	0.828301	0.996737	0.00141926	7.52428	PC ae
PC ae C40:2	sexM	84	42	0.0920131	-0.596555	0.777397	0.356646	0.0147593	0.675619	0.797801	0.996737	0.00141926	9.63791	PC ae
PC ae C40:3	sexM	84	42	0.398144	-0.274596	1.06902	0.348977	0.048034	0.710564	0.260782	0.996737	0.00141926	48.9059	PC ae
PC ae C40:4	sexM	84	42	0.298784	-0.388825	0.983026	0.356019	0.0364887	0.701357	0.406599	0.996737	0.00141926	34.8219	PC ae
PC ae C40:5	sexM	84	42	0.403271	-0.270862	1.07371	0.348981	0.0453778	0.65282	0.255403	0.996737	0.00141926	49.6713	PC ae
PC ae C40:6	sexM	84	42	0.126882	-0.471254	0.722861	0.310179	0.0524596	0.381607	0.684988	0.996737	0.00141926	13.5283	PC ae
PC ae C42:1	sexM	84	42	0.175578	-0.495452	0.844933	0.348302	0.0318518	0.664983	0.616986	0.996737	0.00141926	19.1935	PC ae
PC ae C42:2	sexM	84	42	0.170384	-0.51	0.848938	0.352954	0.0284904	0.704807	0.631937	0.996737	0.00141926	18.576	PC ae
PC ae C42:3	sexM	84	42	0.0831631	-0.583591	0.748437	0.34625	0.020807	0.631126	0.811425	0.996737	0.00141926	8.67191	PC ae
PC ae C42:4	sexM	84	42	0.146088	-0.512326	0.802929	0.341975	0.020669	0.587395	0.671556	0.996737	0.00141926	15.7298	PC ae
PC ae C42:5	sexM	84	42	0.437174	-0.214822	1.08745	0.338556	0.041955	0.60693	0.204153	0.996737	0.00141926	54.8326	PC ae
PC ae C44:3	sexM	84	42	0.0553607	-0.537516	0.647743	0.308903	0.0451242	0.360793	0.858677	0.996737	0.00141926	5.69218	PC ae
PC ae C44:4	sexM	84	42	-0.222424	-0.79592	0.350732	0.299062	0.0174024	0.226523	0.461421	0.996737	0.00141926	-19.9424	PC ae
PC ae C44:5	sexM	84	42	0.117391	-0.535996	0.768986	0.339209	0.0613617	0.644556	0.731148	0.996737	0.00141926	12.456	PC ae
PC ae C44:6	sexM	84	42	0.104473	-0.463863	0.672298	0.29623	0.0334484	0.238534	0.726216	0.996737	0.00141926	11.0126	PC ae
SM (OH) C14:1	sexM	84	42	-0.48958	-1.12335	0.143709	0.329523	0.0925509	0.647731	0.145158	0.996737	0.00141926	-38.7116	SM
SM (OH) C16:1	sexM	84	42	-0.325496	-0.992582	0.342683	0.34694	0.0445526	0.70454	0.353791	0.996737	0.00141926	-27.7831	SM
SM (OH) C22:1	sexM	84	42	0.0176892	-0.495845	0.538268	0.270267	0.0462382	0.0675931	0.948175	0.996737	0.00141926	1.78466	SM
SM (OH) C22:2	sexM	84	42	-0.0602232	-0.601281	0.480436	0.282093	0.00789735	0.0736433	0.832089	0.996737	0.00141926	-5.84457	SM
SM (OH) C24:1	sexM	84	42	0.0842723	-0.428819	0.601509	0.268187	0.0530303	0.0665503	0.755121	0.996737	0.00141926	8.79251	SM
SM C16:0	sexM	84	42	-0.287335	-0.921616	0.34661	0.330032	0.0597607	0.574885	0.38913	0.996737	0.00141926	-24.974	SM
SM C16:1	sexM	84	42	-0.327067	-0.988754	0.334276	0.344	0.0340782	0.650772	0.347401	0.996737	0.00141926	-27.8965	SM
SM C18:0	sexM	84	42	-0.0312898	-0.67402	0.611192	0.334507	0.0378674	0.554773	0.925941	0.996737	0.00141926	-3.08054	SM
SM C18:1	sexM	84	42	-0.0542933	-0.698584	0.590176	0.335441	0.0225022	0.540385	0.87223	0.996737	0.00141926	-5.28457	SM
SM C22:3	sexM	84	42	0.0658854	-0.540677	0.671105	0.31538	0.104891	0.51628	0.835614	0.996737	0.00141926	6.81043	SM
SM C24:0	sexM	84	42	0.179462	-0.360233	0.718494	0.280787	0.0296678	0.110639	0.526752	0.996737	0.00141926	19.6573	SM
SM C24:1	sexM	84	42	0.203396	-0.315447	0.722239	0.268163	0.0407934	0.0407934	0.450393	0.996737	0.00141926	22.5558	SM
SM C26:0	sexM	84	42	-0.0581597	-0.62396	0.507152	0.294943	0.0474074	0.244981	0.844697	0.996737	0.00141926	-5.65008	SM
SM C26:1	sexM	84	42	-0.0211899	-0.594561	0.552215	0.2992	0.00689862	0.204245	0.943894	0.996737	0.00141926	-2.0967	SM
H1	sexM	84	42	-0.134163	-0.723271	0.4546	0.307127	0.0151509	0.281157	0.664597	0.996737	0.00141926	-12.5553	Sugars
