# Supplementary material for: A Metabolomics-Based Investigation of the Effects of a Short-Term Body Weight Reduction Program in a Cohort of Adolescents with Obesity: A Prospective Interventional Clinical Study
Source: Nutrients. 2023 Jan 19;15(3):529. doi: 10.3390/nu15030529 (PMC9921209; doi:10.3390/nu15030529)
Supplement: Supplementary file 1 [file nutrients-15-00529-s001.zip › 2022-07-12_PRG_Supplementary_material_GF/S28_PRG_lmer_urinary_cortisol_24h.xlsx]

## Sheet: S28_PRG_lmer_urinary_cortisol_2
Dependent	Independent	N_observations	N_groups	beta	beta_confint2.5	beta_confint97.5	SE	adj_R_sqrd_marginal	adj_R_sqrd_conditional	Pvalue	FDR_Pvalue	negative_log10fdr	variation_perc	Category
t4-OH-Pro	(Intercept)	80	42	4.0881	1.69515	6.47359	1.2427	0.397058	0.572204	0.00215434	0.288681	0.539582	5862.67	Biogenic Amines
C0	(Intercept)	80	42	-2.70542	-6.12963	0.724822	1.77785	0.0606337	0.78846	0.13594	0.6072	0.216669	-93.3158	Acylcarnitines
Asn	(Intercept)	80	42	-2.77356	-6.14956	0.61284	1.75813	0.0660189	0.586089	0.123255	0.6072	0.216669	-93.7561	Aminoacids
lysoPC a C18:2	(Intercept)	80	42	-2.73764	-5.74926	0.275452	1.56899	0.0996139	0.342422	0.0888011	0.6072	0.216669	-93.5277	lysoPC
lysoPC a C20:4	(Intercept)	80	42	-4.13729	-7.3149	-0.958522	1.65192	0.170011	0.637303	0.0164407	0.6072	0.216669	-98.4034	lysoPC
lysoPC a C24:0	(Intercept)	80	42	2.91779	-0.0461721	5.88802	1.54578	0.0888013	0.314849	0.0668829	0.6072	0.216669	1750.04	lysoPC
PC aa C24:0	(Intercept)	80	42	2.8491	-0.565838	6.27206	1.77579	0.0906781	0.682538	0.11676	0.6072	0.216669	1627.23	PC aa
PC aa C26:0	(Intercept)	80	42	-2.37771	-5.34463	0.596121	1.54723	0.041684	0.228919	0.132755	0.6072	0.216669	-90.7237	PC aa
PC aa C36:3	(Intercept)	80	42	-2.67823	-5.62661	0.267224	1.53626	0.0452533	0.182604	0.0892697	0.6072	0.216669	-93.1316	PC aa
PC aa C36:4	(Intercept)	80	42	-4.04937	-7.37796	-0.722475	1.72875	0.109774	0.674466	0.0242553	0.6072	0.216669	-98.2567	PC aa
PC aa C36:5	(Intercept)	80	42	-3.46462	-6.51186	-0.416408	1.58842	0.0741462	0.33147	0.0354595	0.6072	0.216669	-96.8715	PC aa
PC aa C36:6	(Intercept)	80	42	-2.49261	-5.48956	0.510894	1.56271	0.0520471	0.250835	0.119036	0.6072	0.216669	-91.7307	PC aa
PC aa C38:4	(Intercept)	80	42	-3.10794	-6.04233	-0.175319	1.5293	0.0609447	0.208269	0.0490397	0.6072	0.216669	-95.5307	PC aa
PC aa C38:5	(Intercept)	80	42	-3.33063	-6.25806	-0.404463	1.52577	0.0665893	0.216366	0.0351637	0.6072	0.216669	-96.4229	PC aa
PC ae C36:4	(Intercept)	80	42	-3.11902	-6.48519	0.257243	1.7511	0.0599037	0.605195	0.0825966	0.6072	0.216669	-95.5799	PC ae
PC ae C36:5	(Intercept)	80	42	-2.94389	-6.12311	0.231558	1.65429	0.055643	0.37993	0.0829771	0.6072	0.216669	-94.734	PC ae
PC ae C38:0	(Intercept)	80	42	-3.32521	-6.4519	-0.19831	1.62794	0.0792913	0.429853	0.0479299	0.6072	0.216669	-96.4035	PC ae
PC ae C38:4	(Intercept)	80	42	-3.10075	-6.0792	-0.124166	1.55201	0.0689788	0.26103	0.0528486	0.6072	0.216669	-95.4985	PC ae
PC ae C38:5	(Intercept)	80	42	-3.43345	-6.44788	-0.420827	1.57051	0.0727232	0.291599	0.0349608	0.6072	0.216669	-96.7725	PC ae
PC ae C38:6	(Intercept)	80	42	-3.2853	-6.74254	0.184436	1.79691	0.0734812	0.731427	0.0750545	0.6072	0.216669	-96.2571	PC ae
PC ae C40:6	(Intercept)	80	42	-3.15666	-6.28127	-0.0312215	1.62758	0.0585574	0.353723	0.0597005	0.6072	0.216669	-95.7432	PC ae
PC ae C44:3	(Intercept)	80	42	2.48614	-0.635763	5.61454	1.62603	0.038542	0.377025	0.134281	0.6072	0.216669	1101.48	PC ae
PC ae C44:5	(Intercept)	80	42	-3.0008	-6.36744	0.372717	1.75111	0.0763896	0.625592	0.0944994	0.6072	0.216669	-95.0253	PC ae
PC ae C44:6	(Intercept)	80	42	-2.38547	-5.38402	0.618233	1.56289	0.0821166	0.334812	0.1351	0.6072	0.216669	-90.7954	PC ae
SM (OH) C14:1	(Intercept)	80	42	-2.62623	-5.92865	0.682272	1.71759	0.104473	0.648157	0.134358	0.6072	0.216669	-92.7649	SM
SM (OH) C22:1	(Intercept)	80	42	-2.70878	-5.56586	0.145832	1.48968	0.0471043	0.119703	0.0769137	0.6072	0.216669	-93.3382	SM
SM (OH) C24:1	(Intercept)	80	42	-2.73976	-5.61483	0.133783	1.49912	0.0489301	0.141715	0.0754	0.6072	0.216669	-93.5414	SM
SM C22:3	(Intercept)	80	42	-4.07627	-7.13824	-1.01089	1.59457	0.103139	0.448818	0.0145685	0.6072	0.216669	-98.3029	SM
SM C24:0	(Intercept)	80	42	-2.3329	-5.22658	0.559195	1.50872	0.0348781	0.125338	0.130218	0.6072	0.216669	-90.2986	SM
SM C24:1	(Intercept)	80	42	-2.49925	-5.31124	0.310329	1.46493	0.0371169	0.063883	0.0961356	0.6072	0.216669	-91.7854	SM
PC aa C34:3	(Intercept)	80	42	-2.3638	-5.42525	0.693357	1.59425	0.0355738	0.249774	0.146411	0.630309	0.200447	-90.5938	PC aa
PC aa C38:6	(Intercept)	80	42	-2.38845	-5.51529	0.736062	1.62832	0.0344803	0.307146	0.150521	0.630309	0.200447	-90.8228	PC aa
SM C26:0	(Intercept)	80	42	-2.16658	-5.07794	0.752031	1.51827	0.0448199	0.200439	0.161906	0.657436	0.182147	-88.5431	SM
Cit	(Intercept)	80	42	-2.03098	-4.84255	0.777166	1.46533	0.0845421	0.230421	0.173981	0.666098	0.176462	-86.8793	Aminoacids
PC aa C34:1	(Intercept)	80	42	-2.2983	-5.47104	0.87434	1.65199	0.0355674	0.342651	0.171917	0.666098	0.176462	-89.957	PC aa
PC aa C40:1	(Intercept)	80	42	2.47045	-1.08164	6.04871	1.84621	0.0424055	0.71082	0.188673	0.683304	0.165386	1082.78	PC aa
SM C16:0	(Intercept)	80	42	-2.31324	-5.63412	1.01105	1.72739	0.058655	0.551489	0.188108	0.683304	0.165386	-90.106	SM
PC aa C36:2	(Intercept)	80	42	-2.04571	-5.09941	1.00416	1.59052	0.0266383	0.221612	0.20614	0.726914	0.138517	-87.0711	PC aa
PC aa C30:2	(Intercept)	80	42	1.70575	-0.913191	4.3247	1.35451	0.100626	0.100626	0.211771	0.727624	0.138093	450.553	PC aa
Orn	(Intercept)	80	42	-1.91973	-5.10374	1.26207	1.65604	0.048079	0.507516	0.25349	0.749339	0.125322	-85.3353	Aminoacids
ADMA	(Intercept)	80	42	1.58928	-1.11353	4.2921	1.39789	0.0670076	0.0670076	0.259145	0.749339	0.125322	390.024	Biogenic Amines
lysoPC a C18:1	(Intercept)	80	42	-2.1138	-5.50342	1.27601	1.76183	0.0533187	0.604722	0.237364	0.749339	0.125322	-87.9221	lysoPC
PC aa C28:1	(Intercept)	80	42	-1.72212	-4.6268	1.18538	1.51511	0.066307	0.238664	0.262835	0.749339	0.125322	-82.1313	PC aa
PC aa C34:4	(Intercept)	80	42	-1.93516	-5.09189	1.22743	1.64445	0.0409649	0.383132	0.246439	0.749339	0.125322	-85.5598	PC aa
PC aa C36:1	(Intercept)	80	42	-1.82883	-4.89456	1.2342	1.59716	0.0260285	0.231122	0.259289	0.749339	0.125322	-83.9399	PC aa
PC aa C38:3	(Intercept)	80	42	-1.75946	-4.76585	1.24485	1.56682	0.0198033	0.175455	0.26842	0.749339	0.125322	-82.7861	PC aa
PC aa C42:6	(Intercept)	80	42	2.19042	-1.37721	5.7828	1.85424	0.0561526	0.727287	0.24465	0.749339	0.125322	793.897	PC aa
SM C18:0	(Intercept)	80	42	-2.07731	-5.45011	1.28814	1.75123	0.0378356	0.528428	0.242599	0.749339	0.125322	-87.4733	SM
PC ae C36:2	(Intercept)	80	42	-1.8295	-5.06089	1.39824	1.68197	0.0233104	0.350914	0.283526	0.775358	0.110498	-83.9507	PC ae
C14:1	(Intercept)	80	42	-1.83428	-5.16202	1.48921	1.72932	0.0782356	0.611403	0.295578	0.792149	0.101193	-84.0272	Acylcarnitines
PC aa C32:0	(Intercept)	80	42	-1.57614	-5.05151	1.89577	1.80561	0.0162556	0.576634	0.388011	0.837127	0.0772085	-79.3228	PC aa
PC aa C34:2	(Intercept)	80	42	-1.69929	-4.95182	1.54988	1.69186	0.0530285	0.463145	0.321446	0.837127	0.0772085	-81.7187	PC aa
PC aa C36:0	(Intercept)	80	42	1.66104	-1.8886	5.21454	1.84473	0.0168792	0.675208	0.373422	0.837127	0.0772085	426.478	PC aa
PC aa C38:1	(Intercept)	80	42	1.65349	-1.75417	5.06697	1.77292	0.0158014	0.526941	0.356636	0.837127	0.0772085	422.52	PC aa
PC aa C40:6	(Intercept)	80	42	-1.73025	-5.11062	1.65167	1.75889	0.0198306	0.494457	0.331304	0.837127	0.0772085	-82.2759	PC aa
PC aa C42:2	(Intercept)	80	42	1.42758	-2.02297	4.88351	1.79337	0.0306608	0.677469	0.430787	0.837127	0.0772085	316.861	PC aa
PC aa C42:4	(Intercept)	80	42	1.47758	-2.14799	5.10913	1.88153	0.0312495	0.830407	0.43694	0.837127	0.0772085	338.231	PC aa
PC ae C30:1	(Intercept)	80	42	-1.23963	-3.91963	1.44037	1.38609	0.0284484	0.0284484	0.373964	0.837127	0.0772085	-71.0509	PC ae
PC ae C30:2	(Intercept)	80	42	1.40689	-1.91347	4.72915	1.7298	0.0199895	0.422491	0.421196	0.837127	0.0772085	308.325	PC ae
PC ae C32:1	(Intercept)	80	42	-1.43011	-4.80763	1.95011	1.75721	0.0188053	0.517957	0.420633	0.837127	0.0772085	-76.0717	PC ae
PC ae C34:0	(Intercept)	80	42	-1.27223	-4.25212	1.71288	1.55307	0.0498684	0.277567	0.417671	0.837127	0.0772085	-71.9795	PC ae
PC ae C34:1	(Intercept)	80	42	-1.60319	-4.73497	1.53086	1.63161	0.0299474	0.317509	0.331842	0.837127	0.0772085	-79.8746	PC ae
PC ae C36:0	(Intercept)	80	42	-1.54339	-4.87014	1.79001	1.73174	0.0305506	0.514939	0.378311	0.837127	0.0772085	-78.6343	PC ae
PC ae C42:1	(Intercept)	80	42	1.47841	-1.97266	4.9311	1.79366	0.0294959	0.635737	0.414791	0.837127	0.0772085	338.598	PC ae
PC ae C42:2	(Intercept)	80	42	1.42771	-2.07154	4.93668	1.81922	0.0277706	0.683754	0.437305	0.837127	0.0772085	316.914	PC ae
PC ae C42:3	(Intercept)	80	42	1.63921	-1.77316	5.05274	1.77393	0.0359621	0.612284	0.361141	0.837127	0.0772085	415.11	PC ae
SM (OH) C16:1	(Intercept)	80	42	-1.69566	-5.14785	1.75312	1.79168	0.0486335	0.6934	0.349623	0.837127	0.0772085	-81.6522	SM
SM C16:1	(Intercept)	80	42	-1.55483	-4.96162	1.85721	1.77137	0.0405946	0.623781	0.385367	0.837127	0.0772085	-78.8774	SM
SM C18:1	(Intercept)	80	42	-1.64307	-5.02724	1.73423	1.75733	0.0228047	0.522933	0.355451	0.837127	0.0772085	-80.6615	SM
SM C20:2	(Intercept)	80	42	-1.15126	-3.79072	1.48821	1.36512	0.105883	0.105883	0.401688	0.837127	0.0772085	-68.3761	SM
Met	(Intercept)	80	42	-1.37126	-5.00859	2.2584	1.88598	0.0157417	0.717105	0.471468	0.877455	0.0567752	-74.6212	Aminoacids
PC aa C32:3	(Intercept)	80	42	1.05954	-1.75575	3.87483	1.45606	0.0157138	0.0157138	0.469049	0.877455	0.0567752	188.504	PC aa
Arg	(Intercept)	80	42	0.782719	-2.61972	4.18921	1.76919	0.0106064	0.609707	0.660627	0.879317	0.0558545	118.741	Aminoacids
Asp	(Intercept)	80	42	1.05222	-2.5239	4.62596	1.85422	0.0242274	0.814492	0.573595	0.879317	0.0558545	186.401	Aminoacids
Gly	(Intercept)	80	42	-0.811717	-3.87087	2.24882	1.5937	0.010931	0.381025	0.613481	0.879317	0.0558545	-55.5905	Aminoacids
Ile	(Intercept)	80	42	-0.803071	-3.7467	2.13615	1.53093	0.147169	0.509194	0.602918	0.879317	0.0558545	-55.2049	Aminoacids
Leu	(Intercept)	80	42	-0.712763	-3.54403	2.11809	1.47629	0.0857994	0.269449	0.632022	0.879317	0.0558545	-50.9712	Aminoacids
Pro	(Intercept)	80	42	-0.756581	-3.96561	2.4485	1.66785	0.0295956	0.529041	0.652619	0.879317	0.0558545	-53.0732	Aminoacids
Thr	(Intercept)	80	42	-0.75534	-4.00581	2.49614	1.69125	0.00785897	0.474026	0.657602	0.879317	0.0558545	-53.0149	Aminoacids
Trp	(Intercept)	80	42	-0.756829	-4.04887	2.5376	1.71497	0.0405871	0.455032	0.66155	0.879317	0.0558545	-53.0848	Aminoacids
lysoPC a C16:0	(Intercept)	80	42	-1.23691	-4.70854	2.24328	1.80457	0.0462871	0.686626	0.497063	0.879317	0.0558545	-70.972	lysoPC
lysoPC a C17:0	(Intercept)	80	42	-1.00154	-4.53986	2.54646	1.83997	0.0152893	0.625531	0.589264	0.879317	0.0558545	-63.2687	lysoPC
lysoPC a C20:3	(Intercept)	80	42	0.817639	-2.27332	3.908	1.61116	0.0245548	0.25091	0.614747	0.879317	0.0558545	126.515	lysoPC
lysoPC a C26:0	(Intercept)	80	42	0.664911	-2.06651	3.39633	1.41268	0.0198718	0.0198718	0.639222	0.879317	0.0558545	94.4318	lysoPC
PC aa C30:0	(Intercept)	80	42	-0.861827	-4.17207	2.45695	1.72309	0.0238544	0.483637	0.619747	0.879317	0.0558545	-57.761	PC aa
PC aa C38:0	(Intercept)	80	42	-1.00937	-4.25829	2.23879	1.69188	0.00886357	0.353992	0.554273	0.879317	0.0558545	-63.555	PC aa
PC aa C40:2	(Intercept)	80	42	1.17756	-2.38699	4.74694	1.85037	0.0258115	0.793964	0.52819	0.879317	0.0558545	224.644	PC aa
PC aa C40:3	(Intercept)	80	42	1.14722	-2.50996	4.81786	1.89851	0.0195305	0.852795	0.549089	0.879317	0.0558545	214.941	PC aa
PC aa C40:4	(Intercept)	80	42	0.724132	-2.3621	3.81283	1.60765	0.0382988	0.367145	0.654902	0.879317	0.0558545	106.294	PC aa
PC aa C40:5	(Intercept)	80	42	-0.972427	-4.09359	2.15448	1.62639	0.00719929	0.262818	0.553342	0.879317	0.0558545	-62.1836	PC aa
PC aa C42:0	(Intercept)	80	42	-1.01942	-4.03357	1.99766	1.57181	0.0121911	0.18323	0.520465	0.879317	0.0558545	-63.9196	PC aa
PC aa C42:1	(Intercept)	80	42	0.798507	-2.49232	4.08714	1.71161	0.0182563	0.47201	0.643434	0.879317	0.0558545	122.222	PC aa
PC aa C42:5	(Intercept)	80	42	-0.935783	-4.49292	2.63376	1.84739	0.0157016	0.805533	0.615289	0.879317	0.0558545	-60.7721	PC aa
PC ae C32:2	(Intercept)	80	42	1.16881	-2.2527	4.59073	1.78068	0.00902771	0.511034	0.515583	0.879317	0.0558545	221.816	PC ae
PC ae C34:2	(Intercept)	80	42	-0.914859	-4.07638	2.24984	1.64722	0.0594096	0.398431	0.581864	0.879317	0.0558545	-59.9427	PC ae
PC ae C36:1	(Intercept)	80	42	1.12092	-2.50329	4.75235	1.88181	0.012319	0.790013	0.554807	0.879317	0.0558545	206.768	PC ae
PC ae C36:3	(Intercept)	80	42	-0.855236	-3.79648	2.08995	1.53361	0.0527454	0.209285	0.580279	0.879317	0.0558545	-57.4817	PC ae
PC ae C38:1	(Intercept)	80	42	1.10689	-2.37582	4.59426	1.80906	0.0468856	0.730034	0.544125	0.879317	0.0558545	202.493	PC ae
PC ae C40:1	(Intercept)	80	42	0.760488	-2.56717	4.08629	1.73069	0.0124956	0.472087	0.662769	0.879317	0.0558545	113.932	PC ae
PC ae C42:4	(Intercept)	80	42	1.18729	-2.20203	4.58012	1.76295	0.0251288	0.584977	0.50466	0.879317	0.0558545	227.818	PC ae
SM (OH) C22:2	(Intercept)	80	42	-0.886785	-3.73869	1.96165	1.48534	0.00669661	0.0359876	0.55403	0.879317	0.0558545	-58.8022	SM
Tyr	(Intercept)	80	42	0.673651	-2.39907	3.75095	1.6019	0.00472763	0.257526	0.676447	0.880037	0.055499	96.1386	Aminoacids
PC ae C40:3	(Intercept)	80	42	0.761314	-2.70299	4.22644	1.79899	0.0432418	0.720765	0.67447	0.880037	0.055499	114.109	PC ae
Phe	(Intercept)	80	42	0.661371	-2.54432	3.8704	1.67061	0.00994092	0.358504	0.694415	0.88642	0.0523604	93.7446	Aminoacids
lysoPC a C26:1	(Intercept)	80	42	0.696285	-2.68378	4.08396	1.75976	0.0518479	0.559412	0.694583	0.88642	0.0523604	100.629	lysoPC
Gln	(Intercept)	80	42	0.651911	-2.70664	3.99165	1.73578	0.137683	0.757923	0.709247	0.896595	0.0474038	91.9204	Aminoacids
PC ae C38:2	(Intercept)	80	42	-0.658479	-4.12232	2.81214	1.8	0.0170406	0.706507	0.716462	0.897251	0.0470861	-48.2362	PC ae
Val	(Intercept)	80	42	-0.541519	-3.67215	2.59016	1.63144	0.0170797	0.308955	0.741758	0.904646	0.0435214	-41.8136	Aminoacids
PC ae C42:5	(Intercept)	80	42	0.574924	-2.70268	3.85258	1.70408	0.0634497	0.583321	0.737627	0.904646	0.0435214	77.6995	PC ae
SM C26:1	(Intercept)	80	42	-0.540096	-3.65734	2.5819	1.63015	0.00196398	0.350757	0.74262	0.904646	0.0435214	-41.7308	SM
PC ae C30:0	(Intercept)	80	42	0.491891	-2.57612	3.56318	1.59964	0.019324	0.258347	0.760135	0.917641	0.0373272	63.5406	PC ae
C2	(Intercept)	80	42	-0.469841	-3.73595	2.79376	1.69938	0.0282273	0.428347	0.78365	0.932212	0.0304854	-37.4898	Acylcarnitines
Lys	(Intercept)	80	42	-0.42027	-3.65535	2.81419	1.68354	0.0220104	0.442506	0.804184	0.932212	0.0304854	-34.3131	Aminoacids
Creatinine	(Intercept)	80	42	-0.400569	-3.73746	2.92936	1.73384	0.024198	0.476771	0.818511	0.932212	0.0304854	-33.0061	Biogenic Amines
Kynurenine	(Intercept)	80	42	-0.409349	-3.51187	2.69631	1.61677	0.0319459	0.311792	0.801458	0.932212	0.0304854	-33.5918	Biogenic Amines
Taurine	(Intercept)	80	42	-0.301708	-3.31515	2.71536	1.57127	0.00962962	0.170982	0.84873	0.932212	0.0304854	-26.0446	Biogenic Amines
lysoPC a C28:0	(Intercept)	80	42	-0.325991	-3.34352	2.69924	1.57261	0.00457684	0.244448	0.836876	0.932212	0.0304854	-27.8188	lysoPC
PC aa C32:1	(Intercept)	80	42	0.373058	-3.00586	3.75342	1.75804	0.00217668	0.473141	0.833041	0.932212	0.0304854	45.2169	PC aa
PC aa C32:2	(Intercept)	80	42	-0.355427	-3.41641	2.70668	1.596	0.00627181	0.207318	0.824954	0.932212	0.0304854	-29.9126	PC aa
PC ae C38:3	(Intercept)	80	42	-0.373975	-3.87886	3.1267	1.81932	0.0230032	0.680632	0.838207	0.932212	0.0304854	-31.2006	PC ae
PC ae C40:5	(Intercept)	80	42	-0.433267	-3.84465	2.9695	1.77034	0.0359678	0.609313	0.807957	0.932212	0.0304854	-35.1613	PC ae
PC ae C44:4	(Intercept)	80	42	-0.316515	-3.35344	2.72225	1.58417	0.0338763	0.232208	0.842721	0.932212	0.0304854	-27.1316	PC ae
His	(Intercept)	80	42	-0.267123	-3.56387	3.03233	1.71571	0.00624992	0.469792	0.877072	0.943172	0.0254093	-23.4421	Aminoacids
Ser	(Intercept)	80	42	-0.269744	-3.6852	3.14394	1.7727	0.013547	0.711664	0.879824	0.943172	0.0254093	-23.6425	Aminoacids
lysoPC a C28:1	(Intercept)	80	42	0.220125	-2.52506	2.96531	1.4198	0.0012648	0.0012648	0.877201	0.943172	0.0254093	24.6233	lysoPC
Ala	(Intercept)	80	42	0.177746	-3.29581	3.65345	1.80624	0.00236854	0.551978	0.922104	0.944965	0.0245842	19.4521	Aminoacids
Glu	(Intercept)	80	42	0.22924	-3.2613	3.73312	1.811	0.0966738	0.919804	0.899904	0.944965	0.0245842	25.7644	Aminoacids
PC ae C34:3	(Intercept)	80	42	-0.200429	-3.78526	3.379	1.86022	0.0313706	0.687228	0.914746	0.944965	0.0245842	-18.1621	PC ae
PC ae C40:2	(Intercept)	80	42	0.184142	-3.37174	3.74169	1.84804	0.00413531	0.6451	0.921143	0.944965	0.0245842	20.2186	PC ae
PC ae C40:4	(Intercept)	80	42	-0.174659	-3.66739	3.31862	1.81445	0.0233143	0.679516	0.923809	0.944965	0.0245842	-16.0257	PC ae
H1	(Intercept)	80	42	-0.184617	-3.22946	2.86685	1.5862	0.0279085	0.391725	0.907948	0.944965	0.0245842	-16.8578	Sugars
C18:1	(Intercept)	80	42	-0.135092	-3.17055	2.89412	1.57944	0.0877917	0.405408	0.932301	0.946427	0.0239128	-12.6365	Acylcarnitines
lysoPC a C16:1	(Intercept)	80	42	-0.0536993	-2.78529	2.67658	1.42172	0.0827217	0.101842	0.970064	0.970064	0.0131995	-5.2283	lysoPC
lysoPC a C18:0	(Intercept)	80	42	-0.0744553	-3.47725	3.33835	1.77064	0.0285382	0.562298	0.966673	0.970064	0.0131995	-7.1751	lysoPC
t4-OH-Pro	age	80	42	-0.251313	-0.402876	-0.0992952	0.0788519	0.397058	0.572204	0.00277666	0.372072	0.429373	-22.2221	Biogenic Amines
lysoPC a C20:4	age	80	42	0.232059	0.0320121	0.432011	0.103977	0.170011	0.637303	0.0310411	0.610524	0.214297	26.1194	lysoPC
lysoPC a C24:0	age	80	42	-0.202455	-0.391155	-0.0141078	0.098189	0.0888013	0.314849	0.0459014	0.610524	0.214297	-18.3277	lysoPC
PC aa C24:0	age	80	42	-0.201211	-0.415922	0.0130406	0.111426	0.0906781	0.682538	0.0784088	0.610524	0.214297	-18.2261	PC aa
PC aa C36:3	age	80	42	0.175696	-0.0120297	0.363703	0.0978287	0.0452533	0.182604	0.0800211	0.610524	0.214297	19.2076	PC aa
PC aa C36:4	age	80	42	0.241858	0.0330002	0.450754	0.108541	0.109774	0.674466	0.0313364	0.610524	0.214297	27.3613	PC aa
PC aa C36:5	age	80	42	0.212568	0.019185	0.406029	0.100821	0.0741462	0.33147	0.0413616	0.610524	0.214297	23.685	PC aa
PC aa C38:4	age	80	42	0.196414	0.00966489	0.383373	0.097356	0.0609447	0.208269	0.0503189	0.610524	0.214297	21.703	PC aa
PC aa C38:5	age	80	42	0.210476	0.0241949	0.396927	0.0971234	0.0665893	0.216366	0.0361568	0.610524	0.214297	23.4266	PC aa
PC ae C36:5	age	80	42	0.192052	-0.00920347	0.393692	0.104821	0.055643	0.37993	0.0742401	0.610524	0.214297	21.1734	PC ae
PC ae C38:0	age	80	42	0.210022	0.012181	0.407962	0.103045	0.0792913	0.429853	0.0480638	0.610524	0.214297	23.3706	PC ae
PC ae C38:4	age	80	42	0.186	-0.0033412	0.375609	0.0986861	0.0689788	0.26103	0.0667046	0.610524	0.214297	20.4422	PC ae
PC ae C38:5	age	80	42	0.218551	0.0270911	0.410276	0.0997898	0.0727232	0.291599	0.0343678	0.610524	0.214297	24.4272	PC ae
PC ae C38:6	age	80	42	0.202408	-0.0147456	0.418838	0.112495	0.0734812	0.731427	0.0793177	0.610524	0.214297	22.4347	PC ae
PC ae C40:6	age	80	42	0.199981	0.00187869	0.398168	0.103211	0.0585574	0.353723	0.0596006	0.610524	0.214297	22.1379	PC ae
SM (OH) C22:1	age	80	42	0.172952	-0.00928987	0.355433	0.0950059	0.0471043	0.119703	0.0762544	0.610524	0.214297	18.8809	SM
SM (OH) C24:1	age	80	42	0.170478	-0.0127288	0.353823	0.0955632	0.0489301	0.141715	0.0820107	0.610524	0.214297	18.5871	SM
SM C22:3	age	80	42	0.255095	0.0610312	0.448879	0.100919	0.103139	0.448818	0.0154215	0.610524	0.214297	29.0585	SM
PC ae C36:4	age	80	42	0.193074	-0.0190608	0.404831	0.110155	0.0599037	0.605195	0.0870825	0.61416	0.211718	21.2973	PC ae
C0	age	80	42	0.160024	-0.0540127	0.373823	0.111005	0.0606337	0.78846	0.156939	0.651689	0.18596	17.3539	Acylcarnitines
Asn	age	80	42	0.16149	-0.0517292	0.37405	0.110685	0.0660189	0.586089	0.152668	0.651689	0.18596	17.526	Aminoacids
lysoPC a C18:2	age	80	42	0.14247	-0.0488197	0.333643	0.0996093	0.0996139	0.342422	0.160155	0.651689	0.18596	15.3119	lysoPC
PC aa C26:0	age	80	42	0.140867	-0.048752	0.32997	0.0984083	0.041684	0.228919	0.160206	0.651689	0.18596	15.1272	PC aa
PC aa C30:2	age	80	42	-0.140698	-0.307993	0.0265968	0.0865243	0.100626	0.100626	0.108066	0.651689	0.18596	-13.1248	PC aa
PC aa C34:3	age	80	42	0.152524	-0.0420148	0.347469	0.101333	0.0355738	0.249774	0.14018	0.651689	0.18596	16.477	PC aa
PC aa C36:6	age	80	42	0.15578	-0.0352893	0.346473	0.0993585	0.0520471	0.250835	0.124874	0.651689	0.18596	16.8569	PC aa
PC aa C38:6	age	80	42	0.152615	-0.0456991	0.351203	0.103342	0.0344803	0.307146	0.147465	0.651689	0.18596	16.4877	PC aa
PC aa C40:1	age	80	42	-0.165335	-0.389403	0.0572252	0.115637	0.0424055	0.71082	0.160491	0.651689	0.18596	-15.239	PC aa
PC ae C44:3	age	80	42	-0.155923	-0.354194	0.0419204	0.103006	0.038542	0.377025	0.137727	0.651689	0.18596	-14.4375	PC ae
PC ae C44:5	age	80	42	0.170923	-0.041279	0.382576	0.1101	0.0763896	0.625592	0.12825	0.651689	0.18596	18.64	PC ae
SM (OH) C14:1	age	80	42	0.174731	-0.0329999	0.382294	0.107946	0.104473	0.648157	0.113244	0.651689	0.18596	19.0926	SM
SM C24:0	age	80	42	0.142262	-0.0421866	0.32689	0.0961832	0.0348781	0.125338	0.146913	0.651689	0.18596	15.2878	SM
SM C24:1	age	80	42	0.157009	-0.0225448	0.336773	0.0935242	0.0371169	0.063883	0.101038	0.651689	0.18596	17.0006	SM
ADMA	age	80	42	-0.123144	-0.295796	0.0495086	0.0892953	0.0670076	0.0670076	0.171921	0.674108	0.17127	-11.5864	Biogenic Amines
PC aa C34:1	age	80	42	0.142476	-0.0586288	0.343652	0.104745	0.0355674	0.342651	0.181104	0.674108	0.17127	15.3125	PC aa
PC aa C42:6	age	80	42	-0.159419	-0.384409	0.0640302	0.11608	0.0561526	0.727287	0.177197	0.674108	0.17127	-14.7361	PC aa
PC aa C36:2	age	80	42	0.135101	-0.0590842	0.329672	0.10115	0.0266383	0.221612	0.189227	0.685309	0.164113	14.4653	PC aa
SM C16:0	age	80	42	0.143347	-0.0660788	0.352625	0.108869	0.058655	0.551489	0.195125	0.685883	0.16375	15.413	SM
SM C26:0	age	80	42	0.12609	-0.0599844	0.311713	0.0966402	0.0448199	0.200439	0.199623	0.685883	0.16375	13.4384	SM
PC ae C44:6	age	80	42	0.126512	-0.0642883	0.316945	0.0992075	0.0821166	0.334812	0.209514	0.701871	0.153742	13.4864	PC ae
lysoPC a C18:1	age	80	42	0.118704	-0.0944325	0.331896	0.110821	0.0533187	0.604722	0.290316	0.810465	0.0912655	12.6037	lysoPC
PC aa C28:1	age	80	42	0.10427	-0.0806563	0.289067	0.0963901	0.066307	0.238664	0.285896	0.810465	0.0912655	10.99	PC aa
PC aa C34:4	age	80	42	0.114163	-0.0860328	0.314113	0.104159	0.0409649	0.383132	0.27949	0.810465	0.0912655	12.0935	PC aa
PC aa C36:1	age	80	42	0.115746	-0.079124	0.310935	0.101546	0.0260285	0.231122	0.261113	0.810465	0.0912655	12.271	PC aa
PC aa C38:3	age	80	42	0.116234	-0.0750943	0.307799	0.0997399	0.0198033	0.175455	0.25073	0.810465	0.0912655	12.3259	PC aa
PC ae C36:2	age	80	42	0.123129	-0.081538	0.328248	0.106598	0.0233104	0.350914	0.254885	0.810465	0.0912655	13.103	PC ae
PC ae C42:3	age	80	42	-0.12035	-0.334777	0.0942651	0.111523	0.0359621	0.612284	0.286858	0.810465	0.0912655	-11.339	PC ae
SM C18:0	age	80	42	0.120448	-0.0917541	0.333092	0.11042	0.0378356	0.528428	0.281636	0.810465	0.0912655	12.8003	SM
Cit	age	80	42	0.0975962	-0.0813756	0.276883	0.0932781	0.0845421	0.230421	0.301862	0.819198	0.0866111	10.2518	Aminoacids
Orn	age	80	42	0.104014	-0.0967178	0.304985	0.104507	0.048079	0.507516	0.325513	0.819198	0.0866111	10.9616	Aminoacids
PC aa C34:2	age	80	42	0.105939	-0.0993869	0.311587	0.106929	0.0530285	0.463145	0.327693	0.819198	0.0866111	11.1754	PC aa
PC aa C40:6	age	80	42	0.114801	-0.0984671	0.328166	0.110993	0.0198306	0.494457	0.307053	0.819198	0.0866111	12.165	PC aa
PC ae C34:1	age	80	42	0.103696	-0.0950457	0.302381	0.103513	0.0299474	0.317509	0.322323	0.819198	0.0866111	10.9263	PC ae
PC ae C36:0	age	80	42	0.107663	-0.102432	0.317489	0.109226	0.0305506	0.514939	0.330125	0.819198	0.0866111	11.3673	PC ae
SM C16:1	age	80	42	0.107963	-0.1064	0.322032	0.111322	0.0405946	0.623781	0.337761	0.82291	0.0846479	11.4007	SM
PC aa C32:0	age	80	42	0.0954824	-0.122934	0.314208	0.113625	0.0162556	0.576634	0.405578	0.823447	0.0843643	10.0189	PC aa
PC aa C32:3	age	80	42	-0.0780232	-0.25786	0.101814	0.0930112	0.0157138	0.0157138	0.40418	0.823447	0.0843643	-7.5057	PC aa
PC aa C36:0	age	80	42	-0.103945	-0.326694	0.11858	0.11567	0.0168792	0.675208	0.374139	0.823447	0.0843643	-9.87249	PC aa
PC aa C38:1	age	80	42	-0.102673	-0.317693	0.11212	0.111754	0.0158014	0.526941	0.363523	0.823447	0.0843643	-9.75775	PC aa
PC aa C42:2	age	80	42	-0.102862	-0.319365	0.113554	0.11246	0.0306608	0.677469	0.365714	0.823447	0.0843643	-9.77487	PC aa
PC aa C42:4	age	80	42	-0.099322	-0.325367	0.126592	0.117217	0.0312495	0.830407	0.401747	0.823447	0.0843643	-9.45489	PC aa
PC ae C32:1	age	80	42	0.0936179	-0.119408	0.306581	0.110801	0.0188053	0.517957	0.403037	0.823447	0.0843643	9.81401	PC ae
PC ae C42:1	age	80	42	-0.104164	-0.320853	0.112644	0.112656	0.0294959	0.635737	0.360577	0.823447	0.0843643	-9.89229	PC ae
PC ae C42:2	age	80	42	-0.101007	-0.320779	0.118368	0.114049	0.0277706	0.683754	0.381004	0.823447	0.0843643	-9.6073	PC ae
SM (OH) C16:1	age	80	42	0.10613	-0.110018	0.322443	0.11231	0.0486335	0.6934	0.350121	0.823447	0.0843643	11.1966	SM
SM C18:1	age	80	42	0.0974928	-0.115436	0.31082	0.110798	0.0228047	0.522933	0.383962	0.823447	0.0843643	10.2404	SM
C14:1	age	80	42	0.0872973	-0.121714	0.296745	0.108791	0.0782356	0.611403	0.427103	0.834612	0.0785151	9.12211	Acylcarnitines
PC ae C42:4	age	80	42	-0.0884708	-0.301764	0.124811	0.110923	0.0251288	0.584977	0.429763	0.834612	0.0785151	-8.46702	PC ae
SM C20:2	age	80	42	0.0693145	-0.0992912	0.23792	0.0872023	0.105883	0.105883	0.429165	0.834612	0.0785151	7.17732	SM
PC ae C30:2	age	80	42	-0.0854119	-0.295378	0.124619	0.109398	0.0199895	0.422491	0.439644	0.841604	0.0748924	-8.1866	PC ae
Arg	age	80	42	-0.0581209	-0.27201	0.155777	0.111195	0.0106064	0.609707	0.604008	0.845128	0.0730774	-5.64642	Aminoacids
Asp	age	80	42	-0.0701673	-0.292868	0.152772	0.115594	0.0242274	0.814492	0.547204	0.845128	0.0730774	-6.77622	Aminoacids
Gly	age	80	42	0.0571218	-0.136709	0.250741	0.100896	0.010931	0.381025	0.574478	0.845128	0.0730774	5.87848	Aminoacids
Met	age	80	42	0.0859404	-0.141228	0.313584	0.11806	0.0157417	0.717105	0.470782	0.845128	0.0730774	8.97414	Aminoacids
lysoPC a C16:0	age	80	42	0.0588967	-0.159177	0.276551	0.113145	0.0462871	0.686626	0.605465	0.845128	0.0730774	6.06657	lysoPC
lysoPC a C20:3	age	80	42	-0.0678827	-0.264224	0.128547	0.102383	0.0245548	0.25091	0.511131	0.845128	0.0730774	-6.56299	lysoPC
lysoPC a C26:0	age	80	42	-0.0541915	-0.228671	0.120288	0.0902402	0.0198718	0.0198718	0.549943	0.845128	0.0730774	-5.27493	lysoPC
lysoPC a C26:1	age	80	42	-0.0694446	-0.282851	0.143491	0.110866	0.0518479	0.559412	0.534668	0.845128	0.0730774	-6.70881	lysoPC
PC aa C38:0	age	80	42	0.0625645	-0.14316	0.268526	0.107189	0.00886357	0.353992	0.562677	0.845128	0.0730774	6.45631	PC aa
PC aa C40:2	age	80	42	-0.0787193	-0.301248	0.143762	0.115464	0.0258115	0.793964	0.499235	0.845128	0.0730774	-7.57007	PC aa
PC aa C40:3	age	80	42	-0.0789966	-0.307217	0.148588	0.118138	0.0195305	0.852795	0.507455	0.845128	0.0730774	-7.5957	PC aa
PC aa C40:4	age	80	42	-0.0650567	-0.260648	0.130519	0.10187	0.0382988	0.367145	0.526634	0.845128	0.0730774	-6.29857	PC aa
PC aa C40:5	age	80	42	0.0572902	-0.141324	0.255572	0.103285	0.00719929	0.262818	0.582123	0.845128	0.0730774	5.8963	PC aa
PC aa C42:0	age	80	42	0.0593512	-0.132747	0.251219	0.100024	0.0121911	0.18323	0.556247	0.845128	0.0730774	6.11479	PC aa
PC aa C42:1	age	80	42	-0.0624686	-0.270074	0.145448	0.108082	0.0182563	0.47201	0.566449	0.845128	0.0730774	-6.05574	PC aa
PC ae C30:1	age	80	42	0.0663042	-0.104891	0.237499	0.0885415	0.0284484	0.0284484	0.45626	0.845128	0.0730774	6.85517	PC ae
PC ae C32:2	age	80	42	-0.0740801	-0.28974	0.141715	0.112289	0.00902771	0.511034	0.513264	0.845128	0.0730774	-7.14027	PC ae
PC ae C34:0	age	80	42	0.0693606	-0.120229	0.258709	0.0986731	0.0498684	0.277567	0.486089	0.845128	0.0730774	7.18226	PC ae
PC ae C34:2	age	80	42	0.069133	-0.131091	0.269461	0.104324	0.0594096	0.398431	0.51133	0.845128	0.0730774	7.15787	PC ae
PC ae C36:1	age	80	42	-0.075288	-0.301668	0.150924	0.117432	0.012319	0.790013	0.525033	0.845128	0.0730774	-7.25237	PC ae
PC ae C36:3	age	80	42	0.058944	-0.128385	0.246147	0.0976115	0.0527454	0.209285	0.549296	0.845128	0.0730774	6.07159	PC ae
PC ae C38:1	age	80	42	-0.085455	-0.303555	0.132537	0.113226	0.0468856	0.730034	0.454701	0.845128	0.0730774	-8.19056	PC ae
PC ae C40:1	age	80	42	-0.059042	-0.268966	0.151135	0.109276	0.0124956	0.472087	0.591899	0.845128	0.0730774	-5.73328	PC ae
PC ae C40:3	age	80	42	-0.0595382	-0.2763	0.157463	0.112634	0.0432418	0.720765	0.599948	0.845128	0.0730774	-5.78005	PC ae
PC ae C42:5	age	80	42	-0.0601255	-0.266357	0.1463	0.107288	0.0634497	0.583321	0.57824	0.845128	0.0730774	-5.83536	PC ae
SM (OH) C22:2	age	80	42	0.052602	-0.129511	0.234971	0.0948237	0.00669661	0.0359876	0.582192	0.845128	0.0730774	5.40101	SM
Phe	age	80	42	-0.0464102	-0.249562	0.156669	0.10583	0.00994092	0.358504	0.663374	0.871632	0.0596666	-4.53497	Aminoacids
Pro	age	80	42	0.0451362	-0.156884	0.247443	0.105147	0.0295956	0.529041	0.669986	0.871632	0.0596666	4.61703	Aminoacids
Tyr	age	80	42	-0.0480651	-0.243401	0.147092	0.101739	0.00472763	0.257526	0.639173	0.871632	0.0596666	-4.69283	Aminoacids
lysoPC a C17:0	age	80	42	0.0516811	-0.171201	0.273945	0.115585	0.0152893	0.625531	0.657111	0.871632	0.0596666	5.30399	lysoPC
PC aa C30:0	age	80	42	0.0478913	-0.16154	0.25688	0.108778	0.0238544	0.483637	0.662043	0.871632	0.0596666	4.90566	PC aa
PC aa C42:5	age	80	42	0.0502661	-0.172056	0.272133	0.115207	0.0157016	0.805533	0.664911	0.871632	0.0596666	5.15509	PC aa
PC ae C30:0	age	80	42	-0.0463257	-0.241316	0.14858	0.101622	0.019324	0.258347	0.650954	0.871632	0.0596666	-4.5269	PC ae
Thr	age	80	42	0.042372	-0.163007	0.247491	0.106772	0.00785897	0.474026	0.693528	0.893584	0.0488648	4.32825	Aminoacids
lysoPC a C16:1	age	80	42	-0.0317953	-0.20615	0.14265	0.0907786	0.0827217	0.101842	0.72797	0.929028	0.0319712	-3.12952	lysoPC
SM C26:1	age	80	42	0.0348008	-0.163188	0.232326	0.103274	0.00196398	0.350757	0.738264	0.933277	0.0299893	3.54135	SM
PC ae C38:2	age	80	42	0.0354914	-0.18156	0.252505	0.112727	0.0170406	0.706507	0.754482	0.944866	0.0246298	3.61287	PC ae
C2	age	80	42	0.00932422	-0.197092	0.21574	0.107471	0.0282273	0.428347	0.931288	0.9512	0.0217281	0.936783	Acylcarnitines
C18:1	age	80	42	-0.0152911	-0.207294	0.177166	0.100065	0.0877917	0.405408	0.879339	0.9512	0.0217281	-1.51748	Acylcarnitines
Ala	age	80	42	-0.0171205	-0.235916	0.201562	0.113736	0.00236854	0.551978	0.881075	0.9512	0.0217281	-1.69747	Aminoacids
Gln	age	80	42	-0.0158572	-0.22486	0.194033	0.108629	0.137683	0.757923	0.884655	0.9512	0.0217281	-1.57321	Aminoacids
Glu	age	80	42	-0.0314529	-0.24864	0.185123	0.112351	0.0966738	0.919804	0.780928	0.9512	0.0217281	-3.09634	Aminoacids
His	age	80	42	0.00764187	-0.200585	0.215779	0.108327	0.00624992	0.469792	0.944102	0.9512	0.0217281	0.767115	Aminoacids
Ile	age	80	42	0.0151882	-0.170645	0.201423	0.0967821	0.147169	0.509194	0.876086	0.9512	0.0217281	1.53041	Aminoacids
Leu	age	80	42	0.0143014	-0.165695	0.194438	0.0938835	0.0857994	0.269449	0.8797	0.9512	0.0217281	1.44042	Aminoacids
Lys	age	80	42	0.0297041	-0.174649	0.234298	0.106413	0.0220104	0.442506	0.781547	0.9512	0.0217281	3.01497	Aminoacids
Ser	age	80	42	0.00823197	-0.205396	0.222102	0.11099	0.013547	0.711664	0.941233	0.9512	0.0217281	0.826595	Aminoacids
Trp	age	80	42	0.0252134	-0.182979	0.233239	0.108393	0.0405871	0.455032	0.817278	0.9512	0.0217281	2.5534	Aminoacids
Val	age	80	42	0.0198104	-0.178767	0.218467	0.103501	0.0170797	0.308955	0.849176	0.9512	0.0217281	2.00079	Aminoacids
Creatinine	age	80	42	0.0122906	-0.198046	0.223227	0.109481	0.024198	0.476771	0.91117	0.9512	0.0217281	1.23664	Biogenic Amines
Kynurenine	age	80	42	0.0183608	-0.178722	0.215232	0.102591	0.0319459	0.311792	0.858849	0.9512	0.0217281	1.85304	Biogenic Amines
Taurine	age	80	42	0.00829722	-0.183752	0.200147	0.100014	0.00962962	0.170982	0.93429	0.9512	0.0217281	0.833174	Biogenic Amines
lysoPC a C18:0	age	80	42	-0.00986397	-0.224649	0.204417	0.1115	0.0285382	0.562298	0.929938	0.9512	0.0217281	-0.981548	lysoPC
lysoPC a C28:0	age	80	42	0.0214339	-0.171089	0.213429	0.0999111	0.00457684	0.244448	0.831217	0.9512	0.0217281	2.16652	lysoPC
lysoPC a C28:1	age	80	42	-0.0168806	-0.192239	0.158478	0.0906949	0.0012648	0.0012648	0.852843	0.9512	0.0217281	-1.67389	lysoPC
PC aa C32:1	age	80	42	-0.0268917	-0.240161	0.18644	0.110981	0.00217668	0.473141	0.809736	0.9512	0.0217281	-2.65333	PC aa
PC aa C32:2	age	80	42	0.0205316	-0.17411	0.215209	0.101493	0.00627181	0.207318	0.840709	0.9512	0.0217281	2.07438	PC aa
PC ae C34:3	age	80	42	0.0294638	-0.194825	0.254309	0.116609	0.0313706	0.687228	0.801786	0.9512	0.0217281	2.99021	PC ae
PC ae C38:3	age	80	42	0.019492	-0.199868	0.239451	0.114062	0.0230032	0.680632	0.865158	0.9512	0.0217281	1.96832	PC ae
PC ae C40:2	age	80	42	-0.0124964	-0.235557	0.210834	0.115991	0.00413531	0.6451	0.914737	0.9512	0.0217281	-1.24187	PC ae
PC ae C40:5	age	80	42	0.0182808	-0.195726	0.233139	0.111309	0.0359678	0.609313	0.870366	0.9512	0.0217281	1.84489	PC ae
PC ae C44:4	age	80	42	0.00885262	-0.184371	0.201952	0.100734	0.0338763	0.232208	0.930418	0.9512	0.0217281	0.889193	PC ae
H1	age	80	42	-0.00872057	-0.202118	0.184169	0.100421	0.0279085	0.391725	0.931227	0.9512	0.0217281	-0.868266	Sugars
PC ae C40:4	age	80	42	0.00319392	-0.215618	0.222349	0.113763	0.0233143	0.679516	0.97774	0.97774	0.00977666	0.319903	PC ae
t4-OH-Pro	sexM	80	42	0.901961	0.453675	1.35024	0.233539	0.397058	0.572204	0.000432077	0.0578983	1.23733	146.443	Biogenic Amines
Gln	sexM	80	42	-0.87497	-1.5079	-0.240991	0.328757	0.137683	0.757923	0.0112859	0.504105	0.297479	-58.3125	Aminoacids
Ile	sexM	80	42	0.795064	0.241224	1.34896	0.288305	0.147169	0.509194	0.00897355	0.504105	0.297479	121.458	Aminoacids
SM C20:2	sexM	80	42	-0.595614	-1.08964	-0.101593	0.255506	0.105883	0.105883	0.0224007	0.750423	0.124694	-44.8776	SM
C18:1	sexM	80	42	0.65896	0.0888704	1.22909	0.297081	0.0877917	0.405408	0.0329772	0.883788	0.0536518	93.2782	Acylcarnitines
Glu	sexM	80	42	0.702265	0.0336024	1.36993	0.34603	0.0966738	0.919804	0.0493428	0.944562	0.0247695	101.832	Aminoacids
lysoPC a C20:4	sexM	80	42	0.639423	0.0393791	1.23945	0.311837	0.170011	0.637303	0.0470793	0.944562	0.0247695	89.5387	lysoPC
C0	sexM	80	42	0.213137	-0.437371	0.862968	0.337241	0.0606337	0.78846	0.531068	0.998342	0.000720539	23.7554	Acylcarnitines
C2	sexM	80	42	0.140609	-0.474142	0.755362	0.319961	0.0282273	0.428347	0.662837	0.998342	0.000720539	15.0975	Acylcarnitines
C14:1	sexM	80	42	0.375291	-0.252798	1.00321	0.326541	0.0782356	0.611403	0.257869	0.998342	0.000720539	45.5414	Acylcarnitines
Ala	sexM	80	42	0.0589853	-0.596899	0.714792	0.340891	0.00236854	0.551978	0.863526	0.998342	0.000720539	6.07596	Aminoacids
Arg	sexM	80	42	-0.0629187	-0.706664	0.579941	0.334246	0.0106064	0.609707	0.851687	0.998342	0.000720539	-6.09801	Aminoacids
Asn	sexM	80	42	-0.0686977	-0.706323	0.569482	0.331847	0.0660189	0.586089	0.837174	0.998342	0.000720539	-6.63911	Aminoacids
Asp	sexM	80	42	0.255135	-0.423961	0.934164	0.35214	0.0242274	0.814492	0.473112	0.998342	0.000720539	29.0636	Aminoacids
Cit	sexM	80	42	0.421574	-0.106181	0.948325	0.274856	0.0845421	0.230421	0.133769	0.998342	0.000720539	52.4359	Aminoacids
Gly	sexM	80	42	0.113151	-0.462342	0.689771	0.299886	0.010931	0.381025	0.708109	0.998342	0.000720539	11.9801	Aminoacids
His	sexM	80	42	0.111382	-0.510137	0.73301	0.323327	0.00624992	0.469792	0.732364	0.998342	0.000720539	11.7822	Aminoacids
Leu	sexM	80	42	0.521175	-0.0102181	1.05258	0.277075	0.0857994	0.269449	0.0679283	0.998342	0.000720539	68.4005	Aminoacids
Lys	sexM	80	42	-0.308703	-0.918225	0.30044	0.317073	0.0220104	0.442506	0.336433	0.998342	0.000720539	-26.5601	Aminoacids
Met	sexM	80	42	-0.0983891	-0.786341	0.589706	0.357145	0.0157417	0.717105	0.784413	0.998342	0.000720539	-9.37038	Aminoacids
Orn	sexM	80	42	0.370572	-0.229521	0.970578	0.312167	0.048079	0.507516	0.242643	0.998342	0.000720539	44.8563	Aminoacids
Phe	sexM	80	42	-0.158322	-0.761509	0.445127	0.314248	0.00994092	0.358504	0.617401	0.998342	0.000720539	-14.6425	Aminoacids
Pro	sexM	80	42	0.368574	-0.236161	0.973627	0.314569	0.0295956	0.529041	0.248638	0.998342	0.000720539	44.5671	Aminoacids
Ser	sexM	80	42	-0.124387	-0.771195	0.522099	0.335653	0.013547	0.711664	0.712959	0.998342	0.000720539	-11.6962	Aminoacids
Thr	sexM	80	42	0.182402	-0.429994	0.795837	0.318735	0.00785897	0.474026	0.570484	0.998342	0.000720539	20.0097	Aminoacids
Trp	sexM	80	42	0.382891	-0.237131	1.00364	0.323002	0.0405871	0.455032	0.243599	0.998342	0.000720539	46.6519	Aminoacids
Tyr	sexM	80	42	0.0282691	-0.549078	0.605701	0.300881	0.00472763	0.257526	0.925649	0.998342	0.000720539	2.86725	Aminoacids
Val	sexM	80	42	0.18184	-0.406699	0.770405	0.306624	0.0170797	0.308955	0.556745	0.998342	0.000720539	19.9423	Aminoacids
ADMA	sexM	80	42	-0.20596	-0.711839	0.299919	0.261639	0.0670076	0.0670076	0.433618	0.998342	0.000720539	-18.6134	Biogenic Amines
Creatinine	sexM	80	42	0.366415	-0.261742	0.994215	0.326728	0.024198	0.476771	0.2692	0.998342	0.000720539	44.2553	Biogenic Amines
Kynurenine	sexM	80	42	0.432307	-0.150852	1.01579	0.303831	0.0319459	0.311792	0.162986	0.998342	0.000720539	54.0807	Biogenic Amines
Taurine	sexM	80	42	0.0179933	-0.5473	0.583694	0.294743	0.00962962	0.170982	0.951643	0.998342	0.000720539	1.81562	Biogenic Amines
lysoPC a C16:0	sexM	80	42	0.420086	-0.2376	1.07734	0.341399	0.0462871	0.686626	0.22595	0.998342	0.000720539	52.2093	lysoPC
lysoPC a C16:1	sexM	80	42	0.0422334	-0.469175	0.553417	0.266173	0.0827217	0.101842	0.874775	0.998342	0.000720539	4.31379	lysoPC
lysoPC a C17:0	sexM	80	42	0.0829946	-0.586352	0.752318	0.347717	0.0152893	0.625531	0.812609	0.998342	0.000720539	8.6536	lysoPC
lysoPC a C18:0	sexM	80	42	0.364717	-0.278341	1.00726	0.334164	0.0285382	0.562298	0.281938	0.998342	0.000720539	44.0107	lysoPC
lysoPC a C18:1	sexM	80	42	0.431138	-0.209219	1.07123	0.332705	0.0533187	0.604722	0.202724	0.998342	0.000720539	53.9008	lysoPC
lysoPC a C18:2	sexM	80	42	0.35068	-0.215215	0.916739	0.294768	0.0996139	0.342422	0.241475	0.998342	0.000720539	42.0033	lysoPC
lysoPC a C20:3	sexM	80	42	-0.0488543	-0.629485	0.531376	0.302523	0.0245548	0.25091	0.872588	0.998342	0.000720539	-4.76801	lysoPC
lysoPC a C24:0	sexM	80	42	0.289068	-0.2676	0.846224	0.290315	0.0888013	0.314849	0.325995	0.998342	0.000720539	33.5182	lysoPC
lysoPC a C26:0	sexM	80	42	-0.0337794	-0.545011	0.477452	0.264407	0.0198718	0.0198718	0.89868	0.998342	0.000720539	-3.32152	lysoPC
lysoPC a C26:1	sexM	80	42	0.334756	-0.303437	0.973162	0.332024	0.0518479	0.559412	0.31996	0.998342	0.000720539	39.7599	lysoPC
lysoPC a C28:0	sexM	80	42	-0.108889	-0.675569	0.45785	0.295323	0.00457684	0.244448	0.714424	0.998342	0.000720539	-10.317	lysoPC
lysoPC a C28:1	sexM	80	42	-0.0192269	-0.533035	0.494581	0.26574	0.0012648	0.0012648	0.942511	0.998342	0.000720539	-1.90433	lysoPC
PC aa C24:0	sexM	80	42	0.314522	-0.331857	0.960981	0.335805	0.0906781	0.682538	0.354912	0.998342	0.000720539	36.9605	PC aa
PC aa C26:0	sexM	80	42	0.08166	-0.475097	0.638548	0.290368	0.041684	0.228919	0.780125	0.998342	0.000720539	8.50868	PC aa
PC aa C28:1	sexM	80	42	-0.350464	-0.895835	0.194665	0.284296	0.066307	0.238664	0.225483	0.998342	0.000720539	-29.5639	PC aa
PC aa C30:0	sexM	80	42	-0.193655	-0.817925	0.43072	0.324742	0.0238544	0.483637	0.554457	0.998342	0.000720539	-17.6058	PC aa
PC aa C30:2	sexM	80	42	-0.0178456	-0.508026	0.472335	0.25352	0.100626	0.100626	0.944067	0.998342	0.000720539	-1.76873	PC aa
PC aa C32:0	sexM	80	42	0.152909	-0.502804	0.808929	0.34089	0.0162556	0.576634	0.656275	0.998342	0.000720539	16.5219	PC aa
PC aa C32:1	sexM	80	42	-0.0476765	-0.684829	0.589251	0.331334	0.00217668	0.473141	0.886336	0.998342	0.000720539	-4.65578	PC aa
PC aa C32:2	sexM	80	42	-0.13761	-0.712259	0.437052	0.29955	0.00627181	0.207318	0.648624	0.998342	0.000720539	-12.8561	PC aa
PC aa C32:3	sexM	80	42	-0.0123778	-0.539308	0.514553	0.272527	0.0157138	0.0157138	0.963893	0.998342	0.000720539	-1.23015	PC aa
PC aa C34:1	sexM	80	42	-0.0157591	-0.612357	0.580766	0.310587	0.0355674	0.342651	0.959795	0.998342	0.000720539	-1.56355	PC aa
PC aa C34:2	sexM	80	42	-0.345697	-0.957929	0.266676	0.318656	0.0530285	0.463145	0.284897	0.998342	0.000720539	-29.2273	PC aa
PC aa C34:3	sexM	80	42	-0.0346325	-0.609205	0.539341	0.299307	0.0355738	0.249774	0.90851	0.998342	0.000720539	-3.40397	PC aa
PC aa C34:4	sexM	80	42	-0.124313	-0.718436	0.469906	0.309351	0.0409649	0.383132	0.690054	0.998342	0.000720539	-11.6897	PC aa
PC aa C36:0	sexM	80	42	-0.0314465	-0.703222	0.640703	0.348982	0.0168792	0.675208	0.928673	0.998342	0.000720539	-3.09572	PC aa
PC aa C36:1	sexM	80	42	0.256282	-0.319369	0.831248	0.299802	0.0260285	0.231122	0.398102	0.998342	0.000720539	29.2117	PC aa
PC aa C36:2	sexM	80	42	0.0721311	-0.501024	0.644534	0.298513	0.0266383	0.221612	0.810395	0.998342	0.000720539	7.47963	PC aa
PC aa C36:3	sexM	80	42	0.000602587	-0.552327	0.552977	0.2881	0.0452533	0.182604	0.998342	0.998342	0.000720539	0.0602768	PC aa
PC aa C36:4	sexM	80	42	0.212862	-0.416112	0.842223	0.326796	0.109774	0.674466	0.518652	0.998342	0.000720539	23.7214	PC aa
PC aa C36:5	sexM	80	42	0.23705	-0.336136	0.809518	0.298454	0.0741462	0.33147	0.43214	0.998342	0.000720539	26.7505	PC aa
PC aa C36:6	sexM	80	42	-0.140292	-0.702804	0.422471	0.293332	0.0520471	0.250835	0.635294	0.998342	0.000720539	-13.0895	PC aa
PC aa C38:0	sexM	80	42	0.167989	-0.443354	0.778917	0.318232	0.00886357	0.353992	0.600695	0.998342	0.000720539	18.2924	PC aa
PC aa C38:1	sexM	80	42	-0.0739618	-0.717588	0.568978	0.334413	0.0158014	0.526941	0.826122	0.998342	0.000720539	-7.12928	PC aa
PC aa C38:3	sexM	80	42	0.0827862	-0.481342	0.646309	0.293891	0.0198033	0.175455	0.779733	0.998342	0.000720539	8.63095	PC aa
PC aa C38:4	sexM	80	42	0.275239	-0.275398	0.825295	0.286846	0.0609447	0.208269	0.343416	0.998342	0.000720539	31.6846	PC aa
PC aa C38:5	sexM	80	42	0.225511	-0.323915	0.774363	0.286199	0.0665893	0.216366	0.435648	0.998342	0.000720539	25.2963	PC aa
PC aa C38:6	sexM	80	42	0.153621	-0.434052	0.740764	0.305972	0.0344803	0.307146	0.618543	0.998342	0.000720539	16.6049	PC aa
PC aa C40:1	sexM	80	42	0.0364425	-0.636893	0.709272	0.34949	0.0424055	0.71082	0.917505	0.998342	0.000720539	3.71147	PC aa
PC aa C40:2	sexM	80	42	0.258797	-0.418678	0.935393	0.351149	0.0258115	0.793964	0.465584	0.998342	0.000720539	29.5371	PC aa
PC aa C40:3	sexM	80	42	0.201834	-0.495473	0.898206	0.361162	0.0195305	0.852795	0.57948	0.998342	0.000720539	22.3645	PC aa
PC aa C40:4	sexM	80	42	0.303748	-0.277084	0.884324	0.302359	0.0382988	0.367145	0.321468	0.998342	0.000720539	35.4928	PC aa
PC aa C40:5	sexM	80	42	0.0548968	-0.531595	0.641356	0.305497	0.00719929	0.262818	0.858341	0.998342	0.000720539	5.64316	PC aa
PC aa C40:6	sexM	80	42	0.0860763	-0.551746	0.723261	0.331563	0.0198306	0.494457	0.796565	0.998342	0.000720539	8.98895	PC aa
PC aa C42:0	sexM	80	42	-0.0431606	-0.608676	0.522811	0.294887	0.0121911	0.18323	0.884419	0.998342	0.000720539	-4.22424	PC aa
PC aa C42:1	sexM	80	42	0.1812	-0.439097	0.800931	0.322531	0.0182563	0.47201	0.577546	0.998342	0.000720539	19.8655	PC aa
PC aa C42:2	sexM	80	42	0.214509	-0.439168	0.867435	0.339249	0.0306608	0.677469	0.530933	0.998342	0.000720539	23.9253	PC aa
PC aa C42:4	sexM	80	42	0.254663	-0.435355	0.943883	0.357534	0.0312495	0.830407	0.480572	0.998342	0.000720539	29.0027	PC aa
PC aa C42:5	sexM	80	42	0.226947	-0.450061	0.902747	0.350749	0.0157016	0.805533	0.521444	0.998342	0.000720539	25.4763	PC aa
PC aa C42:6	sexM	80	42	0.137329	-0.539058	0.813596	0.35112	0.0561526	0.727287	0.697896	0.998342	0.000720539	14.7206	PC aa
PC ae C30:0	sexM	80	42	0.0471007	-0.529318	0.623505	0.300412	0.019324	0.258347	0.876263	0.998342	0.000720539	4.82276	PC ae
PC ae C30:1	sexM	80	42	0.00612355	-0.495485	0.507732	0.25943	0.0284484	0.0284484	0.98123	0.998342	0.000720539	0.614234	PC ae
PC ae C30:2	sexM	80	42	0.109016	-0.516454	0.734348	0.325683	0.0199895	0.422491	0.739758	0.998342	0.000720539	11.518	PC ae
PC ae C32:1	sexM	80	42	-0.131778	-0.768978	0.505562	0.331387	0.0188053	0.517957	0.693092	0.998342	0.000720539	-12.3464	PC ae
PC ae C32:2	sexM	80	42	0.0165395	-0.628751	0.662001	0.335801	0.00902771	0.511034	0.960985	0.998342	0.000720539	1.66771	PC ae
PC ae C34:0	sexM	80	42	-0.229104	-0.788787	0.330788	0.291649	0.0498684	0.277567	0.437015	0.998342	0.000720539	-20.4754	PC ae
PC ae C34:1	sexM	80	42	-0.211587	-0.800363	0.377306	0.306654	0.0299474	0.317509	0.49438	0.998342	0.000720539	-19.0701	PC ae
PC ae C34:2	sexM	80	42	-0.515444	-1.11088	0.0793864	0.30989	0.0594096	0.398431	0.104665	0.998342	0.000720539	-40.2765	PC ae
PC ae C34:3	sexM	80	42	-0.367512	-1.0454	0.310211	0.351973	0.0313706	0.687228	0.302955	0.998342	0.000720539	-30.7545	PC ae
PC ae C36:0	sexM	80	42	-0.222722	-0.850791	0.404817	0.326532	0.0305506	0.514939	0.499356	0.998342	0.000720539	-19.9663	PC ae
PC ae C36:1	sexM	80	42	0.11219	-0.576757	0.800234	0.357103	0.012319	0.790013	0.755093	0.998342	0.000720539	11.8725	PC ae
PC ae C36:2	sexM	80	42	-0.0316405	-0.639389	0.575405	0.316306	0.0233104	0.350914	0.920856	0.998342	0.000720539	-3.11452	PC ae
PC ae C36:3	sexM	80	42	-0.468198	-1.0201	0.0837014	0.287689	0.0527454	0.209285	0.111958	0.998342	0.000720539	-37.3871	PC ae
PC ae C36:4	sexM	80	42	0.148634	-0.48796	0.784616	0.330663	0.0599037	0.605195	0.655595	0.998342	0.000720539	16.0249	PC ae
PC ae C36:5	sexM	80	42	0.200242	-0.397593	0.797581	0.311138	0.055643	0.37993	0.523735	0.998342	0.000720539	22.1698	PC ae
PC ae C38:0	sexM	80	42	-0.10193	-0.690656	0.486409	0.30636	0.0792913	0.429853	0.741191	0.998342	0.000720539	-9.6907	PC ae
PC ae C38:1	sexM	80	42	0.394544	-0.265932	1.05429	0.342613	0.0468856	0.730034	0.256562	0.998342	0.000720539	48.3708	PC ae
PC ae C38:2	sexM	80	42	0.296232	-0.36103	0.952033	0.340769	0.0170406	0.706507	0.390094	0.998342	0.000720539	34.4783	PC ae
PC ae C38:3	sexM	80	42	0.362896	-0.300535	1.02519	0.344202	0.0230032	0.680632	0.298397	0.998342	0.000720539	43.7487	PC ae
PC ae C38:4	sexM	80	42	0.366565	-0.192757	0.925251	0.291309	0.0689788	0.26103	0.216079	0.998342	0.000720539	44.277	PC ae
PC ae C38:5	sexM	80	42	0.266546	-0.299787	0.832231	0.294908	0.0727232	0.291599	0.371875	0.998342	0.000720539	30.5448	PC ae
PC ae C38:6	sexM	80	42	0.00328506	-0.652344	0.65863	0.340257	0.0734812	0.731427	0.992347	0.998342	0.000720539	0.329046	PC ae
PC ae C40:1	sexM	80	42	0.0564054	-0.570807	0.683207	0.326144	0.0124956	0.472087	0.863604	0.998342	0.000720539	5.80266	PC ae
PC ae C40:2	sexM	80	42	0.140198	-0.533131	0.812282	0.349414	0.00413531	0.6451	0.690506	0.998342	0.000720539	15.0502	PC ae
PC ae C40:3	sexM	80	42	0.427854	-0.228927	1.08355	0.340635	0.0432418	0.720765	0.216713	0.998342	0.000720539	53.3962	PC ae
PC ae C40:4	sexM	80	42	0.361725	-0.300031	1.02214	0.343273	0.0233143	0.679516	0.29867	0.998342	0.000720539	43.5803	PC ae
PC ae C40:5	sexM	80	42	0.455551	-0.188509	1.09846	0.334392	0.0359678	0.609313	0.1812	0.998342	0.000720539	57.7041	PC ae
PC ae C40:6	sexM	80	42	0.128932	-0.458909	0.71629	0.305975	0.0585574	0.353723	0.675853	0.998342	0.000720539	13.7613	PC ae
PC ae C42:1	sexM	80	42	0.216562	-0.436365	0.868732	0.338999	0.0294959	0.635737	0.526745	0.998342	0.000720539	24.18	PC ae
PC ae C42:2	sexM	80	42	0.209002	-0.454081	0.871536	0.344196	0.0277706	0.683754	0.547304	0.998342	0.000720539	23.2447	PC ae
PC ae C42:3	sexM	80	42	0.123829	-0.521441	0.768279	0.335091	0.0359621	0.612284	0.713776	0.998342	0.000720539	13.1822	PC ae
PC ae C42:4	sexM	80	42	0.180398	-0.460293	0.820437	0.332866	0.0251288	0.584977	0.591043	0.998342	0.000720539	19.7694	PC ae
PC ae C42:5	sexM	80	42	0.467646	-0.151406	1.08613	0.321635	0.0634497	0.583321	0.154107	0.998342	0.000720539	59.6233	PC ae
PC ae C44:3	sexM	80	42	-0.00618138	-0.593753	0.581341	0.305864	0.038542	0.377025	0.983981	0.998342	0.000720539	-0.616231	PC ae
PC ae C44:4	sexM	80	42	-0.242466	-0.812513	0.327988	0.297342	0.0338763	0.232208	0.420127	0.998342	0.000720539	-21.531	PC ae
PC ae C44:5	sexM	80	42	0.178267	-0.457996	0.81498	0.330758	0.0763896	0.625592	0.59304	0.998342	0.000720539	19.5145	PC ae
PC ae C44:6	sexM	80	42	0.112634	-0.450918	0.676361	0.293645	0.0821166	0.334812	0.703463	0.998342	0.000720539	11.9223	PC ae
SM (OH) C14:1	sexM	80	42	-0.473268	-1.09829	0.150802	0.324507	0.104473	0.648157	0.152962	0.998342	0.000720539	-37.7037	SM
SM (OH) C16:1	sexM	80	42	-0.303905	-0.956749	0.349152	0.339009	0.0486335	0.6934	0.375505	0.998342	0.000720539	-26.2069	SM
SM (OH) C22:1	sexM	80	42	-0.030748	-0.566239	0.504085	0.279105	0.0471043	0.119703	0.912874	0.998342	0.000720539	-3.02801	SM
SM (OH) C22:2	sexM	80	42	-0.0235565	-0.557374	0.509695	0.278117	0.00669661	0.0359876	0.932956	0.998342	0.000720539	-2.32812	SM
SM (OH) C24:1	sexM	80	42	0.011634	-0.527197	0.550215	0.280955	0.0489301	0.141715	0.967191	0.998342	0.000720539	1.17019	SM
SM C16:0	sexM	80	42	-0.220536	-0.847365	0.406219	0.325849	0.058655	0.551489	0.502538	0.998342	0.000720539	-19.7911	SM
SM C16:1	sexM	80	42	-0.309583	-0.953712	0.334588	0.334672	0.0405946	0.623781	0.360687	0.998342	0.000720539	-26.6247	SM
SM C18:0	sexM	80	42	0.0315323	-0.603487	0.666925	0.330266	0.0378356	0.528428	0.92443	0.998342	0.000720539	3.20347	SM
SM C18:1	sexM	80	42	-0.00896568	-0.646201	0.628726	0.331428	0.0228047	0.522933	0.978558	0.998342	0.000720539	-0.89256	SM
SM C22:3	sexM	80	42	0.121661	-0.454814	0.698346	0.300102	0.103139	0.448818	0.68745	0.998342	0.000720539	12.9371	SM
SM C24:0	sexM	80	42	0.159416	-0.38305	0.701402	0.282739	0.0348781	0.125338	0.576231	0.998342	0.000720539	17.2825	SM
SM C24:1	sexM	80	42	0.149558	-0.376877	0.675599	0.274289	0.0371169	0.063883	0.588838	0.998342	0.000720539	16.1321	SM
SM C26:0	sexM	80	42	0.0283982	-0.517398	0.575024	0.284801	0.0448199	0.200439	0.921122	0.998342	0.000720539	2.88053	SM
SM C26:1	sexM	80	42	0.0382294	-0.548202	0.627281	0.306625	0.00196398	0.350757	0.901605	0.998342	0.000720539	3.89695	SM
H1	sexM	80	42	-0.0254097	-0.598403	0.548382	0.298475	0.0279085	0.391725	0.932609	0.998342	0.000720539	-2.50896	Sugars
PC aa C30:2	urinary_cortisol_24h	80	42	0.00731664	0.00233038	0.0123029	0.00257888	0.100626	0.100626	0.00583279	0.699429	0.155257	0.734347	PC aa
lysoPC a C16:1	urinary_cortisol_24h	80	42	0.00706862	0.00190823	0.0122746	0.00268668	0.0827217	0.101842	0.0104392	0.699429	0.155257	0.709366	lysoPC
ADMA	urinary_cortisol_24h	80	42	0.00552384	0.000377892	0.0106698	0.00266147	0.0670076	0.0670076	0.0413249	0.971275	0.0126577	0.553913	Biogenic Amines
C14:1	urinary_cortisol_24h	80	42	0.00482212	0.000261879	0.00962746	0.00237356	0.0782356	0.611403	0.046066	0.971275	0.0126577	0.483377	Acylcarnitines
Ile	urinary_cortisol_24h	80	42	0.00479883	0.000229544	0.00962331	0.00237689	0.147169	0.509194	0.047077	0.971275	0.0126577	0.481036	Aminoacids
PC aa C42:6	urinary_cortisol_24h	80	42	0.00428748	-6.10176e-05	0.00848331	0.0021741	0.0561526	0.727287	0.0531888	0.971275	0.0126577	0.429669	PC aa
t4-OH-Pro	urinary_cortisol_24h	80	42	-0.00405334	-0.00806579	0.000129334	0.00208886	0.397058	0.572204	0.0560349	0.971275	0.0126577	-0.404513	Biogenic Amines
Leu	urinary_cortisol_24h	80	42	0.00491397	-6.77847e-05	0.0101057	0.00259287	0.0857994	0.269449	0.0619187	0.971275	0.0126577	0.492606	Aminoacids
lysoPC a C18:2	urinary_cortisol_24h	80	42	0.00488451	-0.000303625	0.0100112	0.00266583	0.0996139	0.342422	0.0708363	0.971275	0.0126577	0.489646	lysoPC
lysoPC a C26:1	urinary_cortisol_24h	80	42	0.00457985	-0.000343913	0.00943418	0.00251193	0.0518479	0.559412	0.0724832	0.971275	0.0126577	0.459036	lysoPC
PC ae C44:6	urinary_cortisol_24h	80	42	0.00467517	-0.000583072	0.00975701	0.00264784	0.0821166	0.334812	0.0814761	0.9775	0.00988314	0.468612	PC ae
Cit	urinary_cortisol_24h	80	42	0.00453893	-0.000519872	0.00984981	0.00262156	0.0845421	0.230421	0.0875373	0.9775	0.00988314	0.454925	Aminoacids
lysoPC a C20:4	urinary_cortisol_24h	80	42	0.00377917	-0.000716609	0.008235	0.00230052	0.170011	0.637303	0.104908	0.996628	0.0014668	0.378632	lysoPC
PC aa C24:0	urinary_cortisol_24h	80	42	0.00366097	-0.000745414	0.00805543	0.00225533	0.0906781	0.682538	0.109408	0.996628	0.0014668	0.366768	PC aa
PC ae C42:5	urinary_cortisol_24h	80	42	0.0038015	-0.000793368	0.00859432	0.00239039	0.0634497	0.583321	0.116244	0.996628	0.0014668	0.380874	PC ae
H1	urinary_cortisol_24h	80	42	0.00375474	-0.00134492	0.00863904	0.002543	0.0279085	0.391725	0.143962	0.996628	0.0014668	0.376179	Sugars
C2	urinary_cortisol_24h	80	42	0.00382556	-0.00144909	0.00893547	0.00266081	0.0282273	0.428347	0.154661	0.996628	0.0014668	0.383289	Acylcarnitines
PC ae C42:3	urinary_cortisol_24h	80	42	0.00341355	-0.00117791	0.00824231	0.00238852	0.0359621	0.612284	0.157536	0.996628	0.0014668	0.341939	PC ae
lysoPC a C20:3	urinary_cortisol_24h	80	42	0.00372538	-0.00163172	0.00915354	0.00278875	0.0245548	0.25091	0.185608	0.996628	0.0014668	0.373233	lysoPC
PC aa C40:4	urinary_cortisol_24h	80	42	0.00342698	-0.00161744	0.00859974	0.00262706	0.0382988	0.367145	0.196007	0.996628	0.0014668	0.343286	PC aa
lysoPC a C24:0	urinary_cortisol_24h	80	42	0.00344571	-0.00171724	0.00854784	0.00265487	0.0888013	0.314849	0.19827	0.996628	0.0014668	0.345166	lysoPC
Gln	urinary_cortisol_24h	80	42	-0.0025935	-0.00660515	0.00128988	0.00201025	0.137683	0.757923	0.201947	0.996628	0.0014668	-0.259014	Aminoacids
lysoPC a C16:0	urinary_cortisol_24h	80	42	0.00281413	-0.00153052	0.00719343	0.00223442	0.0462871	0.686626	0.212467	0.996628	0.0014668	0.281809	lysoPC
Trp	urinary_cortisol_24h	80	42	0.00331886	-0.00182629	0.00844787	0.0026492	0.0405871	0.455032	0.214202	0.996628	0.0014668	0.332437	Aminoacids
PC ae C44:5	urinary_cortisol_24h	80	42	0.00296551	-0.00176899	0.00751559	0.00236542	0.0763896	0.625592	0.214229	0.996628	0.0014668	0.296991	PC ae
PC ae C30:0	urinary_cortisol_24h	80	42	0.00337887	-0.00190523	0.00876306	0.00275323	0.019324	0.258347	0.223538	0.996628	0.0014668	0.338459	PC ae
lysoPC a C26:0	urinary_cortisol_24h	80	42	0.00328813	-0.00191227	0.00848853	0.00268963	0.0198718	0.0198718	0.225288	0.996628	0.0014668	0.329354	lysoPC
Glu	urinary_cortisol_24h	80	42	0.00149173	-0.000920567	0.00405452	0.0012478	0.0966738	0.919804	0.2383	0.996628	0.0014668	0.149284	Aminoacids
PC ae C34:0	urinary_cortisol_24h	80	42	0.00312157	-0.00204572	0.00829879	0.00267839	0.0498684	0.277567	0.247493	0.996628	0.0014668	0.312645	PC ae
PC ae C44:4	urinary_cortisol_24h	80	42	0.0032351	-0.00214562	0.00857546	0.00277674	0.0338763	0.232208	0.247678	0.996628	0.0014668	0.324033	PC ae
C18:1	urinary_cortisol_24h	80	42	0.00299536	-0.00193961	0.00816681	0.00257168	0.0877917	0.405408	0.24777	0.996628	0.0014668	0.299985	Acylcarnitines
PC ae C34:3	urinary_cortisol_24h	80	42	-0.0025311	-0.00692888	0.00213752	0.00228648	0.0313706	0.687228	0.272504	0.996628	0.0014668	-0.25279	PC ae
PC ae C38:1	urinary_cortisol_24h	80	42	0.00231141	-0.00175403	0.00649752	0.00210315	0.0468856	0.730034	0.276119	0.996628	0.0014668	0.231409	PC ae
PC ae C42:4	urinary_cortisol_24h	80	42	0.00259754	-0.00207722	0.00743585	0.00242933	0.0251288	0.584977	0.288675	0.996628	0.0014668	0.260092	PC ae
PC ae C30:1	urinary_cortisol_24h	80	42	0.00274063	-0.00236188	0.00784313	0.002639	0.0284484	0.0284484	0.302326	0.996628	0.0014668	0.274438	PC ae
PC aa C40:1	urinary_cortisol_24h	80	42	0.00226034	-0.0020854	0.00654398	0.00220583	0.0424055	0.71082	0.309534	0.996628	0.0014668	0.226289	PC aa
PC aa C42:2	urinary_cortisol_24h	80	42	0.00225884	-0.00203967	0.0067415	0.00223229	0.0306608	0.677469	0.31541	0.996628	0.0014668	0.226139	PC aa
Ser	urinary_cortisol_24h	80	42	0.00203249	-0.00200094	0.00619755	0.00208879	0.013547	0.711664	0.334359	0.996628	0.0014668	0.203456	Aminoacids
SM C20:2	urinary_cortisol_24h	80	42	0.00252266	-0.00250268	0.00754799	0.00259909	0.105883	0.105883	0.33483	0.996628	0.0014668	0.252584	SM
C0	urinary_cortisol_24h	80	42	0.00179723	-0.00183689	0.00550458	0.00187104	0.0606337	0.78846	0.340901	0.996628	0.0014668	0.179884	Acylcarnitines
PC aa C32:3	urinary_cortisol_24h	80	42	0.00263071	-0.00272938	0.0079908	0.00277222	0.0157138	0.0157138	0.345652	0.996628	0.0014668	0.263417	PC aa
Val	urinary_cortisol_24h	80	42	0.00255444	-0.00269011	0.00798865	0.00273295	0.0170797	0.308955	0.352914	0.996628	0.0014668	0.25577	Aminoacids
PC ae C40:1	urinary_cortisol_24h	80	42	0.0024295	-0.00258744	0.00762174	0.00261117	0.0124956	0.472087	0.355183	0.996628	0.0014668	0.243245	PC ae
Asn	urinary_cortisol_24h	80	42	0.00226556	-0.00259253	0.00701603	0.00246232	0.0660189	0.586089	0.360706	0.996628	0.0014668	0.226813	Aminoacids
PC aa C42:1	urinary_cortisol_24h	80	42	0.00235444	-0.00261795	0.00755049	0.00258844	0.0182563	0.47201	0.365992	0.996628	0.0014668	0.235721	PC aa
lysoPC a C17:0	urinary_cortisol_24h	80	42	0.00214107	-0.00263755	0.00681773	0.00242117	0.0152893	0.625531	0.379689	0.996628	0.0014668	0.214336	lysoPC
Arg	urinary_cortisol_24h	80	42	0.00208584	-0.00245919	0.00683375	0.00236336	0.0106064	0.609707	0.380593	0.996628	0.0014668	0.208801	Aminoacids
lysoPC a C18:0	urinary_cortisol_24h	80	42	0.00217767	-0.00267754	0.00703078	0.0024964	0.0285382	0.562298	0.38599	0.996628	0.0014668	0.218004	lysoPC
PC ae C36:5	urinary_cortisol_24h	80	42	-0.00230654	-0.00750276	0.00314698	0.00270102	0.055643	0.37993	0.395819	0.996628	0.0014668	-0.230388	PC ae
PC ae C42:2	urinary_cortisol_24h	80	42	0.00190697	-0.00242596	0.00636191	0.002243	0.0277706	0.683754	0.398434	0.996628	0.0014668	0.190879	PC ae
SM C26:0	urinary_cortisol_24h	80	42	0.00230148	-0.00307824	0.00750549	0.00271209	0.0448199	0.200439	0.398829	0.996628	0.0014668	0.230413	SM
Orn	urinary_cortisol_24h	80	42	0.00204359	-0.00269739	0.00693825	0.00246666	0.048079	0.507516	0.410089	0.996628	0.0014668	0.204568	Aminoacids
PC ae C42:1	urinary_cortisol_24h	80	42	0.0019271	-0.00259043	0.00663169	0.00234751	0.0294959	0.635737	0.414629	0.996628	0.0014668	0.192895	PC ae
Taurine	urinary_cortisol_24h	80	42	0.00225813	-0.00318019	0.00765329	0.00280676	0.00962962	0.170982	0.423652	0.996628	0.0014668	0.226068	Biogenic Amines
SM C18:0	urinary_cortisol_24h	80	42	0.00205299	-0.00286934	0.00707122	0.00255335	0.0378356	0.528428	0.424007	0.996628	0.0014668	0.20551	SM
PC aa C28:1	urinary_cortisol_24h	80	42	0.00205572	-0.00312916	0.00721583	0.00268074	0.066307	0.238664	0.445585	0.996628	0.0014668	0.205784	PC aa
PC aa C30:0	urinary_cortisol_24h	80	42	0.0019124	-0.00311328	0.0069336	0.00258899	0.0238544	0.483637	0.462456	0.996628	0.0014668	0.191423	PC aa
PC aa C36:4	urinary_cortisol_24h	80	42	0.0016411	-0.00274167	0.00598634	0.00223829	0.109774	0.674466	0.46603	0.996628	0.0014668	0.164245	PC aa
PC aa C42:5	urinary_cortisol_24h	80	42	0.00132606	-0.00221128	0.00506743	0.00183492	0.0157016	0.805533	0.47303	0.996628	0.0014668	0.132694	PC aa
Gly	urinary_cortisol_24h	80	42	-0.00178713	-0.00682047	0.00311921	0.00255515	0.010931	0.381025	0.486433	0.996628	0.0014668	-0.178554	Aminoacids
lysoPC a C18:1	urinary_cortisol_24h	80	42	0.00165612	-0.00300576	0.00637736	0.00240874	0.0533187	0.604722	0.494041	0.996628	0.0014668	0.165749	lysoPC
PC aa C34:4	urinary_cortisol_24h	80	42	0.00180564	-0.00332677	0.00699493	0.00266412	0.0409649	0.383132	0.499984	0.996628	0.0014668	0.180727	PC aa
PC ae C40:3	urinary_cortisol_24h	80	42	0.00139471	-0.00268126	0.00571077	0.0021184	0.0432418	0.720765	0.51278	0.996628	0.0014668	0.139569	PC ae
PC ae C36:0	urinary_cortisol_24h	80	42	-0.00164415	-0.00656297	0.00333139	0.00254566	0.0305506	0.514939	0.520404	0.996628	0.0014668	-0.16428	PC ae
PC aa C36:2	urinary_cortisol_24h	80	42	-0.00172422	-0.0071462	0.00401613	0.00279424	0.0266383	0.221612	0.539062	0.996628	0.0014668	-0.172273	PC aa
PC ae C36:2	urinary_cortisol_24h	80	42	-0.00169471	-0.00704108	0.0040233	0.00275875	0.0233104	0.350914	0.54085	0.996628	0.0014668	-0.169328	PC ae
PC aa C40:3	urinary_cortisol_24h	80	42	0.00102429	-0.00220763	0.00437317	0.00166664	0.0195305	0.852795	0.541643	0.996628	0.0014668	0.102482	PC aa
PC aa C40:6	urinary_cortisol_24h	80	42	-0.00158748	-0.00661552	0.00361762	0.00261669	0.0198306	0.494457	0.545945	0.996628	0.0014668	-0.158622	PC aa
PC aa C36:3	urinary_cortisol_24h	80	42	-0.00166624	-0.00700663	0.00391838	0.00276672	0.0452533	0.182604	0.548852	0.996628	0.0014668	-0.166486	PC aa
His	urinary_cortisol_24h	80	42	0.00155618	-0.00343502	0.00661241	0.00258658	0.00624992	0.469792	0.549259	0.996628	0.0014668	0.15574	Aminoacids
Phe	urinary_cortisol_24h	80	42	0.00159384	-0.00361615	0.00694332	0.00271399	0.00994092	0.358504	0.558769	0.996628	0.0014668	0.159511	Aminoacids
PC ae C38:5	urinary_cortisol_24h	80	42	-0.001539	-0.00676477	0.00393215	0.00271319	0.0727232	0.291599	0.572239	0.996628	0.0014668	-0.153782	PC ae
PC aa C26:0	urinary_cortisol_24h	80	42	0.00146951	-0.00418339	0.00677212	0.0027243	0.041684	0.228919	0.591204	0.996628	0.0014668	0.147059	PC aa
SM C18:1	urinary_cortisol_24h	80	42	0.00129664	-0.00364054	0.00631188	0.00255828	0.0228047	0.522933	0.613807	0.996628	0.0014668	0.129748	SM
SM C16:0	urinary_cortisol_24h	80	42	0.00124313	-0.00358105	0.00609774	0.00249047	0.058655	0.551489	0.619194	0.996628	0.0014668	0.124391	SM
PC aa C38:3	urinary_cortisol_24h	80	42	-0.00139689	-0.00679227	0.0042131	0.00280381	0.0198033	0.175455	0.619805	0.996628	0.0014668	-0.139592	PC aa
Creatinine	urinary_cortisol_24h	80	42	0.00129209	-0.00374688	0.00663594	0.002619	0.024198	0.476771	0.623229	0.996628	0.0014668	0.129292	Biogenic Amines
Pro	urinary_cortisol_24h	80	42	-0.00118689	-0.00585086	0.00359484	0.00242232	0.0295956	0.529041	0.625636	0.996628	0.0014668	-0.118619	Aminoacids
PC aa C42:0	urinary_cortisol_24h	80	42	0.00128122	-0.00421459	0.00664177	0.00279521	0.0121911	0.18323	0.648024	0.996628	0.0014668	0.128204	PC aa
PC aa C38:4	urinary_cortisol_24h	80	42	-0.00124038	-0.00650563	0.00421797	0.00273893	0.0609447	0.208269	0.651961	0.996628	0.0014668	-0.123961	PC aa
SM C16:1	urinary_cortisol_24h	80	42	-0.00104633	-0.00564857	0.00354582	0.00236049	0.0405946	0.623781	0.658986	0.996628	0.0014668	-0.104578	SM
PC ae C36:1	urinary_cortisol_24h	80	42	0.000834078	-0.00288844	0.00476044	0.00193088	0.012319	0.790013	0.667468	0.996628	0.0014668	0.0834426	PC ae
PC aa C38:6	urinary_cortisol_24h	80	42	-0.00115057	-0.00643024	0.0043368	0.00274862	0.0344803	0.307146	0.67669	0.996628	0.0014668	-0.114991	PC aa
SM (OH) C16:1	urinary_cortisol_24h	80	42	0.000907374	-0.0033939	0.0051955	0.00220042	0.0486335	0.6934	0.681463	0.996628	0.0014668	0.0907785	SM
PC aa C38:5	urinary_cortisol_24h	80	42	-0.00111888	-0.00635488	0.00427314	0.0027284	0.0665893	0.216366	0.682921	0.996628	0.0014668	-0.111825	PC aa
Tyr	urinary_cortisol_24h	80	42	0.00112423	-0.00415286	0.00645291	0.00274323	0.00472763	0.257526	0.683096	0.996628	0.0014668	0.112486	Aminoacids
PC aa C42:4	urinary_cortisol_24h	80	42	0.000725974	-0.00269234	0.00432123	0.00177046	0.0312495	0.830407	0.683469	0.996628	0.0014668	0.0726238	PC aa
Ala	urinary_cortisol_24h	80	42	0.0010412	-0.00390621	0.00598286	0.00254324	0.00236854	0.551978	0.683485	0.996628	0.0014668	0.104174	Aminoacids
PC aa C34:2	urinary_cortisol_24h	80	42	0.000938344	-0.00407651	0.00616871	0.00261154	0.0530285	0.463145	0.72038	0.996628	0.0014668	0.0938784	PC aa
PC ae C38:6	urinary_cortisol_24h	80	42	0.000742615	-0.00339996	0.00484969	0.0021098	0.0734812	0.731427	0.726067	0.996628	0.0014668	0.0742891	PC ae
PC ae C30:2	urinary_cortisol_24h	80	42	-0.000945095	-0.00614598	0.00446613	0.00271026	0.0199895	0.422491	0.728284	0.996628	0.0014668	-0.0944649	PC ae
PC aa C32:1	urinary_cortisol_24h	80	42	0.000892068	-0.00418202	0.00612157	0.0026396	0.00217668	0.473141	0.736358	0.996628	0.0014668	0.0892466	PC aa
PC ae C40:4	urinary_cortisol_24h	80	42	0.000737363	-0.00358359	0.00538957	0.00224537	0.0233143	0.679516	0.7437	0.996628	0.0014668	0.0737635	PC ae
PC aa C36:1	urinary_cortisol_24h	80	42	-0.000911591	-0.00631088	0.00477425	0.00279266	0.0260285	0.231122	0.74501	0.996628	0.0014668	-0.0911176	PC aa
PC aa C34:3	urinary_cortisol_24h	80	42	-0.00088912	-0.00626294	0.00480193	0.00277259	0.0355738	0.249774	0.749338	0.996628	0.0014668	-0.0888725	PC aa
PC ae C38:2	urinary_cortisol_24h	80	42	0.000648384	-0.0034688	0.00504229	0.00214027	0.0170406	0.706507	0.762957	0.996628	0.0014668	0.0648594	PC ae
PC ae C40:6	urinary_cortisol_24h	80	42	-0.000778712	-0.00596523	0.00455495	0.00270226	0.0585574	0.353723	0.774	0.996628	0.0014668	-0.0778409	PC ae
lysoPC a C28:1	urinary_cortisol_24h	80	42	0.000773249	-0.00445336	0.00599986	0.00270318	0.0012648	0.0012648	0.775617	0.996628	0.0014668	0.0773548	lysoPC
PC aa C40:2	urinary_cortisol_24h	80	42	0.000528907	-0.00312489	0.00436929	0.00189423	0.0258115	0.793964	0.781132	0.996628	0.0014668	0.0529047	PC aa
PC ae C40:5	urinary_cortisol_24h	80	42	0.000650508	-0.00396643	0.00567	0.00239113	0.0359678	0.609313	0.786407	0.996628	0.0014668	0.0650719	PC ae
PC ae C38:4	urinary_cortisol_24h	80	42	0.000686707	-0.00456398	0.00620221	0.00271911	0.0689788	0.26103	0.801307	0.996628	0.0014668	0.0686943	PC ae
PC aa C40:5	urinary_cortisol_24h	80	42	0.000699937	-0.00474207	0.00603789	0.00278037	0.00719929	0.262818	0.801922	0.996628	0.0014668	0.0700182	PC aa
PC aa C36:6	urinary_cortisol_24h	80	42	0.000686003	-0.00468613	0.00592711	0.00273354	0.0520471	0.250835	0.802531	0.996628	0.0014668	0.0686238	PC aa
PC ae C34:2	urinary_cortisol_24h	80	42	-0.000667024	-0.00580477	0.00479036	0.00266285	0.0594096	0.398431	0.802884	0.996628	0.0014668	-0.0666801	PC ae
PC aa C32:2	urinary_cortisol_24h	80	42	0.000670912	-0.00470115	0.00618438	0.0028013	0.00627181	0.207318	0.81137	0.996628	0.0014668	0.0671137	PC aa
SM (OH) C22:2	urinary_cortisol_24h	80	42	0.000644448	-0.00475827	0.00614271	0.00279808	0.00669661	0.0359876	0.818508	0.996628	0.0014668	0.0644656	SM
SM (OH) C14:1	urinary_cortisol_24h	80	42	-0.000512856	-0.00492968	0.00402571	0.00229063	0.104473	0.648157	0.823518	0.996628	0.0014668	-0.0512725	SM
PC ae C44:3	urinary_cortisol_24h	80	42	0.000577501	-0.00465638	0.00564911	0.0026416	0.038542	0.377025	0.827535	0.996628	0.0014668	0.0577668	PC ae
PC ae C36:3	urinary_cortisol_24h	80	42	0.000550765	-0.00470092	0.00588245	0.00273672	0.0527454	0.209285	0.841052	0.996628	0.0014668	0.0550917	PC ae
SM C24:0	urinary_cortisol_24h	80	42	0.000530094	-0.0048028	0.00604834	0.00277341	0.0348781	0.125338	0.848952	0.996628	0.0014668	0.0530234	SM
lysoPC a C28:0	urinary_cortisol_24h	80	42	0.00048349	-0.00501345	0.00571108	0.00271034	0.00457684	0.244448	0.858896	0.996628	0.0014668	0.0483607	lysoPC
PC aa C34:1	urinary_cortisol_24h	80	42	0.00047012	-0.0047879	0.0058192	0.00273545	0.0355674	0.342651	0.864003	0.996628	0.0014668	0.047023	PC aa
SM C24:1	urinary_cortisol_24h	80	42	-0.00046728	-0.00580301	0.00495653	0.00276134	0.0371169	0.063883	0.866104	0.996628	0.0014668	-0.0467171	SM
SM (OH) C22:1	urinary_cortisol_24h	80	42	-0.000462981	-0.00578843	0.00507753	0.0027573	0.0471043	0.119703	0.867122	0.996628	0.0014668	-0.0462874	SM
PC ae C32:1	urinary_cortisol_24h	80	42	-0.000401136	-0.00534338	0.00464417	0.00256448	0.0188053	0.517957	0.876138	0.996628	0.0014668	-0.0401056	PC ae
SM (OH) C24:1	urinary_cortisol_24h	80	42	0.000402282	-0.00487297	0.00580339	0.00275158	0.0489301	0.141715	0.884167	0.996628	0.0014668	0.0402363	SM
Lys	urinary_cortisol_24h	80	42	0.000352499	-0.00465306	0.0056095	0.00260423	0.0220104	0.442506	0.892694	0.996628	0.0014668	0.0352561	Aminoacids
PC aa C38:1	urinary_cortisol_24h	80	42	0.000290211	-0.0046714	0.00529924	0.00256505	0.0158014	0.526941	0.910234	0.996628	0.0014668	0.0290253	PC aa
SM C22:3	urinary_cortisol_24h	80	42	-0.000283165	-0.00530287	0.00459276	0.00253892	0.103139	0.448818	0.911492	0.996628	0.0014668	-0.0283125	SM
SM C26:1	urinary_cortisol_24h	80	42	-0.000263686	-0.00552562	0.00481075	0.00265225	0.00196398	0.350757	0.921068	0.996628	0.0014668	-0.0263651	SM
PC aa C36:5	urinary_cortisol_24h	80	42	0.000262851	-0.00489207	0.00555184	0.00268747	0.0741462	0.33147	0.922344	0.996628	0.0014668	0.0262886	PC aa
Kynurenine	urinary_cortisol_24h	80	42	0.000258641	-0.00504552	0.00548665	0.00271963	0.0319459	0.311792	0.924485	0.996628	0.0014668	0.0258675	Biogenic Amines
PC aa C38:0	urinary_cortisol_24h	80	42	-0.000247787	-0.005544	0.00530713	0.00275472	0.00886357	0.353992	0.928564	0.996628	0.0014668	-0.0247756	PC aa
PC aa C32:0	urinary_cortisol_24h	80	42	0.000184058	-0.00462516	0.00515732	0.00249906	0.0162556	0.576634	0.941499	0.996628	0.0014668	0.0184075	PC aa
Met	urinary_cortisol_24h	80	42	0.000162396	-0.00412814	0.00450169	0.00220635	0.0157417	0.717105	0.941568	0.996628	0.0014668	0.0162409	Aminoacids
Thr	urinary_cortisol_24h	80	42	0.000183654	-0.00490312	0.00506965	0.00254333	0.00785897	0.474026	0.94263	0.996628	0.0014668	0.0183671	Aminoacids
PC ae C36:4	urinary_cortisol_24h	80	42	0.000106338	-0.00451379	0.00487504	0.0023997	0.0599037	0.605195	0.964783	0.996628	0.0014668	0.0106343	PC ae
Asp	urinary_cortisol_24h	80	42	7.18118e-05	-0.0034432	0.00368065	0.0018104	0.0242274	0.814492	0.968509	0.996628	0.0014668	0.00718144	Aminoacids
PC aa C36:0	urinary_cortisol_24h	80	42	7.74535e-05	-0.00438541	0.0045531	0.00228935	0.0168792	0.675208	0.973117	0.996628	0.0014668	0.00774565	PC aa
PC ae C40:2	urinary_cortisol_24h	80	42	-5.6906e-05	-0.00461118	0.00482758	0.00236728	0.00413531	0.6451	0.980895	0.996628	0.0014668	-0.00569044	PC ae
PC ae C38:3	urinary_cortisol_24h	80	42	-4.49509e-05	-0.00437167	0.00462165	0.00224778	0.0230032	0.680632	0.984108	0.996628	0.0014668	-0.00449499	PC ae
PC ae C38:0	urinary_cortisol_24h	80	42	4.9294e-05	-0.0049452	0.00516278	0.00259957	0.0792913	0.429853	0.984921	0.996628	0.0014668	0.00492952	PC ae
PC ae C32:2	urinary_cortisol_24h	80	42	3.53903e-05	-0.00496478	0.00524532	0.00260321	0.00902771	0.511034	0.989191	0.996628	0.0014668	0.00353909	PC ae
PC ae C34:1	urinary_cortisol_24h	80	42	6.3034e-06	-0.005249	0.00534289	0.00273398	0.0299474	0.317509	0.998166	0.998166	0.000797028	0.000630342	PC ae
