# Supplementary material for: A Metabolomics-Based Investigation of the Effects of a Short-Term Body Weight Reduction Program in a Cohort of Adolescents with Obesity: A Prospective Interventional Clinical Study
Source: Nutrients. 2023 Jan 19;15(3):529. doi: 10.3390/nu15030529 (PMC9921209; doi:10.3390/nu15030529)
Supplement: Supplementary file 1 [file nutrients-15-00529-s001.zip › 2022-07-12_PRG_Supplementary_material_GF/S29_PRG_lmer_metabolic_syndrome.xlsx]

## Sheet: S29_PRG_lmer_metabolic_syndrome
Dependent	Independent	N_observations	N_groups	beta	beta_confint2.5	beta_confint97.5	SE	adj_R_sqrd_marginal	adj_R_sqrd_conditional	Pvalue	FDR_Pvalue	negative_log10fdr	variation_perc	Category
t4-OH-Pro	(Intercept)	84	42	3.85919	1.33678	6.37777	1.31157	0.323234	0.525551	0.00547566	0.633839	0.198021	4642.7	Biogenic Amines
lysoPC a C20:4	(Intercept)	84	42	-4.2821	-7.40634	-1.15594	1.62345	0.143272	0.617571	0.011916	0.633839	0.198021	-98.6186	lysoPC
PC aa C36:4	(Intercept)	84	42	-4.16174	-7.44055	-0.891065	1.69964	0.108809	0.665518	0.0189206	0.633839	0.198021	-98.442	PC aa
SM C22:3	(Intercept)	84	42	-3.93644	-7.01147	-0.862269	1.59883	0.0955116	0.478915	0.0183371	0.633839	0.198021	-98.0482	SM
Asn	(Intercept)	84	42	-3.22698	-6.38721	-0.0646622	1.64407	0.0959912	0.518605	0.0571007	0.635665	0.196772	-96.0323	Aminoacids
lysoPC a C18:2	(Intercept)	84	42	-3.05806	-6.00476	-0.110017	1.53437	0.0621085	0.314553	0.0533134	0.635665	0.196772	-95.3021	lysoPC
lysoPC a C24:0	(Intercept)	84	42	2.66504	-0.27954	5.61655	1.53341	0.0799778	0.344805	0.0901316	0.635665	0.196772	1336.85	lysoPC
PC aa C36:5	(Intercept)	84	42	-3.32992	-6.23352	-0.422225	1.51204	0.101616	0.364153	0.0336439	0.635665	0.196772	-96.4204	PC aa
PC aa C38:4	(Intercept)	84	42	-2.9108	-5.71035	-0.110596	1.45873	0.0654896	0.210026	0.0530513	0.635665	0.196772	-94.5568	PC aa
PC aa C38:5	(Intercept)	84	42	-3.16815	-5.96623	-0.36924	1.45792	0.072756	0.22373	0.0359445	0.635665	0.196772	-95.7919	PC aa
PC ae C36:5	(Intercept)	84	42	-2.80949	-5.85754	0.235859	1.58528	0.0492561	0.363677	0.0841895	0.635665	0.196772	-93.9764	PC ae
PC ae C38:0	(Intercept)	84	42	-3.0386	-6.09085	0.0163592	1.58806	0.0914178	0.456402	0.063061	0.635665	0.196772	-95.2098	PC ae
PC ae C38:4	(Intercept)	84	42	-2.97152	-5.85881	-0.0812227	1.5043	0.0740448	0.288732	0.0554497	0.635665	0.196772	-94.8774	PC ae
PC ae C38:5	(Intercept)	84	42	-3.25135	-6.14436	-0.358584	1.50645	0.0678949	0.28343	0.037151	0.635665	0.196772	-96.1278	PC ae
PC ae C38:6	(Intercept)	84	42	-3.24802	-6.67565	0.188149	1.77983	0.0721782	0.743571	0.0756138	0.635665	0.196772	-96.1149	PC ae
PC ae C40:6	(Intercept)	84	42	-2.94478	-5.9739	0.0861506	1.57666	0.058634	0.371375	0.0693401	0.635665	0.196772	-94.7386	PC ae
PC ae C44:5	(Intercept)	84	42	-3.09066	-6.36464	0.183655	1.70098	0.066458	0.613423	0.0771095	0.635665	0.196772	-95.4528	PC ae
SM (OH) C22:1	(Intercept)	84	42	-2.51211	-5.2146	0.192394	1.40918	0.0590522	0.126603	0.0825115	0.635665	0.196772	-91.8903	SM
SM (OH) C24:1	(Intercept)	84	42	-2.50315	-5.24232	0.238538	1.42821	0.0518236	0.13838	0.0876244	0.635665	0.196772	-91.8173	SM
SM C24:1	(Intercept)	84	42	-2.38147	-5.04382	0.282209	1.39228	0.0354961	0.0570749	0.0951891	0.637767	0.195338	-90.7585	SM
PC aa C36:3	(Intercept)	84	42	-2.43236	-5.21833	0.354855	1.45205	0.0499294	0.168989	0.101961	0.64667	0.189317	-91.217	PC aa
PC ae C36:4	(Intercept)	84	42	-2.93076	-6.33773	0.486494	1.77096	0.0757725	0.668179	0.10617	0.64667	0.189317	-94.6643	PC ae
Cit	(Intercept)	84	42	-2.43434	-5.39475	0.530316	1.54183	0.0528703	0.308586	0.122472	0.671511	0.172947	-91.2345	Aminoacids
PC aa C26:0	(Intercept)	84	42	-2.29614	-5.1578	0.569296	1.49122	0.0428778	0.211772	0.131736	0.671511	0.172947	-89.9353	PC aa
PC aa C36:6	(Intercept)	84	42	-2.33322	-5.23629	0.573435	1.5122	0.0668804	0.292223	0.130953	0.671511	0.172947	-90.3017	PC aa
PC ae C44:3	(Intercept)	84	42	2.53822	-0.517762	5.59944	1.59112	0.0437324	0.361005	0.118775	0.671511	0.172947	1165.71	PC ae
PC ae C44:6	(Intercept)	84	42	-2.29201	-5.17242	0.593262	1.50261	0.0353068	0.219824	0.135868	0.671511	0.172947	-89.8937	PC ae
SM C24:0	(Intercept)	84	42	-2.17417	-4.94389	0.597917	1.444	0.0456177	0.147491	0.140316	0.671511	0.172947	-88.6297	SM
PC aa C34:3	(Intercept)	84	42	-2.20368	-5.09366	0.687666	1.50545	0.0542177	0.253162	0.151305	0.675827	0.170164	-88.9604	PC aa
PC aa C38:6	(Intercept)	84	42	-2.30358	-5.29857	0.690474	1.55895	0.0402348	0.311324	0.147618	0.675827	0.170164	-90.0099	PC aa
PC aa C24:0	(Intercept)	84	42	2.39973	-0.934387	5.73926	1.73202	0.0990073	0.677739	0.173747	0.751036	0.124339	1002.02	PC aa
PC aa C34:1	(Intercept)	84	42	-2.16998	-5.24961	0.910078	1.60259	0.033165	0.359121	0.183532	0.768541	0.114333	-88.582	PC aa
C0	(Intercept)	84	42	-2.27679	-5.71269	1.17054	1.78538	0.0348913	0.668984	0.20974	0.77487	0.110771	-89.7387	Acylcarnitines
Orn	(Intercept)	84	42	-2.05919	-5.35561	1.2424	1.71435	0.0365316	0.542909	0.237087	0.77487	0.110771	-87.2442	Aminoacids
lysoPC a C18:1	(Intercept)	84	42	-2.20714	-5.56186	1.15387	1.74329	0.0495671	0.625806	0.212963	0.77487	0.110771	-88.9985	lysoPC
PC aa C36:2	(Intercept)	84	42	-1.85553	-4.73118	1.02146	1.4983	0.0334567	0.20368	0.222998	0.77487	0.110771	-84.363	PC aa
PC aa C40:1	(Intercept)	84	42	2.19648	-1.29209	5.706	1.81252	0.0325371	0.696037	0.232825	0.77487	0.110771	799.334	PC aa
SM (OH) C14:1	(Intercept)	84	42	-2.31967	-5.68643	1.05688	1.74969	0.115755	0.70554	0.192828	0.77487	0.110771	-90.1694	SM
SM C16:0	(Intercept)	84	42	-2.13962	-5.46398	1.18885	1.72797	0.0568904	0.590198	0.22311	0.77487	0.110771	-88.23	SM
SM C18:0	(Intercept)	84	42	-2.11475	-5.43633	1.19772	1.72273	0.0280319	0.538876	0.226995	0.77487	0.110771	-87.9337	SM
SM C26:0	(Intercept)	84	42	-1.90615	-4.79994	0.989607	1.50787	0.0237951	0.197428	0.213734	0.77487	0.110771	-85.1348	SM
PC aa C34:4	(Intercept)	84	42	-1.8993	-5.02715	1.23322	1.62782	0.057342	0.435466	0.250443	0.799034	0.097435	-85.0326	PC aa
C14:1	(Intercept)	84	42	-1.96292	-5.32028	1.39608	1.74394	0.0450323	0.614064	0.267198	0.832662	0.0795312	-85.9553	Acylcarnitines
PC aa C28:1	(Intercept)	84	42	-1.4826	-4.34587	1.3863	1.49242	0.0896563	0.291118	0.326858	0.856426	0.06731	-77.2953	PC aa
PC aa C30:2	(Intercept)	84	42	1.2624	-1.40422	3.92901	1.37823	0.033005	0.033005	0.362444	0.856426	0.06731	253.388	PC aa
PC aa C32:0	(Intercept)	84	42	-1.64166	-5.04053	1.75078	1.76325	0.0174614	0.587705	0.357541	0.856426	0.06731	-80.6342	PC aa
PC aa C34:2	(Intercept)	84	42	-1.71842	-4.83534	1.39615	1.62018	0.0706339	0.462463	0.295379	0.856426	0.06731	-82.0651	PC aa
PC aa C36:1	(Intercept)	84	42	-1.63551	-4.53794	1.26948	1.51216	0.0374859	0.231841	0.286114	0.856426	0.06731	-80.5147	PC aa
PC aa C38:1	(Intercept)	84	42	1.796	-1.5167	5.12087	1.7229	0.0226643	0.530452	0.303628	0.856426	0.06731	502.552	PC aa
PC aa C38:3	(Intercept)	84	42	-1.47523	-4.31415	1.3664	1.47964	0.0394615	0.184899	0.32496	0.856426	0.06731	-77.1274	PC aa
PC aa C40:6	(Intercept)	84	42	-1.54593	-4.79125	1.70235	1.68762	0.0281881	0.501207	0.365307	0.856426	0.06731	-78.6885	PC aa
PC aa C42:6	(Intercept)	84	42	1.90473	-1.62394	5.45488	1.83318	0.0352134	0.723195	0.305176	0.856426	0.06731	571.76	PC aa
PC ae C30:2	(Intercept)	84	42	1.50438	-1.6872	4.7018	1.66098	0.0262667	0.427679	0.370692	0.856426	0.06731	350.136	PC ae
PC ae C34:1	(Intercept)	84	42	-1.43386	-4.44997	1.58405	1.57155	0.0285426	0.308898	0.367481	0.856426	0.06731	-76.1612	PC ae
PC ae C36:2	(Intercept)	84	42	-1.63045	-4.7177	1.45885	1.60707	0.0214217	0.341058	0.316601	0.856426	0.06731	-80.4159	PC ae
SM (OH) C16:1	(Intercept)	84	42	-1.68279	-5.17384	1.7992	1.80857	0.048715	0.715029	0.35786	0.856426	0.06731	-81.4144	SM
SM C18:1	(Intercept)	84	42	-1.5843	-4.92776	1.74929	1.73363	0.0169882	0.534878	0.366394	0.856426	0.06731	-79.4908	SM
SM C20:2	(Intercept)	84	42	-1.23369	-3.81066	1.34329	1.3319	0.0948337	0.0948337	0.357098	0.856426	0.06731	-70.8783	SM
Asp	(Intercept)	84	42	1.08727	-2.5373	4.72082	1.88074	0.0234801	0.815249	0.566466	0.858356	0.0663327	196.617	Aminoacids
Gly	(Intercept)	84	42	-1.02894	-4.31991	2.26335	1.71169	0.0268237	0.48722	0.551342	0.858356	0.0663327	-64.2616	Aminoacids
Ile	(Intercept)	84	42	-1.26276	-4.46099	1.93788	1.66335	0.104317	0.57028	0.452525	0.858356	0.0663327	-71.7127	Aminoacids
Leu	(Intercept)	84	42	-1.09624	-4.1085	1.92079	1.569	0.0441463	0.331084	0.488983	0.858356	0.0663327	-66.5876	Aminoacids
Met	(Intercept)	84	42	-1.34878	-4.88193	2.18024	1.832	0.0169029	0.708985	0.46596	0.858356	0.0663327	-74.0444	Aminoacids
Trp	(Intercept)	84	42	-0.953056	-4.11199	2.21162	1.64384	0.0360489	0.430816	0.565404	0.858356	0.0663327	-61.4439	Aminoacids
ADMA	(Intercept)	84	42	1.10801	-1.55663	3.77265	1.37721	0.0343833	0.0343833	0.423476	0.858356	0.0663327	202.832	Biogenic Amines
lysoPC a C16:0	(Intercept)	84	42	-1.26563	-4.71648	2.20095	1.79307	0.0353299	0.687823	0.484454	0.858356	0.0663327	-71.794	lysoPC
lysoPC a C26:0	(Intercept)	84	42	0.901574	-1.79528	3.58413	1.40865	0.0176694	0.0429552	0.526022	0.858356	0.0663327	146.348	lysoPC
PC aa C32:3	(Intercept)	84	42	1.03184	-1.67185	3.73552	1.39739	0.00690398	0.00690398	0.462431	0.858356	0.0663327	180.622	PC aa
PC aa C36:0	(Intercept)	84	42	1.38796	-2.10986	4.88508	1.81522	0.0120762	0.672272	0.449066	0.858356	0.0663327	300.668	PC aa
PC aa C38:0	(Intercept)	84	42	-1.02493	-4.13444	2.08666	1.61831	0.0239028	0.368145	0.530219	0.858356	0.0663327	-64.1179	PC aa
PC aa C40:2	(Intercept)	84	42	1.40368	-2.18253	5.00631	1.862	0.038211	0.79784	0.455407	0.858356	0.0663327	307.017	PC aa
PC aa C40:3	(Intercept)	84	42	1.20783	-2.46481	4.90294	1.90618	0.0232342	0.863533	0.529942	0.858356	0.0663327	234.62	PC aa
PC aa C42:0	(Intercept)	84	42	-0.86681	-3.77043	2.03905	1.51326	0.00610818	0.170651	0.570102	0.858356	0.0663327	-57.971	PC aa
PC aa C42:2	(Intercept)	84	42	1.47956	-2.00013	4.9754	1.80812	0.0394311	0.689623	0.418154	0.858356	0.0663327	339.1	PC aa
PC aa C42:4	(Intercept)	84	42	1.54078	-2.08646	5.18377	1.88255	0.0377926	0.843648	0.417984	0.858356	0.0663327	366.824	PC aa
PC ae C30:1	(Intercept)	84	42	-0.957175	-3.64588	1.73153	1.38965	0.017489	0.017489	0.492949	0.858356	0.0663327	-61.6024	PC ae
PC ae C32:1	(Intercept)	84	42	-1.27268	-4.60524	2.0611	1.73248	0.0163469	0.533378	0.467091	0.858356	0.0663327	-71.9919	PC ae
PC ae C32:2	(Intercept)	84	42	1.11387	-2.1874	4.41571	1.7164	0.023522	0.498501	0.520234	0.858356	0.0663327	204.611	PC ae
PC ae C34:0	(Intercept)	84	42	-1.059	-4.07383	1.96104	1.5706	0.0291802	0.295818	0.504209	0.858356	0.0663327	-65.3196	PC ae
PC ae C36:0	(Intercept)	84	42	-1.3178	-4.63954	2.0091	1.72685	0.0288398	0.55423	0.449971	0.858356	0.0663327	-73.2275	PC ae
PC ae C36:1	(Intercept)	84	42	1.27316	-2.36146	4.92682	1.8872	0.0208247	0.800714	0.503847	0.858356	0.0663327	257.213	PC ae
PC ae C38:1	(Intercept)	84	42	1.13543	-2.35388	4.63958	1.8125	0.051007	0.735212	0.534644	0.858356	0.0663327	211.252	PC ae
PC ae C42:1	(Intercept)	84	42	1.49519	-1.97799	4.98036	1.80481	0.0412821	0.678031	0.412478	0.858356	0.0663327	346.016	PC ae
PC ae C42:2	(Intercept)	84	42	1.47396	-2.04546	5.0131	1.82863	0.0302102	0.7071	0.425111	0.858356	0.0663327	336.649	PC ae
PC ae C42:3	(Intercept)	84	42	1.52621	-1.96008	5.02595	1.812	0.0410383	0.668695	0.404831	0.858356	0.0663327	360.07	PC ae
PC ae C42:4	(Intercept)	84	42	1.24569	-2.16159	4.6686	1.77153	0.0311136	0.603882	0.486158	0.858356	0.0663327	247.532	PC ae
SM (OH) C22:2	(Intercept)	84	42	-0.85743	-3.58943	1.87481	1.42443	0.0193064	0.0686687	0.550722	0.858356	0.0663327	-57.5749	SM
SM C16:1	(Intercept)	84	42	-1.24577	-4.68296	2.19316	1.78472	0.0415458	0.662873	0.489298	0.858356	0.0663327	-71.228	SM
H1	(Intercept)	84	42	-0.948396	-3.96755	2.07267	1.57231	0.00883563	0.264424	0.54989	0.858356	0.0663327	-61.2638	Sugars
Pro	(Intercept)	84	42	-0.91323	-4.2362	2.40902	1.72851	0.0221141	0.520932	0.600536	0.865289	0.0628391	-59.8774	Aminoacids
Thr	(Intercept)	84	42	-0.925493	-4.22013	2.36751	1.71297	0.0306885	0.489276	0.59219	0.865289	0.0628391	-60.3664	Aminoacids
lysoPC a C17:0	(Intercept)	84	42	-0.979163	-4.42709	2.4833	1.7921	0.0118937	0.630229	0.587907	0.865289	0.0628391	-62.4375	lysoPC
PC ae C40:3	(Intercept)	84	42	0.959424	-2.5024	4.43513	1.79846	0.0577846	0.717031	0.596721	0.865289	0.0628391	161.019	PC ae
C2	(Intercept)	84	42	-0.560963	-3.75591	2.63185	1.66132	0.00320157	0.391544	0.737439	0.878774	0.0561226	-42.9341	Acylcarnitines
C18:1	(Intercept)	84	42	-0.630637	-3.67238	2.40428	1.58	0.0797383	0.411524	0.691988	0.878774	0.0561226	-46.7748	Acylcarnitines
Arg	(Intercept)	84	42	0.545246	-2.92255	4.02833	1.80244	0.00311471	0.632383	0.763874	0.878774	0.0561226	72.5033	Aminoacids
Gln	(Intercept)	84	42	0.695504	-2.62374	3.98877	1.71039	0.135823	0.766811	0.686495	0.878774	0.0561226	100.472	Aminoacids
Lys	(Intercept)	84	42	-0.547455	-3.72314	2.63379	1.6527	0.025918	0.434525	0.742253	0.878774	0.0561226	-42.158	Aminoacids
Phe	(Intercept)	84	42	0.505894	-2.68461	3.70417	1.66053	0.00653552	0.397832	0.76225	0.878774	0.0561226	65.8468	Aminoacids
Ser	(Intercept)	84	42	-0.552701	-4.12463	3.02593	1.85469	0.0231421	0.724051	0.767288	0.878774	0.0561226	-42.4606	Aminoacids
Tyr	(Intercept)	84	42	0.641644	-2.19446	3.48304	1.47818	0.0447305	0.203573	0.666667	0.878774	0.0561226	89.9602	Aminoacids
Val	(Intercept)	84	42	-0.580822	-3.61716	2.45958	1.5812	0.0196405	0.302851	0.715368	0.878774	0.0561226	-44.0562	Aminoacids
Creatinine	(Intercept)	84	42	-0.730038	-4.00662	2.54291	1.7026	0.0238242	0.48697	0.670499	0.878774	0.0561226	-51.8109	Biogenic Amines
Taurine	(Intercept)	84	42	-0.454726	-3.31945	2.41203	1.493	0.0177207	0.165538	0.762323	0.878774	0.0561226	-36.5378	Biogenic Amines
lysoPC a C16:1	(Intercept)	84	42	-0.580673	-3.37417	2.21441	1.45643	0.00335082	0.082202	0.692305	0.878774	0.0561226	-44.0478	lysoPC
lysoPC a C20:3	(Intercept)	84	42	0.708107	-2.27021	3.69331	1.55157	0.00510614	0.225597	0.65067	0.878774	0.0561226	103.015	lysoPC
lysoPC a C26:1	(Intercept)	84	42	0.509503	-2.77072	3.79596	1.70626	0.0513538	0.527683	0.766849	0.878774	0.0561226	66.4463	lysoPC
lysoPC a C28:1	(Intercept)	84	42	0.513934	-2.15415	3.18202	1.37899	0.0319741	0.0319741	0.710367	0.878774	0.0561226	67.1855	lysoPC
PC aa C30:0	(Intercept)	84	42	-0.732716	-4.03099	2.57487	1.71585	0.0355008	0.51995	0.671742	0.878774	0.0561226	-51.9398	PC aa
PC aa C40:4	(Intercept)	84	42	0.698878	-2.43184	3.83882	1.62954	0.0553207	0.428713	0.67039	0.878774	0.0561226	101.149	PC aa
PC aa C40:5	(Intercept)	84	42	-0.741105	-3.75316	2.27599	1.56877	0.0389447	0.310155	0.639289	0.878774	0.0561226	-52.3413	PC aa
PC aa C42:1	(Intercept)	84	42	0.699157	-2.62449	4.02712	1.72829	0.0190489	0.520287	0.688044	0.878774	0.0561226	101.206	PC aa
PC aa C42:5	(Intercept)	84	42	-0.66097	-4.25612	2.95659	1.86711	0.0121533	0.766773	0.725223	0.878774	0.0561226	-48.365	PC aa
PC ae C30:0	(Intercept)	84	42	0.541353	-2.50748	3.59872	1.58855	0.0135752	0.284446	0.735166	0.878774	0.0561226	71.833	PC ae
PC ae C34:2	(Intercept)	84	42	-0.624431	-3.75278	2.51212	1.63003	0.0590999	0.43184	0.703915	0.878774	0.0561226	-46.4434	PC ae
PC ae C36:3	(Intercept)	84	42	-0.625719	-3.49266	2.24645	1.49584	0.0470003	0.222965	0.678216	0.878774	0.0561226	-46.5123	PC ae
PC ae C40:1	(Intercept)	84	42	0.730123	-2.61992	4.08415	1.74237	0.0126928	0.51852	0.677551	0.878774	0.0561226	107.534	PC ae
PC ae C44:4	(Intercept)	84	42	-0.423229	-3.37201	2.53023	1.53689	0.0148473	0.224151	0.78452	0.890896	0.050173	-34.5071	PC ae
Glu	(Intercept)	84	42	0.450332	-3.0883	4.01641	1.83632	0.0933175	0.903396	0.807529	0.894288	0.0485225	56.8832	Aminoacids
His	(Intercept)	84	42	-0.435727	-3.75083	2.88664	1.7243	0.00581103	0.496464	0.801831	0.894288	0.0485225	-35.3206	Aminoacids
PC ae C42:5	(Intercept)	84	42	0.442907	-2.9038	3.79851	1.73973	0.042891	0.600577	0.800378	0.894288	0.0485225	55.7227	PC ae
PC ae C40:2	(Intercept)	84	42	0.4105	-3.08024	3.91585	1.81412	0.0142319	0.657213	0.822163	0.903032	0.0442969	50.7571	PC ae
PC aa C32:1	(Intercept)	84	42	0.36631	-2.92406	3.6604	1.71102	0.0143707	0.494393	0.831592	0.905962	0.0428901	44.2402	PC aa
PC aa C32:2	(Intercept)	84	42	-0.282346	-3.20097	2.63936	1.52077	0.0317632	0.227213	0.853683	0.919768	0.0363217	-24.5987	PC aa
PC ae C40:5	(Intercept)	84	42	-0.313522	-3.66342	3.04081	1.74069	0.0441144	0.609493	0.857993	0.919768	0.0363217	-26.9132	PC ae
PC ae C38:2	(Intercept)	84	42	-0.298298	-3.77661	3.19759	1.80758	0.0196483	0.666292	0.869774	0.924997	0.0338595	-25.792	PC ae
lysoPC a C28:0	(Intercept)	84	42	0.197402	-2.78747	3.18869	1.55524	0.0189797	0.248967	0.899664	0.949252	0.0226187	21.8234	lysoPC
Kynurenine	(Intercept)	84	42	-0.144108	-3.16067	2.87605	1.57126	0.0718362	0.363233	0.92741	0.970882	0.0128336	-13.4206	Biogenic Amines
PC ae C38:3	(Intercept)	84	42	-0.107594	-3.57225	3.36569	1.79985	0.0370171	0.682261	0.952635	0.989559	0.00455822	-10.2008	PC ae
lysoPC a C18:0	(Intercept)	84	42	-0.059838	-3.3817	3.27943	1.72704	0.0444539	0.579289	0.972537	0.997182	0.00122537	-5.80829	lysoPC
PC ae C34:3	(Intercept)	84	42	-0.0402136	-3.51115	3.4267	1.80078	0.0235492	0.663904	0.982299	0.997182	0.00122537	-3.94157	PC ae
PC ae C40:4	(Intercept)	84	42	0.0470194	-3.41483	3.52329	1.79889	0.0396676	0.681552	0.97928	0.997182	0.00122537	4.81424	PC ae
Ala	(Intercept)	84	42	0.00546052	-3.38134	3.39677	1.76115	0.00118158	0.565049	0.997543	0.997543	0.00106853	0.547545	Aminoacids
SM C26:1	(Intercept)	84	42	-0.0192805	-3.01236	2.97293	1.56022	0.00269526	0.226137	0.990208	0.997543	0.00106853	-1.90958	SM
t4-OH-Pro	age	84	42	-0.25232	-0.407829	-0.0965445	0.0809842	0.323234	0.525551	0.00344671	0.461859	0.33549	-22.3004	Biogenic Amines
Asn	age	84	42	0.208441	0.0132793	0.403606	0.101502	0.0959912	0.518605	0.0470136	0.625369	0.203864	23.1756	Aminoacids
lysoPC a C18:2	age	84	42	0.186307	0.00428466	0.368262	0.0947426	0.0621085	0.314553	0.0564094	0.625369	0.203864	20.4792	lysoPC
lysoPC a C20:4	age	84	42	0.258097	0.0651074	0.450968	0.100222	0.143272	0.617571	0.0139051	0.625369	0.203864	29.4465	lysoPC
lysoPC a C24:0	age	84	42	-0.173541	-0.355784	0.00827615	0.0946821	0.0799778	0.344805	0.0744793	0.625369	0.203864	-15.9317	lysoPC
PC aa C36:4	age	84	42	0.255476	0.0535813	0.457894	0.10492	0.108809	0.665518	0.0195431	0.625369	0.203864	29.1077	PC aa
PC aa C36:5	age	84	42	0.198879	0.0193495	0.378166	0.0933622	0.101616	0.364153	0.0395313	0.625369	0.203864	22.0035	PC aa
PC aa C38:4	age	84	42	0.174663	0.00174569	0.347538	0.0900789	0.0654896	0.210026	0.0597906	0.625369	0.203864	19.0844	PC aa
PC aa C38:5	age	84	42	0.191489	0.0186543	0.364274	0.0900286	0.072756	0.22373	0.0398268	0.625369	0.203864	21.1051	PC aa
PC ae C38:0	age	84	42	0.186515	-0.00210061	0.374964	0.098049	0.0914178	0.456402	0.0645342	0.625369	0.203864	20.5042	PC ae
PC ae C38:4	age	84	42	0.176967	-0.00155225	0.355246	0.0928883	0.0740448	0.288732	0.0642604	0.625369	0.203864	19.3591	PC ae
PC ae C38:5	age	84	42	0.198623	0.019992	0.377253	0.093021	0.0678949	0.28343	0.0391002	0.625369	0.203864	21.9722	PC ae
PC ae C38:6	age	84	42	0.201156	-0.0109357	0.412728	0.10986	0.0721782	0.743571	0.0746709	0.625369	0.203864	22.2816	PC ae
PC ae C40:6	age	84	42	0.179652	-0.00749232	0.366681	0.0973496	0.058634	0.371375	0.0725812	0.625369	0.203864	19.6801	PC ae
PC ae C44:5	age	84	42	0.193865	-0.00833299	0.395919	0.105006	0.066458	0.613423	0.0726472	0.625369	0.203864	21.3933	PC ae
SM C22:3	age	84	42	0.244905	0.0551063	0.434757	0.0987122	0.0955116	0.478915	0.0175141	0.625369	0.203864	27.75	SM
PC ae C36:5	age	84	42	0.172508	-0.01552	0.360718	0.0978823	0.0492561	0.363677	0.0858494	0.641948	0.1925	18.8281	PC ae
SM (OH) C22:1	age	84	42	0.15321	-0.0138295	0.320101	0.0870235	0.0590522	0.126603	0.0862318	0.641948	0.1925	16.557	SM
SM (OH) C24:1	age	84	42	0.152781	-0.0165624	0.321937	0.0881978	0.0518236	0.13838	0.0912262	0.643385	0.191529	16.5069	SM
SM C24:1	age	84	42	0.146214	-0.0183059	0.310617	0.0859828	0.0354961	0.0570749	0.0970545	0.650265	0.18691	15.7444	SM
Cit	age	84	42	0.144409	-0.0386434	0.327205	0.0952033	0.0528703	0.308586	0.137387	0.674337	0.171123	15.5356	Aminoacids
PC aa C24:0	age	84	42	-0.160678	-0.366852	0.045122	0.106917	0.0990073	0.677739	0.140906	0.674337	0.171123	-14.8434	PC aa
PC aa C26:0	age	84	42	0.139297	-0.0376542	0.316008	0.0920839	0.0428778	0.211772	0.138447	0.674337	0.171123	14.9466	PC aa
PC aa C36:3	age	84	42	0.148499	-0.0236241	0.320538	0.0896681	0.0499294	0.168989	0.105767	0.674337	0.171123	16.0092	PC aa
PC aa C36:6	age	84	42	0.143048	-0.0364284	0.322307	0.0933753	0.0668804	0.292223	0.133622	0.674337	0.171123	15.3786	PC aa
PC ae C36:4	age	84	42	0.175723	-0.0353314	0.386014	0.109321	0.0757725	0.668179	0.116221	0.674337	0.171123	19.2108	PC ae
PC ae C44:3	age	84	42	-0.159721	-0.348702	0.0289724	0.0982425	0.0437324	0.361005	0.112086	0.674337	0.171123	-14.7618	PC ae
PC ae C44:6	age	84	42	0.143805	-0.0345213	0.321697	0.0927862	0.0353068	0.219824	0.129871	0.674337	0.171123	15.4659	PC ae
PC aa C34:3	age	84	42	0.133654	-0.0448945	0.312103	0.0929606	0.0542177	0.253162	0.158512	0.685181	0.164195	14.2998	PC aa
PC aa C38:6	age	84	42	0.138934	-0.0459184	0.323893	0.0962597	0.0402348	0.311324	0.156987	0.685181	0.164195	14.9049	PC aa
SM C24:0	age	84	42	0.129354	-0.0418629	0.300394	0.0891723	0.0456177	0.147491	0.154975	0.685181	0.164195	13.8093	SM
PC aa C34:1	age	84	42	0.134454	-0.0557247	0.324598	0.0989506	0.033165	0.359121	0.182021	0.744503	0.128133	14.3912	PC aa
SM (OH) C14:1	age	84	42	0.146366	-0.0621686	0.354166	0.108005	0.115755	0.70554	0.183348	0.744503	0.128133	15.762	SM
C0	age	84	42	0.13801	-0.0748188	0.350099	0.110209	0.0348913	0.668984	0.217899	0.775297	0.110532	14.7987	Acylcarnitines
lysoPC a C18:1	age	84	42	0.132588	-0.0748875	0.33968	0.107616	0.0495671	0.625806	0.225267	0.775297	0.110532	14.1779	lysoPC
PC aa C40:1	age	84	42	-0.137727	-0.354349	0.0776125	0.111882	0.0325371	0.696037	0.225646	0.775297	0.110532	-12.8664	PC aa
SM C16:0	age	84	42	0.133461	-0.0720733	0.338658	0.106674	0.0568904	0.590198	0.218413	0.775297	0.110532	14.2777	SM
SM C18:0	age	84	42	0.131854	-0.0726387	0.336959	0.106354	0.0280319	0.538876	0.222486	0.775297	0.110532	14.0941	SM
SM C26:0	age	84	42	0.117751	-0.0610796	0.296439	0.0931118	0.0237951	0.197428	0.213555	0.775297	0.110532	12.4964	SM
PC aa C36:2	age	84	42	0.111256	-0.0663953	0.288831	0.0925212	0.0334567	0.20368	0.236449	0.792105	0.101217	11.7681	PC aa
Orn	age	84	42	0.124623	-0.0791271	0.328162	0.105836	0.0365316	0.542909	0.246268	0.804877	0.0942707	13.2721	Aminoacids
PC aa C34:4	age	84	42	0.115754	-0.0776944	0.308861	0.100504	0.057342	0.435466	0.256486	0.818312	0.0870809	12.272	PC aa
C14:1	age	84	42	0.114286	-0.0930731	0.321538	0.107657	0.0450323	0.614064	0.294924	0.830772	0.080518	12.1072	Acylcarnitines
Gly	age	84	42	0.0670672	-0.136126	0.270304	0.105676	0.0268237	0.48722	0.529475	0.830772	0.080518	6.93674	Aminoacids
Ile	age	84	42	0.0709489	-0.126559	0.268461	0.102688	0.104317	0.57028	0.493891	0.830772	0.080518	7.35264	Aminoacids
Leu	age	84	42	0.0609312	-0.125289	0.246936	0.0968792	0.0441463	0.331084	0.53313	0.830772	0.080518	6.28258	Aminoacids
Met	age	84	42	0.0866988	-0.131126	0.304796	0.113083	0.0169029	0.708985	0.447845	0.830772	0.080518	9.05681	Aminoacids
ADMA	age	84	42	-0.0701602	-0.234722	0.0944015	0.0850533	0.0343833	0.0343833	0.411883	0.830772	0.080518	-6.77555	Biogenic Amines
lysoPC a C16:0	age	84	42	0.0711635	-0.142811	0.284177	0.110682	0.0353299	0.687823	0.523992	0.830772	0.080518	7.37568	lysoPC
lysoPC a C26:0	age	84	42	-0.0596985	-0.225241	0.106978	0.0869936	0.0176694	0.0429552	0.496751	0.830772	0.080518	-5.79515	lysoPC
PC aa C28:1	age	84	42	0.0912285	-0.0860331	0.268052	0.0921551	0.0896563	0.291118	0.328524	0.830772	0.080518	9.55193	PC aa
PC aa C30:2	age	84	42	-0.083032	-0.247715	0.0816514	0.0851162	0.033005	0.033005	0.332246	0.830772	0.080518	-7.96783	PC aa
PC aa C32:0	age	84	42	0.0999548	-0.109473	0.309764	0.108851	0.0174614	0.587705	0.364094	0.830772	0.080518	10.5121	PC aa
PC aa C32:3	age	84	42	-0.0646691	-0.231642	0.102304	0.0862995	0.00690398	0.00690398	0.45584	0.830772	0.080518	-6.26224	PC aa
PC aa C34:2	age	84	42	0.109079	-0.083214	0.301518	0.10003	0.0706339	0.462463	0.282195	0.830772	0.080518	11.525	PC aa
PC aa C36:0	age	84	42	-0.0868016	-0.302665	0.129118	0.11205	0.0120762	0.672272	0.443173	0.830772	0.080518	-8.3141	PC aa
PC aa C36:1	age	84	42	0.0943415	-0.0850399	0.273566	0.0933754	0.0374859	0.231841	0.318577	0.830772	0.080518	9.8935	PC aa
PC aa C38:1	age	84	42	-0.113246	-0.318485	0.0912655	0.106364	0.0226643	0.530452	0.293548	0.830772	0.080518	-10.7069	PC aa
PC aa C38:3	age	84	42	0.0855378	-0.089964	0.260844	0.0913705	0.0394615	0.184899	0.354997	0.830772	0.080518	8.93027	PC aa
PC aa C40:2	age	84	42	-0.0944632	-0.316839	0.126879	0.114924	0.038211	0.79784	0.416034	0.830772	0.080518	-9.01388	PC aa
PC aa C40:3	age	84	42	-0.080221	-0.30827	0.14644	0.117642	0.0232342	0.863533	0.499245	0.830772	0.080518	-7.70876	PC aa
PC aa C40:6	age	84	42	0.0914528	-0.109049	0.291831	0.104189	0.0281881	0.501207	0.385474	0.830772	0.080518	9.5765	PC aa
PC aa C42:2	age	84	42	-0.0993867	-0.315221	0.115405	0.111611	0.0394311	0.689623	0.378654	0.830772	0.080518	-9.46074	PC aa
PC aa C42:4	age	84	42	-0.102423	-0.327268	0.121441	0.116187	0.0377926	0.843648	0.383332	0.830772	0.080518	-9.73524	PC aa
PC aa C42:6	age	84	42	-0.123479	-0.342672	0.0943357	0.113155	0.0352134	0.723195	0.281841	0.830772	0.080518	-11.616	PC aa
PC ae C30:1	age	84	42	0.056297	-0.109751	0.222345	0.0858213	0.017489	0.017489	0.51372	0.830772	0.080518	5.79119	PC ae
PC ae C30:2	age	84	42	-0.0984387	-0.2959	0.0986041	0.10255	0.0262667	0.427679	0.343056	0.830772	0.080518	-9.37488	PC ae
PC ae C32:1	age	84	42	0.0811672	-0.124715	0.286853	0.106955	0.0163469	0.533378	0.452593	0.830772	0.080518	8.45522	PC ae
PC ae C32:2	age	84	42	-0.0739073	-0.277806	0.129862	0.105966	0.023522	0.498501	0.489714	0.830772	0.080518	-7.12422	PC ae
PC ae C34:0	age	84	42	0.0671687	-0.119386	0.253327	0.0969794	0.0291802	0.295818	0.492744	0.830772	0.080518	6.94759	PC ae
PC ae C34:1	age	84	42	0.0941625	-0.0922781	0.280361	0.0970373	0.0285426	0.308898	0.33816	0.830772	0.080518	9.87383	PC ae
PC ae C36:0	age	84	42	0.0878163	-0.117568	0.292882	0.106607	0.0288398	0.55423	0.415077	0.830772	0.080518	9.17875	PC ae
PC ae C36:1	age	84	42	-0.0838552	-0.309395	0.140473	0.116479	0.0208247	0.800714	0.475821	0.830772	0.080518	-8.04356	PC ae
PC ae C36:2	age	84	42	0.100375	-0.0903908	0.290986	0.0992277	0.0214217	0.341058	0.318001	0.830772	0.080518	10.5586	PC ae
PC ae C38:1	age	84	42	-0.0799373	-0.296249	0.135439	0.111877	0.051007	0.735212	0.47913	0.830772	0.080518	-7.68257	PC ae
PC ae C40:3	age	84	42	-0.0701305	-0.284705	0.143551	0.111013	0.0577846	0.717031	0.531225	0.830772	0.080518	-6.77278	PC ae
PC ae C42:1	age	84	42	-0.100626	-0.315823	0.113758	0.111408	0.0412821	0.678031	0.371969	0.830772	0.080518	-9.57286	PC ae
PC ae C42:2	age	84	42	-0.0974091	-0.31594	0.119836	0.112875	0.0302102	0.7071	0.393426	0.830772	0.080518	-9.28152	PC ae
PC ae C42:3	age	84	42	-0.101962	-0.318091	0.113234	0.111853	0.0410383	0.668695	0.367655	0.830772	0.080518	-9.69365	PC ae
PC ae C42:4	age	84	42	-0.0841892	-0.295575	0.126156	0.10936	0.0311136	0.603882	0.446067	0.830772	0.080518	-8.07427	PC ae
SM (OH) C16:1	age	84	42	0.107884	-0.107062	0.323326	0.111636	0.048715	0.715029	0.339799	0.830772	0.080518	11.3918	SM
SM (OH) C22:2	age	84	42	0.0579681	-0.110756	0.22669	0.0879666	0.0193064	0.0686687	0.513809	0.830772	0.080518	5.96812	SM
SM C16:1	age	84	42	0.0788344	-0.133472	0.290989	0.11017	0.0415458	0.662873	0.478503	0.830772	0.080518	8.20251	SM
SM C18:1	age	84	42	0.0999933	-0.105806	0.306411	0.107026	0.0169882	0.534878	0.355888	0.830772	0.080518	10.5164	SM
SM C20:2	age	84	42	0.0884077	-0.0707397	0.247555	0.082255	0.0948337	0.0948337	0.285695	0.830772	0.080518	9.24334	SM
H1	age	84	42	0.0610438	-0.125508	0.247464	0.0970862	0.00883563	0.264424	0.533182	0.830772	0.080518	6.29455	Sugars
Asp	age	84	42	-0.0711581	-0.295416	0.15255	0.116079	0.0234801	0.815249	0.54337	0.836915	0.0773185	-6.86854	Aminoacids
Thr	age	84	42	0.0605731	-0.142677	0.264064	0.105755	0.0306885	0.489276	0.570213	0.844895	0.0731975	6.24452	Aminoacids
lysoPC a C17:0	age	84	42	0.0627544	-0.150971	0.275597	0.110627	0.0118937	0.630229	0.573772	0.844895	0.0731975	6.47653	lysoPC
PC aa C38:0	age	84	42	0.0574603	-0.134651	0.249455	0.0999202	0.0239028	0.368145	0.568554	0.844895	0.0731975	5.91432	PC aa
PC aa C42:0	age	84	42	0.055367	-0.124106	0.234663	0.0934457	0.00610818	0.170651	0.556971	0.844895	0.0731975	5.69284	PC aa
C2	age	84	42	0.0335692	-0.163545	0.230858	0.102573	0.00320157	0.391544	0.745219	0.864543	0.0632136	3.4139	Acylcarnitines
C18:1	age	84	42	0.0325295	-0.154857	0.220385	0.0975541	0.0797383	0.411524	0.740593	0.864543	0.0632136	3.30643	Acylcarnitines
Arg	age	84	42	-0.0339269	-0.248893	0.180141	0.111265	0.00311471	0.632383	0.762046	0.864543	0.0632136	-3.33578	Aminoacids
Glu	age	84	42	-0.0399438	-0.259994	0.178437	0.113326	0.0933175	0.903396	0.726338	0.864543	0.0632136	-3.91566	Aminoacids
Lys	age	84	42	0.0363103	-0.160042	0.232393	0.102039	0.025918	0.434525	0.723894	0.864543	0.0632136	3.69775	Aminoacids
Phe	age	84	42	-0.0304872	-0.227938	0.1665	0.102524	0.00653552	0.397832	0.767765	0.864543	0.0632136	-3.00272	Aminoacids
Pro	age	84	42	0.0535133	-0.151496	0.258797	0.106712	0.0221141	0.520932	0.61911	0.864543	0.0632136	5.49711	Aminoacids
Ser	age	84	42	0.0410107	-0.179829	0.261515	0.114482	0.0231421	0.724051	0.722107	0.864543	0.0632136	4.18632	Aminoacids
Trp	age	84	42	0.0505325	-0.14486	0.245567	0.101492	0.0360489	0.430816	0.621352	0.864543	0.0632136	5.18311	Aminoacids
Tyr	age	84	42	-0.0470157	-0.222414	0.128108	0.0912793	0.0447305	0.203573	0.609456	0.864543	0.0632136	-4.59276	Aminoacids
Val	age	84	42	0.0299118	-0.157802	0.217397	0.0976331	0.0196405	0.302851	0.760958	0.864543	0.0632136	3.03636	Aminoacids
Creatinine	age	84	42	0.0426013	-0.159432	0.244967	0.105115	0.0238242	0.48697	0.687534	0.864543	0.0632136	4.35218	Biogenic Amines
Taurine	age	84	42	0.0324614	-0.144582	0.209359	0.0921952	0.0177207	0.165538	0.726675	0.864543	0.0632136	3.2994	Biogenic Amines
lysoPC a C16:1	age	84	42	0.0357527	-0.136857	0.208264	0.0899409	0.00335082	0.082202	0.693168	0.864543	0.0632136	3.63995	lysoPC
lysoPC a C20:3	age	84	42	-0.0418164	-0.226194	0.142102	0.0958076	0.00510614	0.225597	0.664928	0.864543	0.0632136	-4.09541	lysoPC
lysoPC a C26:1	age	84	42	-0.0422949	-0.245265	0.160197	0.105338	0.0513538	0.527683	0.690265	0.864543	0.0632136	-4.1413	lysoPC
lysoPC a C28:1	age	84	42	-0.0373248	-0.202099	0.127449	0.0851632	0.0319741	0.0319741	0.662369	0.864543	0.0632136	-3.66369	lysoPC
PC aa C30:0	age	84	42	0.0441725	-0.160111	0.247792	0.105931	0.0355008	0.51995	0.679	0.864543	0.0632136	4.51626	PC aa
PC aa C40:4	age	84	42	-0.0541209	-0.248045	0.139181	0.10061	0.0553207	0.428713	0.593706	0.864543	0.0632136	-5.26825	PC aa
PC aa C40:5	age	84	42	0.0394198	-0.146915	0.225403	0.096866	0.0389447	0.310155	0.686285	0.864543	0.0632136	4.02071	PC aa
PC aa C42:1	age	84	42	-0.049383	-0.254886	0.155786	0.106698	0.0190489	0.520287	0.646074	0.864543	0.0632136	-4.81835	PC aa
PC aa C42:5	age	84	42	0.0362612	-0.187047	0.258165	0.115243	0.0121533	0.766773	0.754688	0.864543	0.0632136	3.69266	PC aa
PC ae C30:0	age	84	42	-0.0378804	-0.226803	0.150411	0.0980878	0.0135752	0.284446	0.701534	0.864543	0.0632136	-3.71719	PC ae
PC ae C34:2	age	84	42	0.0436488	-0.150206	0.236808	0.10064	0.0590999	0.43184	0.667084	0.864543	0.0632136	4.46155	PC ae
PC ae C36:3	age	84	42	0.0448138	-0.132721	0.221885	0.0923685	0.0470003	0.222965	0.630506	0.864543	0.0632136	4.58331	PC ae
PC ae C40:1	age	84	42	-0.049454	-0.256608	0.157327	0.107567	0.0126928	0.51852	0.648318	0.864543	0.0632136	-4.82511	PC ae
PC ae C42:5	age	84	42	-0.0357744	-0.242932	0.170825	0.107398	0.042891	0.600577	0.740835	0.864543	0.0632136	-3.5142	PC ae
PC ae C44:4	age	84	42	0.0308263	-0.151635	0.21292	0.094902	0.0148473	0.224151	0.7471	0.864543	0.0632136	3.13063	PC ae
Gln	age	84	42	-0.0275765	-0.230845	0.17725	0.105573	0.135823	0.766811	0.795303	0.874662	0.0581599	-2.71997	Aminoacids
His	age	84	42	0.0276637	-0.177416	0.232334	0.106453	0.00581103	0.496464	0.796334	0.874662	0.0581599	2.80499	Aminoacids
PC ae C40:2	age	84	42	-0.030893	-0.24732	0.184585	0.111984	0.0142319	0.657213	0.7841	0.874662	0.0581599	-3.04207	PC ae
PC aa C32:1	age	84	42	-0.0258581	-0.229229	0.177278	0.105634	0.0143707	0.494393	0.807899	0.880151	0.055443	-2.55266	PC aa
lysoPC a C28:0	age	84	42	-0.0151709	-0.19996	0.169156	0.0960336	0.0189797	0.248967	0.875308	0.939079	0.0272978	-1.50564	lysoPC
PC aa C32:2	age	84	42	0.01475	-0.165697	0.194971	0.0939069	0.0317632	0.227213	0.876007	0.939079	0.0272978	1.48593	PC aa
PC ae C38:2	age	84	42	0.012063	-0.203776	0.226776	0.11158	0.0196483	0.666292	0.91446	0.964863	0.0155343	1.21361	PC ae
PC ae C40:4	age	84	42	-0.0125452	-0.227166	0.201146	0.111042	0.0396676	0.681552	0.910626	0.964863	0.0155343	-1.24669	PC ae
PC ae C40:5	age	84	42	0.00986126	-0.197202	0.21666	0.107457	0.0441144	0.609493	0.927349	0.970818	0.0128622	0.991004	PC ae
lysoPC a C18:0	age	84	42	-0.00647632	-0.212639	0.198599	0.106617	0.0444539	0.579289	0.951873	0.981161	0.00825973	-0.64554	lysoPC
PC ae C34:3	age	84	42	0.00739612	-0.206653	0.22159	0.11116	0.0235492	0.663904	0.947295	0.981161	0.00825973	0.742354	PC ae
Kynurenine	age	84	42	-0.0040124	-0.190578	0.18223	0.0970178	0.0718362	0.363233	0.967229	0.989379	0.00463733	-0.400436	Biogenic Amines
Ala	age	84	42	-0.00197883	-0.211234	0.207162	0.108722	0.00118158	0.565049	0.985575	0.992986	0.00305695	-0.197687	Aminoacids
PC ae C38:3	age	84	42	-0.00258442	-0.217008	0.211273	0.111101	0.0370171	0.682261	0.981559	0.992986	0.00305695	-0.258108	PC ae
SM C26:1	age	84	42	-0.000850952	-0.185695	0.183898	0.0963416	0.00269526	0.226137	0.993001	0.993001	0.00305023	-0.085059	SM
PC aa C24:0	metabolic_syndromeYES	84	42	0.500346	0.0498981	0.938709	0.22676	0.0990073	0.677739	0.0308218	0.684461	0.164651	64.9292	PC aa
SM (OH) C14:1	metabolic_syndromeYES	84	42	0.453672	-0.0148247	0.881163	0.221791	0.115755	0.70554	0.0449304	0.684461	0.164651	57.4082	SM
PC aa C28:1	metabolic_syndromeYES	84	42	0.548824	-0.0115029	1.07696	0.27325	0.0896563	0.291118	0.0479696	0.684461	0.164651	73.1216	PC aa
Kynurenine	metabolic_syndromeYES	84	42	0.528863	-0.0324199	1.05587	0.273072	0.0718362	0.363233	0.056324	0.684461	0.164651	69.7002	Biogenic Amines
Tyr	metabolic_syndromeYES	84	42	0.52568	-0.00845212	1.07853	0.278221	0.0447305	0.203573	0.0624928	0.684461	0.164651	69.1609	Aminoacids
PC ae C36:4	metabolic_syndromeYES	84	42	0.432033	-0.0559375	0.879546	0.232253	0.0757725	0.668179	0.0673367	0.684461	0.164651	54.0386	PC ae
PC aa C36:5	metabolic_syndromeYES	84	42	0.473497	-0.0405199	0.990535	0.266199	0.101616	0.364153	0.0790873	0.684461	0.164651	60.5599	PC aa
PC aa C40:4	metabolic_syndromeYES	84	42	0.477005	-0.0565108	0.99316	0.26858	0.0553207	0.428713	0.0796193	0.684461	0.164651	61.1242	PC aa
PC aa C40:5	metabolic_syndromeYES	84	42	0.493203	-0.0543624	1.02675	0.277799	0.0389447	0.310155	0.0796376	0.684461	0.164651	63.7553	PC aa
lysoPC a C26:1	metabolic_syndromeYES	84	42	0.452475	-0.0742217	0.949841	0.258673	0.0513538	0.527683	0.0843961	0.684461	0.164651	57.2198	lysoPC
PC ae C42:3	metabolic_syndromeYES	84	42	0.391124	-0.0893516	0.840455	0.233547	0.0410383	0.668695	0.0987922	0.684461	0.164651	47.8641	PC ae
lysoPC a C28:1	metabolic_syndromeYES	84	42	0.448263	-0.091282	0.987809	0.278863	0.0319741	0.0319741	0.111891	0.684461	0.164651	56.5591	lysoPC
PC aa C34:4	metabolic_syndromeYES	84	42	0.42222	-0.108722	0.935726	0.267189	0.057342	0.435466	0.118101	0.684461	0.164651	52.5344	PC aa
PC ae C38:0	metabolic_syndromeYES	84	42	0.410607	-0.0950375	0.916343	0.260556	0.0914178	0.456402	0.119098	0.684461	0.164651	50.7732	PC ae
Ser	metabolic_syndromeYES	84	42	-0.332535	-0.75263	0.11191	0.218093	0.0231421	0.724051	0.132507	0.684461	0.164651	-28.2896	Aminoacids
lysoPC a C18:0	metabolic_syndromeYES	84	42	0.375543	-0.110074	0.857167	0.248081	0.0444539	0.579289	0.1345	0.684461	0.164651	45.5782	lysoPC
Thr	metabolic_syndromeYES	84	42	-0.400854	-0.915541	0.15925	0.26615	0.0306885	0.489276	0.136225	0.684461	0.164651	-33.0252	Aminoacids
PC aa C38:3	metabolic_syndromeYES	84	42	0.42195	-0.127018	0.960251	0.280479	0.0394615	0.184899	0.136469	0.684461	0.164651	52.4933	PC aa
PC aa C32:2	metabolic_syndromeYES	84	42	0.419601	-0.133126	0.959432	0.281243	0.0317632	0.227213	0.13966	0.684461	0.164651	52.1355	PC aa
PC aa C30:0	metabolic_syndromeYES	84	42	0.387198	-0.140969	0.887215	0.26009	0.0355008	0.51995	0.140809	0.684461	0.164651	47.2848	PC aa
Asn	metabolic_syndromeYES	84	42	-0.372118	-0.868202	0.166803	0.256617	0.0959912	0.518605	0.151177	0.684461	0.164651	-31.0727	Aminoacids
PC aa C36:6	metabolic_syndromeYES	84	42	0.395556	-0.133649	0.925989	0.27392	0.0668804	0.292223	0.15263	0.684461	0.164651	48.5209	PC aa
PC ae C40:4	metabolic_syndromeYES	84	42	0.325716	-0.126367	0.766136	0.227592	0.0396676	0.681552	0.157219	0.684461	0.164651	38.5022	PC ae
PC aa C30:2	metabolic_syndromeYES	84	42	0.389512	-0.149736	0.92876	0.278709	0.033005	0.033005	0.166109	0.684461	0.164651	47.626	PC aa
PC aa C34:3	metabolic_syndromeYES	84	42	0.381091	-0.158183	0.914582	0.277206	0.0542177	0.253162	0.173056	0.684461	0.164651	46.388	PC aa
Gly	metabolic_syndromeYES	84	42	-0.364726	-0.877814	0.188932	0.265956	0.0268237	0.48722	0.174332	0.684461	0.164651	-30.5613	Aminoacids
PC ae C40:3	metabolic_syndromeYES	84	42	0.293014	-0.138929	0.714484	0.217498	0.0577846	0.717031	0.182792	0.684461	0.164651	34.0462	PC ae
PC ae C42:1	metabolic_syndromeYES	84	42	0.308131	-0.15621	0.750474	0.229657	0.0412821	0.678031	0.184391	0.684461	0.164651	36.0879	PC ae
PC aa C42:2	metabolic_syndromeYES	84	42	0.303207	-0.147165	0.740368	0.226082	0.0394311	0.689623	0.184627	0.684461	0.164651	35.4194	PC aa
ADMA	metabolic_syndromeYES	84	42	0.360316	-0.178533	0.899166	0.278503	0.0343833	0.0343833	0.199471	0.684461	0.164651	43.3783	Biogenic Amines
PC ae C38:3	metabolic_syndromeYES	84	42	0.292035	-0.158156	0.73219	0.227198	0.0370171	0.682261	0.203265	0.684461	0.164651	33.9149	PC ae
Gln	metabolic_syndromeYES	84	42	-0.248916	-0.644197	0.131672	0.196931	0.135823	0.766811	0.211125	0.684461	0.164651	-22.0355	Aminoacids
PC aa C34:2	metabolic_syndromeYES	84	42	0.323919	-0.184476	0.833096	0.262023	0.0706339	0.462463	0.220112	0.684461	0.164651	38.2535	PC aa
SM (OH) C22:1	metabolic_syndromeYES	84	42	0.341143	-0.199536	0.872051	0.276802	0.0590522	0.126603	0.22153	0.684461	0.164651	40.6554	SM
PC ae C32:2	metabolic_syndromeYES	84	42	0.323498	-0.213439	0.830624	0.263744	0.023522	0.498501	0.223836	0.684461	0.164651	38.1953	PC ae
lysoPC a C28:0	metabolic_syndromeYES	84	42	0.341902	-0.224882	0.885286	0.282785	0.0189797	0.248967	0.230206	0.684461	0.164651	40.7622	lysoPC
PC ae C42:4	metabolic_syndromeYES	84	42	0.292443	-0.204572	0.766238	0.246248	0.0311136	0.603882	0.239049	0.684461	0.164651	33.9696	PC ae
SM C24:0	metabolic_syndromeYES	84	42	0.331161	-0.217346	0.867027	0.279377	0.0456177	0.147491	0.239474	0.684461	0.164651	39.2584	SM
SM C16:1	metabolic_syndromeYES	84	42	0.274823	-0.187055	0.722809	0.231904	0.0415458	0.662873	0.240251	0.684461	0.164651	31.6298	SM
SM C16:0	metabolic_syndromeYES	84	42	0.290748	-0.209965	0.765296	0.246774	0.0568904	0.590198	0.242666	0.684461	0.164651	33.7427	SM
Trp	metabolic_syndromeYES	84	42	0.315525	-0.205721	0.835569	0.268202	0.0360489	0.430816	0.243005	0.684461	0.164651	37.0978	Aminoacids
PC ae C38:1	metabolic_syndromeYES	84	42	0.249097	-0.169013	0.661704	0.211925	0.051007	0.735212	0.244413	0.684461	0.164651	28.2866	PC ae
PC aa C40:6	metabolic_syndromeYES	84	42	0.303865	-0.194792	0.820946	0.259251	0.0281881	0.501207	0.244877	0.684461	0.164651	35.5086	PC aa
Taurine	metabolic_syndromeYES	84	42	-0.33039	-0.881955	0.213529	0.283134	0.0177207	0.165538	0.246761	0.684461	0.164651	-28.1357	Biogenic Amines
PC aa C32:1	metabolic_syndromeYES	84	42	0.299405	-0.212584	0.809663	0.262784	0.0143707	0.494393	0.258182	0.684461	0.164651	34.9056	PC aa
PC aa C38:0	metabolic_syndromeYES	84	42	0.311605	-0.218765	0.845968	0.274502	0.0239028	0.368145	0.259731	0.684461	0.164651	36.5615	PC aa
PC aa C36:1	metabolic_syndromeYES	84	42	0.313945	-0.226445	0.854458	0.279643	0.0374859	0.231841	0.264951	0.684461	0.164651	36.8814	PC aa
Val	metabolic_syndromeYES	84	42	0.305175	-0.231927	0.849546	0.27892	0.0196405	0.302851	0.277183	0.684461	0.164651	35.6863	Aminoacids
C14:1	metabolic_syndromeYES	84	42	0.26121	-0.209936	0.731026	0.241167	0.0450323	0.614064	0.282521	0.684461	0.164651	29.85	Acylcarnitines
SM (OH) C22:2	metabolic_syndromeYES	84	42	-0.300724	-0.842967	0.246505	0.282318	0.0193064	0.0686687	0.290139	0.684461	0.164651	-25.9718	SM
PC ae C36:1	metabolic_syndromeYES	84	42	0.20317	-0.177237	0.573369	0.190608	0.0208247	0.800714	0.291096	0.684461	0.164651	22.528	PC ae
PC aa C40:2	metabolic_syndromeYES	84	42	0.203164	-0.174818	0.575494	0.190919	0.038211	0.79784	0.291843	0.684461	0.164651	22.5274	PC aa
PC aa C36:2	metabolic_syndromeYES	84	42	0.29242	-0.24872	0.835788	0.280665	0.0334567	0.20368	0.300628	0.684461	0.164651	33.9666	PC aa
t4-OH-Pro	metabolic_syndromeYES	84	42	-0.237492	-0.679498	0.214806	0.229997	0.323234	0.525551	0.304914	0.684461	0.164651	-21.1397	Biogenic Amines
Ile	metabolic_syndromeYES	84	42	-0.25589	-0.736876	0.274539	0.248123	0.104317	0.57028	0.305813	0.684461	0.164651	-22.5773	Aminoacids
PC aa C42:4	metabolic_syndromeYES	84	42	0.176015	-0.161335	0.51159	0.171038	0.0377926	0.843648	0.308156	0.684461	0.164651	19.2455	PC aa
PC ae C38:4	metabolic_syndromeYES	84	42	0.280045	-0.265088	0.805909	0.273899	0.0740448	0.288732	0.309658	0.684461	0.164651	32.3189	PC ae
SM (OH) C24:1	metabolic_syndromeYES	84	42	0.284419	-0.261551	0.817989	0.278203	0.0518236	0.13838	0.309794	0.684461	0.164651	32.899	SM
PC aa C36:3	metabolic_syndromeYES	84	42	0.284564	-0.254826	0.820905	0.278598	0.0499294	0.168989	0.310196	0.684461	0.164651	32.9182	PC aa
lysoPC a C26:0	metabolic_syndromeYES	84	42	0.287635	-0.266131	0.821704	0.281992	0.0176694	0.0429552	0.31098	0.684461	0.164651	33.327	lysoPC
PC ae C40:2	metabolic_syndromeYES	84	42	0.236907	-0.230208	0.689976	0.234508	0.0142319	0.657213	0.316101	0.684461	0.164651	26.7323	PC ae
PC ae C30:1	metabolic_syndromeYES	84	42	0.280142	-0.263573	0.823856	0.281018	0.017489	0.017489	0.321827	0.684461	0.164651	32.3317	PC ae
PC aa C38:5	metabolic_syndromeYES	84	42	0.266189	-0.264368	0.797315	0.274866	0.072756	0.22373	0.335777	0.684461	0.164651	30.4982	PC aa
PC ae C30:0	metabolic_syndromeYES	84	42	0.273519	-0.308968	0.81973	0.282526	0.0135752	0.284446	0.335903	0.684461	0.164651	31.4583	PC ae
PC aa C42:6	metabolic_syndromeYES	84	42	0.209475	-0.225396	0.629066	0.217105	0.0352134	0.723195	0.33841	0.684461	0.164651	23.3031	PC aa
PC aa C26:0	metabolic_syndromeYES	84	42	0.268178	-0.273213	0.806216	0.279292	0.0428778	0.211772	0.339867	0.684461	0.164651	30.758	PC aa
PC aa C38:4	metabolic_syndromeYES	84	42	0.263808	-0.269522	0.796726	0.276089	0.0654896	0.210026	0.34223	0.684461	0.164651	30.1878	PC aa
PC ae C40:5	metabolic_syndromeYES	84	42	0.224215	-0.246256	0.697489	0.24188	0.0441144	0.609493	0.357152	0.7038	0.152551	25.134	PC ae
PC ae C40:1	metabolic_syndromeYES	84	42	0.235455	-0.309831	0.740162	0.261771	0.0126928	0.51852	0.371343	0.71745	0.144209	26.5485	PC ae
PC ae C44:5	metabolic_syndromeYES	84	42	-0.212262	-0.709719	0.245999	0.23779	0.066458	0.613423	0.375137	0.71745	0.144209	-19.1247	PC ae
Glu	metabolic_syndromeYES	84	42	0.119425	-0.146081	0.394173	0.136532	0.0933175	0.903396	0.386066	0.71745	0.144209	12.6849	Aminoacids
PC ae C34:2	metabolic_syndromeYES	84	42	0.228892	-0.364176	0.758015	0.268492	0.0590999	0.43184	0.396546	0.71745	0.144209	25.7206	PC ae
PC aa C42:1	metabolic_syndromeYES	84	42	0.221089	-0.300187	0.721023	0.259972	0.0190489	0.520287	0.397837	0.71745	0.144209	24.7434	PC aa
C18:1	metabolic_syndromeYES	84	42	-0.225175	-0.737482	0.303196	0.26663	0.0797383	0.411524	0.400927	0.71745	0.144209	-20.1624	Acylcarnitines
lysoPC a C17:0	metabolic_syndromeYES	84	42	-0.199394	-0.66487	0.270592	0.239449	0.0118937	0.630229	0.407945	0.71745	0.144209	-18.0773	lysoPC
PC aa C38:6	metabolic_syndromeYES	84	42	0.226379	-0.30358	0.772876	0.27602	0.0402348	0.311324	0.414565	0.71745	0.144209	25.4051	PC aa
PC ae C38:6	metabolic_syndromeYES	84	42	0.166524	-0.238188	0.573614	0.207198	0.0721782	0.743571	0.424708	0.71745	0.144209	18.1192	PC ae
SM (OH) C16:1	metabolic_syndromeYES	84	42	0.172097	-0.268995	0.593327	0.218467	0.048715	0.715029	0.433838	0.71745	0.144209	18.7793	SM
PC aa C40:3	metabolic_syndromeYES	84	42	0.126872	-0.190167	0.444728	0.161234	0.0232342	0.863533	0.43501	0.71745	0.144209	13.5271	PC aa
PC ae C34:0	metabolic_syndromeYES	84	42	0.218493	-0.344474	0.755558	0.279325	0.0291802	0.295818	0.436396	0.71745	0.144209	24.4201	PC ae
PC ae C42:2	metabolic_syndromeYES	84	42	0.173632	-0.274032	0.601109	0.221717	0.0302102	0.7071	0.436523	0.71745	0.144209	18.9618	PC ae
PC ae C30:2	metabolic_syndromeYES	84	42	0.210376	-0.32802	0.730169	0.270468	0.0262667	0.427679	0.439036	0.71745	0.144209	23.4142	PC ae
PC aa C36:4	metabolic_syndromeYES	84	42	0.17264	-0.26877	0.619877	0.227394	0.108809	0.665518	0.450374	0.71757	0.144135	18.8438	PC aa
PC ae C40:6	metabolic_syndromeYES	84	42	0.202887	-0.322884	0.727219	0.270943	0.058634	0.371375	0.456176	0.71757	0.144135	22.4934	PC ae
Cit	metabolic_syndromeYES	84	42	0.204785	-0.3263	0.737947	0.274934	0.0528703	0.308586	0.458544	0.71757	0.144135	22.7261	Aminoacids
lysoPC a C24:0	metabolic_syndromeYES	84	42	0.200703	-0.323056	0.724879	0.270652	0.0799778	0.344805	0.46053	0.71757	0.144135	22.2262	lysoPC
Lys	metabolic_syndromeYES	84	42	0.189482	-0.324889	0.727466	0.267702	0.025918	0.434525	0.48119	0.741143	0.130098	20.8623	Aminoacids
PC ae C38:2	metabolic_syndromeYES	84	42	0.156087	-0.303409	0.60384	0.231419	0.0196483	0.666292	0.502397	0.761487	0.118337	16.8928	PC ae
PC ae C36:0	metabolic_syndromeYES	84	42	-0.167001	-0.659227	0.324952	0.252648	0.0288398	0.55423	0.510711	0.761487	0.118337	-15.3801	PC ae
PC aa C42:5	metabolic_syndromeYES	84	42	0.132059	-0.267369	0.526035	0.202095	0.0121533	0.766773	0.516058	0.761487	0.118337	14.1176	PC aa
lysoPC a C16:0	metabolic_syndromeYES	84	42	0.146143	-0.290959	0.586819	0.224356	0.0353299	0.687823	0.51713	0.761487	0.118337	15.7361	lysoPC
SM C20:2	metabolic_syndromeYES	84	42	-0.168234	-0.689354	0.352887	0.26934	0.0948337	0.0948337	0.534001	0.777784	0.109141	-15.4844	SM
Creatinine	metabolic_syndromeYES	84	42	-0.160909	-0.669607	0.382511	0.264248	0.0238242	0.48697	0.544402	0.784407	0.105459	-14.8631	Biogenic Amines
His	metabolic_syndromeYES	84	42	-0.152696	-0.660441	0.367406	0.263362	0.00581103	0.496464	0.5638	0.803715	0.0948981	-14.1609	Aminoacids
PC ae C36:2	metabolic_syndromeYES	84	42	0.157725	-0.385416	0.691061	0.277131	0.0214217	0.341058	0.570869	0.805225	0.0940827	17.0844	PC ae
PC aa C38:1	metabolic_syndromeYES	84	42	0.138182	-0.359299	0.643017	0.257162	0.0226643	0.530452	0.592661	0.827256	0.0823602	14.8185	PC aa
PC ae C44:6	metabolic_syndromeYES	84	42	-0.130338	-0.729465	0.420225	0.279371	0.0353068	0.219824	0.642105	0.88124	0.054906	-12.2201	PC ae
SM C26:1	metabolic_syndromeYES	84	42	0.132126	-0.483044	0.694677	0.285254	0.00269526	0.226137	0.644489	0.88124	0.054906	14.1253	SM
PC aa C34:1	metabolic_syndromeYES	84	42	0.122832	-0.410943	0.653462	0.27455	0.033165	0.359121	0.655809	0.88766	0.0517533	13.0695	PC aa
Pro	metabolic_syndromeYES	84	42	-0.111379	-0.625315	0.479206	0.260208	0.0221141	0.520932	0.669887	0.897648	0.046894	-10.54	Aminoacids
PC ae C42:5	metabolic_syndromeYES	84	42	0.102006	-0.375313	0.576631	0.244046	0.042891	0.600577	0.677242	0.898519	0.0464725	10.739	PC ae
lysoPC a C20:3	metabolic_syndromeYES	84	42	-0.109982	-0.667367	0.435423	0.284033	0.00510614	0.225597	0.699625	0.917641	0.037327	-10.415	lysoPC
C0	metabolic_syndromeYES	84	42	0.0871039	-0.367401	0.531198	0.229361	0.0348913	0.668984	0.705351	0.917641	0.037327	9.101	Acylcarnitines
Phe	metabolic_syndromeYES	84	42	0.100142	-0.429206	0.634634	0.273955	0.00653552	0.397832	0.715694	0.921391	0.035556	10.5327	Aminoacids
PC ae C34:1	metabolic_syndromeYES	84	42	-0.0982881	-0.683591	0.441838	0.277265	0.0285426	0.308898	0.723904	0.921391	0.035556	-9.36123	PC ae
PC ae C36:3	metabolic_syndromeYES	84	42	0.0970652	-0.506449	0.649462	0.279031	0.0470003	0.222965	0.728862	0.921391	0.035556	10.1932	PC ae
Arg	metabolic_syndromeYES	84	42	0.0750428	-0.386938	0.551326	0.239247	0.00311471	0.632383	0.754753	0.943314	0.0253436	7.79303	Aminoacids
lysoPC a C18:1	metabolic_syndromeYES	84	42	-0.0717153	-0.535948	0.394061	0.238282	0.0495671	0.625806	0.76435	0.943314	0.0253436	-6.92041	lysoPC
SM C26:0	metabolic_syndromeYES	84	42	0.083788	-0.466032	0.626215	0.282215	0.0237951	0.197428	0.767323	0.943314	0.0253436	8.73984	SM
Ala	metabolic_syndromeYES	84	42	0.0679826	-0.419917	0.60891	0.251754	0.00118158	0.565049	0.787924	0.949562	0.0224767	7.03467	Aminoacids
Asp	metabolic_syndromeYES	84	42	-0.0485516	-0.408394	0.313053	0.183565	0.0234801	0.815249	0.7924	0.949562	0.0224767	-4.73918	Aminoacids
lysoPC a C16:1	metabolic_syndromeYES	84	42	0.0748519	-0.475339	0.624632	0.285192	0.00335082	0.082202	0.793664	0.949562	0.0224767	7.77246	lysoPC
Orn	metabolic_syndromeYES	84	42	-0.062354	-0.552103	0.461682	0.254479	0.0365316	0.542909	0.807125	0.952155	0.0212922	-6.04497	Aminoacids
lysoPC a C20:4	metabolic_syndromeYES	84	42	0.051814	-0.405451	0.508817	0.234621	0.143272	0.617571	0.825844	0.952155	0.0212922	5.31798	lysoPC
Met	metabolic_syndromeYES	84	42	-0.0481681	-0.47661	0.385547	0.220096	0.0169029	0.708985	0.827484	0.952155	0.0212922	-4.70264	Aminoacids
SM C18:1	metabolic_syndromeYES	84	42	-0.0546634	-0.553829	0.447236	0.257041	0.0169882	0.534878	0.832181	0.952155	0.0212922	-5.31962	SM
PC ae C38:5	metabolic_syndromeYES	84	42	0.0547127	-0.4791	0.583031	0.27438	0.0678949	0.28343	0.842453	0.952155	0.0212922	5.62371	PC ae
PC ae C34:3	metabolic_syndromeYES	84	42	0.0401015	-0.438118	0.485936	0.231712	0.0235492	0.663904	0.863137	0.952155	0.0212922	4.09165	PC ae
PC aa C32:0	metabolic_syndromeYES	84	42	0.04003	-0.445928	0.521438	0.24795	0.0174614	0.587705	0.872208	0.952155	0.0212922	4.0842	PC aa
PC ae C44:4	metabolic_syndromeYES	84	42	-0.044876	-0.617727	0.499733	0.282688	0.0148473	0.224151	0.874269	0.952155	0.0212922	-4.38839	PC ae
lysoPC a C18:2	metabolic_syndromeYES	84	42	0.0398775	-0.487747	0.572431	0.273731	0.0621085	0.314553	0.884539	0.952155	0.0212922	4.06833	lysoPC
PC aa C42:0	metabolic_syndromeYES	84	42	-0.0394807	-0.60058	0.507202	0.284924	0.00610818	0.170651	0.890145	0.952155	0.0212922	-3.87115	PC aa
SM C22:3	metabolic_syndromeYES	84	42	-0.0347961	-0.536122	0.466389	0.258134	0.0955116	0.478915	0.893121	0.952155	0.0212922	-3.41977	SM
PC ae C32:1	metabolic_syndromeYES	84	42	0.0327774	-0.501224	0.528238	0.25716	0.0163469	0.533378	0.898928	0.952155	0.0212922	3.33205	PC ae
PC aa C32:3	metabolic_syndromeYES	84	42	0.0359064	-0.510838	0.582651	0.282583	0.00690398	0.00690398	0.899208	0.952155	0.0212922	3.65589	PC aa
SM C24:1	metabolic_syndromeYES	84	42	0.0341268	-0.502949	0.574092	0.279089	0.0354961	0.0570749	0.903002	0.952155	0.0212922	3.47158	SM
PC ae C44:3	metabolic_syndromeYES	84	42	0.0291667	-0.496851	0.566617	0.273503	0.0437324	0.361005	0.915342	0.952155	0.0212922	2.95962	PC ae
H1	metabolic_syndromeYES	84	42	-0.0300153	-0.578864	0.514074	0.282274	0.00883563	0.264424	0.915583	0.952155	0.0212922	-2.95693	Sugars
PC aa C40:1	metabolic_syndromeYES	84	42	-0.0235175	-0.459486	0.416269	0.223759	0.0325371	0.696037	0.916627	0.952155	0.0212922	-2.32431	PC aa
PC aa C36:0	metabolic_syndromeYES	84	42	0.0219875	-0.425398	0.473033	0.229699	0.0120762	0.672272	0.924037	0.952469	0.0211493	2.2231	PC aa
PC ae C36:5	metabolic_syndromeYES	84	42	0.0117107	-0.514341	0.543223	0.272683	0.0492561	0.363677	0.965852	0.973785	0.0115371	1.17795	PC ae
Leu	metabolic_syndromeYES	84	42	0.0116985	-0.517	0.566975	0.274937	0.0441463	0.331084	0.966167	0.973785	0.0115371	1.17672	Aminoacids
C2	metabolic_syndromeYES	84	42	-0.00946454	-0.538214	0.533271	0.274903	0.00320157	0.391544	0.972623	0.973785	0.0115371	-0.94199	Acylcarnitines
SM C18:0	metabolic_syndromeYES	84	42	0.00843245	-0.484097	0.516853	0.255724	0.0280319	0.538876	0.973785	0.973785	0.0115371	0.846811	SM
t4-OH-Pro	sexM	84	42	0.913702	0.433807	1.39364	0.249806	0.323234	0.525551	0.000756031	0.101308	0.994356	149.354	Biogenic Amines
Gln	sexM	84	42	-0.871422	-1.49973	-0.241897	0.326184	0.135823	0.766811	0.010984	0.735928	0.133165	-58.1644	Aminoacids
SM C20:2	sexM	84	42	-0.616666	-1.10746	-0.125871	0.253666	0.0948337	0.0948337	0.0172927	0.772407	0.112154	-46.0259	SM
Ile	sexM	84	42	0.747154	0.137252	1.3564	0.316893	0.104317	0.57028	0.0237572	0.795866	0.09916	111.098	Aminoacids
C0	sexM	84	42	0.231441	-0.42437	0.886917	0.340306	0.0348913	0.668984	0.500469	0.989845	0.0044326	26.0416	Acylcarnitines
C2	sexM	84	42	0.110906	-0.497465	0.719207	0.316441	0.00320157	0.391544	0.727877	0.989845	0.0044326	11.729	Acylcarnitines
C14:1	sexM	84	42	0.365998	-0.273958	1.0059	0.332318	0.0450323	0.614064	0.277497	0.989845	0.0044326	44.1953	Acylcarnitines
C18:1	sexM	84	42	0.645879	0.0675279	1.22433	0.300944	0.0797383	0.411524	0.0382029	0.989845	0.0044326	90.7664	Acylcarnitines
Ala	sexM	84	42	0.0554722	-0.590661	0.700823	0.335563	0.00118158	0.565049	0.869595	0.989845	0.0044326	5.70396	Aminoacids
Arg	sexM	84	42	-0.0733549	-0.735455	0.587961	0.343515	0.00311471	0.632383	0.832022	0.989845	0.0044326	-7.0729	Aminoacids
Asn	sexM	84	42	-0.136715	-0.739234	0.465239	0.313187	0.0959912	0.518605	0.664956	0.989845	0.0044326	-12.7782	Aminoacids
Asp	sexM	84	42	0.247473	-0.445511	0.940066	0.359076	0.0234801	0.815249	0.494776	0.989845	0.0044326	28.0785	Aminoacids
Cit	sexM	84	42	0.36964	-0.194542	0.933631	0.293657	0.0528703	0.308586	0.215635	0.989845	0.0044326	44.7214	Aminoacids
Glu	sexM	84	42	0.693558	0.0137882	1.37206	0.351672	0.0933175	0.903396	0.0557309	0.989845	0.0044326	100.082	Aminoacids
Gly	sexM	84	42	0.112698	-0.514636	0.739521	0.326072	0.0268237	0.48722	0.731547	0.989845	0.0044326	11.9294	Aminoacids
His	sexM	84	42	0.0957948	-0.53645	0.727606	0.328486	0.00581103	0.496464	0.772126	0.989845	0.0044326	10.0533	Aminoacids
Leu	sexM	84	42	0.505983	-0.068299	1.07979	0.298837	0.0441463	0.331084	0.0985791	0.989845	0.0044326	65.8614	Aminoacids
Lys	sexM	84	42	-0.288929	-0.894483	0.316137	0.31481	0.025918	0.434525	0.364455	0.989845	0.0044326	-25.0935	Aminoacids
Met	sexM	84	42	-0.114631	-0.787829	0.55867	0.349298	0.0169029	0.708985	0.744534	0.989845	0.0044326	-10.8305	Aminoacids
Orn	sexM	84	42	0.335475	-0.293286	0.963636	0.326612	0.0365316	0.542909	0.310837	0.989845	0.0044326	39.8605	Aminoacids
Phe	sexM	84	42	-0.158977	-0.76728	0.448959	0.316293	0.00653552	0.397832	0.618064	0.989845	0.0044326	-14.6984	Aminoacids
Pro	sexM	84	42	0.333578	-0.299893	0.966243	0.3293	0.0221141	0.520932	0.3179	0.989845	0.0044326	39.5954	Aminoacids
Ser	sexM	84	42	-0.164711	-0.846701	0.516715	0.353664	0.0231421	0.724051	0.644029	0.989845	0.0044326	-15.1861	Aminoacids
Thr	sexM	84	42	0.14291	-0.484797	0.770172	0.326316	0.0306885	0.489276	0.663939	0.989845	0.0044326	15.3626	Aminoacids
Trp	sexM	84	42	0.359355	-0.242833	0.961327	0.313119	0.0360489	0.430816	0.258117	0.989845	0.0044326	43.2405	Aminoacids
Tyr	sexM	84	42	0.0396087	-0.500928	0.579751	0.281525	0.0447305	0.203573	0.88885	0.989845	0.0044326	4.04036	Aminoacids
Val	sexM	84	42	0.188039	-0.390647	0.766486	0.301158	0.0196405	0.302851	0.536029	0.989845	0.0044326	20.6881	Aminoacids
ADMA	sexM	84	42	-0.233688	-0.74118	0.273804	0.262296	0.0343833	0.0343833	0.375637	0.989845	0.0044326	-20.8391	Biogenic Amines
Creatinine	sexM	84	42	0.336062	-0.287852	0.959729	0.324342	0.0238242	0.48697	0.306686	0.989845	0.0044326	39.9426	Biogenic Amines
Kynurenine	sexM	84	42	0.451423	-0.123269	1.02634	0.29927	0.0718362	0.363233	0.139783	0.989845	0.0044326	57.0545	Biogenic Amines
Taurine	sexM	84	42	-0.0042117	-0.549948	0.541518	0.284347	0.0177207	0.165538	0.988258	0.989845	0.0044326	-0.420284	Biogenic Amines
lysoPC a C16:0	sexM	84	42	0.423216	-0.235813	1.08157	0.341811	0.0353299	0.687823	0.223066	0.989845	0.0044326	52.6863	lysoPC
lysoPC a C16:1	sexM	84	42	-0.0202906	-0.552456	0.511815	0.27738	0.00335082	0.082202	0.942063	0.989845	0.0044326	-2.00861	lysoPC
lysoPC a C17:0	sexM	84	42	0.0607697	-0.59742	0.718322	0.341535	0.0118937	0.630229	0.859699	0.989845	0.0044326	6.26542	lysoPC
lysoPC a C18:0	sexM	84	42	0.385488	-0.248331	1.01866	0.329059	0.0444539	0.579289	0.24853	0.989845	0.0044326	47.0332	lysoPC
lysoPC a C18:1	sexM	84	42	0.42984	-0.210073	1.06948	0.332207	0.0495671	0.625806	0.203315	0.989845	0.0044326	53.7011	lysoPC
lysoPC a C18:2	sexM	84	42	0.30951	-0.251887	0.870801	0.292235	0.0621085	0.314553	0.296094	0.989845	0.0044326	36.2757	lysoPC
lysoPC a C20:3	sexM	84	42	-0.0799163	-0.647394	0.487413	0.295506	0.00510614	0.225597	0.788263	0.989845	0.0044326	-7.68064	lysoPC
lysoPC a C20:4	sexM	84	42	0.62337	0.0278873	1.21878	0.309316	0.143272	0.617571	0.0508037	0.989845	0.0044326	86.5203	lysoPC
lysoPC a C24:0	sexM	84	42	0.291986	-0.269241	0.852935	0.292055	0.0799778	0.344805	0.323614	0.989845	0.0044326	33.9085	lysoPC
lysoPC a C26:0	sexM	84	42	-0.0105597	-0.522985	0.501546	0.268283	0.0176694	0.0429552	0.968811	0.989845	0.0044326	-1.05041	lysoPC
lysoPC a C26:1	sexM	84	42	0.336374	-0.288926	0.96176	0.325054	0.0513538	0.527683	0.307246	0.989845	0.0044326	39.9862	lysoPC
lysoPC a C28:0	sexM	84	42	-0.0845447	-0.653244	0.484143	0.296207	0.0189797	0.248967	0.776861	0.989845	0.0044326	-8.10694	lysoPC
lysoPC a C28:1	sexM	84	42	-0.0123925	-0.52054	0.495755	0.262635	0.0319741	0.0319741	0.962483	0.989845	0.0044326	-1.2316	lysoPC
PC aa C24:0	sexM	84	42	0.303391	-0.332554	0.939262	0.33011	0.0990073	0.677739	0.36373	0.989845	0.0044326	35.4444	PC aa
PC aa C26:0	sexM	84	42	0.0814846	-0.463771	0.626624	0.284009	0.0428778	0.211772	0.77571	0.989845	0.0044326	8.48965	PC aa
PC aa C28:1	sexM	84	42	-0.33418	-0.87966	0.211407	0.28424	0.0896563	0.291118	0.247115	0.989845	0.0044326	-28.4075	PC aa
PC aa C30:0	sexM	84	42	-0.196612	-0.825505	0.432231	0.326882	0.0355008	0.51995	0.551064	0.989845	0.0044326	-17.8491	PC aa
PC aa C30:2	sexM	84	42	-0.0416903	-0.549557	0.466177	0.26249	0.033005	0.033005	0.874206	0.989845	0.0044326	-4.08332	PC aa
PC aa C32:0	sexM	84	42	0.155336	-0.491414	0.802397	0.33598	0.0174614	0.587705	0.646412	0.989845	0.0044326	16.805	PC aa
PC aa C32:1	sexM	84	42	-0.042782	-0.66997	0.584277	0.325952	0.0143707	0.494393	0.896251	0.989845	0.0044326	-4.18797	PC aa
PC aa C32:2	sexM	84	42	-0.13965	-0.695698	0.416406	0.289638	0.0317632	0.227213	0.63242	0.989845	0.0044326	-13.0337	PC aa
PC aa C32:3	sexM	84	42	-0.0227256	-0.537653	0.492202	0.266139	0.00690398	0.00690398	0.932165	0.989845	0.0044326	-2.24694	PC aa
PC aa C34:1	sexM	84	42	-0.00712655	-0.59373	0.579494	0.305241	0.033165	0.359121	0.981493	0.989845	0.0044326	-0.710121	PC aa
PC aa C34:2	sexM	84	42	-0.361661	-0.95509	0.231852	0.308616	0.0706339	0.462463	0.248369	0.989845	0.0044326	-30.3482	PC aa
PC aa C34:3	sexM	84	42	-0.0185065	-0.569027	0.532018	0.286722	0.0542177	0.253162	0.948868	0.989845	0.0044326	-1.83363	PC aa
PC aa C34:4	sexM	84	42	-0.128597	-0.724699	0.467513	0.310065	0.057342	0.435466	0.680625	0.989845	0.0044326	-12.0672	PC aa
PC aa C36:0	sexM	84	42	-0.0220888	-0.688812	0.644619	0.346016	0.0120762	0.672272	0.949426	0.989845	0.0044326	-2.18467	PC aa
PC aa C36:1	sexM	84	42	0.287058	-0.265949	0.839962	0.287999	0.0374859	0.231841	0.325068	0.989845	0.0044326	33.2501	PC aa
PC aa C36:2	sexM	84	42	0.0932902	-0.454535	0.641039	0.285358	0.0334567	0.20368	0.745483	0.989845	0.0044326	9.77802	PC aa
PC aa C36:3	sexM	84	42	0.022998	-0.507704	0.55368	0.276547	0.0499294	0.168989	0.934152	0.989845	0.0044326	2.32645	PC aa
PC aa C36:4	sexM	84	42	0.197053	-0.426713	0.821078	0.323913	0.108809	0.665518	0.546485	0.989845	0.0044326	21.7809	PC aa
PC aa C36:5	sexM	84	42	0.26077	-0.292606	0.813951	0.287985	0.101616	0.364153	0.370784	0.989845	0.0044326	29.7929	PC aa
PC aa C36:6	sexM	84	42	-0.116374	-0.669579	0.436676	0.288009	0.0668804	0.292223	0.688384	0.989845	0.0044326	-10.9857	PC aa
PC aa C38:0	sexM	84	42	0.199472	-0.393034	0.79185	0.308239	0.0239028	0.368145	0.521349	0.989845	0.0044326	22.0758	PC aa
PC aa C38:1	sexM	84	42	-0.054194	-0.686181	0.577222	0.328236	0.0226643	0.530452	0.869715	0.989845	0.0044326	-5.27516	PC aa
PC aa C38:3	sexM	84	42	0.118262	-0.422576	0.659097	0.281803	0.0394615	0.184899	0.677058	0.989845	0.0044326	12.5539	PC aa
PC aa C38:4	sexM	84	42	0.293314	-0.239939	0.826544	0.27782	0.0654896	0.210026	0.297606	0.989845	0.0044326	34.0864	PC aa
PC aa C38:5	sexM	84	42	0.243133	-0.289863	0.77609	0.277667	0.072756	0.22373	0.386622	0.989845	0.0044326	27.5238	PC aa
PC aa C38:6	sexM	84	42	0.170526	-0.399882	0.740795	0.296919	0.0402348	0.311324	0.569089	0.989845	0.0044326	18.5928	PC aa
PC aa C40:1	sexM	84	42	0.0359622	-0.630428	0.701466	0.345539	0.0325371	0.696037	0.917644	0.989845	0.0044326	3.66166	PC aa
PC aa C40:2	sexM	84	42	0.281092	-0.404697	0.966279	0.35536	0.038211	0.79784	0.433727	0.989845	0.0044326	32.4575	PC aa
PC aa C40:3	sexM	84	42	0.208983	-0.495002	0.912024	0.364438	0.0232342	0.863533	0.569638	0.989845	0.0044326	23.2424	PC aa
PC aa C40:4	sexM	84	42	0.314975	-0.281815	0.911593	0.310389	0.0553207	0.428713	0.316532	0.989845	0.0044326	37.0225	PC aa
PC aa C40:5	sexM	84	42	0.0727529	-0.501213	0.646668	0.298789	0.0389447	0.310155	0.808913	0.989845	0.0044326	7.54647	PC aa
PC aa C40:6	sexM	84	42	0.112719	-0.505949	0.731058	0.321493	0.0281881	0.501207	0.727782	0.989845	0.0044326	11.9318	PC aa
PC aa C42:0	sexM	84	42	-0.0432952	-0.596423	0.509886	0.288207	0.00610818	0.170651	0.881373	0.989845	0.0044326	-4.23713	PC aa
PC aa C42:1	sexM	84	42	0.20059	-0.432908	0.834161	0.329257	0.0190489	0.520287	0.545949	0.989845	0.0044326	22.2123	PC aa
PC aa C42:2	sexM	84	42	0.212785	-0.451647	0.876726	0.344681	0.0394311	0.689623	0.540613	0.989845	0.0044326	23.7119	PC aa
PC aa C42:4	sexM	84	42	0.261163	-0.433242	0.954938	0.359651	0.0377926	0.843648	0.472075	0.989845	0.0044326	29.8439	PC aa
PC aa C42:5	sexM	84	42	0.237066	-0.450321	0.923611	0.356203	0.0121533	0.766773	0.509629	0.989845	0.0044326	26.7525	PC aa
PC aa C42:6	sexM	84	42	0.118788	-0.555339	0.792236	0.349549	0.0352134	0.723195	0.735816	0.989845	0.0044326	12.6132	PC aa
PC ae C30:0	sexM	84	42	0.0495263	-0.531343	0.63044	0.302556	0.0135752	0.284446	0.870852	0.989845	0.0044326	5.07732	PC ae
PC ae C30:1	sexM	84	42	0.0181272	-0.493947	0.530201	0.264664	0.017489	0.017489	0.945566	0.989845	0.0044326	1.82925	PC ae
PC ae C30:2	sexM	84	42	0.119178	-0.489135	0.727467	0.316384	0.0262667	0.427679	0.708468	0.989845	0.0044326	12.6571	PC ae
PC ae C32:1	sexM	84	42	-0.127826	-0.762679	0.507419	0.330066	0.0163469	0.533378	0.70072	0.989845	0.0044326	-11.9994	PC ae
PC ae C32:2	sexM	84	42	0.022627	-0.606187	0.651758	0.326977	0.023522	0.498501	0.94519	0.989845	0.0044326	2.28849	PC ae
PC ae C34:0	sexM	84	42	-0.234468	-0.808903	0.340033	0.299137	0.0291802	0.295818	0.43799	0.989845	0.0044326	-20.9009	PC ae
PC ae C34:1	sexM	84	42	-0.218086	-0.79252	0.356753	0.29932	0.0285426	0.308898	0.470841	0.989845	0.0044326	-19.5944	PC ae
PC ae C34:2	sexM	84	42	-0.489624	-1.08576	0.10688	0.310483	0.0590999	0.43184	0.123571	0.989845	0.0044326	-38.7143	PC ae
PC ae C34:3	sexM	84	42	-0.359512	-1.02044	0.301964	0.34324	0.0235492	0.663904	0.301484	0.989845	0.0044326	-30.1983	PC ae
PC ae C36:0	sexM	84	42	-0.2247	-0.858076	0.408472	0.329007	0.0288398	0.55423	0.49867	0.989845	0.0044326	-20.1244	PC ae
PC ae C36:1	sexM	84	42	0.117407	-0.577802	0.811963	0.36021	0.0208247	0.800714	0.746216	0.989845	0.0044326	12.4577	PC ae
PC ae C36:2	sexM	84	42	-0.0141186	-0.602289	0.574076	0.306091	0.0214217	0.341058	0.963447	0.989845	0.0044326	-1.40194	PC ae
PC ae C36:3	sexM	84	42	-0.456928	-1.00302	0.0894692	0.284889	0.0470003	0.222965	0.117512	0.989845	0.0044326	-36.6774	PC ae
PC ae C36:4	sexM	84	42	0.171371	-0.478632	0.821431	0.33753	0.0757725	0.668179	0.614596	0.989845	0.0044326	18.6931	PC ae
PC ae C36:5	sexM	84	42	0.214093	-0.366124	0.794359	0.301943	0.0492561	0.363677	0.482526	0.989845	0.0044326	23.8738	PC ae
PC ae C38:0	sexM	84	42	-0.082733	-0.664395	0.49882	0.302492	0.0914178	0.456402	0.785911	0.989845	0.0044326	-7.94031	PC ae
PC ae C38:1	sexM	84	42	0.396215	-0.270341	1.06224	0.345627	0.051007	0.735212	0.258634	0.989845	0.0044326	48.6189	PC ae
PC ae C38:2	sexM	84	42	0.318477	-0.345636	0.982025	0.344543	0.0196483	0.666292	0.361011	0.989845	0.0044326	37.5032	PC ae
PC ae C38:3	sexM	84	42	0.391697	-0.269497	1.05266	0.34309	0.0370171	0.682261	0.260564	0.989845	0.0044326	47.949	PC ae
PC ae C38:4	sexM	84	42	0.380712	-0.169347	0.93085	0.286505	0.0740448	0.288732	0.191757	0.989845	0.0044326	46.3326	PC ae
PC ae C38:5	sexM	84	42	0.283018	-0.267922	0.834024	0.286914	0.0678949	0.28343	0.330039	0.989845	0.0044326	32.7129	PC ae
PC ae C38:6	sexM	84	42	0.00958728	-0.64491	0.663709	0.339407	0.0721782	0.743571	0.977609	0.989845	0.0044326	0.963338	PC ae
PC ae C40:1	sexM	84	42	0.0638034	-0.574604	0.702513	0.33194	0.0126928	0.51852	0.848604	0.989845	0.0044326	6.58828	PC ae
PC ae C40:2	sexM	84	42	0.159499	-0.506857	0.825437	0.345775	0.0142319	0.657213	0.647171	0.989845	0.0044326	17.2924	PC ae
PC ae C40:3	sexM	84	42	0.442217	-0.218879	1.10288	0.342893	0.0577846	0.717031	0.204781	0.989845	0.0044326	55.6153	PC ae
PC ae C40:4	sexM	84	42	0.383813	-0.277124	1.04431	0.342904	0.0396676	0.681552	0.269881	0.989845	0.0044326	46.7871	PC ae
PC ae C40:5	sexM	84	42	0.475665	-0.163149	1.11427	0.331694	0.0441144	0.609493	0.159532	0.989845	0.0044326	60.9083	PC ae
PC ae C40:6	sexM	84	42	0.149948	-0.427178	0.727017	0.3003	0.058634	0.371375	0.620363	0.989845	0.0044326	16.1774	PC ae
PC ae C42:1	sexM	84	42	0.226358	-0.436555	0.889049	0.344024	0.0412821	0.678031	0.514459	0.989845	0.0044326	25.4025	PC ae
PC ae C42:2	sexM	84	42	0.207251	-0.464941	0.878892	0.34864	0.0302102	0.7071	0.555671	0.989845	0.0044326	23.0291	PC ae
PC ae C42:3	sexM	84	42	0.119366	-0.546016	0.784574	0.345375	0.0410383	0.668695	0.731525	0.989845	0.0044326	12.6783	PC ae
PC ae C42:4	sexM	84	42	0.183807	-0.466323	0.833585	0.33757	0.0311136	0.603882	0.589234	0.989845	0.0044326	20.1784	PC ae
PC ae C42:5	sexM	84	42	0.458881	-0.179576	1.09701	0.331501	0.042891	0.600577	0.174158	0.989845	0.0044326	58.2302	PC ae
PC ae C44:3	sexM	84	42	0.034437	-0.548111	0.616652	0.303055	0.0437324	0.361005	0.910116	0.989845	0.0044326	3.50368	PC ae
PC ae C44:4	sexM	84	42	-0.255181	-0.816958	0.306698	0.29271	0.0148473	0.224151	0.388817	0.989845	0.0044326	-22.5224	PC ae
PC ae C44:5	sexM	84	42	0.140964	-0.482739	0.765106	0.324121	0.066458	0.613423	0.666097	0.989845	0.0044326	15.1383	PC ae
PC ae C44:6	sexM	84	42	0.0804252	-0.468245	0.629392	0.286179	0.0353068	0.219824	0.780288	0.989845	0.0044326	8.37478	PC ae
SM (OH) C14:1	sexM	84	42	-0.442471	-1.08489	0.200026	0.333523	0.115755	0.70554	0.192584	0.989845	0.0044326	-35.7553	SM
SM (OH) C16:1	sexM	84	42	-0.309689	-0.973969	0.355197	0.344821	0.048715	0.715029	0.374677	0.989845	0.0044326	-26.6325	SM
SM (OH) C22:1	sexM	84	42	-0.00343795	-0.518242	0.511376	0.268382	0.0590522	0.126603	0.989845	0.989845	0.0044326	-0.343205	SM
SM (OH) C22:2	sexM	84	42	-0.048252	-0.568621	0.472062	0.271287	0.0193064	0.0686687	0.859758	0.989845	0.0044326	-4.71064	SM
SM (OH) C24:1	sexM	84	42	0.0331254	-0.488675	0.554942	0.272007	0.0518236	0.13838	0.903706	0.989845	0.0044326	3.36801	SM
SM C16:0	sexM	84	42	-0.202321	-0.836012	0.43151	0.329242	0.0568904	0.590198	0.542501	0.989845	0.0044326	-18.3167	SM
SM C16:1	sexM	84	42	-0.277941	-0.933202	0.377416	0.340165	0.0415458	0.662873	0.418865	0.989845	0.0044326	-24.2659	SM
SM C18:0	sexM	84	42	0.0269837	-0.604549	0.658695	0.32821	0.0280319	0.538876	0.934899	0.989845	0.0044326	2.7351	SM
SM C18:1	sexM	84	42	-0.0124152	-0.647905	0.623437	0.330286	0.0169882	0.534878	0.970207	0.989845	0.0044326	-1.23384	SM
SM C22:3	sexM	84	42	0.126149	-0.459496	0.711829	0.304551	0.0955116	0.478915	0.680992	0.989845	0.0044326	13.4451	SM
SM C24:0	sexM	84	42	0.186044	-0.341576	0.71369	0.275015	0.0456177	0.147491	0.502775	0.989845	0.0044326	20.4475	SM
SM C24:1	sexM	84	42	0.162918	-0.344226	0.670139	0.265165	0.0354961	0.0570749	0.542548	0.989845	0.0044326	17.694	SM
SM C26:0	sexM	84	42	0.0369683	-0.514308	0.58824	0.28718	0.0237951	0.197428	0.898239	0.989845	0.0044326	3.76601	SM
SM C26:1	sexM	84	42	0.0323813	-0.537381	0.602715	0.297154	0.00269526	0.226137	0.913829	0.989845	0.0044326	3.29112	SM
H1	sexM	84	42	-0.0891586	-0.664346	0.486003	0.29946	0.00883563	0.264424	0.767496	0.989845	0.0044326	-8.52995	Sugars
