# Supplementary material for: A Metabolomics-Based Investigation of the Effects of a Short-Term Body Weight Reduction Program in a Cohort of Adolescents with Obesity: A Prospective Interventional Clinical Study
Source: Nutrients. 2023 Jan 19;15(3):529. doi: 10.3390/nu15030529 (PMC9921209; doi:10.3390/nu15030529)
Supplement: Supplementary file 1 [file nutrients-15-00529-s001.zip › 2022-07-12_PRG_Supplementary_material_GF/S30_PRG_pathway_analysis.xlsx]

## Sheet: pathway_results
	Total Cmpd	Hits	Raw p	#NAME?	Holm adjust	FDR	Impact
Tyrosine metabolism	42	2	0.001077	2.9678	0.038771	0.01668	0.16279
Ubiquinone and other terpenoid-quinone biosynthesis	9	1	0.001077	2.9678	0.038771	0.01668	0.125
Phenylalanine, tyrosine and tryptophan biosynthesis	4	2	0.0018534	2.732	0.063014	0.01668	0.75
Phenylalanine metabolism	10	2	0.0018534	2.732	0.063014	0.01668	0.33333
Glycerophospholipid metabolism	36	2	0.0077439	2.111	0.2478	0.049431	0.11538
Linoleic acid metabolism	5	1	0.010985	1.9592	0.34053	0.049431	0.25
alpha-Linolenic acid metabolism	13	1	0.010985	1.9592	0.34053	0.049431	0.125
Arachidonic acid metabolism	36	1	0.010985	1.9592	0.34053	0.049431	0.02778
Tryptophan metabolism	41	3	0.030759	1.512	0.86126	0.11666	0.28204
Pyrimidine metabolism	39	1	0.035647	1.448	0.96248	0.11666	0.01695
Purine metabolism	65	1	0.035647	1.448	0.96248	0.11666	0.01163
Taurine and hypotaurine metabolism	8	1	0.076257	1.1177	1	0.22877	0.33333
Lysine degradation	25	2	0.085742	1.0668	1	0.23744	0.1
Aminoacyl-tRNA biosynthesis	48	19	0.11402	0.94302	1	0.27607	0.68961
Arginine biosynthesis	14	6	0.128	0.8928	1	0.27607	0.5625
D-Glutamine and D-glutamate metabolism	6	2	0.13036	0.88484	1	0.27607	0.5
Nitrogen metabolism	6	2	0.13036	0.88484	1	0.27607	0.25
Primary bile acid biosynthesis	46	2	0.1626	0.78889	1	0.31435	0.08164
Arginine and proline metabolism	38	6	0.1706	0.76803	1	0.31435	0.325
Valine, leucine and isoleucine degradation	40	3	0.17464	0.75786	1	0.31435	0.05661
Glyoxylate and dicarboxylate metabolism	32	4	0.18663	0.72902	1	0.31994	0.1923
Valine, leucine and isoleucine biosynthesis	8	4	0.20298	0.69255	1	0.33215	0.5
Alanine, aspartate and glutamate metabolism	28	5	0.29006	0.53752	1	0.44766	0.53125
Sphingolipid metabolism	21	2	0.30508	0.51558	1	0.44766	0.0625
Biotin metabolism	10	1	0.31087	0.50741	1	0.44766	0
Glycolysis / Gluconeogenesis	26	1	0.3686	0.43344	1	0.51037	0.02857
Pantothenate and CoA biosynthesis	19	2	0.4405	0.35606	1	0.58733	0.11112
Butanoate metabolism	15	1	0.4941	0.30619	1	0.62385	0.06667
beta-Alanine metabolism	21	2	0.50255	0.29882	1	0.62385	0.04762
Histidine metabolism	16	3	0.53531	0.27139	1	0.64238	0.26667
Nicotinate and nicotinamide metabolism	15	1	0.57598	0.2396	1	0.64924	0.04762
Porphyrin and chlorophyll metabolism	30	2	0.5771	0.23875	1	0.64924	0.07692
Glycine, serine and threonine metabolism	33	3	0.64814	0.18833	1	0.70706	0.38462
Selenocompound metabolism	20	1	0.69982	0.15501	1	0.74099	0
Glutathione metabolism	28	4	0.73312	0.13482	1	0.75407	0.10812
Cysteine and methionine metabolism	33	2	0.89803	0.04671	1	0.89803	0.09091
